# Supplementary material for: Morel Production Related to Soil Microbial Diversity and Evenness
Source: Microbiol Spectr. 2021 Oct 13;9(2):e00229-21. doi: 10.1128/Spectrum.00229-21 (PMC8515941; doi:10.1128/Spectrum.00229-21)
Supplement: SUPPLEMENTAL FILE 2 — Supplemental material. Download SPECTRUM00229-21_Supp_2_seq2.xlsx, XLSX file, 4.0 MB [file spectrum00229-21_supp_2_seq2.xlsx]

## Sheet: Sheet1
Relative abundance (%)	SF01a	SF01b	SF01c	SF01d	SF03a	SF03b	SF03c	SF03d	SF05a	SF05b	SF05c	SF05d	MZ02a	MZ02b	MZ02c	MZ02d	ZJ01a	ZJ01b	ZJ01c	ZJ01d	ZJ02a	ZJ02b	ZJ02c	ZJ02d	ZJ04a	ZJ04b	ZJ04c	ZJ04d	ZJ05a	ZJ05b	ZJ05c	ZJ05d	ZJ06a	ZJ06b	ZJ06c	ZJ06d	JT01a	JT01b	JT01c	JT01d	JT02a	JT02b	JT02c	JT02d	JT03a	JT03b	JT03c	JT03d	JT05a
OTU1	0.0143062	0	0.00715308	0.0107296	0.0250358	0.0286123	0.0214592	0.0214592	0.00715308	0	0.0214592	0.00357654	1.68813	1.99571	2.0422	1.70959	20.6044	23.3333	30.3934	23.9056	7.07797	7.40343	6.98856	7.64664	0.507868	0.504292	0.450644	0.443491	16.5844	13.4871	15.7761	13.9843	0.0250358	0.0608011	0.0143062	0.0357654	2.62518	2.19242	1.81688	2.23534	25.5079	23.3119	24.6531	24.5243	0.0500715	0.0393419	0.0572246	0.046495	5.72604
OTU10	0.0214592	0.0357654	0.00357654	0.00357654	0.193133	0.214592	0.221745	0.193133	0.00357654	0	0.0107296	0.0286123	0.046495	0.118026	0	0.0107296	0.125179	0.0965665	0.0858369	0.0822604	0.0143062	0.0643777	0.0822604	0.046495	0.0107296	0.0107296	0.0321888	0.0286123	0.0500715	0.0393419	0.0572246	0.0393419	0.0250358	0.00715308	0.00357654	0.00715308	6.35193	3.04721	3.4299	3.33333	0.0321888	0.0500715	0.0572246	0.0178827	0.0536481	0.0500715	0.0214592	0.0429185	0.0572246
OTU100	0.0178827	0.0214592	0.0178827	0.0143062	0.0894134	0.10372	0.168097	0.193133	0.232475	0.232475	0.214592	0.225322	0.046495	0.0643777	0.0107296	0.0822604	0.718884	0.418455	0.364807	0.418455	0.325465	0.429185	0.364807	0.325465	0.157368	0.221745	0.0822604	0.118026	0.675966	0.73319	0.532904	1.01574	0.0286123	0.0536481	0.0536481	0.0250358	0.00715308	0	0.0107296	0	0.0321888	0.0500715	0.0393419	0.0393419	0.200286	0.200286	0.146638	0.107296	0.00715308
OTU1000	0	0	0	0	0.282546	0.300429	0.443491	0.339771	0	0	0	0	0	0	0	0	0	0	0	0	0	0	0	0	0.00357654	0.00715308	0.0107296	0.00357654	0	0	0	0	0	0	0	0	0	0	0	0	0	0	0	0	0.00715308	0	0	0	0
OTU1001	0	0	0	0	0.00357654	0.0107296	0	0.00715308	0.0107296	0.00715308	0.0178827	0.0178827	0.0143062	0.0107296	0.00715308	0.00357654	0.0214592	0.0178827	0.0178827	0.0178827	0	0	0	0	0	0	0	0	0.00715308	0	0.00357654	0.00715308	0	0	0	0	0	0	0	0	0	0.0107296	0.0143062	0.0178827	0	0	0.00357654	0	0.00357654
OTU1002	0.00357654	0.00357654	0	0.00357654	0.00357654	0	0.00357654	0	0	0	0	0	0	0	0	0	0	0	0	0	0	0	0	0	0	0	0	0	0	0	0	0	0	0	0	0	0	0	0	0	0	0	0	0	0	0	0	0	0
OTU1003	0	0	0	0	0.0107296	0.0107296	0.0107296	0	0.00357654	0	0.00357654	0	0.0250358	0.0250358	0.00357654	0.00715308	0.0143062	0.0178827	0.00357654	0	0.0143062	0.0178827	0.0107296	0.0107296	0	0	0	0	0	0	0	0.00357654	0.00357654	0.0214592	0.00715308	0.0107296	0.0107296	0	0.00357654	0.00357654	0.00357654	0.00357654	0	0	0.00715308	0	0.0107296	0.00715308	0.00357654
OTU1004	0.00357654	0.00357654	0.00715308	0.00357654	0	0	0	0	0	0	0	0	0.00715308	0.0214592	0	0	0.0107296	0.0107296	0.0107296	0.00357654	0.00357654	0	0	0	0	0	0	0	0.0143062	0.0250358	0.0393419	0.0178827	0	0	0	0	0	0	0	0	0	0	0	0	0	0	0	0	0
OTU1005	0	0	0	0	0	0	0	0	0	0	0	0	0	0	0	0	0	0	0	0	0	0	0	0	0	0.00357654	0	0	0	0	0	0	0	0	0	0	0	0	0	0	0	0	0	0	0	0	0.00715308	0	0
OTU1006	0	0	0	0	0	0	0.00357654	0	0	0	0	0	0.0107296	0.0107296	0.00715308	0.00715308	0.0107296	0	0.00357654	0.0143062	0.0214592	0.0107296	0.0214592	0.00715308	0.00715308	0.00715308	0.0143062	0.0143062	0	0	0	0	0.00715308	0.0250358	0.00715308	0.00357654	0	0.00357654	0	0	0	0.00357654	0.00715308	0	0	0	0.00357654	0	0.00357654
OTU1007	0	0	0	0	0.00357654	0	0	0	0.00357654	0	0	0	0	0	0	0	0.211016	0.257511	0.0822604	0.160944	0	0.00357654	0.00357654	0	0.00357654	0	0	0	0	0	0	0	0	0	0	0	0	0	0	0	0	0	0	0	0	0.0107296	0.0143062	0	0
OTU1008	0	0.00357654	0.00357654	0	0.0429185	0.0286123	0.0500715	0.0429185	0.0357654	0.0500715	0.0429185	0.0357654	0.0143062	0.0178827	0.0429185	0.0894134	0.00715308	0.00715308	0.00715308	0	0.0107296	0.00715308	0.0107296	0.00357654	0.0286123	0.0321888	0.046495	0.0429185	0.0107296	0.00357654	0.00715308	0.00357654	0.0143062	0	0.00715308	0.0107296	0	0	0.00715308	0	0	0	0	0	0.0286123	0.0429185	0.0250358	0.0357654	0
OTU1009	0	0.00357654	0	0	0	0	0	0	0.00357654	0	0	0	0	0	0	0.0214592	0.00357654	0.0143062	0	0.00715308	0.00357654	0.00357654	0.00357654	0.00357654	0	0.0143062	0	0.00715308	0.0107296	0.0107296	0.00357654	0.00357654	0.00715308	0.00357654	0.00357654	0	0.0107296	0	0.00715308	0.00357654	0	0.0107296	0.00357654	0.00357654	0	0.00357654	0	0	0
OTU101	0.0178827	0.00357654	0.0250358	0.00715308	0	0	0	0	0	0	0	0	0.0965665	0.0572246	0.17525	0.211016	0.00357654	0.00715308	0	0.00715308	0.0572246	0.110873	0.09299	0.0894134	0.0321888	0.0214592	0.0214592	0.0286123	0	0	0.00715308	0	0	0	0	0.00357654	1.84192	1.79542	2.23176	2.02074	0.046495	0.0500715	0.100143	0.0858369	0.00357654	0.0393419	0.0608011	0	0.0214592
OTU1010	0	0	0	0	0	0	0	0	0	0	0	0	0	0	0	0	0	0	0	0	0	0	0	0	0	0	0	0	0	0	0	0	0	0	0	0	0	0	0	0	0	0	0	0	0	0	0	0	0
OTU1011	0.0143062	0.0214592	0.00357654	0	0.0393419	0.0429185	0.046495	0.0143062	0	0.0214592	0.0214592	0.0107296	0	0	0.0250358	0	0.00357654	0	0	0	0	0.00357654	0	0	0.0393419	0.0822604	0.0250358	0.0393419	0	0	0	0	0	0	0	0	0	0	0	0	0	0	0	0	0.00357654	0.0107296	0	0.00357654	0
OTU1012	0.0214592	0.00357654	0.00715308	0	0	0.00357654	0.0178827	0.00357654	0.00357654	0.0178827	0.00357654	0.00357654	0	0	0.0250358	0.0429185	0.046495	0.0536481	0.0715308	0.0178827	0.0393419	0.0250358	0.0536481	0.046495	0.0500715	0.0572246	0.0572246	0.0393419	0	0	0	0	0	0	0	0	0	0.00357654	0	0	0	0	0	0	0.00357654	0	0.00357654	0.00715308	0
OTU1013	0	0	0	0	0	0	0	0	0	0	0	0	0.0143062	0	0	0	0	0	0	0	0.00357654	0	0.00357654	0	0.0250358	0.0107296	0.0107296	0.0143062	0	0	0	0	0	0	0	0	0.110873	0.09299	0.121602	0.0894134	0.00715308	0	0	0.00357654	0	0	0	0	0
OTU1014	0	0	0	0	0	0	0	0	0	0	0	0	0.0143062	0.0894134	0.0143062	0.100143	0	0.00715308	0	0	0.00715308	0.00357654	0.0107296	0	0.0858369	0.121602	0.107296	0.0643777	0	0.00357654	0.00357654	0	0.0429185	0.0393419	0.0107296	0.0178827	0	0.0286123	0.0178827	0.0321888	0	0	0	0	0	0	0	0	0
OTU1015	0	0	0	0	0	0	0	0	0	0	0	0	0	0	0	0	0	0	0	0	0	0	0	0	0	0	0	0	0.107296	0.19671	0.318312	0.132332	0	0	0	0	0	0	0	0	0	0	0	0	0	0	0	0	0
OTU1016	0	0.00357654	0	0	0.0679542	0.0679542	0.0679542	0.0822604	0.0536481	0.0608011	0.0679542	0.0214592	0	0	0	0	0	0	0	0	0	0	0	0	0	0	0	0	0	0	0	0	0	0	0	0.00357654	0	0	0	0	0	0	0	0	0.0572246	0.207439	0.143062	0.150215	0
OTU1017	0	0	0	0	0	0	0	0	0	0	0	0	0	0	0	0	0	0	0.00357654	0	0.0178827	0.0107296	0.0107296	0.00357654	0	0	0	0	0	0	0	0	0	0	0	0	0.00357654	0.00357654	0.0214592	0.00357654	0.00715308	0.00357654	0.00357654	0.00357654	0	0	0	0	0
OTU1018	0	0	0	0	0	0	0.00357654	0	0	0	0	0	0	0.0107296	0	0.0107296	0.0321888	0.0178827	0.0250358	0.0178827	0	0	0	0.00357654	0.0250358	0.0214592	0.0107296	0.0214592	0	0.00357654	0	0	0.114449	0.118026	0.0894134	0.0858369	0.0107296	0.0250358	0.0107296	0.00715308	0	0.00357654	0.00357654	0	0.00715308	0	0	0	0.0286123
OTU1019	0	0	0	0	0	0	0	0	0	0	0	0	0	0	0	0	0	0.00357654	0	0	0	0	0	0	0.00357654	0	0	0	0	0	0	0	0.00357654	0	0	0.00357654	0	0.0107296	0	0.00715308	0.0250358	0.00357654	0.0321888	0.00357654	0	0	0	0.00357654	0
OTU102	0	0	0	0	0	0	0.0178827	0.00357654	0	0.0107296	0	0	0.0715308	0.0572246	0.0536481	0.121602	0.100143	0.0572246	0.0393419	0.09299	0.515021	0.65093	0.625894	0.479256	0.0393419	0.0608011	0.0643777	0.0500715	0.150215	0.182403	0.379113	0.300429	0.0536481	0.09299	0.10372	0.0715308	0.314735	0.17525	0.228898	0.225322	0.164521	0.243205	0.18598	0.153791	0.00357654	0	0.00357654	0.00357654	0.404149
OTU1020	0.00357654	0	0	0	0	0	0	0	0	0	0	0	0.00715308	0.00715308	0.0321888	0	0.0107296	0.0178827	0.0357654	0.00715308	0.0178827	0.0250358	0.00715308	0.0214592	0.00357654	0.00357654	0.00357654	0.00357654	0.0357654	0.0214592	0.0357654	0.046495	0	0	0	0	0.0143062	0.0107296	0.00357654	0.00715308	0.0178827	0.0250358	0.0321888	0.0143062	0	0	0	0	0.00357654
OTU1021	0	0.00715308	0	0.00357654	0.0143062	0.0214592	0.0214592	0.0178827	0.0250358	0.0250358	0.0250358	0.0178827	0.0286123	0.0107296	0.0286123	0.0822604	0	0.00715308	0	0	0.00357654	0.00357654	0.00715308	0	0.0143062	0.00715308	0.0286123	0.0107296	0	0	0	0.00357654	0.00715308	0.00715308	0.00715308	0.00715308	0	0.00357654	0.00357654	0	0	0	0	0	0.0286123	0.0214592	0.0500715	0.0321888	0
OTU1022	0.0429185	0.0357654	0.0178827	0.0178827	0	0	0	0.00715308	0	0	0	0	0.0643777	0.0751073	0.0250358	0.0608011	0.00357654	0	0	0	0	0	0	0	0	0	0.00357654	0.00357654	0.00357654	0	0	0	0	0	0	0	0.0143062	0.00715308	0	0.00715308	0.00715308	0.00715308	0.00715308	0.00357654	0.00357654	0	0.00357654	0.00715308	0
OTU1023	0	0	0	0	0	0	0	0	0	0	0	0	0	0	0	0	0	0.00357654	0	0	0	0	0	0	0	0	0	0	0	0	0	0	0	0	0	0	0	0	0	0	0	0	0	0	0	0	0	0	0
OTU1024	0.00715308	0.00357654	0.00357654	0.00715308	0.114449	0.132332	0.114449	0.0822604	0.0786838	0.0715308	0.0822604	0.0429185	0	0	0	0	0	0	0	0	0	0	0	0	0	0	0	0	0	0	0	0	0	0	0	0	0	0	0	0	0	0	0	0	0	0	0	0	0
OTU1025	0	0.00357654	0	0.00357654	0	0	0	0	0.00357654	0	0	0	0.0178827	0	0	0.0107296	0.00357654	0.00715308	0	0.0107296	0	0	0	0	0.00357654	0	0.00357654	0	0	0	0	0	0	0	0	0	0.00357654	0	0	0	0	0.00357654	0.00357654	0.00357654	0	0	0	0	0.0250358
OTU1026	0	0	0	0	0.0143062	0	0.0107296	0	0.0107296	0.0143062	0.0500715	0.0107296	0	0.0143062	0.0178827	0	0	0	0	0	0	0	0	0	0	0	0	0	0	0	0	0	0	0	0	0	0	0	0	0	0	0	0	0	0.0572246	0.100143	0.0822604	0.046495	0
OTU1027	0	0	0	0	0	0	0	0	0	0	0	0	0	0	0	0	0	0	0	0	0	0	0	0	0	0.00357654	0	0	0	0	0	0	0	0	0	0	0	0	0	0	0	0	0	0	0	0	0	0	0.00357654
OTU1028	0	0	0	0	0	0	0	0	0	0	0	0	0	0	0	0	0	0	0	0	0	0	0	0	0	0	0	0	0	0.0214592	0.00715308	0.00715308	0	0	0	0	0	0	0	0	0	0	0	0	0	0	0	0	0
OTU1029	0	0.00357654	0	0.00357654	0.00715308	0.00715308	0	0.00715308	0.0143062	0.00357654	0.0214592	0.00357654	0.00357654	0	0	0	0	0	0	0.00357654	0.00357654	0.00715308	0.0178827	0.0107296	0.00357654	0.00715308	0	0	0	0	0	0	0	0	0	0	0	0	0	0	0	0	0	0	0.0214592	0.0107296	0.00715308	0.00357654	0
OTU103	0.0214592	0.0393419	0.0536481	0.0178827	0.211016	0.286123	0.418455	0.357654	0.47568	0.339771	0.257511	0.189557	0.647353	0.407725	0.45422	0.615165	0.0214592	0.0286123	0.0286123	0.0107296	0.150215	0.10372	0.157368	0.128755	0.218169	0.207439	0.282546	0.271817	0.00715308	0.00357654	0.00715308	0.0107296	0.0214592	0.0143062	0.0107296	0.00357654	0.962089	0.761803	0.962089	0.861946	0.0536481	0.0500715	0.0572246	0.0608011	0.200286	0.239628	0.200286	0.200286	0.0178827
OTU1030	0	0.00715308	0.00357654	0	0.0250358	0.0286123	0.00715308	0.0107296	0	0.0107296	0.00715308	0.00357654	0.00357654	0.00357654	0.00357654	0.00715308	0	0.0107296	0.00357654	0.00715308	0.0250358	0.0178827	0.0107296	0.0250358	0.00715308	0.0178827	0.0107296	0.0393419	0.0107296	0.00715308	0.00357654	0.0286123	0	0	0	0	0.0286123	0.0178827	0.0178827	0.0214592	0	0	0.00357654	0.00715308	0.0321888	0.0250358	0.00715308	0.0178827	0.00357654
OTU1031	0.00357654	0.00715308	0.00715308	0.00715308	0	0.00357654	0	0.00357654	0.00357654	0	0	0	0	0	0	0	0	0	0.00357654	0	0	0	0	0.00357654	0	0	0	0	0.0178827	0.0286123	0.00715308	0.0178827	0.00715308	0	0	0	0	0	0.0107296	0.00357654	0	0.00357654	0.0143062	0.00715308	0	0	0	0	0.00715308
OTU1032	0	0	0	0	0	0	0	0	0	0	0	0	0	0	0	0.00715308	0.0250358	0.0286123	0.0357654	0.0286123	0.00357654	0.00357654	0.0178827	0.00357654	0.00357654	0	0	0	0.00357654	0.0286123	0.0143062	0.0250358	0	0	0	0	0.00715308	0.00715308	0	0.00715308	0.0178827	0.0107296	0.0429185	0.00715308	0	0	0	0	0.0286123
OTU1033	0	0	0	0	0	0	0	0	0	0	0	0	0	0	0	0	0	0	0	0	0.00357654	0.00357654	0	0.00357654	0	0	0	0	0.0107296	0.0178827	0	0.00357654	0.0143062	0	0.00357654	0	0	0	0	0	0.0321888	0.0250358	0.0107296	0.00357654	0	0	0	0	0.00357654
OTU1034	0	0	0	0	0	0	0	0	0	0	0	0	0	0	0	0	0	0	0	0	0	0	0	0	0	0	0	0	0	0	0	0	0	0	0	0	0	0	0	0	0	0	0	0	0	0	0	0	0
OTU1035	0	0	0.00357654	0	0	0	0	0	0.00715308	0.00357654	0.0214592	0	0	0	0	0	0	0.00357654	0.0107296	0.00357654	0	0	0	0	0	0	0	0	0	0	0	0	0.00715308	0.0107296	0.0143062	0.00715308	0.0786838	0.0751073	0.157368	0.193133	0	0.00357654	0.00715308	0.0143062	0	0	0	0	0.00357654
OTU1036	0.00715308	0.00357654	0	0.00357654	0.00357654	0.0107296	0.0286123	0.0143062	0.0500715	0.100143	0.0608011	0.0393419	0	0	0	0	0.125179	0.107296	0.0500715	0.0643777	0.0572246	0.0715308	0.0393419	0.0500715	0	0	0	0	0	0.0178827	0.0107296	0.0143062	0	0	0	0	0	0	0	0.00357654	0	0	0	0	0.0214592	0.0178827	0.0536481	0.0107296	0
OTU1037	0	0	0	0	0	0	0	0	0	0	0	0	0	0	0.00357654	0.0178827	0.0143062	0.0178827	0.0107296	0.0143062	0	0.00715308	0	0.00357654	0	0	0	0	0.00357654	0	0.00715308	0.0107296	0	0	0	0	0	0	0	0	0.00357654	0.00357654	0	0	0.00357654	0	0	0	0
OTU1038	0	0	0	0	0	0	0	0	0	0	0	0	0	0	0	0	0	0	0	0	0	0	0.00357654	0	0	0	0	0	0	0	0	0	0	0	0	0	0	0.00715308	0	0.00715308	0	0	0	0	0	0	0	0	0.00357654
OTU1039	0	0	0	0	0	0	0	0	0	0	0	0	0	0.0107296	0	0	0.0178827	0.0143062	0.00715308	0.00357654	0	0	0	0	0	0	0	0.00357654	0.0178827	0.0250358	0.0214592	0.0250358	0	0	0	0	0	0	0	0	0.0214592	0.0143062	0.00357654	0.00715308	0	0	0	0	0.00715308
OTU104	0	0	0	0	0.00357654	0.00715308	0.00357654	0	0	0	0	0.00357654	1.91345	3.1402	3.22604	2.37124	0	0	0	0	0.00357654	0	0	0.00357654	0.00357654	0	0.00357654	0	0	0	0	0	0.00357654	0	0	0	0.0214592	0.00357654	0.00715308	0.00715308	0.00715308	0	0	0	0	0.00357654	0.00357654	0.00357654	0
OTU1040	0	0	0	0	0	0	0	0	0	0	0	0	0	0	0.00715308	0	0	0	0	0	0	0	0	0	0	0	0	0	0.0536481	0.0393419	0.0643777	0.0107296	0	0	0	0	0	0	0	0	0	0	0	0	0	0	0	0	0
OTU1041	0	0	0	0	0.0143062	0.00357654	0.0107296	0.0214592	0.0286123	0.0250358	0.0107296	0.0214592	0	0	0	0	0	0	0	0	0	0	0	0	0	0	0	0	0	0	0	0	0	0	0	0	0	0	0	0	0	0	0	0	0	0	0	0	0
OTU1042	0	0	0	0	0	0	0	0	0	0	0	0	0	0	0	0	0	0	0	0	0	0	0	0	0	0	0	0	0	0	0	0	0	0	0	0	0	0	0	0	0	0	0	0	0	0	0	0	0
OTU1043	0	0	0	0	0	0	0	0	0.0178827	0	0	0	0	0	0	0	0	0	0	0.00357654	0	0	0	0.00715308	0	0	0	0	0	0	0	0	0	0	0	0	0	0	0	0	0	0	0	0.00715308	0	0	0.00357654	0	0.0143062
OTU1044	0	0	0	0	0	0	0	0	0	0	0	0	0	0	0	0	0	0	0	0	0	0	0	0	0	0	0	0	0	0	0	0	0	0	0	0	0	0	0	0	0	0	0	0	0	0	0	0	0.00715308
OTU1045	0	0	0	0	0	0	0	0	0.00357654	0	0	0	0.00357654	0.00357654	0.00715308	0.0286123	0.00715308	0.0178827	0.0143062	0.0357654	0	0	0	0.00357654	0	0	0	0	0	0	0.00715308	0	0	0	0.00357654	0	0.00715308	0.00715308	0	0.00715308	0.0643777	0.0357654	0.0321888	0.0751073	0	0	0	0	0.0107296
OTU1046	0	0	0.00715308	0	0.246781	0.100143	0.143062	0.110873	0.0178827	0.0107296	0.00357654	0.00715308	0	0	0	0	0.00357654	0	0	0.0107296	0	0	0	0	0	0	0	0	0	0.0107296	0.0214592	0.0107296	0	0	0	0	0	0	0	0	0	0	0	0	0	0	0.0214592	0	0
OTU1047	0.00715308	0.0107296	0.00715308	0.00715308	0	0.00357654	0.00357654	0	0	0	0	0	0.00357654	0	0.00715308	0	0	0	0.00357654	0	0	0	0	0	0	0	0	0	0.0357654	0.00715308	0.0214592	0.0143062	0.0107296	0	0	0.00715308	0	0	0	0.00357654	0	0	0	0.00357654	0.00357654	0	0.00357654	0	0.00357654
OTU1048	0	0	0	0	0	0	0	0	0	0	0	0	0	0	0	0	0	0	0	0	0	0	0	0	0	0	0	0	0	0	0.00357654	0	0	0	0	0	0	0	0	0	0	0	0	0	0	0	0	0	0
OTU1049	0	0	0	0	0	0	0	0	0	0	0	0	0	0	0.046495	0	0	0	0	0	0	0	0	0	0	0	0	0	0	0	0	0	0	0	0	0	0.00357654	0	0	0	0	0	0	0	0	0	0	0	0.00715308
OTU105	0	0	0	0	0	0	0	0	0.0143062	0.00357654	0.00715308	0.0679542	0	0	0	0	0	0.00357654	0	0	0	0	0	0	0	0.0107296	0.00715308	0	0	0	0	0	0	0	0	0	0	0	0	0	0	0	0	0	0.0250358	0.0107296	0.00357654	0.0178827	0.046495
OTU1050	0.0107296	0.00357654	0.00357654	0	0.0214592	0.0250358	0.0143062	0.0214592	0.0393419	0.0393419	0.0500715	0.114449	0	0	0	0	0	0	0	0	0.00715308	0	0	0	0	0.00357654	0	0	0	0	0	0	0	0	0	0	0	0	0	0	0.0250358	0.0286123	0.0357654	0.0643777	0.0572246	0.118026	0.114449	0.114449	0
OTU1051	0	0	0	0	0	0	0	0	0	0	0	0	0.00357654	0.00357654	0	0	0.00357654	0.0143062	0.00357654	0.0143062	0	0	0	0	0	0	0	0	0.0286123	0.0214592	0.0214592	0.0500715	0	0	0	0	0	0	0	0	0.0107296	0.0107296	0.00357654	0.0143062	0	0	0	0	0.0143062
OTU1052	0	0	0	0	0	0	0	0	0.00715308	0	0	0	0	0	0	0.0214592	0.00357654	0.00357654	0.00357654	0	0	0.00715308	0	0	0.00357654	0.00357654	0	0.00357654	0.0214592	0.0393419	0.0214592	0.0286123	0	0	0	0	0	0	0	0	0.0214592	0	0.0107296	0.00715308	0.0178827	0	0.00357654	0.0214592	0
OTU1053	0	0	0	0	0	0	0	0	0	0	0	0	0.00357654	0	0	0.0393419	0.0178827	0.00715308	0	0.00715308	0	0	0	0	0	0	0	0	0.0107296	0.0143062	0.0357654	0.0500715	0	0	0	0	0.00357654	0	0.00357654	0	0.00357654	0.00357654	0.0143062	0.00715308	0	0	0	0	0.0107296
OTU1054	0.00357654	0.00357654	0.00357654	0	0.0214592	0.00357654	0.00357654	0.0178827	0	0.0143062	0.00357654	0.0107296	0	0.0178827	0.0250358	0	0	0	0	0	0.00715308	0.0250358	0.0178827	0.0286123	0.0143062	0.0107296	0.0250358	0.00715308	0	0	0	0	0	0	0.00357654	0	0	0.0178827	0.0107296	0.00357654	0	0	0	0.00715308	0.0214592	0.0321888	0.00715308	0.0143062	0
OTU1055	0	0	0	0	0	0.00357654	0	0	0	0	0	0	0	0	0	0	0	0	0	0	0.00357654	0	0	0	0	0	0	0	0.0643777	0.17525	0.618741	0.0715308	0	0	0	0	0.00357654	0.00357654	0.0107296	0.00715308	0	0	0	0	0	0	0	0	0
OTU1056	0	0	0	0	0.0107296	0.0107296	0.0143062	0	0.00715308	0.00357654	0.00715308	0.00715308	0	0	0	0	0	0	0.00357654	0	0.00357654	0.00715308	0.0107296	0.00357654	0.0178827	0.0250358	0.0107296	0.0178827	0	0.0107296	0	0	0	0.00715308	0.0107296	0.00357654	0	0	0	0	0.0214592	0.0107296	0.0107296	0.0250358	0	0	0	0.00357654	0
OTU1057	0	0	0	0	0	0	0	0	0	0	0	0	0	0	0	0	0.00357654	0.00357654	0	0	0	0	0	0	0	0	0	0	0.0178827	0.0107296	0.0178827	0.0250358	0	0	0	0	0	0.00715308	0	0	0	0.00715308	0.00357654	0	0	0	0	0	0
OTU1058	0	0	0	0	0	0	0	0	0	0	0	0	0	0	0	0	0	0.00357654	0	0	0	0.00357654	0.00357654	0	0	0	0	0	0	0	0	0	0	0	0	0	0	0.00715308	0	0.0107296	0	0	0	0	0	0	0	0	0.00357654
OTU1059	0.00357654	0.00357654	0	0	0.00357654	0.0250358	0.0107296	0.00357654	0	0	0.00357654	0.00357654	0.0107296	0.00715308	0.0357654	0.00715308	0.00357654	0.0107296	0.0107296	0.00357654	0.0429185	0.0572246	0.0572246	0.0643777	0.0250358	0.00715308	0.0321888	0.0107296	0.00357654	0	0	0	0	0	0	0	0.00357654	0	0	0.00715308	0	0	0	0	0.00715308	0	0.00357654	0	0.00715308
OTU106	0	0	0	0	0.00715308	0	0	0.00357654	0	0	0.00357654	0.00357654	1.75608	3.17954	2.86838	2.58941	0	0	0	0.00357654	0.0286123	0.0250358	0.0107296	0.0250358	1.97067	1.77396	1.77039	1.83834	0	0	0	0	0.00357654	0.00715308	0	0	0.00357654	0	0	0	0	0	0	0	0.00357654	0.00357654	0.00357654	0	0
OTU1060	0.0250358	0.0286123	0.0572246	0.0357654	0.282546	0.2897	0.264664	0.218169	0	0	0	0	0	0	0	0	0	0	0	0	0	0	0	0	0	0	0	0	0	0	0	0	0	0	0	0	0	0	0	0	0	0	0	0	0	0	0	0	0
OTU1061	0	0.00715308	0.00357654	0.00357654	0	0.00357654	0	0	0	0	0	0	0	0	0	0	0.0178827	0.0107296	0.00715308	0	0.00357654	0	0	0	0	0	0	0	0	0	0.00715308	0.00715308	0.00715308	0	0	0.0107296	0	0	0	0	0.0107296	0	0.00715308	0	0	0	0	0	0.0679542
OTU1062	0	0	0.00357654	0.00357654	0	0	0	0	0.00357654	0.00715308	0	0.00357654	0.0357654	0	0.00357654	0	0	0	0	0	0	0	0	0	0.00357654	0.00357654	0.00357654	0	0.00715308	0	0.00357654	0	0	0.00357654	0	0	0	0	0	0.0107296	0	0	0	0	0.00715308	0	0	0	0
OTU1063	0	0	0	0	0	0	0	0	0	0	0	0	0	0	0	0	0	0	0	0	0	0	0	0	0	0	0	0	0.00357654	0.0178827	0.00715308	0.00715308	0.00357654	0.0214592	0.0357654	0.0214592	0	0	0	0	0	0	0	0	0	0	0	0	0
OTU1064	0	0	0	0	0	0	0	0	0.00357654	0	0	0	0	0	0	0	0.00357654	0.00715308	0	0	0	0	0	0	0	0	0	0	0.0250358	0	0.0214592	0.0143062	0	0	0	0	0	0	0	0	0	0	0	0	0	0	0	0	0
OTU1065	0	0	0	0	0	0	0	0	0	0	0	0	0	0.0286123	0	0	0	0	0	0	0	0	0	0	0	0	0	0	0.0214592	0.0321888	0.0178827	0.0822604	0	0	0	0	0	0.0107296	0	0	0.0608011	0.0858369	0.0894134	0.153791	0	0	0	0	0.00715308
OTU1066	0	0	0	0	0	0	0	0	0	0	0	0	0.00357654	0	0	0.0643777	0.0286123	0.0143062	0.0429185	0.0143062	0	0.00357654	0.0143062	0.00357654	0.0143062	0.00715308	0.00357654	0	0	0	0	0	0	0	0.00715308	0.00715308	0	0	0	0	0	0	0	0	0.00715308	0.0143062	0.0178827	0.0107296	0
OTU1067	0	0	0.00715308	0.00357654	0	0	0.00715308	0	0	0	0	0	0	0.00715308	0.0107296	0.00715308	0.0107296	0.00715308	0.0107296	0.00715308	0.0107296	0.00715308	0.00715308	0.0250358	0.00715308	0.00357654	0.00357654	0.00357654	0	0	0	0.00715308	0	0.00357654	0.00357654	0.00357654	0.00715308	0.00357654	0	0.0107296	0	0	0	0	0	0.00357654	0	0	0
OTU1068	0.00357654	0	0.00715308	0.00357654	0.00357654	0.00357654	0	0.00357654	0	0	0	0	0.0178827	0.00715308	0.0321888	0.00357654	0	0	0.00357654	0	0	0	0.00715308	0	0.00715308	0.0214592	0.0107296	0.0107296	0	0	0	0	0	0	0	0	0.0536481	0.0357654	0.0500715	0.0572246	0	0.00357654	0	0	0.0250358	0.0250358	0.0143062	0.0214592	0
OTU1069	0	0	0	0	0	0.00357654	0	0	0	0	0	0	0	0.0822604	0	0.0178827	0.00357654	0	0	0	0.0107296	0	0.00715308	0.0107296	0.0643777	0.0965665	0.0894134	0.114449	0	0	0	0	0.00715308	0.0107296	0.00357654	0.0107296	0.0107296	0.0286123	0.0107296	0.00715308	0	0.00357654	0	0	0.00357654	0.0143062	0.00715308	0	0
OTU107	0.00357654	0.00357654	0.00715308	0.00715308	0	0	0.0107296	0	0.00357654	0	0	0	0	0.0107296	0.0178827	0.046495	0.214592	0.164521	0.135908	0.218169	0.193133	0.171674	0.121602	0.200286	0.0107296	0.00715308	0	0	0	0	0.00715308	0	0	0	0	0	0.0536481	0.0608011	0.100143	0.0679542	0.0178827	0.0357654	0.0107296	0.0143062	0.00357654	0	0.00357654	0	0.211016
OTU1070	0	0	0	0	0	0	0	0	0	0	0	0.00357654	0	0	0	0	0	0.00715308	0	0	0	0	0	0	0	0	0	0.00357654	0	0	0	0	0	0	0	0	0	0	0	0	0	0	0	0	0	0	0	0	0
OTU1071	0	0	0	0.00357654	0.0250358	0.0143062	0.0608011	0.0536481	0.0643777	0.0500715	0.0393419	0.0214592	0	0	0.00715308	0	0	0	0	0	0	0	0	0	0.00357654	0.0107296	0.0107296	0.0107296	0	0	0	0	0	0.00357654	0	0	0	0	0	0.00357654	0	0	0	0	0.114449	0.0858369	0.0321888	0.0751073	0
OTU1072	0	0	0	0	0	0	0	0	0	0	0	0	0	0	0	0	0	0	0	0	0	0	0	0	0	0	0	0	0	0	0	0	0	0	0	0	0	0	0	0.00357654	0.00357654	0	0.00357654	0	0	0	0	0	0
OTU1073	0.0143062	0.0357654	0.0143062	0.00715308	0.0536481	0.0894134	0.0500715	0.0715308	0.118026	0.0608011	0.0965665	0.0429185	0	0.0286123	0	0.0286123	0	0	0	0	0	0	0	0	0	0	0	0	0	0	0	0	0	0	0	0	0	0	0	0	0	0	0	0	0.0321888	0.0751073	0.146638	0.0500715	0
OTU1074	0	0	0	0	0	0	0	0	0	0	0.00357654	0	0	0	0	0	0.00357654	0.00715308	0.00357654	0.00715308	0.0107296	0	0	0.00357654	0	0	0	0	0.0214592	0.00715308	0.0214592	0.0178827	0.00357654	0.00357654	0	0.00357654	0.00357654	0.00357654	0	0	0	0.00715308	0.00357654	0.00357654	0	0.00357654	0	0	0.00357654
OTU1075	0	0	0	0	0	0	0	0	0	0	0	0	0	0	0	0	0	0	0	0	0	0	0	0	0	0	0	0	0	0	0	0	0	0	0	0	0	0	0.0143062	0	0.0894134	0.09299	0.0572246	0.0608011	0	0	0	0	0
OTU1076	0	0	0	0	0	0	0	0	0	0	0	0	0	0	0	0	0	0	0	0	0	0	0	0.00357654	0	0	0	0	0	0	0	0	0	0	0	0	0	0	0.00715308	0.00357654	0	0	0	0	0	0	0.00357654	0	0
OTU1077	0	0	0	0	0	0	0	0	0	0	0	0	0	0	0	0	0	0	0	0	0	0	0	0	0	0	0	0	0	0	0	0	0	0	0	0	0	0	0	0	0.00357654	0	0.00715308	0.0178827	0	0	0	0	0
OTU1078	0	0	0	0.00715308	0	0	0	0	0	0	0	0	0	0	0	0	0.00715308	0	0	0.00357654	0.00357654	0	0	0	0.00357654	0.00715308	0.00715308	0	0.00715308	0.00357654	0	0	0	0	0	0	0	0.00357654	0	0	0	0	0.00357654	0	0.00715308	0	0	0.00357654	0.0107296
OTU1079	0.00357654	0	0.00357654	0.00715308	0	0.0107296	0.00357654	0.0143062	0.0107296	0.0143062	0	0.0286123	0.0822604	0.0572246	0.0751073	0.121602	0	0	0	0	0	0	0	0	0	0	0	0	0	0	0	0	0	0	0	0	0	0	0	0	0	0	0	0	0.00357654	0.00715308	0	0.0143062	0
OTU108	0.00357654	0.00715308	0	0.00357654	0.00715308	0.00357654	0.00715308	0	0.00715308	0.0214592	0.0107296	0	0.046495	0.0572246	0.0643777	0	0.0429185	0.0393419	0.0178827	0.0500715	0.00357654	0.0143062	0.0214592	0.0107296	0.00357654	0.00715308	0.00715308	0	0.962089	0.890558	0.82618	1.26967	0.0178827	0.0107296	0.0321888	0.0107296	0.00715308	0.0250358	0.0178827	0.0107296	0.046495	0.0894134	0.09299	0.0786838	0.0143062	0.0143062	0.0357654	0.0178827	0.139485
OTU1080	0	0	0	0	0	0	0	0	0.00715308	0	0	0.00357654	0	0	0.00357654	0	0.00357654	0.00357654	0	0	0	0	0.00357654	0	0	0	0	0	0	0	0	0	0	0	0	0	0	0	0	0	0.0214592	0	0.0214592	0.0107296	0	0	0	0	0.0393419
OTU1081	0	0	0	0	0	0	0	0.00357654	0	0	0	0	0.0107296	0.0321888	0.0107296	0.0500715	0	0	0.00357654	0	0.00357654	0	0	0.00357654	0.0178827	0.0107296	0.046495	0.0608011	0	0	0.00357654	0.00357654	0.0429185	0.0536481	0.0250358	0.0250358	0	0.00357654	0.0107296	0	0	0	0	0	0	0	0	0	0
OTU1082	0	0	0	0	0	0	0	0	0	0	0	0	0	0	0	0	0	0	0	0	0	0	0	0	0	0	0	0	0	0	0	0	0	0	0	0	0	0	0	0	0	0	0	0	0.00357654	0	0	0	0
OTU1083	0	0	0	0	0	0	0	0	0	0	0	0	0	0	0	0	0	0.00715308	0	0	0	0	0	0	0	0	0	0	0.00715308	0.00715308	0.00357654	0	0	0	0	0	0.00357654	0	0	0	0.0357654	0.0286123	0.0178827	0.0321888	0.00357654	0	0	0	0
OTU1084	0.00715308	0	0.00357654	0	0	0	0	0	0	0	0	0	0	0	0	0	0	0	0	0	0	0	0	0	0	0	0	0	0.0572246	0.0786838	0.0429185	0.0321888	0	0	0	0	0	0	0	0	0.00715308	0	0.00357654	0.00357654	0.00715308	0	0	0	0
OTU1085	0.0143062	0.0107296	0.0107296	0.0143062	0.00357654	0	0	0	0	0.00357654	0	0.00357654	0.00357654	0	0	0	0	0	0	0	0	0	0	0	0	0	0	0	0.0214592	0.0357654	0.00715308	0.00715308	0.00357654	0.00357654	0	0	0	0	0.00357654	0	0.00357654	0	0	0.00357654	0	0	0	0	0
OTU1086	0	0	0	0	0	0	0	0	0	0	0	0	0	0	0	0	0.00357654	0	0.0214592	0.0143062	0.0107296	0.0107296	0	0.0250358	0	0	0	0	0.0143062	0.0178827	0.0250358	0.0107296	0	0	0	0	0.00715308	0	0.00715308	0.0107296	0.0178827	0.0214592	0.0572246	0.0429185	0	0	0	0	0
OTU1087	0	0	0	0	0	0	0	0	0	0	0	0	0	0	0.0321888	0	0	0	0	0	0	0	0	0	0	0	0	0	0	0	0	0	0	0	0	0	0	0	0	0.00357654	0	0.00357654	0	0	0	0	0	0	0
OTU1088	0	0	0	0	0	0	0	0	0	0	0	0	0	0.00715308	0.0143062	0	0	0	0	0	0	0	0	0	0	0	0	0	0	0.0143062	0.0143062	0.00357654	0	0	0	0	0.00715308	0	0	0.00357654	0.0965665	0.0715308	0.09299	0.0572246	0	0	0	0	0.110873
OTU1089	0	0	0	0	0	0.00357654	0	0	0	0	0	0	0.00357654	0	0	0.00357654	0	0	0	0	0.00715308	0.00715308	0	0	0	0	0	0	0	0	0	0.00357654	0	0	0	0	0.0715308	0.046495	0.0715308	0.0572246	0	0	0	0	0	0	0	0	0.0107296
OTU109	0	0.00715308	0	0	0	0	0	0	0	0	0	0	0.0321888	0.153791	0.182403	0.178827	0.0214592	0.0321888	0.0214592	0.046495	0.0286123	0.0321888	0.0608011	0.0357654	0	0	0.00357654	0	0.572246	0.56867	0.522175	0.486409	0	0	0	0	0.271817	0.307582	0.239628	0.243205	0.425608	0.497139	0.468526	0.45422	0.00715308	0.0107296	0.00357654	0	0.0822604
OTU1090	0	0	0	0	0	0	0	0	0	0	0	0	0	0	0	0	0.00715308	0.0250358	0.0214592	0.00715308	0	0.00357654	0.00357654	0	0	0	0	0	0	0	0	0.00357654	0	0.00357654	0	0	0	0	0	0	0	0.00357654	0	0.00357654	0	0	0	0	0.00357654
OTU1091	0	0	0	0	0	0	0	0	0	0	0	0	0	0	0	0	0	0	0	0	0	0.00357654	0	0	0	0	0	0	0.00357654	0	0	0	0	0	0	0	0	0	0	0	0	0.00357654	0	0	0	0	0	0	0.00715308
OTU1092	0	0	0	0	0	0	0	0	0	0	0	0	0.0393419	0.00357654	0	0	0	0	0	0	0	0	0	0	0.00715308	0.0107296	0.0107296	0.0178827	0	0	0	0	0	0	0	0	0	0	0	0	0	0	0	0	0.00715308	0	0	0	0
OTU1093	0	0	0	0	0	0	0	0	0	0.00357654	0	0	0	0	0	0	0	0	0	0	0	0	0	0	0	0	0	0	0	0	0	0	0	0	0	0	0	0	0	0	0	0	0	0	0.00715308	0	0	0.00357654	0
OTU1094	0	0	0	0	0	0.00357654	0	0	0	0	0	0	0.00357654	0	0.00357654	0.00357654	0	0	0	0	0.0107296	0.00357654	0	0.00357654	0.00357654	0	0.00715308	0	0.00357654	0	0.00357654	0	0	0	0.00357654	0	0.00357654	0.00357654	0	0.00357654	0	0	0	0	0	0	0	0	0.0107296
OTU1095	0	0	0	0	0	0	0	0	0	0	0	0	0	0	0	0	0	0	0.00357654	0	0	0	0	0.00715308	0	0	0	0	0.0143062	0.00357654	0	0.0250358	0	0	0	0	0	0.00357654	0.00715308	0	0	0	0	0	0	0	0	0	0.0214592
OTU1096	0.00715308	0.00357654	0	0.00357654	0.0393419	0.0214592	0.046495	0.0214592	0.046495	0.0250358	0.0357654	0.0357654	0.0214592	0.0321888	0.00357654	0.0214592	0.0107296	0.0178827	0	0.0107296	0.0143062	0.00357654	0.0107296	0.00357654	0.0286123	0.0214592	0.0536481	0.0250358	0.00357654	0	0	0.00357654	0.0107296	0.00715308	0.0214592	0.0107296	0.00357654	0.00715308	0	0.00357654	0	0	0	0	0.0214592	0.0429185	0.0178827	0.0286123	0
OTU1097	0	0	0	0	0.00357654	0	0.0178827	0.00357654	0	0	0.00357654	0.00357654	0.0500715	0	0	0	0	0	0	0	0.0250358	0.0393419	0.046495	0.0178827	0.0178827	0.0107296	0.0143062	0.00357654	0	0	0	0	0	0	0	0	0	0	0	0	0	0	0	0	0.046495	0.0250358	0.0250358	0.0429185	0
OTU1098	0.00715308	0	0.0214592	0	0	0	0	0	0.218169	0.17525	0.225322	0.0572246	0	0	0	0	0	0	0	0	0	0	0	0	0	0	0	0	0	0	0	0	0	0	0	0	0	0	0.00357654	0.0107296	0	0	0	0	0.00357654	0.0178827	0.0357654	0	0
OTU1099	0	0	0	0	0	0	0	0	0	0	0	0	0.00715308	0	0	0	0.0393419	0.0500715	0.0393419	0.0321888	0.0143062	0.0107296	0.0107296	0.0250358	0	0.00715308	0	0	0.00357654	0	0.0250358	0.0143062	0.00357654	0	0	0	0.00357654	0.00357654	0	0.00715308	0.0321888	0.0178827	0.0143062	0.0250358	0	0	0	0	0.00357654
OTU11	0.0107296	0.0429185	0.0321888	0.0143062	0.100143	0.0965665	0.0679542	0.0786838	0.0178827	0.00715308	0.0250358	0.0107296	0.314735	0.296853	0.296853	0.318312	0.997854	0.894134	0.615165	1.74177	0.507868	0.511445	0.425608	0.493562	0.2897	0.232475	0.228898	0.253934	1.48069	1.62375	1.65951	2.18884	5.58655	4.96423	5.48999	4.66738	0.575823	1.03362	0.765379	1.14807	0.250358	0.264664	0.27897	0.164521	0.257511	0.236052	0.325465	0.286123	1.94206
OTU110	0	0	0	0	0	0	0	0	0	0	0	0	0	0	0	0	0	0	0	0	0.0393419	0.0250358	0.0143062	0.0107296	0	0	0.00715308	0	0.0894134	0.0965665	0.046495	0.193133	0	0	0	0	0.439914	0.221745	0.339771	0.400572	0.00715308	0.0250358	0.0286123	0.00715308	0	0	0	0	0
OTU1100	0	0	0	0	0	0	0	0	0	0	0	0	0	0	0	0	0	0	0	0	0	0	0	0	0	0	0	0	0	0	0	0	0	0	0	0	0	0	0	0	0	0	0	0	0	0	0	0	0.00357654
OTU1101	0	0	0	0	0	0	0	0	0	0	0	0	0	0	0	0	0	0	0	0	0	0	0	0	0	0	0	0	0	0	0	0	0	0	0	0	0	0	0	0	0	0	0	0	0	0	0	0	0
OTU1102	0	0	0	0	0	0.00357654	0	0	0	0	0	0	0	0	0	0	0	0	0	0	0	0	0	0	0	0	0	0	0	0	0	0	0	0	0	0	0.00357654	0	0	0	0	0.00357654	0	0	0	0	0	0	0.0429185
OTU1103	0	0	0	0	0	0	0	0	0	0	0	0	0	0	0	0	0.00357654	0	0.00357654	0.0107296	0	0	0	0	0	0	0	0	0.0214592	0.0143062	0.0321888	0.0429185	0	0	0	0	0.0286123	0.046495	0.0286123	0.0250358	0	0	0.0107296	0.00357654	0	0	0	0	0.0107296
OTU1104	0	0	0	0	0	0	0	0	0	0	0	0	0	0	0	0.00357654	0	0	0	0	0	0	0	0	0	0	0	0	0	0	0.00357654	0	0	0	0	0	0	0	0	0	0	0	0	0	0	0	0	0	0
OTU1105	0	0	0	0	0	0	0	0.00357654	0.00357654	0	0	0.00357654	0.0321888	0	0	0	0.00715308	0.00715308	0	0	0	0	0	0	0	0	0	0	0.00357654	0	0	0.00357654	0	0	0	0	0	0	0	0	0.00357654	0.00357654	0	0.00715308	0	0	0.00357654	0	0.00357654
OTU1106	0	0	0	0	0	0	0	0	0	0	0	0	0	0	0	0	0	0	0	0	0	0	0	0	0	0	0	0.00357654	0.00357654	0.0143062	0.00715308	0.0107296	0	0	0	0	0	0	0	0	0	0	0.00715308	0.00357654	0	0	0	0	0.00357654
OTU1107	0	0	0	0	0	0	0	0	0	0	0	0.00357654	0	0	0	0	0	0	0	0	0	0	0.00715308	0	0	0	0	0	0	0	0	0	0	0	0	0	0.00357654	0	0	0	0	0	0.00715308	0	0	0	0	0	0.0178827
OTU1108	0	0	0	0	0	0	0	0	0	0	0	0	0.0572246	0.0608011	0.0536481	0.0786838	0	0	0	0	0	0	0	0	0.0286123	0.0143062	0.0143062	0.0107296	0	0	0	0.00357654	0.0965665	0.110873	0.09299	0.114449	0.00357654	0	0.00715308	0.00357654	0	0	0	0	0	0	0	0	0
OTU1109	0	0	0	0	0	0	0	0	0	0	0	0	0	0	0	0	0	0	0	0	0	0	0	0	0	0	0	0	0	0	0.0143062	0.00715308	0	0	0	0	0.0107296	0.0357654	0.00357654	0.0178827	0	0	0	0.00715308	0	0	0	0	0
OTU111	0.00715308	0	0.00357654	0	0.00357654	0.00357654	0.0143062	0.00715308	0	0.00715308	0	0	0.0393419	0.0107296	0.00715308	0	0.118026	0.146638	0.0608011	0.0751073	0.0107296	0.0178827	0.0143062	0.0286123	0.0393419	0.0214592	0.00715308	0.0214592	0.107296	0.0965665	0.132332	0.10372	0	0	0.00715308	0	0.261087	0.411302	0.486409	0.293276	0.472103	0.572246	0.422031	0.296853	0.0214592	0.00715308	0	0	0.182403
OTU1110	0	0	0	0	0	0	0	0	0	0	0.00357654	0	0.0393419	0.00715308	0.00357654	0	0.00357654	0	0	0	0.0107296	0.0178827	0.00357654	0.0143062	0.0107296	0.0107296	0.00357654	0.0143062	0.00357654	0	0	0.00357654	0	0	0	0	0.00715308	0.0250358	0.0107296	0.0214592	0.00357654	0.00357654	0.00357654	0.00357654	0	0.00357654	0.00357654	0.00357654	0.0143062
OTU1111	0.0429185	0.0321888	0.046495	0.0250358	0	0.00715308	0	0	0	0	0	0	0	0	0.00715308	0	0	0	0	0.00715308	0.00357654	0	0	0.00357654	0	0	0	0	0.0107296	0.0107296	0.00715308	0.0143062	0	0	0	0	0	0	0	0	0.0107296	0.0286123	0.0143062	0.0143062	0	0	0	0	0
OTU1112	0	0	0	0	0	0	0	0	0	0	0	0	0	0	0	0	0	0	0	0	0	0	0	0	0	0	0	0	0	0	0	0	0	0	0	0	0	0	0	0	0	0	0	0	0	0	0	0	0.00357654
OTU1113	0	0	0	0	0	0	0	0	0	0	0	0	0	0	0	0	0	0	0	0	0	0	0	0	0	0	0	0	0	0	0	0	0	0	0	0	0.00715308	0.0107296	0.00715308	0.0286123	0	0	0	0	0	0	0	0	0
OTU1114	0	0	0	0	0.0107296	0.00715308	0.00357654	0.0214592	0	0	0	0	0	0	0	0	0	0.00357654	0	0	0	0	0.00357654	0	0	0	0	0	0.00715308	0.0107296	0	0	0	0	0	0	0.00357654	0.00715308	0.00357654	0.00357654	0.00715308	0	0	0	0.0107296	0.00357654	0	0.00357654	0.00715308
OTU1115	0	0	0	0	0	0	0.00357654	0	0	0	0	0	0.0143062	0	0	0	0	0.00357654	0.00357654	0	0	0	0	0.00357654	0	0	0	0	0.0608011	0.0357654	0.046495	0.0536481	0	0	0	0	0.00357654	0.00357654	0.0107296	0	0	0	0.00357654	0	0	0	0	0	0
OTU1116	0	0	0.00357654	0.00357654	0.0500715	0.0178827	0.0214592	0.0321888	0.0536481	0.0536481	0.046495	0.0500715	0.0178827	0.0500715	0.0429185	0.0143062	0	0.0143062	0.00357654	0.00715308	0	0.00357654	0.00357654	0	0.0250358	0.046495	0.0321888	0.0143062	0.0143062	0	0	0	0.00357654	0.0143062	0.0107296	0.0107296	0	0	0.00357654	0.00357654	0.00357654	0	0	0	0.0321888	0.0321888	0.0429185	0.0357654	0
OTU1117	0	0	0	0	0	0	0	0	0	0	0	0	0	0	0	0	0	0	0	0	0	0	0	0	0	0	0	0	0	0	0	0	0	0	0	0	0	0.0178827	0.00357654	0.00715308	0.0965665	0.114449	0.37196	0.0751073	0	0	0	0	0
OTU1118	0	0	0	0	0	0	0	0	0	0	0	0	0	0	0	0	0	0	0	0	0	0	0	0	0	0	0	0	0	0	0	0	0	0	0	0	0	0	0	0	0	0	0	0	0	0	0	0	0
OTU1119	0	0	0	0.00357654	0	0.00357654	0.00357654	0.00715308	0.0214592	0.0178827	0.0107296	0.0107296	0	0	0.0178827	0	0	0.00357654	0	0	0.00715308	0.0107296	0.00715308	0.00357654	0.00357654	0.0214592	0.0357654	0.0250358	0	0	0	0.00357654	0.0107296	0.00715308	0.00715308	0.00357654	0.00357654	0	0	0	0	0	0	0	0.0178827	0.00357654	0.0357654	0.0143062	0
OTU112	0	0	0	0	0	0	0.00357654	0	0	0	0	0	0.171674	0.100143	0.135908	0.100143	0.0214592	0.0107296	0.00715308	0	0.0178827	0.0214592	0.0178827	0.0357654	0.00715308	0	0	0	1.57725	1.04077	1.06581	0.518598	0.00357654	0	0	0	0.00357654	0.00715308	0.00715308	0.00715308	0.0679542	0.0500715	0.0500715	0.0214592	0	0	0	0	0.0858369
OTU1120	0	0	0	0.00357654	0	0	0	0	0	0	0	0	0.00357654	0.00357654	0.0143062	0.0107296	0.00357654	0	0.00715308	0.00715308	0.00715308	0.0143062	0.0178827	0	0.0107296	0.0107296	0.0107296	0	0.00357654	0	0	0	0.00357654	0.00357654	0.00715308	0	0.00715308	0.00715308	0.00357654	0.00357654	0	0	0	0.00357654	0	0	0.00357654	0	0.0178827
OTU1121	0	0.00357654	0	0.00715308	0.00357654	0.00357654	0	0.0107296	0	0	0	0	0.0858369	0.110873	0.200286	0.379113	0	0	0	0	0	0	0	0	0	0.0143062	0.0107296	0	0	0	0	0	0	0	0	0	0	0	0	0	0	0	0	0	0	0	0	0	0
OTU1122	0.0107296	0	0.00357654	0.00357654	0.0393419	0.0178827	0.0214592	0.0178827	0.00715308	0.0250358	0.0143062	0.00715308	0.0608011	0.09299	0.0250358	0.0214592	0.0107296	0.0214592	0.0143062	0.0178827	0.0143062	0.0286123	0.0250358	0.00715308	0.0321888	0.0393419	0.0214592	0.0250358	0.0143062	0	0.00357654	0.00357654	0.00715308	0.00715308	0.00715308	0	0	0	0	0	0	0	0	0	0.0393419	0.0321888	0.00715308	0.0178827	0
OTU1123	0	0	0	0	0	0	0	0	0	0	0	0	0	0	0	0	0	0.0178827	0	0.00357654	0.00357654	0.00357654	0.00715308	0.00357654	0	0.00357654	0.00357654	0.0143062	0.00357654	0.00715308	0.00357654	0	0.00357654	0.00357654	0.00715308	0.00715308	0.00357654	0.0107296	0	0	0	0	0.00357654	0	0	0	0	0	0.046495
OTU1124	0	0	0	0	0	0	0	0	0	0	0	0	0	0	0	0	0	0	0	0	0	0	0	0	0.00357654	0.00357654	0.00357654	0	0	0	0	0	0	0	0	0	0.00357654	0	0	0	0	0	0	0	0	0	0.00357654	0	0
OTU1125	0	0	0	0	0	0	0	0	0	0	0	0	0	0	0	0	0.00357654	0.00715308	0.00715308	0.0107296	0.00357654	0	0	0	0	0	0.00357654	0	0	0	0	0	0.00357654	0	0.00357654	0	0	0	0.00357654	0	0	0.00357654	0	0	0	0	0	0	0
OTU1126	0	0	0	0	0	0	0	0	0	0	0	0.00357654	0	0	0	0	0	0	0	0	0	0	0	0	0	0	0	0	0	0	0	0	0	0	0	0	0	0	0	0	0	0	0	0	0.00357654	0	0.00715308	0	0
OTU1127	0	0	0	0	0	0	0	0	0	0	0	0	0	0.0572246	0.132332	0	0.00357654	0.00715308	0	0	0	0	0	0	0.110873	0.150215	0.218169	0.132332	0	0	0	0	0	0	0	0	0	0	0	0	0	0	0	0	0	0	0	0	0
OTU1128	0.00715308	0.00715308	0.00357654	0.0107296	0	0.00357654	0	0	0	0.00357654	0	0	0.00357654	0	0	0.00357654	0.00357654	0	0	0.00357654	0	0	0	0	0	0	0	0	0	0.00715308	0.0143062	0.0178827	0	0	0.0107296	0.00357654	0	0	0.00357654	0	0	0.00357654	0.00357654	0.00357654	0	0.00357654	0.00715308	0	0.00357654
OTU1129	0	0	0	0	0	0	0	0	0	0	0	0	0	0.0107296	0	0	0	0	0	0	0	0	0	0	0	0	0	0	0.0107296	0.0178827	0.0178827	0.0178827	0	0	0	0	0	0	0.00715308	0	0.0250358	0.0286123	0.0393419	0.0250358	0	0	0	0	0.00357654
OTU113	0	0	0	0.00357654	0.00715308	0.00715308	0.00357654	0.00357654	0	0.00357654	0	0.00357654	0.114449	0.0786838	0.046495	0.121602	0.0572246	0.0822604	0.0786838	0.0500715	0	0.00357654	0	0	0.0608011	0.046495	0.046495	0.0536481	0.0643777	0.0679542	0.0572246	0.046495	3.05436	3.46209	3.3691	3.15808	0.236052	0.447067	0.250358	0.189557	0.0393419	0.0250358	0.0572246	0.0214592	0	0	0.00715308	0.00357654	0.211016
OTU1130	0	0	0	0	0.00357654	0	0.00357654	0.0107296	0	0.00715308	0	0.00357654	0.00715308	0.00357654	0.00357654	0.00357654	0.0143062	0.00357654	0.00357654	0.00357654	0.0107296	0.00715308	0.0143062	0.00357654	0	0	0	0.00357654	0.00357654	0.0250358	0.00357654	0.0250358	0	0	0.00357654	0.00357654	0	0	0	0	0.00357654	0.0178827	0.0286123	0.00357654	0.00357654	0	0.00357654	0	0.0107296
OTU1131	0.00357654	0.00357654	0.00357654	0.00715308	0.0572246	0.0429185	0.0393419	0.0429185	0.0214592	0.0143062	0.0178827	0.0178827	0.0500715	0	0.0608011	0.0250358	0	0	0	0	0	0	0	0	0.0429185	0.0429185	0.0286123	0.0286123	0	0	0	0.00357654	0	0	0	0	0	0.00357654	0	0.00357654	0	0	0	0	0.0250358	0.0286123	0.0357654	0.0321888	0
OTU1132	0.00715308	0.00715308	0	0	0.0500715	0.0393419	0.0178827	0.0393419	0.0429185	0.0214592	0.046495	0.0357654	0.0107296	0.0143062	0.0250358	0.0143062	0.0143062	0.00357654	0.0143062	0.0107296	0.00715308	0.00715308	0.00357654	0.00357654	0.0393419	0.0393419	0.0178827	0.0250358	0.00357654	0.00357654	0	0.00357654	0	0.0214592	0.0107296	0	0	0	0	0	0	0	0.00357654	0	0.0250358	0.0250358	0.0500715	0.0214592	0.00357654
OTU1133	0	0	0	0	0	0	0	0	0.00357654	0	0	0	0	0	0	0	0.00357654	0.00715308	0.00357654	0	0	0	0	0	0	0	0	0	0.00357654	0.0143062	0.0107296	0.0178827	0	0	0	0	0.00357654	0.00357654	0	0.00357654	0	0.0107296	0.00357654	0.0107296	0.0107296	0	0.00357654	0.0143062	0.00357654
OTU1134	0	0	0	0	0	0	0	0	0	0	0.00357654	0	0	0	0	0	0	0	0.00357654	0	0.00357654	0	0	0	0	0	0	0	0.0107296	0.00357654	0.0250358	0	0	0	0	0	0.0107296	0.0143062	0.00715308	0.0107296	0	0.00715308	0.00357654	0	0.00357654	0	0.00715308	0	0
OTU1135	0	0	0	0	0	0	0	0	0	0	0	0	0	0	0	0	0.00715308	0.0178827	0.00357654	0.0214592	0	0	0	0	0	0	0	0	0	0	0	0	0	0	0	0	0	0	0	0	0	0	0	0	0	0	0	0	0
OTU1136	0	0.00715308	0.0107296	0	0	0	0	0	0	0	0	0	0	0	0.0500715	0	0	0	0	0	0.00715308	0.0107296	0	0	0.00715308	0.00715308	0.0178827	0.00357654	0.0178827	0.0107296	0.0357654	0.0178827	0	0	0	0	0	0	0	0	0	0	0	0.00357654	0	0	0.00715308	0	0
OTU1137	0.00357654	0	0.0178827	0	0.0214592	0.0178827	0.0321888	0.0178827	0.0250358	0.0321888	0.0357654	0.0393419	0.0178827	0.0107296	0.00715308	0.0143062	0.00357654	0.0178827	0.00357654	0.00357654	0.00357654	0	0.00357654	0.0107296	0.0536481	0.0393419	0.0786838	0.046495	0.00357654	0.00357654	0	0.00357654	0.00715308	0.00357654	0	0.0143062	0.00357654	0	0	0.00357654	0	0	0	0	0.0286123	0.0178827	0.046495	0.0178827	0
OTU1138	0	0	0	0	0	0	0	0	0	0	0	0	0.0107296	0	0	0	0	0	0	0	0.00357654	0	0.00357654	0.00357654	0	0.00715308	0	0	0.00357654	0.00715308	0.00357654	0.00357654	0	0	0	0	0	0	0	0	0.0250358	0.0178827	0.00715308	0.0107296	0	0	0	0	0
OTU1139	0	0	0	0	0	0	0	0	0	0	0	0	0	0	0	0	0	0	0	0	0	0	0	0	0	0	0	0	0	0.00715308	0	0	0	0	0	0	0	0	0	0	0	0	0	0	0	0	0	0	0
OTU114	0	0.00357654	0.00357654	0.00357654	0	0	0	0	0	0	0	0	0.0894134	0.107296	0.100143	0.107296	0	0	0	0	0	0	0	0	0.00357654	0	0	0	0	0	0	0	0	0	0	0	0	0	0	0	0	0	0	0	0.0107296	0.0143062	0.0429185	0.00357654	0
OTU1140	0	0	0	0	0	0.0107296	0	0	0.00715308	0	0	0	0	0	0.0357654	0	0	0	0	0	0.0214592	0.0143062	0.0250358	0.0286123	0	0	0	0	0	0	0	0.00715308	0	0	0	0	0.00715308	0.0178827	0.0107296	0.0107296	0	0	0	0	0.0143062	0	0	0	0.0858369
OTU1141	0	0.00715308	0	0	0	0	0.00357654	0.00357654	0.00357654	0	0.00357654	0	0.0143062	0.00357654	0	0	0	0.0107296	0	0	0.00357654	0.00715308	0.00715308	0.00357654	0	0	0.00357654	0	0	0.00715308	0	0.00715308	0	0.00357654	0	0	0.0178827	0.0643777	0.0178827	0.0286123	0.00715308	0.00357654	0	0.00357654	0.00715308	0.00357654	0.00357654	0	0.0143062
OTU1142	0	0	0	0	0	0	0	0	0	0	0	0	0	0	0	0	0	0	0	0	0	0	0	0	0	0	0	0	0	0	0	0	0	0	0	0	0	0	0	0	0	0	0	0	0	0	0	0	0
OTU1143	0.00357654	0	0	0	0.00357654	0.00357654	0.00357654	0	0	0	0	0	0	0.0107296	0.00357654	0.0214592	0.00357654	0.00715308	0	0.00357654	0.0107296	0.00715308	0.0250358	0.0178827	0	0	0.00715308	0	0.00357654	0	0	0.00715308	0	0.0107296	0	0.0107296	0	0.0107296	0.0143062	0.00357654	0.00715308	0	0.00715308	0	0	0.00357654	0	0	0
OTU1144	0	0.00357654	0	0	0	0	0	0	0	0	0	0	0.0500715	0	0	0	0.00357654	0	0	0	0	0	0	0	0	0	0.00357654	0	0	0.0107296	0	0	0	0	0	0	0	0	0	0.00357654	0	0	0	0	0	0	0.0286123	0	0.0178827
OTU1145	0	0	0	0	0	0	0	0	0	0	0	0	0	0	0	0	0	0.00357654	0	0.00357654	0	0	0	0	0.00715308	0	0	0	0.125179	0.0858369	0.0822604	0.0822604	0	0	0	0	0	0	0	0	0	0.00357654	0.00357654	0.00357654	0	0	0	0	0
OTU1146	0	0	0	0.00357654	0	0	0	0	0	0	0	0	0.00715308	0	0.0286123	0	0.00357654	0.00357654	0	0.00357654	0	0	0	0	0	0.00357654	0	0	0.0143062	0.0107296	0	0.00715308	0	0	0	0	0	0.00357654	0	0	0.00715308	0	0.00357654	0	0	0	0	0	0.0107296
OTU1147	0.00715308	0	0.00715308	0.00357654	0.0143062	0.0143062	0.0178827	0.00715308	0.0393419	0.0321888	0.00715308	0.0214592	0.0143062	0.0107296	0.046495	0.00357654	0	0	0	0.00357654	0	0	0	0	0	0	0.00715308	0.00715308	0	0	0	0	0	0	0	0	0	0	0	0	0	0	0	0	0.0321888	0.0786838	0.0572246	0.0393419	0
OTU1148	0	0.00357654	0	0	0	0	0	0	0	0	0	0	0.00357654	0.00357654	0.00357654	0.0107296	0	0.00357654	0.0178827	0.00357654	0.0214592	0.0393419	0.0286123	0.0143062	0	0	0	0	0.00715308	0	0	0	0	0	0	0	0.00357654	0.0107296	0.0107296	0	0	0	0	0.00357654	0	0.00357654	0	0	0
OTU1149	0	0	0	0	0	0	0	0	0	0	0	0	0	0	0	0	0.0107296	0.0214592	0.0286123	0.0500715	0	0	0	0	0	0	0	0	0.00357654	0.0143062	0.0250358	0.0286123	0	0	0	0	0	0	0	0	0	0.00357654	0	0.00715308	0	0	0	0	0
OTU115	0	0	0	0	0	0	0	0	0	0.00357654	0	0	0.171674	0.264664	0.218169	0.332618	0.00357654	0	0	0	0	0.00715308	0.00357654	0	0	0	0	0	0	0	0	0	0	0	0	0	0.0679542	0.0321888	0.0250358	0.046495	0.00357654	0	0	0.00715308	0	0	0.00715308	0.00357654	0
OTU1150	0	0	0	0	0	0.00715308	0	0	0	0	0	0	0	0	0	0	0.0143062	0.0107296	0.0143062	0.00715308	0	0	0	0	0.00357654	0	0	0	0.00715308	0.0107296	0.0214592	0.00357654	0	0	0	0	0.00715308	0	0	0.00357654	0	0	0	0	0	0	0	0	0
OTU1151	0	0	0	0	0	0	0	0	0	0	0	0	0	0	0	0	0	0	0	0	0	0	0	0	0	0	0	0	0	0	0	0	0	0	0	0	0	0	0	0	0	0	0	0	0	0	0	0	0
OTU1152	0.00715308	0.00357654	0.00715308	0.00357654	0.0143062	0.0286123	0.00357654	0.00357654	0.0321888	0.0357654	0.0143062	0.0286123	0	0	0	0	0.00715308	0.00715308	0	0.0107296	0.0107296	0.0107296	0.00357654	0	0	0	0.0143062	0.00357654	0	0	0	0	0	0	0	0	0.00357654	0.0143062	0.00715308	0.0143062	0	0	0	0	0.0107296	0.0178827	0.0214592	0.0429185	0
OTU1153	0	0	0	0	0	0	0	0	0	0	0	0	0	0	0	0	0.00715308	0.00357654	0.00357654	0.0214592	0	0	0	0.00357654	0	0	0	0	0	0.00357654	0.00357654	0	0	0	0	0	0.0107296	0.0250358	0.0321888	0.0178827	0.0107296	0	0	0	0	0	0	0	0.00357654
OTU1154	0	0	0	0	0	0	0	0	0	0	0	0	0	0	0	0	0	0	0	0	0	0	0	0	0	0	0	0	0	0.00715308	0	0.00357654	0	0	0	0	0	0	0	0	0	0	0	0	0	0	0	0	0
OTU1155	0.0107296	0.00357654	0.00357654	0.0178827	0.0107296	0.00357654	0.0357654	0.046495	0.00715308	0	0.00715308	0	0.0143062	0	0	0	0	0.00715308	0.00357654	0.00357654	0	0.00357654	0	0	0.0107296	0.00715308	0.00357654	0.00715308	0	0	0	0	0.0107296	0.0214592	0.0107296	0.0178827	0	0	0	0	0	0.00357654	0	0.00357654	0.0107296	0.00715308	0.0107296	0	0
OTU1156	0	0.0107296	0	0	0.00715308	0.0178827	0.00357654	0.0214592	0	0	0	0.00357654	0	0	0	0	0.0107296	0.0143062	0.00357654	0.0107296	0.0178827	0.00715308	0.00715308	0.0143062	0	0	0	0	0.0321888	0.0107296	0.00357654	0.0178827	0	0	0	0.00357654	0	0	0	0	0.00357654	0.0143062	0	0.0178827	0.0107296	0.00357654	0.0107296	0.00357654	0
OTU1157	0	0	0	0	0	0	0	0	0	0	0	0	0	0.0357654	0.0250358	0	0	0	0	0	0.00357654	0.00357654	0	0.00357654	0	0	0	0	0	0	0.00357654	0	0	0	0	0	0	0	0	0	0.0178827	0.0143062	0.00715308	0.0107296	0	0	0	0	0
OTU1158	0	0	0	0	0.0107296	0.00715308	0.0143062	0	0.00357654	0	0.0178827	0	0.0143062	0	0	0.0572246	0	0	0	0.00715308	0	0	0	0	0.0143062	0.0107296	0	0.0143062	0	0	0	0	0.0143062	0.0822604	0.0536481	0.0715308	0	0	0.0107296	0.00715308	0	0	0	0.00357654	0.0250358	0.0429185	0.00715308	0.0357654	0.00715308
OTU1159	0	0	0	0	0	0	0	0	0	0	0	0	0	0.0500715	0.0107296	0.0321888	0	0	0	0.00357654	0	0	0	0	0	0	0	0	0	0	0	0	0	0	0	0	0	0	0.00357654	0	0.00357654	0	0	0	0	0	0	0	0
OTU116	0.0143062	0.0214592	0.0143062	0.0178827	0.46495	0.65093	0.457797	0.38269	0.178827	0.168097	0.221745	0.214592	0.0393419	0.0214592	0.00715308	0	0.447067	0.26824	0.346924	0.354077	0.128755	0.125179	0.0965665	0.150215	0.0286123	0.0429185	0.0536481	0.0321888	0.0429185	0.046495	0.0321888	0.10372	0.0393419	0.0178827	0.0572246	0.0321888	0.00357654	0.0393419	0.0178827	0.0250358	0.0143062	0.0107296	0.0178827	0.00357654	0.18598	0.232475	0.157368	0.225322	1.02289
OTU1160	0	0	0	0	0	0	0	0	0	0	0	0	0.00357654	0.00357654	0	0	0	0	0	0	0	0	0	0	0.0107296	0.0107296	0.0107296	0.0143062	0	0	0	0	0.00357654	0	0	0.00715308	0	0.00715308	0	0	0	0	0	0	0	0	0	0	0
OTU1161	0	0	0	0.00357654	0	0	0.00357654	0	0	0	0	0	0.00715308	0.0178827	0	0.00357654	0.0107296	0	0	0	0.0107296	0.0107296	0.00357654	0.0143062	0.00357654	0	0	0	0.0143062	0.00357654	0.00357654	0.00715308	0.00357654	0	0	0	0.0178827	0.0107296	0.00715308	0.0178827	0.0321888	0	0.0286123	0.00357654	0	0	0	0.00357654	0.0107296
OTU1162	0	0	0	0	0	0	0	0	0.0107296	0	0.00357654	0	0	0	0	0	0	0	0	0	0	0	0	0	0	0	0	0	0	0	0	0	0	0	0	0	0	0	0	0	0	0	0	0	0.150215	0.261087	0.135908	0.118026	0
OTU1163	0	0	0	0	0	0	0	0	0	0	0	0	0	0	0	0	0.0214592	0.0143062	0.0321888	0.0178827	0.0214592	0.0143062	0.0250358	0.0321888	0.00715308	0	0.00715308	0	0.00357654	0.0214592	0.0321888	0.0321888	0	0	0	0	0.0178827	0.0107296	0.00715308	0	0	0.00357654	0.00715308	0.00715308	0	0	0	0	0.00715308
OTU1164	0	0	0	0	0	0	0	0	0	0	0	0	0	0	0	0	0	0	0	0	0	0	0	0	0	0	0	0	0	0	0	0	0	0	0	0	0	0	0	0	0	0	0	0	0	0	0	0	0
OTU1165	0.0107296	0.0429185	0.046495	0.046495	0.00357654	0	0	0	0	0	0	0	0.00357654	0	0	0	0	0.00357654	0.00357654	0	0	0	0	0	0	0	0	0	0.0286123	0.0679542	0.200286	0.0393419	0	0	0	0	0.00715308	0.0143062	0.0143062	0.0143062	0.0178827	0.0107296	0	0.00357654	0	0	0	0	0
OTU1166	0	0	0	0	0	0	0	0	0	0	0	0	0	0	0	0	0	0	0	0	0	0	0	0	0	0	0	0	0	0	0	0	0	0	0	0	0	0	0	0	0	0	0	0	0	0	0	0	0
OTU1167	0	0	0	0	0	0	0	0	0	0	0	0	0	0	0	0	0	0.0107296	0	0	0	0	0	0	0	0	0	0	0.0178827	0	0.00357654	0.00357654	0.00715308	0.00357654	0.0107296	0.0107296	0.00357654	0.00357654	0	0	0	0.00357654	0.00715308	0	0	0	0	0	0.00715308
OTU1168	0.00715308	0	0	0	0.0429185	0.0107296	0.00357654	0.0357654	0.0107296	0	0.0107296	0	0	0	0	0	0.00357654	0.00357654	0.00357654	0	0	0	0	0	0	0	0	0	0.00357654	0.00357654	0.00715308	0	0	0.00357654	0.0107296	0.0107296	0	0	0	0	0	0	0	0	0	0	0.00715308	0.0143062	0
OTU1169	0.0178827	0.0357654	0.0107296	0.0107296	0	0	0	0	0	0	0	0	0	0	0	0	0	0	0	0	0	0	0	0	0	0	0	0	0	0	0	0	0	0	0	0	0	0	0.00357654	0	0.00357654	0.00715308	0.00357654	0.00357654	0	0	0	0	0.00357654
OTU117	0.10372	0.0894134	0.118026	0.0715308	0.118026	0.168097	0.17525	0.0608011	0.0321888	0.0286123	0.0178827	0.0143062	0.228898	0.239628	0.332618	0.125179	0.225322	0.225322	0.171674	0.225322	1.97067	1.82403	2.3927	1.93848	0.0572246	0.09299	0.09299	0.09299	0.00715308	0.0107296	0.0107296	0	0.00357654	0.0178827	0	0.0107296	0.121602	0.0643777	0.110873	0.0751073	0.00357654	0.0143062	0.0178827	0.0250358	0.0214592	0.0357654	0.0214592	0.0214592	0.00357654
OTU1170	0	0	0	0	0.00715308	0	0.00357654	0	0.00357654	0	0	0	0	0	0.00357654	0	0	0	0.00357654	0	0.00357654	0.00357654	0.00357654	0.0286123	0.0107296	0.00357654	0.0107296	0.0143062	0	0	0	0	0.00357654	0.00357654	0.00357654	0.00715308	0.00357654	0.0107296	0	0.00357654	0.0143062	0.00715308	0.0107296	0.0107296	0	0	0	0.00357654	0.0500715
OTU1171	0	0	0	0	0	0	0	0	0	0	0.00357654	0	0	0	0	0	0	0	0.00357654	0	0	0	0.00357654	0	0	0	0	0	0	0	0	0	0	0	0	0	0	0	0	0	0	0	0	0	0.00357654	0	0	0	0
OTU1172	0.00357654	0	0	0	0	0	0	0	0	0	0	0	0	0	0	0.0107296	0	0.00357654	0.00357654	0	0	0	0	0	0	0	0	0	0.00357654	0	0	0	0.00715308	0.00715308	0	0.0107296	0	0	0	0	0	0	0	0	0	0	0	0.00357654	0
OTU1173	0.00357654	0.00357654	0	0	0.00715308	0.00715308	0.00715308	0.0107296	0.00357654	0.0143062	0.0107296	0.00715308	0.0143062	0.00715308	0	0	0.0214592	0.0107296	0.0250358	0.00357654	0	0	0.00357654	0	0	0	0.00715308	0.00357654	0.00715308	0.0178827	0.00715308	0.00715308	0.00357654	0.0143062	0.00357654	0.00715308	0.00715308	0	0.00357654	0.00715308	0.00357654	0	0.00357654	0.00357654	0.00357654	0.0214592	0.00357654	0.00357654	0
OTU1174	0	0	0	0	0	0	0	0	0	0	0	0	0	0	0.0143062	0	0	0	0	0.00715308	0.00715308	0	0	0	0.0214592	0.0107296	0.00715308	0.0250358	0	0	0	0	0	0.00357654	0.00357654	0	0	0	0	0	0	0	0	0	0	0	0	0	0
OTU1175	0	0.00357654	0.0107296	0.00357654	0.0643777	0.0321888	0.0214592	0.0286123	0.0357654	0.0357654	0.0321888	0.046495	0.0321888	0.0143062	0.0178827	0.0143062	0.0107296	0.0178827	0.0107296	0.0143062	0.00357654	0.00357654	0	0.0143062	0.0536481	0.0250358	0.0178827	0.0214592	0.00357654	0.00357654	0	0.00715308	0	0.00357654	0.00357654	0.00357654	0.00715308	0	0	0.00357654	0	0	0	0	0.0214592	0.0321888	0.0214592	0.0250358	0
OTU1176	0	0	0	0	0	0	0	0	0	0	0	0	0	0	0	0	0	0	0	0	0	0	0	0	0	0	0	0	0	0	0	0	0	0	0	0	0	0	0	0	0	0	0	0	0	0	0	0	0
OTU1177	0	0	0	0	0	0	0	0	0	0	0	0	0	0	0	0	0.00357654	0.0178827	0.00357654	0.0143062	0	0	0	0	0	0	0	0	0	0	0	0	0	0	0	0	0	0	0	0	0	0	0	0	0	0	0	0	0
OTU1178	0.0178827	0.00715308	0.0107296	0	0.0250358	0.0143062	0.0572246	0.0214592	0.00357654	0.00715308	0	0	0.0643777	0.0178827	0.0178827	0.0751073	0	0	0	0	0	0	0	0	0.0321888	0.0214592	0.0429185	0.0286123	0	0	0	0	0.00357654	0.00357654	0	0.0107296	0	0	0	0.00357654	0	0	0	0	0.0214592	0.0143062	0.0143062	0.00715308	0
OTU1179	0.00357654	0.0143062	0.00357654	0.00357654	0	0	0	0	0.00357654	0.0214592	0	0.0107296	0.00357654	0	0	0	0.00715308	0.00357654	0.00715308	0.0107296	0	0	0.00357654	0	0	0	0	0	0.0250358	0.0250358	0.0679542	0.0214592	0	0	0	0	0.00715308	0.00357654	0	0	0.0107296	0.00715308	0.00357654	0.00357654	0	0	0	0.00357654	0
OTU118	0.271817	0.257511	0.307582	0.336195	0.704578	0.890558	0.897711	0.726037	1.13019	1.19099	0.940629	0.772532	0	0	0	0	0.0500715	0.125179	0.046495	0.139485	0	0.00715308	0	0.0143062	0	0	0	0	0.497139	0.790415	0.47568	0.493562	0	0	0	0	0	0	0.00715308	0	0.00715308	0.00715308	0.0250358	0.00715308	1.60587	1.56652	2.53577	1.42346	0.0143062
OTU1180	0	0.00357654	0	0	0	0	0	0	0	0	0.00357654	0	0	0.0822604	0.0178827	0.00357654	0	0	0	0.00715308	0.00357654	0.00715308	0	0	0.121602	0.143062	0.121602	0.193133	0	0.00357654	0	0	0	0	0	0	0.00357654	0	0	0	0	0	0	0	0.00357654	0	0.0214592	0.0143062	0
OTU1181	0	0	0	0	0	0	0	0	0	0	0	0	0	0.0143062	0	0	0	0	0	0	0	0	0	0	0	0	0	0	0	0	0	0	0	0	0	0	0.0965665	0.0715308	0.125179	0.118026	0	0	0	0	0	0	0.00357654	0	0
OTU1182	0	0	0	0	0	0	0	0	0	0	0	0	0	0	0	0	0	0	0.00357654	0	0.00357654	0.00357654	0.00715308	0.0143062	0.00357654	0	0	0	0.0107296	0.0107296	0.0178827	0.0214592	0	0	0	0.00357654	0	0.00357654	0	0	0.00357654	0.0143062	0.0107296	0.00715308	0	0	0	0	0
OTU1183	0	0	0	0	0	0	0	0	0	0	0	0	0	0	0	0	0	0	0	0	0	0	0	0	0	0	0	0	0	0	0	0	0	0	0	0	0	0	0	0	0	0	0	0	0	0	0	0	0
OTU1184	0	0	0	0	0	0	0	0	0	0	0	0	0.00357654	0	0	0	0.0107296	0.0143062	0.0357654	0.00357654	0	0	0	0	0	0	0	0	0	0	0	0	0	0	0	0	0	0	0	0	0.0500715	0.046495	0.0822604	0.0500715	0	0	0	0	0.0143062
OTU1185	0.00357654	0	0	0.00357654	0.0178827	0.0107296	0.0143062	0.00357654	0.00357654	0	0	0	0	0.0321888	0	0	0	0	0	0	0	0	0	0	0.0965665	0.132332	0.121602	0.135908	0	0	0	0	0.00715308	0.0143062	0.0143062	0.0178827	0	0	0	0	0	0	0	0	0.0178827	0.00357654	0.0178827	0.00715308	0
OTU1186	0	0	0	0	0	0	0	0	0	0	0	0.0214592	0	0	0	0	0	0	0	0	0	0	0	0	0.00357654	0.00357654	0	0	0	0	0	0	0	0	0	0	0	0	0	0	0	0	0	0	0	0	0	0	0
OTU1187	0	0	0	0	0	0	0	0	0	0	0	0	0	0	0	0	0	0	0	0	0	0	0	0	0	0	0	0	0	0	0	0	0	0	0	0	0	0	0	0	0	0	0	0	0	0	0	0	0
OTU1188	0	0	0	0	0	0	0	0	0	0	0	0	0	0	0.00357654	0	0.00357654	0.00357654	0	0	0.0286123	0.0357654	0.0214592	0.0214592	0	0	0.0107296	0	0.0143062	0.0107296	0.0107296	0.00715308	0	0	0	0	0.0107296	0.0178827	0	0.00357654	0.00715308	0.00357654	0.00357654	0.00357654	0	0	0	0	0.0214592
OTU1189	0	0	0.00357654	0.00357654	0.0178827	0.0500715	0.0608011	0.0393419	0.0429185	0.0143062	0.00357654	0.0107296	0.0608011	0.0536481	0.0357654	0	0	0	0	0	0	0	0	0	0	0	0	0	0	0	0	0	0	0	0	0	0	0	0	0	0	0	0	0	0	0.0178827	0.0178827	0.00357654	0
OTU119	0	0.00357654	0	0	0.0107296	0	0.0107296	0.0107296	0	0	0	0	0.0608011	0.189557	0.171674	0.171674	0.143062	0.164521	0.18598	0.132332	0.0965665	0.0679542	0.0894134	0.0822604	0	0	0	0	0	0.00357654	0.00357654	0	0	0	0.00357654	0	0.0178827	0.0107296	0.0143062	0.0214592	0.997854	1.06581	1.32332	1.37697	0.00357654	0	0	0	0.0357654
OTU1190	0	0	0	0	0	0	0	0	0	0.00357654	0	0	0.00357654	0	0.0321888	0.00357654	0.0178827	0.0178827	0.0250358	0.0250358	0	0	0	0.00357654	0.0107296	0.0143062	0.0143062	0.0107296	0.00357654	0.0107296	0	0.00715308	0.0572246	0.0572246	0.0500715	0.0679542	0.0107296	0.0250358	0.00715308	0.00715308	0.0107296	0.00357654	0.00357654	0.00357654	0	0	0.00357654	0.00357654	0.0393419
OTU1191	0.0143062	0.0214592	0.00715308	0.0107296	0.00357654	0.00715308	0.0178827	0.00357654	0	0.00715308	0.00357654	0	0.121602	0.100143	0.143062	0.125179	0	0	0	0	0	0	0	0	0	0	0	0	0	0	0	0	0	0.00357654	0	0	0.00715308	0	0	0	0	0	0.00357654	0	0.00357654	0.00357654	0.0107296	0.00715308	0
OTU1192	0	0.00357654	0	0	0.0143062	0.00357654	0	0.00357654	0	0	0	0	0.0608011	0	0	0	0	0	0.00357654	0	0	0	0	0	0.00357654	0.00357654	0	0	0	0	0.00357654	0.0107296	0.121602	0.118026	0.0894134	0.0715308	0	0	0	0.0107296	0	0	0	0.00357654	0.0214592	0	0	0	0
OTU1193	0	0	0	0	0	0	0	0	0	0	0	0	0	0	0	0	0.0286123	0.0178827	0.00715308	0.0107296	0.00357654	0	0	0	0.00357654	0	0	0	0	0	0	0	0	0	0	0	0	0	0	0	0	0	0	0	0	0	0	0	0
OTU1194	0	0	0	0	0	0	0	0	0	0	0	0	0	0	0	0	0.00715308	0	0	0	0	0	0	0	0	0.00715308	0.00357654	0.00357654	0	0.0286123	0	0	0	0	0	0	0	0	0	0.0107296	0	0	0	0	0	0	0	0	0
OTU1195	0	0	0	0	0.00357654	0.0143062	0.00357654	0	0	0	0	0.00357654	0	0	0.0143062	0	0.00357654	0	0	0.00357654	0	0	0	0	0	0.00715308	0.00357654	0	0	0.00357654	0.00357654	0.00715308	0	0	0	0	0	0	0	0	0	0	0	0	0	0	0.0250358	0	0.0643777
OTU1196	0	0	0	0	0.0143062	0.0536481	0.0250358	0.100143	0	0	0	0	0	0	0	0	0	0	0	0.00357654	0	0	0.00357654	0	0	0	0	0	0.00715308	0.0143062	0	0.00715308	0	0	0	0	0.00357654	0.00715308	0.00357654	0	0.0214592	0	0.0286123	0.0107296	0	0	0	0	0.0107296
OTU1197	0	0	0	0	0	0	0	0	0	0	0	0	0	0	0	0	0	0	0	0.0143062	0.00357654	0.0107296	0	0.00357654	0	0	0	0	0	0	0	0	0	0	0	0	0.0107296	0.00715308	0	0	0	0.00715308	0	0	0	0	0	0	0.00357654
OTU1198	0	0	0	0	0	0	0	0	0	0	0	0	0	0	0	0	0.00357654	0.00715308	0.00357654	0.0107296	0	0	0	0	0	0	0	0	0.0143062	0.0178827	0.0178827	0.0608011	0	0	0	0	0.00357654	0	0	0	0.0143062	0.0143062	0.0107296	0.0143062	0	0	0	0	0
OTU1199	0	0	0	0	0	0	0	0	0	0	0	0	0	0	0	0	0	0	0	0	0	0	0	0	0	0	0	0	0	0	0	0	0	0	0	0	0	0	0	0	0	0	0	0	0	0	0	0	0
OTU12	0.0679542	0.0751073	0.107296	0.10372	0.0250358	0.0107296	0.0143062	0.00715308	0	0.0107296	0.0107296	0.00357654	0.579399	0.987124	1.01931	1.09442	6.60229	7.22818	7.17454	6.2196	5.9907	6.03362	6.12661	6.4628	0.0357654	0.0214592	0.0357654	0.0250358	1.56295	1.43419	1.39485	2.06366	0.0321888	0.0393419	0.0357654	0.0786838	1.12661	1.10157	0.933476	1.1588	0.793991	0.808298	0.690272	0.779685	0.00357654	0.0429185	0.0214592	0.0107296	0.139485
OTU120	0.200286	0.207439	0.157368	0.146638	0.0715308	0.0250358	0.0679542	0.0751073	0.236052	0.250358	0.125179	0.178827	0.0178827	0.0143062	0	0	0.200286	0.182403	0.153791	0.236052	0.0572246	0.0608011	0.0357654	0.0429185	0.00357654	0.00357654	0	0.00357654	0.246781	0.296853	0.311159	0.135908	0.00357654	0	0.00357654	0	0.0715308	0.128755	0.139485	0.153791	0.207439	0.271817	0.257511	0.203863	0.0178827	0.0393419	0.0214592	0.0357654	0.00357654
OTU1200	0	0	0	0.00715308	0.00715308	0	0.00357654	0.00357654	0.0107296	0.00357654	0.0107296	0.00357654	0	0	0	0	0.00357654	0.0250358	0.00715308	0.00715308	0.00715308	0	0.00357654	0.00357654	0.00715308	0	0.00357654	0.0107296	0.00715308	0.0107296	0.0107296	0.0107296	0.0250358	0.0143062	0.0393419	0.0321888	0	0.0107296	0.00357654	0.00357654	0	0	0	0.00357654	0.00715308	0.00715308	0.00715308	0.00357654	0
OTU1201	0	0	0	0	0	0.00357654	0	0	0	0	0	0	0	0	0	0	0	0	0	0	0	0	0	0	0	0	0	0	0	0	0	0	0	0	0	0	0	0	0	0	0	0	0	0	0	0.00357654	0	0	0
OTU1202	0	0	0	0	0	0	0	0	0	0	0	0	0	0.0107296	0	0	0.0107296	0.0107296	0.00715308	0.00357654	0	0	0	0	0	0	0	0.00357654	0	0	0	0	0	0	0	0	0	0	0	0	0	0	0.0107296	0.0178827	0	0	0	0	0
OTU1203	0	0	0	0	0	0	0	0	0	0	0	0	0	0	0	0	0	0	0.00357654	0	0	0	0	0.00357654	0	0	0	0	0	0	0	0	0	0	0	0	0	0.00357654	0	0	0	0.00357654	0.00357654	0.00357654	0	0	0	0	0
OTU1204	0.00357654	0	0	0	0.00357654	0	0.00357654	0.00357654	0	0.00357654	0	0.00357654	0	0	0.0107296	0	0.00715308	0	0	0.00357654	0	0	0	0	0.0608011	0.0321888	0.0679542	0.0429185	0	0	0	0	0.0250358	0.00357654	0.0143062	0.0178827	0	0	0	0	0	0	0	0	0.00357654	0	0.0143062	0.0107296	0
OTU1205	0.00357654	0.00357654	0.00715308	0.00357654	0.046495	0.0178827	0.0250358	0.0357654	0.0357654	0.0107296	0.0500715	0.0357654	0.0321888	0.0107296	0.0250358	0.0143062	0	0	0.00357654	0	0.00715308	0.0107296	0.00357654	0.00715308	0.0393419	0.0250358	0.0250358	0.0250358	0	0	0	0	0.0143062	0.0107296	0.00357654	0	0	0.00357654	0	0	0	0	0	0	0.0214592	0.0250358	0.0357654	0.0321888	0
OTU1206	0.00715308	0.0107296	0.00715308	0.00357654	0	0.00357654	0	0	0	0	0.00357654	0	0	0	0	0	0	0.00357654	0	0.00357654	0	0	0	0	0	0	0	0	0.00715308	0.0143062	0.0178827	0.0107296	0.00357654	0.00357654	0	0	0	0	0	0.00357654	0	0.00357654	0	0	0	0.00357654	0	0	0
OTU1207	0	0	0	0	0	0	0	0	0	0	0	0	0.0536481	0.0250358	0	0	0	0	0	0	0	0	0	0	0	0	0	0	0	0	0	0	0	0	0	0	0	0	0	0	0	0	0	0	0	0	0	0	0
OTU1208	0	0.0107296	0	0	0.00357654	0.00357654	0	0.00357654	0	0	0.00357654	0.00357654	0	0.0429185	0	0	0	0	0	0	0.0143062	0.0178827	0.00357654	0.0178827	0	0.0107296	0.0107296	0.00357654	0.00357654	0.00357654	0	0.0143062	0	0	0	0	0.0393419	0.0107296	0.046495	0.0143062	0.00715308	0	0	0	0	0	0.00357654	0	0.00357654
OTU1209	0.0250358	0.0214592	0.0429185	0.0143062	0.0822604	0.135908	0.0894134	0.0822604	0.0107296	0.00715308	0	0.0250358	0	0	0	0	0	0	0	0	0	0	0	0	0	0	0	0	0	0	0	0	0	0	0	0	0	0	0	0	0	0	0	0	0.00357654	0.0214592	0.0286123	0.0250358	0
OTU121	0.0786838	0.046495	0.0357654	0.0214592	0.00357654	0.0143062	0.0214592	0.0286123	0.0214592	0.0536481	0.0715308	0.0321888	0.933476	0.654506	1.00501	1.27682	0.143062	0.211016	0.135908	0.107296	0.311159	0.296853	0.164521	0.250358	0.00357654	0.00715308	0.00357654	0.00357654	0.0608011	0.0715308	0.0572246	0.09299	0	0	0	0	0.146638	0.0894134	0.107296	0.189557	0.937053	1.00858	0.9299	1.31974	0	0.0107296	0.0107296	0	0.0536481
OTU1210	0	0	0	0	0	0	0	0.0143062	0	0.00357654	0	0	0	0	0	0	0.00357654	0	0	0	0	0	0.00357654	0	0	0	0.0178827	0	0	0	0	0.00357654	0	0	0	0	0	0.00357654	0	0	0	0	0	0.00357654	0	0	0	0	0.00715308
OTU1211	0.00357654	0	0	0.00357654	0.00357654	0	0.0107296	0	0	0	0	0	0	0	0	0	0.0107296	0.0107296	0.00715308	0.00715308	0	0.0107296	0.00357654	0.00357654	0	0	0	0.0107296	0.00715308	0	0	0.00715308	0.0822604	0.110873	0.0965665	0.110873	0	0	0.00357654	0	0	0.00357654	0	0.00357654	0.0357654	0	0	0	0
OTU1212	0.00357654	0	0	0	0	0	0	0	0	0	0	0	0	0	0	0	0	0	0	0	0	0	0	0	0	0	0	0	0	0	0	0	0	0	0	0	0	0	0	0	0	0	0	0	0	0	0	0	0
OTU1213	0	0	0	0	0	0	0	0	0	0	0	0	0	0	0	0	0	0	0	0	0	0	0	0.00715308	0	0	0	0	0	0	0	0	0	0	0	0	0	0	0	0	0	0	0	0	0	0	0	0	0.00357654
OTU1214	0	0	0	0	0	0	0	0	0	0	0	0	0	0	0	0	0	0	0	0	0	0	0	0	0	0	0	0	0	0	0	0	0	0	0	0	0	0	0	0	0	0	0	0	0	0	0	0	0.00357654
OTU1215	0	0	0	0	0	0	0	0	0	0	0	0	0	0	0	0	0	0	0	0	0	0	0	0	0	0	0	0	0	0	0	0	0	0	0	0	0	0	0	0	0	0	0	0	0	0	0	0	0
OTU1216	0	0	0	0	0	0	0	0	0	0	0	0	0	0	0	0	0	0	0	0	0	0	0	0	0	0	0	0	0	0.0143062	0.00715308	0.00715308	0	0	0	0	0	0	0	0	0.00357654	0	0	0	0	0	0	0	0
OTU1217	0	0	0.00357654	0	0	0	0	0	0	0	0	0	0.0250358	0.0500715	0	0	0	0	0	0.00715308	0.0250358	0.0250358	0.0286123	0.0321888	0	0.00357654	0.00357654	0.00357654	0	0	0	0	0	0	0	0	0	0	0	0	0	0	0	0	0	0	0	0	0
OTU1218	0	0	0	0	0	0	0	0	0	0	0	0	0	0	0	0	0	0	0	0	0	0	0	0	0	0	0	0	0.00357654	0.00357654	0	0.00357654	0	0	0	0	0	0	0	0	0	0	0	0	0	0	0	0	0
OTU1219	0	0	0	0	0	0	0	0	0	0	0	0	0	0	0	0	0	0	0	0	0	0	0	0	0	0	0	0	0	0	0	0	0	0	0	0	0.00357654	0	0.00715308	0.0107296	0.0286123	0.0107296	0.0250358	0.00357654	0	0	0	0	0.0643777
OTU122	0.00357654	0	0.00357654	0.00715308	0	0.00357654	0.00357654	0	0	0	0	0	0	0	0	0	0.0894134	0.100143	0.307582	0.132332	0.00357654	0.00357654	0.0107296	0	0.00357654	0	0	0	0	0	0	0	0	0	0	0	0	0	0	0	0	0.0107296	0	0	0	0	0	0	0.0393419
OTU1220	0	0	0.00357654	0	0	0	0	0.00357654	0	0	0	0	0	0	0	0	0	0	0	0.00357654	0	0	0	0	0	0	0	0	0.10372	0.132332	0.540057	0.0643777	0	0	0	0	0	0	0.00357654	0	0	0	0	0	0	0	0	0	0
OTU1221	0.00357654	0	0	0	0.0643777	0.0357654	0.0321888	0.00715308	0.0286123	0.0429185	0.0357654	0.0286123	0.00715308	0.0393419	0.0214592	0.00715308	0.0214592	0	0	0.00715308	0.0107296	0.00715308	0.0107296	0	0.0143062	0.0178827	0.0178827	0.0286123	0.0143062	0	0	0.00357654	0.00715308	0.00715308	0.00715308	0	0	0	0.00357654	0.00357654	0	0	0	0	0.0214592	0.046495	0.0250358	0.0250358	0
OTU1222	0	0	0	0	0	0	0	0	0	0	0	0	0	0	0	0	0.0107296	0.00357654	0.0250358	0.00357654	0	0.00357654	0	0	0	0	0	0	0	0	0.00357654	0	0	0	0	0	0	0	0	0	0.0536481	0.0608011	0.118026	0.10372	0	0	0	0	0.00715308
OTU1223	0	0.00357654	0	0	0	0	0	0	0	0	0	0	0	0	0	0	0.00715308	0	0	0.00357654	0	0	0	0	0	0	0	0	0.00715308	0.00715308	0	0	0	0	0	0	0	0	0	0	0.00715308	0.00357654	0	0.00357654	0	0	0	0	0.00357654
OTU1224	0	0.0143062	0.00715308	0	0.0214592	0.0321888	0.0321888	0.0143062	0.0429185	0.0608011	0.0321888	0.0393419	0.00715308	0.00715308	0.0107296	0.0178827	0.0143062	0.0107296	0	0.00357654	0.0143062	0	0.0107296	0.0107296	0.0286123	0.0357654	0.0250358	0.0107296	0.00357654	0	0	0	0.00357654	0.00357654	0	0.00357654	0.00357654	0.00357654	0.00715308	0	0	0	0	0	0.0250358	0.0214592	0.0250358	0.0178827	0
OTU1225	0	0	0	0	0	0	0	0	0	0	0	0	0	0	0	0	0	0	0	0	0	0	0	0	0	0	0	0	0	0	0	0	0	0	0	0	0.0107296	0.0107296	0.0107296	0	0.110873	0.146638	0.243205	0.09299	0	0	0	0	0
OTU1226	0	0.00357654	0	0	0.00357654	0.00357654	0	0.00715308	0.00357654	0.00357654	0.0107296	0	0.00357654	0.0143062	0.0143062	0.0107296	0.0250358	0.0214592	0.00715308	0.0143062	0	0.00715308	0	0	0	0.0107296	0.0178827	0.0107296	0	0.00357654	0	0	0.0250358	0.0214592	0.0178827	0.0250358	0.00357654	0.00357654	0	0.00357654	0	0.00715308	0.00357654	0	0	0	0.00357654	0.00357654	0
OTU1227	0	0	0	0	0	0	0	0	0	0	0	0	0	0.0321888	0	0.0357654	0	0	0	0	0	0	0	0	0	0	0	0.00357654	0	0	0	0	0	0	0	0	0	0	0.00357654	0.00357654	0	0	0	0	0	0	0.00357654	0	0
OTU1228	0	0	0	0	0	0	0	0	0	0	0	0	0	0	0	0	0.00715308	0.00357654	0	0	0	0	0	0	0	0	0	0	0.00715308	0.0107296	0.00715308	0	0	0	0	0	0	0	0	0	0	0.0107296	0.0107296	0.0107296	0	0	0	0	0
OTU1229	0	0.00715308	0.00357654	0	0.00357654	0	0	0.0107296	0.00715308	0.00357654	0.00357654	0	0.00357654	0.00715308	0.00715308	0	0.0143062	0.0143062	0	0.00357654	0	0.00715308	0.00357654	0.0107296	0	0	0.00357654	0.00357654	0.0143062	0.0107296	0.00715308	0.0107296	0.00357654	0	0	0	0	0.0107296	0.00357654	0.00715308	0.0143062	0.0143062	0.00715308	0	0	0.0107296	0.00715308	0.00357654	0.00715308
OTU123	0.0214592	0.0107296	0.0250358	0.0250358	0.27897	0.178827	0.246781	0.228898	0.246781	0.286123	0.261087	0.18598	0.786838	0.66166	0.6402	0.622318	0.00357654	0.00357654	0.00715308	0.0143062	0.0858369	0.110873	0.0608011	0.0822604	0.47568	0.500715	0.561516	0.447067	0	0.00357654	0.00357654	0	0	0	0	0.00357654	0.0178827	0.0107296	0.0214592	0.00357654	0	0	0	0	0.414878	0.443491	0.450644	0.45422	0
OTU1230	0	0	0	0	0	0	0	0	0.046495	0.0965665	0.118026	0.100143	0	0.0107296	0	0	0	0	0	0	0.00357654	0.00357654	0	0	0.0178827	0.0107296	0.0143062	0.0143062	0	0	0	0	0.0107296	0.0286123	0.0107296	0.0178827	0.0107296	0.00357654	0.0250358	0.00715308	0	0	0	0	0.00357654	0.00357654	0	0.00357654	0
OTU1231	0	0	0	0	0	0	0	0	0	0	0	0	0	0	0	0	0	0	0	0	0.00357654	0	0.00357654	0.00357654	0	0	0	0	0.00357654	0	0	0.00357654	0.182403	0.157368	0.157368	0.157368	0.0107296	0.0214592	0.00357654	0	0	0	0	0.00357654	0	0	0	0	0.00357654
OTU1232	0	0	0.00357654	0	0.0107296	0.0214592	0.0250358	0.0286123	0.0143062	0.0250358	0.0143062	0	0.0143062	0	0.046495	0.0393419	0	0	0	0	0.00357654	0.00357654	0.00715308	0.00357654	0.0107296	0.0107296	0	0.00357654	0	0	0	0	0	0	0.00715308	0	0.00357654	0	0	0	0	0	0	0	0.0250358	0.0357654	0.0250358	0.0393419	0
OTU1233	0	0	0	0	0	0	0	0	0	0	0	0	0.046495	0.00715308	0	0	0.0143062	0.0143062	0.0286123	0.0107296	0.0214592	0.0214592	0	0.00715308	0.0357654	0.0500715	0.0214592	0.0143062	0	0	0.00357654	0.00357654	0.0822604	0.0715308	0.09299	0.0715308	0	0	0	0	0	0	0.00357654	0	0	0	0	0	0
OTU1234	0	0	0	0	0	0	0	0	0	0	0	0	0	0	0	0	0	0	0	0	0	0.00357654	0	0	0	0	0	0	0	0	0	0	0	0	0	0	0.214592	0.153791	0.150215	0.18598	0	0.00357654	0.00357654	0	0	0	0	0	0
OTU1235	0	0	0	0	0	0	0	0	0	0.00715308	0	0.00357654	0	0	0	0	0.00357654	0.00357654	0	0.00715308	0	0	0	0	0	0	0	0	0	0	0	0.00357654	0.0608011	0.0679542	0.0500715	0.046495	0.00357654	0.00715308	0.00357654	0.0107296	0.00357654	0	0.00357654	0	0	0.00357654	0	0	0
OTU1236	0	0	0	0	0	0	0	0	0	0	0	0	0	0	0	0	0.0178827	0.0143062	0.00357654	0	0	0	0	0	0	0	0	0	0.0572246	0.0572246	0.0679542	0.0500715	0	0	0.00715308	0	0	0	0	0.00357654	0	0.00715308	0	0.00357654	0.00357654	0	0	0	0
OTU1237	0	0	0	0	0	0	0	0	0	0	0	0	0	0	0	0	0	0	0	0	0	0	0	0	0	0	0	0	0	0.00357654	0.00715308	0.00357654	0	0	0	0	0	0	0	0	0	0	0.00715308	0	0	0	0	0	0.00357654
OTU1238	0.00357654	0.0107296	0.00357654	0.00715308	0.0107296	0.00715308	0.0107296	0.0107296	0.0214592	0.0178827	0.0143062	0.00357654	0	0.00357654	0	0	0.00715308	0.00357654	0.00357654	0.0143062	0	0	0.00357654	0	0	0.00715308	0.0107296	0.00715308	0	0	0.00357654	0	0.00715308	0.00357654	0	0.00357654	0	0	0	0	0	0.00357654	0.00715308	0	0.0143062	0.0107296	0.00357654	0.00715308	0
OTU1239	0.0143062	0	0.0107296	0	0.0321888	0.0751073	0.0250358	0.0214592	0	0.0178827	0.0214592	0	0.00357654	0	0	0.00715308	0.00715308	0	0	0	0	0	0.00357654	0.00357654	0.00715308	0.0143062	0	0.00357654	0	0	0	0	0.00715308	0.00715308	0	0.00357654	0	0	0.00357654	0	0	0.00357654	0	0	0.00715308	0	0	0.00357654	0
OTU124	0.0250358	0.0250358	0.0214592	0.0107296	0.218169	0.218169	0.2897	0.321888	0.300429	0.332618	0.375536	0.2897	0.507868	0.45422	0.407725	0.472103	0.00715308	0.00715308	0.0107296	0.0107296	0.110873	0.114449	0.0715308	0.132332	0.540057	0.55794	0.504292	0.489986	0	0	0	0	0.00357654	0	0	0	0.0143062	0.0143062	0.046495	0.00715308	0.00357654	0	0	0	0.497139	0.425608	0.522175	0.450644	0.0107296
OTU1240	0	0	0	0	0.00357654	0.0214592	0.0178827	0.0107296	0.0321888	0.100143	0.0536481	0.0214592	0	0	0	0	0	0	0	0	0	0	0	0	0	0	0	0	0	0	0	0	0	0	0	0	0	0	0	0	0	0	0	0	0.0357654	0.0286123	0.0822604	0.0250358	0
OTU1241	0	0	0	0	0	0	0	0	0.00357654	0	0	0	0	0	0	0	0	0	0	0	0	0	0	0	0	0	0	0	0	0	0	0	0	0	0	0	0	0	0	0	0	0	0	0	0	0	0	0	0
OTU1242	0	0	0	0	0	0	0	0	0	0	0	0	0	0	0	0.0393419	0	0	0	0	0	0	0	0	0	0	0	0	0	0	0	0	0	0	0	0	0.164521	0.200286	0.307582	0.139485	0	0	0	0.00715308	0	0	0	0	0
OTU1243	0	0	0	0	0	0	0	0	0	0	0	0	0.0143062	0.00357654	0.00357654	0.00357654	0.0214592	0.00357654	0.0107296	0.00357654	0	0	0	0	0.00357654	0.0250358	0.0143062	0.00715308	0	0.00357654	0.00357654	0.00715308	0.0965665	0.0429185	0.0715308	0.0822604	0.00715308	0.0143062	0.00715308	0.0107296	0	0	0	0	0	0	0	0	0.0107296
OTU1244	0	0	0	0	0	0	0	0	0	0	0	0	0	0	0	0	0	0	0	0	0	0	0	0	0	0	0	0	0	0	0	0	0	0	0	0	0	0	0	0	0	0	0	0	0	0	0	0	0
OTU1245	0	0	0	0	0	0	0	0	0	0	0	0	0	0	0	0	0	0	0	0	0	0	0	0	0	0	0	0	0	0	0	0	0	0	0	0	0	0	0	0	0	0	0	0	0	0	0	0	0
OTU1246	0.0107296	0	0	0	0.00357654	0.0107296	0.00715308	0	0.00357654	0.00357654	0.00715308	0	0.0250358	0	0.0143062	0.0321888	0.0143062	0.00357654	0	0.00357654	0.0107296	0	0.00357654	0.0143062	0.0178827	0.0321888	0.0214592	0.0143062	0.00357654	0	0	0.00357654	0.0250358	0.0214592	0.00357654	0.0286123	0	0.00715308	0	0	0.00357654	0	0	0.00357654	0.00357654	0.00357654	0.00715308	0.00357654	0
OTU1247	0	0	0	0	0.00715308	0	0	0	0	0	0	0	0	0	0	0	0.00357654	0.00357654	0	0	0	0.00715308	0.0107296	0.00357654	0.00715308	0.00357654	0.00357654	0.00357654	0.00357654	0.0143062	0.00715308	0.0107296	0	0	0	0	0	0	0	0	0	0	0	0	0	0.0107296	0	0	0.00715308
OTU1248	0	0	0	0	0	0	0	0	0	0	0.00357654	0	0	0	0	0	0	0.00715308	0	0.00357654	0	0	0	0	0	0	0	0	0.00357654	0.00715308	0.0250358	0	0	0	0	0	0.00357654	0.00357654	0	0.00357654	0.0286123	0.00357654	0.0107296	0.0143062	0	0.00357654	0	0	0.0107296
OTU1249	0.00357654	0.0143062	0.00715308	0	0.00357654	0	0.0107296	0	0.00715308	0.00357654	0	0	0.00357654	0	0	0	0.00357654	0	0	0	0	0	0	0	0	0	0	0	0.0178827	0.00715308	0.0214592	0.00715308	0.0107296	0.0107296	0.0143062	0.0107296	0	0	0	0	0.00357654	0.00357654	0.00357654	0.00357654	0	0	0	0	0.00715308
OTU125	0.0572246	0.0357654	0.0679542	0.0357654	0.150215	0.221745	0.218169	0.17525	0.257511	0.160944	0.225322	0.218169	0.143062	0.250358	0.225322	0.304006	0.504292	0.611588	0.407725	0.665236	0.0751073	0.0536481	0.0357654	0.0608011	0.314735	0.336195	0.38269	0.329041	0.046495	0.09299	0.0858369	0.0643777	0.311159	0.304006	0.296853	0.343348	0.0858369	0.107296	0.110873	0.114449	0.0393419	0.0286123	0.0894134	0.0858369	0.100143	0.139485	0.10372	0.121602	0.0321888
OTU1250	0.00357654	0	0	0	0.0143062	0.00715308	0.0107296	0.00357654	0	0	0	0.00357654	0.0143062	0.00715308	0	0.0357654	0	0	0	0	0	0.00357654	0	0	0	0	0.00715308	0	0	0	0	0	0	0	0	0	0.00357654	0.00357654	0.00715308	0	0	0	0	0	0.0107296	0.0107296	0.00357654	0.0286123	0
OTU1251	0	0	0	0	0	0	0	0	0	0	0	0	0	0.00357654	0	0	0.00357654	0.00715308	0.00357654	0.0143062	0.0107296	0	0	0	0.0107296	0.00357654	0	0.00357654	0	0	0.00357654	0	0	0	0	0	0	0	0.00715308	0.00715308	0	0	0.00357654	0.00715308	0.00357654	0	0	0.00715308	0.00715308
OTU1252	0	0.00357654	0	0	0	0	0	0.00357654	0	0.00357654	0.00357654	0.00357654	0	0	0	0	0.0321888	0.0107296	0.0178827	0.0250358	0	0.00715308	0	0	0	0	0	0	0.0143062	0.00357654	0	0	0	0	0	0.00357654	0	0	0	0	0	0.0107296	0	0	0	0.00357654	0.00357654	0	0
OTU1253	0.0143062	0.00357654	0.0107296	0	0.0250358	0.0357654	0.0250358	0.0393419	0.0286123	0.046495	0.0143062	0.0143062	0	0	0	0.0143062	0	0	0.00357654	0	0	0	0	0	0	0	0	0.00715308	0	0	0	0	0.0429185	0.0178827	0.0214592	0.0500715	0	0	0	0	0	0	0	0	0.00715308	0.00715308	0.0107296	0.0107296	0
OTU1254	0.0143062	0.00715308	0.0107296	0.0107296	0.0429185	0.0214592	0.0572246	0.0357654	0.00357654	0.0107296	0.00357654	0.00357654	0	0.00357654	0.00357654	0.0250358	0	0	0	0	0.00715308	0.0143062	0.0107296	0.00357654	0	0.00357654	0.00357654	0.00357654	0	0	0	0	0	0	0	0	0.00715308	0.0107296	0.0143062	0.0143062	0	0	0	0	0.0321888	0.0107296	0.0357654	0.0178827	0
OTU1255	0	0	0	0	0	0	0	0	0	0	0	0	0	0	0	0	0	0	0	0	0	0	0	0	0	0	0	0	0	0	0	0	0	0	0	0	0.0178827	0.0107296	0.00715308	0	0	0	0	0	0	0	0	0	0.00357654
OTU1256	0	0	0	0	0.00357654	0.00715308	0.00715308	0	0	0.00357654	0	0.00357654	0.0679542	0.0393419	0.0572246	0.0393419	0	0.00357654	0	0	0	0.00357654	0	0.00357654	0.00715308	0	0	0	0	0.00357654	0	0	0	0	0	0	0.00715308	0	0.00357654	0.00357654	0	0	0	0	0.00715308	0.00357654	0	0	0
OTU1257	0	0	0	0	0	0	0	0	0	0	0	0	0	0	0	0	0	0	0	0	0	0	0	0	0	0	0	0	0	0	0.00715308	0.00357654	0	0	0	0	0	0	0	0	0	0	0	0.00357654	0	0	0	0	0
OTU1258	0	0.00357654	0	0	0	0	0	0	0	0	0	0	0	0.0429185	0.0143062	0	0	0	0	0	0	0	0	0	0	0	0	0	0	0	0	0	0	0	0	0	0	0	0	0	0	0	0	0	0	0	0	0	0
OTU1259	0	0	0	0	0	0	0	0	0	0	0	0	0	0	0	0	0.00357654	0	0	0	0.0393419	0.0286123	0.0178827	0.0321888	0	0	0	0	0.0250358	0.0250358	0.0143062	0.0107296	0	0	0	0	0	0	0	0	0	0	0	0	0	0	0	0	0
OTU126	0	0	0.00357654	0	0	0	0	0	0	0	0	0	0	0.00715308	0.00357654	0	0.0393419	0.0393419	0.0321888	0.0536481	0.00715308	0.00357654	0	0.00357654	0	0	0	0.00715308	0.0357654	0.0321888	0.0357654	0.0536481	0	0	0	0	0.0393419	0.0321888	0.0894134	0.0608011	0.422031	0.396996	0.396996	0.468526	0	0	0	0	0.55794
OTU1260	0	0	0	0	0	0.00715308	0.00715308	0.00357654	0	0	0	0	0	0	0	0	0.00715308	0.00357654	0	0.00715308	0	0	0	0	0	0	0	0	0	0	0	0	0	0	0	0	0	0	0	0	0	0	0	0	0	0	0	0	0
OTU1261	0	0	0	0	0	0	0	0	0	0	0	0	0.0107296	0.0143062	0.0751073	0	0	0	0	0	0	0	0	0	0	0	0	0	0	0	0	0	0	0	0	0	0	0	0	0	0	0	0	0	0	0	0	0	0
OTU1262	0	0	0	0	0.0143062	0.00715308	0.00715308	0	0	0	0	0	0	0	0	0	0	0	0.00357654	0	0	0	0	0	0.0250358	0.0214592	0.0321888	0.00715308	0.00715308	0	0	0	0.0143062	0.0143062	0.00715308	0.0143062	0	0.00357654	0.0107296	0	0	0	0	0	0.00357654	0	0	0	0
OTU1263	0	0	0	0	0	0	0	0	0	0	0	0	0	0	0	0	0	0	0	0	0	0	0	0	0	0	0.00715308	0	0.0143062	0.046495	0.0250358	0.0107296	0	0	0	0	0	0	0.00357654	0	0	0	0	0.00357654	0	0	0	0	0
OTU1264	0	0	0	0	0	0	0	0	0	0	0	0	0	0	0	0	0	0	0	0	0.00357654	0	0.00715308	0.00715308	0	0	0	0	0	0	0	0	0	0	0	0	0.00357654	0.00715308	0.00715308	0	0	0	0	0.00715308	0	0	0	0	0.00715308
OTU1265	0	0	0	0.00357654	0	0	0	0	0	0	0	0	0	0	0	0	0	0	0	0	0	0	0	0	0	0	0	0	0	0.00357654	0	0	0	0	0	0	0	0	0.00357654	0	0	0	0	0	0	0	0	0	0
OTU1266	0	0	0	0	0	0	0	0	0	0	0	0	0	0	0	0	0.00715308	0	0	0	0	0	0	0	0	0	0	0	0.00715308	0	0.00357654	0	0.0393419	0.0321888	0.0286123	0.0286123	0.00357654	0	0.00715308	0	0	0	0	0	0	0	0	0	0
OTU1267	0.0286123	0.0143062	0.0321888	0.0107296	0.0143062	0.0143062	0.0107296	0.00715308	0.0357654	0.00715308	0.0107296	0	0	0	0	0	0.00357654	0.00715308	0.00715308	0.0143062	0.0143062	0.0214592	0.00357654	0.00715308	0	0	0	0	0.0107296	0.0214592	0.0286123	0.00715308	0	0	0.00715308	0	0	0	0	0	0	0	0	0	0.0107296	0.00715308	0.00715308	0.0143062	0
OTU1268	0	0	0	0	0	0	0	0	0	0	0	0	0	0	0	0	0	0	0	0	0	0	0	0	0	0	0	0	0	0	0	0	0	0	0	0	0	0	0	0	0	0	0	0	0	0	0	0	0
OTU1269	0	0	0	0	0	0	0	0	0	0	0	0	0	0	0	0	0	0	0	0	0	0	0	0	0	0	0	0	0	0	0	0	0	0	0	0	0	0	0	0.00357654	0	0	0	0	0	0	0	0	0
OTU127	0.0107296	0.0214592	0.0214592	0.0107296	0.74392	0.91917	0.9299	0.851216	0.0500715	0.110873	0.0858369	0.0286123	0.0679542	0.0894134	0.132332	0.0429185	0.00357654	0.0107296	0.00715308	0	0.0178827	0.0321888	0.0214592	0.0608011	0.046495	0.0822604	0.0679542	0.0715308	0	0	0	0	0	0	0	0	0	0	0	0	0	0	0	0	1.65594	1.89557	1.79542	2.69671	0
OTU1270	0.00357654	0	0	0	0.0500715	0.0107296	0.0643777	0.0572246	0.0858369	0.114449	0.09299	0.118026	0.0321888	0.0250358	0.0608011	0.0500715	0	0	0	0	0	0	0	0	0	0	0	0	0	0	0	0	0	0	0	0	0	0	0	0	0	0	0	0	0	0.00715308	0.0143062	0.0107296	0
OTU1271	0	0	0	0	0	0	0	0	0	0	0	0	0	0	0	0	0	0	0	0	0	0	0	0	0	0	0	0	0	0	0	0	0	0	0	0	0	0	0	0	0	0	0	0	0	0	0	0	0
OTU1272	0.00357654	0	0.0107296	0.00357654	0	0.00357654	0.00357654	0	0	0	0	0	0.200286	0.0250358	0.214592	0.114449	0.0107296	0.00715308	0	0	0.00357654	0.00715308	0.00715308	0.00357654	0	0	0	0	0	0	0	0	0	0	0	0	0	0	0.00357654	0.00357654	0	0	0	0	0	0	0.00357654	0.00357654	0
OTU1273	0.0143062	0.00357654	0	0.00715308	0.0357654	0.0357654	0.0214592	0.00715308	0.0357654	0.0107296	0.0286123	0.0250358	0.00715308	0.0143062	0	0.0143062	0.00715308	0.00357654	0.00715308	0.0107296	0.00357654	0.00357654	0.00715308	0.00357654	0.0321888	0.0178827	0.0321888	0.0321888	0.0107296	0	0	0	0.00357654	0	0	0.00357654	0.00357654	0.00357654	0.00357654	0	0	0	0	0	0.0393419	0.0321888	0.0214592	0.0286123	0
OTU1274	0	0	0	0	0	0	0	0	0	0	0	0	0	0	0	0	0	0	0	0.00357654	0	0	0	0	0	0	0	0	0.00715308	0.00715308	0.0107296	0.0286123	0	0	0	0	0	0	0	0	0	0.00357654	0	0.00715308	0	0	0	0	0.00715308
OTU1275	0.00357654	0	0	0	0	0	0	0	0	0	0	0	0.0214592	0	0.0107296	0	0.00357654	0.00357654	0.0107296	0.00357654	0	0	0	0.00357654	0	0	0	0	0.00357654	0.00357654	0	0.00715308	0	0	0	0	0	0.00357654	0	0	0.00357654	0.00357654	0.00357654	0	0	0	0.0143062	0.00715308	0
OTU1276	0	0	0	0	0.00357654	0	0.00357654	0	0.00357654	0	0	0	0	0	0.00357654	0	0.0107296	0.00715308	0	0	0.00715308	0.0250358	0.0143062	0.00715308	0.00715308	0.00715308	0	0.00357654	0	0.00357654	0.0107296	0.00715308	0	0.00357654	0.00715308	0.00357654	0.00357654	0	0.00715308	0.00715308	0.00715308	0.00715308	0	0.00357654	0	0.00715308	0.00357654	0.00357654	0.0429185
OTU1277	0	0	0	0.00715308	0	0	0	0	0	0	0	0	0.0608011	0.0608011	0.0321888	0	0	0	0	0	0	0	0	0	0.0715308	0.0786838	0.132332	0.0751073	0	0	0	0	0	0	0	0	0	0	0	0	0	0	0	0	0	0	0	0	0
OTU1278	0	0	0	0	0	0	0	0	0.00357654	0	0	0	0	0	0	0	0.0250358	0.0178827	0.00357654	0.0143062	0	0	0	0	0	0	0	0	0.0107296	0	0	0.00715308	0	0	0	0	0	0	0	0	0.0357654	0.0250358	0.0178827	0.0429185	0	0	0	0	0
OTU1279	0.00715308	0.00357654	0	0	0.0250358	0.00357654	0.0214592	0.00715308	0.0214592	0.0143062	0.0143062	0	0	0	0.0572246	0	0.0107296	0.0643777	0.0286123	0.046495	0	0	0	0.00357654	0	0	0	0	0	0	0	0	0	0	0	0	0	0	0	0	0	0	0	0	0.0143062	0.0250358	0.0321888	0.0286123	0.00357654
OTU128	0.36123	0.518598	0.622318	0.368383	1.26252	1.22318	1.36266	1.11588	0.708155	0.951359	0.579399	0.26824	0.0858369	0.0536481	0.17525	0.171674	0	0	0	0.0107296	0	0	0	0	0	0	0	0	0	0	0	0	0	0	0	0	0.00715308	0	0.00357654	0	0	0	0	0.00357654	1.97425	2.75036	2.09585	2.17811	0
OTU1280	0	0	0	0	0	0	0	0	0	0	0	0	0	0	0	0	0	0	0	0	0	0	0	0	0	0	0	0	0	0	0	0	0.132332	0.271817	0.118026	0.125179	0	0	0	0	0	0	0	0	0	0	0	0	0
OTU1281	0.0393419	0.0643777	0.107296	0.0965665	0.00715308	0.0107296	0.0178827	0.00357654	0	0	0	0	0	0	0	0	0	0	0	0	0	0	0	0	0	0	0	0	0	0.0178827	0.00715308	0.00715308	0	0	0	0	0.0429185	0.0214592	0.0214592	0.0214592	0	0	0	0	0	0	0.00357654	0	0
OTU1282	0	0	0	0	0	0	0	0	0.0286123	0.00715308	0.0286123	0.00357654	0	0	0	0	0	0	0	0	0	0	0	0	0	0	0	0	0.00715308	0.0107296	0.00715308	0.00715308	0.0357654	0.0143062	0.0178827	0.00715308	0	0	0	0	0	0	0	0	0.0143062	0.0178827	0.0214592	0.00715308	0
OTU1283	0	0	0	0	0	0	0	0	0	0	0	0	0	0.00357654	0	0	0	0	0.00357654	0	0	0	0	0.00715308	0	0.00357654	0.00357654	0.00715308	0	0	0.00357654	0	0.0393419	0.0357654	0.046495	0.046495	0	0	0.00715308	0.00357654	0	0	0	0	0.00357654	0	0.00357654	0	0
OTU1284	0	0	0	0	0	0	0	0	0	0	0	0	0	0	0	0	0	0	0	0.00357654	0	0	0	0	0	0	0	0	0	0	0	0	0	0	0	0	0	0	0	0	0	0.00357654	0.00357654	0.00357654	0	0	0	0	0
OTU1285	0	0	0	0	0	0.00715308	0.0214592	0.0429185	0.00357654	0	0	0	0	0	0	0	0	0	0	0.00357654	0	0	0	0	0	0	0	0	0	0	0	0	0	0	0	0	0	0	0	0	0	0	0	0	0	0	0	0	0
OTU1286	0	0.00357654	0	0.00357654	0	0	0	0	0	0	0	0	0	0	0	0	0.00357654	0	0	0	0	0	0	0	0	0	0.00357654	0	0.00357654	0	0	0	0	0.0107296	0	0	0	0	0.00357654	0	0	0	0	0	0.00357654	0	0	0.00715308	0
OTU1287	0.00715308	0	0	0	0.00357654	0	0	0	0.00357654	0	0.00357654	0.00357654	0	0	0	0	0	0	0.00357654	0	0	0	0	0	0.00715308	0.00715308	0.00357654	0.00715308	0	0.00357654	0	0.00715308	0.0250358	0.00715308	0	0.0107296	0	0	0.00357654	0	0.00715308	0	0	0	0	0.00357654	0	0.0107296	0
OTU1288	0	0	0	0	0	0	0	0	0	0	0	0	0.00357654	0	0	0	0.0107296	0	0	0.00357654	0.00357654	0	0	0	0	0	0	0	0	0.0107296	0.00715308	0.00357654	0.0178827	0.0107296	0.00357654	0.0107296	0	0	0	0.00357654	0	0	0	0	0	0	0	0	0
OTU1289	0	0	0	0	0	0	0	0	0	0	0	0	0	0	0	0	0	0	0	0	0	0	0	0	0	0	0	0	0	0	0	0	0	0	0	0	0	0	0	0	0	0	0	0	0	0	0	0	0
OTU129	0.00715308	0	0.00357654	0	0	0.0143062	0	0	0	0.00357654	0	0	0	0	0	0	0.0822604	0.0608011	0.239628	0.114449	0	0.00357654	0.00357654	0	0.00357654	0	0.00357654	0	0	0	0	0	0	0	0	0	0	0	0	0	0.00715308	0.00715308	0.00357654	0.00715308	0	0	0	0	0.0536481
OTU1290	0	0	0	0	0	0	0	0	0	0	0	0	0	0	0	0	0	0.00357654	0	0	0	0	0	0	0.00715308	0	0.00357654	0	0	0.0143062	0	0	0	0	0	0	0	0	0	0.00357654	0	0	0	0	0.00715308	0	0	0.00357654	0
OTU1291	0	0	0	0	0	0	0	0	0	0	0	0	0	0	0	0.0107296	0.0143062	0.0107296	0	0.0143062	0	0	0	0.0214592	0	0.00715308	0.00357654	0.00357654	0	0	0	0	0	0.00715308	0.00357654	0.00357654	0	0	0	0	0	0	0	0.00357654	0	0	0	0	0.0214592
OTU1292	0.00715308	0.0107296	0.00715308	0.00715308	0	0	0	0.00357654	0.00357654	0	0.00357654	0.00357654	0	0	0	0	0	0	0	0	0.00357654	0	0	0.00357654	0.00357654	0	0.00357654	0	0	0	0	0	0	0	0	0	0	0.0357654	0.0250358	0.0143062	0	0	0	0	0	0.00715308	0.00715308	0.00357654	0
OTU1293	0.00357654	0	0	0.00357654	0	0	0	0	0	0	0	0.00357654	0	0.0214592	0	0	0.00357654	0	0	0	0.0107296	0	0.00357654	0	0.0107296	0.00715308	0.0143062	0.00357654	0	0.0286123	0.00357654	0.0143062	0	0	0.00715308	0	0	0	0.00357654	0	0.00357654	0.0321888	0.0214592	0.0107296	0.00715308	0	0.00357654	0	0.00357654
OTU1294	0	0	0	0	0	0	0.00357654	0	0	0	0	0	0	0	0	0	0	0	0.00357654	0.00357654	0	0	0	0	0	0.00715308	0	0	0	0	0	0.00357654	0	0	0	0	0	0.00715308	0.0143062	0.00357654	0	0	0	0	0.00357654	0	0.00357654	0	0
OTU1295	0	0.00357654	0	0	0.00357654	0	0	0	0	0	0	0	0.0286123	0.00357654	0	0	0.00715308	0.00715308	0	0.00357654	0.0107296	0.00715308	0.00357654	0.00357654	0	0	0.00357654	0	0	0	0	0	0	0.0143062	0.0250358	0.00715308	0	0	0.00357654	0.00357654	0	0	0	0	0	0	0	0	0
OTU1296	0	0	0	0	0	0	0	0	0	0	0	0	0	0	0	0	0	0	0	0	0	0	0	0	0	0	0	0	0	0	0	0	0	0	0	0	0	0	0	0	0	0	0	0	0	0	0	0	0
OTU1297	0	0	0.00357654	0.00357654	0.00357654	0.00357654	0	0	0.0178827	0.0178827	0.00357654	0.00357654	0	0.00357654	0	0	0.0107296	0.0214592	0.0178827	0.0286123	0	0	0	0.00357654	0	0	0	0	0	0.00357654	0	0	0	0	0	0	0	0	0	0	0	0.00357654	0.0107296	0.00715308	0	0.00357654	0	0	0
OTU1298	0	0	0	0	0.00357654	0.00357654	0.00715308	0	0.00357654	0.00357654	0	0	0.0321888	0.00715308	0	0	0	0	0.00357654	0	0.0107296	0.00357654	0.00357654	0	0.00715308	0.00715308	0.0107296	0.00715308	0	0	0	0	0	0	0	0.00357654	0.00715308	0.0107296	0.00715308	0.0107296	0.00715308	0	0	0.00357654	0	0	0	0.00357654	0.00715308
OTU1299	0.0107296	0.00357654	0.00357654	0.00715308	0.00715308	0.0107296	0.00357654	0.00357654	0	0	0	0	0	0	0.00357654	0.00357654	0	0.00357654	0.0107296	0	0	0	0	0	0.00357654	0	0.00357654	0.00715308	0.0107296	0	0.00357654	0	0	0	0	0	0	0	0	0	0	0	0.00357654	0	0	0	0	0	0
OTU13	9.96066	12.1996	9.8927	8.57654	5.28255	6.31617	5.63662	9.02718	1.20529	1.18026	1.87053	2.02432	0	0	0.0321888	0.0214592	0.00715308	0.00357654	0.00715308	0.0214592	0.00357654	0.00715308	0	0.00715308	0.0107296	0	0.00357654	0.00715308	2.85408	2.74678	2.49642	5.45422	0	0	0.00357654	0	1.37697	1.3877	1.3269	1.39843	0.407725	0.665236	0.604435	0.969242	0.304006	0.253934	0.608011	0.264664	0.0214592
OTU130	0.450644	0.357654	0.389843	0.47568	0.146638	0.139485	0.150215	0.0786838	0.0429185	0.0643777	0.0321888	0.0286123	2.2568	1.78827	2.45351	2.4392	0.00357654	0.00357654	0	0	0	0	0	0	0	0	0	0.00357654	0	0	0	0	0.00357654	0	0	0	0.0143062	0.00715308	0.0107296	0	0.0107296	0	0	0	0.128755	0.132332	0.239628	0.160944	0.00357654
OTU1300	0	0	0	0	0	0	0	0	0	0	0	0	0	0.00357654	0	0.00357654	0.00357654	0.0143062	0	0.00357654	0	0	0	0.00357654	0	0	0	0	0	0	0.00357654	0	0	0	0	0	0.00357654	0.00357654	0.00357654	0	0.0214592	0.0178827	0.0250358	0.0250358	0	0	0	0	0.110873
OTU1301	0	0	0.00357654	0	0.0321888	0.0143062	0.0321888	0.0321888	0.0143062	0.0393419	0.0357654	0.0357654	0.0357654	0.0286123	0.00357654	0.0107296	0.0143062	0.00357654	0.00715308	0.00357654	0.00715308	0.00715308	0	0.0107296	0.0286123	0.0286123	0.0143062	0.0178827	0.00357654	0	0	0	0.00357654	0	0.00357654	0.00357654	0	0	0.00357654	0	0	0	0	0	0.00715308	0.0250358	0.0357654	0.0143062	0
OTU1302	0	0.00715308	0	0	0.0214592	0.0107296	0	0.0107296	0.00357654	0.00715308	0	0.00357654	0.0178827	0	0	0.0143062	0	0	0	0	0	0.00357654	0	0	0.0250358	0.0286123	0.0107296	0.0321888	0	0	0	0	0	0	0	0	0	0	0	0	0	0	0	0	0	0.0107296	0.0143062	0.00715308	0
OTU1303	0	0	0	0	0	0	0	0	0	0	0	0	0	0	0	0	0.0178827	0.0178827	0.0107296	0.0107296	0	0	0	0	0	0	0	0	0	0	0	0	0	0	0	0	0.00715308	0.0143062	0.00357654	0	0	0	0	0	0	0	0	0	0
OTU1304	0	0	0	0	0	0	0	0	0	0	0	0	0.0321888	0.0214592	0.0429185	0.0751073	0	0	0	0	0	0	0	0	0	0	0	0	0	0	0	0	0	0	0	0	0	0	0	0	0	0	0	0	0	0	0	0	0
OTU1305	0	0	0	0.00357654	0.00715308	0.00357654	0.00357654	0.0143062	0	0.00357654	0.0107296	0.00357654	0	0	0	0	0.0429185	0.0357654	0.0107296	0.0786838	0.00357654	0.00357654	0	0.00357654	0	0	0	0	0	0	0	0	0	0	0	0.00357654	0	0	0.00357654	0	0.00715308	0.00357654	0.0286123	0	0.0214592	0.0178827	0.0107296	0.0107296	0
OTU1306	0	0	0.00715308	0.00357654	0.0250358	0.0393419	0.0357654	0.0214592	0.100143	0.09299	0.046495	0.0429185	0	0	0.0321888	0.0214592	0	0.0107296	0	0.00357654	0.00357654	0	0	0	0.00357654	0	0.00357654	0	0	0	0	0	0	0	0	0	0	0	0	0	0	0	0.00357654	0	0.0143062	0.0143062	0.0107296	0.0214592	0
OTU1307	0	0	0	0	0	0	0	0	0	0	0	0	0.00715308	0.00715308	0	0	0	0	0	0	0.00357654	0	0	0	0.18598	0.146638	0.107296	0.118026	0	0	0	0	0	0.00357654	0	0	0	0	0	0	0	0	0	0	0	0	0.0107296	0	0
OTU1308	0.0178827	0	0.00357654	0.00715308	0.0321888	0.0357654	0.0143062	0.0500715	0.0286123	0.0321888	0.0286123	0.0321888	0	0	0	0.0536481	0	0	0	0	0	0.00715308	0	0	0	0	0	0	0	0	0	0	0	0	0	0	0	0	0	0	0	0	0.00357654	0.00357654	0.0429185	0.0250358	0.09299	0.0357654	0
OTU1309	0.0143062	0.0107296	0.0107296	0	0.00357654	0	0.00715308	0	0.00357654	0.00357654	0.00357654	0	0	0	0	0	0	0	0	0	0	0	0	0	0	0	0	0	0	0	0	0	0	0	0	0	0	0	0	0	0	0	0	0	0.00357654	0.0107296	0.0178827	0	0
OTU131	0	0	0.00357654	0	0.0107296	0.00357654	0.00357654	0.0178827	0	0	0	0	0.0250358	0.0143062	0	0	0	0.00357654	0	0	0	0	0	0	0.09299	0.0357654	0.0679542	0.0608011	0	0	0	0	0.0751073	0.0822604	0.0536481	0.0608011	0.00357654	0.00357654	0.00715308	0.00715308	0	0	0	0	0	0.0178827	0.00357654	0	0
OTU1310	0	0	0	0	0.00357654	0	0.00357654	0.0107296	0	0	0	0.0107296	0	0	0	0	0	0	0	0	0	0	0	0	0	0	0	0	0	0	0	0	0	0	0	0	0	0	0	0	0	0	0	0	0.0107296	0	0	0	0.00357654
OTU1311	0	0	0	0	0	0	0.00357654	0	0	0	0	0	0	0	0	0	0.00357654	0.00357654	0.0178827	0.00357654	0	0	0	0	0.00357654	0	0	0	0	0.00357654	0.00357654	0	0	0	0	0	0	0	0	0	0.00357654	0	0.00715308	0.00357654	0	0	0	0	0
OTU1312	0	0	0	0	0	0	0	0	0	0	0	0	0	0	0	0	0	0.00357654	0	0.00715308	0	0	0	0	0	0	0	0	0.0214592	0.0107296	0.00715308	0.0143062	0	0.00357654	0	0	0	0	0	0	0	0	0	0	0	0	0	0	0
OTU1313	0.0143062	0	0.0107296	0.00357654	0.0572246	0.0321888	0.0500715	0.0214592	0.046495	0.0500715	0.0250358	0.0178827	0	0	0	0	0	0.00357654	0.00715308	0	0	0	0	0	0	0	0	0	0.0143062	0.0321888	0.0143062	0.0286123	0	0	0	0	0	0	0	0	0.00357654	0	0	0	0.0429185	0.0286123	0.0572246	0.0250358	0
OTU1314	0	0	0	0	0	0.00357654	0.0143062	0	0	0	0.00357654	0	0	0	0	0	0	0	0	0	0	0	0	0	0	0	0	0	0	0	0	0	0.00715308	0.00357654	0.0143062	0.00715308	0	0	0	0	0	0	0	0	0	0	0	0	0
OTU1315	0	0	0	0	0	0	0.00357654	0.00357654	0.0107296	0.00357654	0.00357654	0.0107296	0.00357654	0.00715308	0.00715308	0.00357654	0.0214592	0.00715308	0.0143062	0.0143062	0.00715308	0	0.0107296	0.0107296	0	0.0107296	0	0.0107296	0	0.0393419	0.0178827	0.0107296	0	0.00715308	0	0	0	0	0	0	0	0	0	0	0	0.00357654	0	0.00357654	0
OTU1316	0	0	0	0	0.00715308	0	0.0107296	0.00357654	0	0	0	0	0	0	0	0	0.00715308	0	0	0.00357654	0	0	0	0	0.00357654	0	0.00715308	0	0.00715308	0	0	0.0107296	0	0	0	0	0	0	0	0	0	0	0.00357654	0.00357654	0	0	0.00357654	0	0
OTU1317	0	0	0	0	0	0	0	0	0	0	0	0	0.0143062	0.0894134	0.118026	0.0214592	0	0	0	0	0	0	0	0	0.0715308	0.0572246	0.0500715	0.0572246	0	0	0	0	0	0	0	0	0	0	0	0	0	0	0	0	0	0	0	0	0
OTU1318	0	0	0	0	0	0	0	0	0	0	0	0	0	0	0	0	0.00357654	0.00357654	0	0	0	0	0	0	0	0.00715308	0	0	0.0321888	0.0178827	0.0143062	0.0429185	0.09299	0.100143	0.0500715	0.046495	0	0	0	0	0	0	0.00357654	0	0	0	0	0	0
OTU1319	0	0	0	0	0	0	0	0	0	0	0	0	0	0	0	0	0.00715308	0	0	0	0	0	0	0	0	0.00357654	0	0.00715308	0	0	0	0	0	0	0	0	0.0751073	0.0500715	0.0894134	0.0679542	0.0107296	0.00715308	0	0	0	0	0	0	0
OTU132	0	0	0	0.00357654	0	0.00357654	0.00715308	0	0.00357654	0	0.00715308	0	0.0751073	0.046495	0.160944	0.0178827	0.00715308	0	0.00357654	0	1.93848	1.98856	2.16381	2.23534	0.132332	0.107296	0.100143	0.0751073	0.135908	0.357654	0.178827	0.0822604	0	0	0.00357654	0	0.00715308	0	0.00357654	0.00715308	0	0	0	0	0.0178827	0.00357654	0	0.00357654	0
OTU1320	0.00357654	0	0.00357654	0	0.00715308	0.0107296	0.0214592	0.0107296	0.0250358	0.0393419	0.0500715	0.046495	0.0107296	0.0286123	0.0107296	0.00715308	0.0143062	0	0	0.0143062	0.00715308	0.0107296	0.00357654	0.00357654	0.0143062	0.0143062	0.00715308	0.0178827	0	0	0	0	0.00357654	0.00715308	0.00357654	0.00715308	0	0	0.00715308	0.00357654	0	0	0	0	0.0357654	0.0286123	0.0250358	0.0250358	0
OTU1321	0.193133	0.157368	0.228898	0.143062	0.00715308	0	0	0	0	0	0	0	0	0	0	0	0	0	0	0	0	0	0	0	0	0	0	0	0	0	0	0	0	0	0	0	0	0	0	0	0	0	0	0	0	0	0	0	0
OTU1322	0	0	0	0	0	0	0	0	0	0	0	0	0	0.00357654	0	0	0.00357654	0.00357654	0.00357654	0.0143062	0	0	0	0	0	0	0	0	0	0	0	0.00357654	0	0	0	0	0	0	0.00715308	0	0.0107296	0.0107296	0.0143062	0.00357654	0	0	0	0	0
OTU1323	0.132332	0.146638	0.17525	0.132332	0	0.00715308	0	0	0	0	0	0.00357654	0	0	0	0	0	0	0	0	0	0	0	0	0	0	0	0	0	0	0	0	0	0	0	0	0	0	0	0	0	0	0	0	0	0	0	0.00357654	0
OTU1324	0	0	0	0	0	0	0	0	0	0	0	0	0	0	0	0	0.00715308	0	0.00357654	0.0143062	0	0	0	0	0	0	0	0	0.0178827	0.0143062	0.0143062	0.0429185	0	0	0	0	0	0	0	0	0.00715308	0.00357654	0	0.00715308	0	0	0	0	0.0143062
OTU1325	0.00357654	0.00357654	0	0	0.0250358	0.0143062	0.0143062	0	0.0500715	0.0250358	0.0214592	0	0	0.00357654	0.0357654	0.0429185	0	0	0	0	0	0	0	0	0.0894134	0.0357654	0.0357654	0.0393419	0	0	0	0	0	0	0	0	0	0	0	0	0	0	0	0	0.0429185	0.0214592	0.0143062	0	0
OTU1326	0	0	0	0	0	0	0	0	0	0	0	0	0.0250358	0	0.0143062	0.0858369	0	0.00357654	0	0	0	0	0	0	0.00357654	0.00715308	0.0107296	0.00357654	0	0	0	0	0.0143062	0.0178827	0.00715308	0.00715308	0	0	0	0	0	0	0	0	0	0	0	0	0
OTU1327	0	0	0	0	0	0	0	0	0	0	0	0	0	0	0	0	0	0.00357654	0	0	0	0	0	0	0.00357654	0	0	0	0.0321888	0.0107296	0.00357654	0.00357654	0	0	0	0	0.00357654	0	0	0	0	0.00715308	0	0.00357654	0	0	0	0	0
OTU1328	0	0	0	0	0	0	0	0	0	0	0	0	0	0	0	0	0	0	0	0	0	0	0	0	0	0	0	0	0	0	0	0	0	0	0	0	0	0	0	0	0.0107296	0	0	0	0	0	0	0.00357654	0.00715308
OTU1329	0	0	0	0	0	0	0	0	0	0	0	0	0	0	0	0	0.00357654	0	0	0	0	0	0	0	0	0	0	0	0	0	0	0	0	0	0	0	0	0	0	0	0.0107296	0.0143062	0.0178827	0.0178827	0	0	0	0	0.0178827
OTU133	0.0643777	0.0572246	0.0679542	0.0786838	0.135908	0.125179	0.207439	0.139485	0.00357654	0.0178827	0.00715308	0.0214592	0.336195	0.296853	0.393419	0.314735	0.17525	0.239628	0.26824	0.19671	0.0965665	0.139485	0.0321888	0.0894134	0.339771	0.253934	0.275393	0.329041	0	0.0357654	0	0.0143062	0.0822604	0.0608011	0.0500715	0.0214592	0	0.00357654	0.00357654	0.00715308	0.0286123	0.0143062	0.0250358	0.0214592	0.00715308	0.0143062	0.0107296	0.00357654	0.0178827
OTU1330	0	0	0	0	0	0	0	0	0	0	0	0	0	0	0	0	0	0	0	0	0	0	0	0	0	0	0	0	0	0	0	0	0	0	0	0	0	0	0	0	0	0	0	0	0	0	0	0	0
OTU1331	0.00715308	0.00715308	0.00715308	0.00357654	0.0143062	0.0214592	0.0143062	0.0250358	0	0	0	0	0	0	0	0	0	0.00357654	0	0	0	0.00715308	0	0	0	0	0.00357654	0.00357654	0.00357654	0	0.00357654	0	0	0	0	0	0.0143062	0	0.00357654	0.00357654	0	0	0	0.00357654	0.0286123	0.00357654	0.0286123	0.0143062	0
OTU1332	0	0	0	0	0	0	0	0	0	0	0	0	0	0	0	0	0	0	0	0	0	0	0	0	0	0	0	0	0	0.0107296	0	0	0.00715308	0	0	0.00357654	0.0536481	0.0715308	0.107296	0.0751073	0	0	0	0.00357654	0	0	0	0	0
OTU1333	0.00715308	0.00357654	0.00715308	0.0143062	0.00715308	0.0286123	0.0107296	0.0178827	0.0107296	0.00715308	0.00715308	0	0.00715308	0	0.0178827	0.00357654	0.00357654	0	0	0	0	0	0	0	0.00357654	0	0.00357654	0	0	0	0	0	0.00357654	0	0.00357654	0	0.0107296	0	0.00357654	0	0.00357654	0	0	0	0.0357654	0.0214592	0.0393419	0.0178827	0
OTU1334	0.00715308	0.0143062	0.00357654	0	0.0321888	0.0178827	0.0178827	0.0500715	0.00357654	0.00357654	0.00715308	0	0.00715308	0.0214592	0.00357654	0.00357654	0	0	0.00357654	0.00715308	0	0	0.00357654	0	0.0107296	0.0143062	0.00715308	0.0107296	0	0.00357654	0.00715308	0.00357654	0.0178827	0.0250358	0.046495	0.0143062	0.00715308	0	0.00357654	0.00715308	0	0	0	0	0.0143062	0.00357654	0.00357654	0.00357654	0
OTU1335	0	0	0	0	0	0	0	0	0	0	0	0	0	0	0	0	0	0	0	0	0	0	0	0	0	0	0	0	0	0	0	0	0	0	0	0	0	0	0	0	0	0	0	0	0	0	0.00357654	0	0
OTU1336	0	0	0.00357654	0	0.00715308	0	0.00357654	0.00357654	0	0	0.00357654	0.00715308	0	0	0	0.00715308	0.0143062	0.0679542	0.0679542	0.0321888	0.00715308	0.00357654	0	0.00715308	0.00357654	0	0.00357654	0	0.0107296	0.0107296	0.0143062	0.00357654	0.00357654	0.0143062	0	0.0143062	0.00357654	0.00357654	0.00357654	0	0.0107296	0.00357654	0.0143062	0.0214592	0	0	0	0	0.0107296
OTU1337	0.0107296	0	0.00357654	0	0.0286123	0.0286123	0.00715308	0.0143062	0.0214592	0.0393419	0.0214592	0.0357654	0.0107296	0.0107296	0.0107296	0.00357654	0	0.00357654	0.00715308	0	0	0.00357654	0.0107296	0.00357654	0.0107296	0.0178827	0.0178827	0.0250358	0.00357654	0	0	0	0.00357654	0	0.00357654	0.0107296	0	0	0.00357654	0.00357654	0	0	0	0	0.0321888	0.0143062	0.0321888	0.0214592	0
OTU1338	0	0	0	0	0	0	0	0	0	0	0	0	0	0	0	0	0	0	0	0	0	0	0	0	0.00357654	0.00357654	0	0.00357654	0	0	0	0.00357654	0	0.00715308	0.00357654	0.00357654	0	0	0	0	0	0	0	0	0	0	0	0	0
OTU1339	0	0.0107296	0.0107296	0.0143062	0.00357654	0.00357654	0	0	0	0	0	0	0	0	0	0	0	0.00357654	0.00357654	0	0	0	0	0	0	0	0	0	0.0107296	0.00357654	0.0143062	0.0143062	0	0	0	0	0	0	0	0	0.00357654	0.00357654	0	0	0	0	0	0	0
OTU134	0.110873	0.046495	0.0751073	0.0715308	0.683119	0.82618	0.575823	0.654506	0.726037	0.368383	0.203863	0.354077	0.0751073	0.110873	0.0715308	0.100143	0.046495	0.0250358	0.0393419	0.0357654	0.135908	0.128755	0.0822604	0.146638	0.253934	0.311159	0.211016	0.314735	0.0608011	0.0321888	0.0178827	0.0143062	0.0214592	0.00357654	0.0178827	0.00357654	0.203863	0.09299	0.164521	0.118026	0.0429185	0.0536481	0.0178827	0.0178827	0.479256	0.379113	0.590129	0.497139	0.418455
OTU1340	0	0	0	0	0.00357654	0.0143062	0.00357654	0	0.107296	0.193133	0.0679542	0.0679542	0	0	0	0	0	0	0	0	0	0	0	0	0	0	0	0	0	0	0	0	0	0	0	0	0	0	0	0	0	0	0	0	0.0286123	0.0608011	0.0536481	0.0500715	0
OTU1341	0	0	0	0	0	0.00357654	0.00357654	0	0	0	0	0	0	0.00357654	0.0107296	0.00357654	0.00357654	0	0.0107296	0.0107296	0	0	0	0	0.0107296	0	0.0178827	0.00715308	0.00357654	0	0	0	0	0	0	0	0.00715308	0	0	0.0107296	0.0107296	0	0.00357654	0	0	0.00715308	0	0	0.0214592
OTU1342	0	0	0.00357654	0	0	0	0	0	0	0.0357654	0.0250358	0.0214592	0	0	0	0	0	0	0	0	0.00357654	0.0250358	0.0214592	0.00715308	0	0	0	0	0	0	0	0	0	0	0	0	0.0143062	0.0143062	0.00357654	0.0107296	0	0	0	0	0	0	0	0	0
OTU1343	0	0	0	0	0	0	0	0	0	0	0	0	0	0	0	0	0	0	0	0	0	0	0	0	0	0	0	0	0	0	0.00357654	0	0.00715308	0.00357654	0.00715308	0.0214592	0	0	0.00357654	0	0	0	0	0	0	0	0	0	0
OTU1344	0	0	0	0	0	0	0	0	0	0	0	0	0.00357654	0.0107296	0	0	0.0214592	0.0250358	0.00357654	0.0178827	0.00715308	0.00715308	0.0286123	0.0107296	0.0107296	0.0250358	0.0214592	0.00715308	0	0	0	0	0	0	0.00357654	0	0	0	0	0	0.00357654	0.00715308	0	0	0	0	0	0	0
OTU1345	0	0.00357654	0.00357654	0	0.00357654	0	0	0.0250358	0.0143062	0.00715308	0.0500715	0.0143062	0	0	0	0	0.00357654	0	0	0	0	0	0	0	0	0.0178827	0.0143062	0	0	0	0	0	0.0536481	0.0393419	0.0393419	0.0393419	0	0.00357654	0	0	0	0	0.00357654	0	0.00715308	0.0321888	0.0178827	0	0.00357654
OTU1346	0	0	0.00715308	0	0.00357654	0.0321888	0.0608011	0.0214592	0.160944	0.0822604	0.0178827	0.0214592	0.0250358	0	0.0822604	0.0393419	0	0	0	0	0	0	0	0	0	0	0	0	0	0	0	0	0	0	0	0	0	0	0	0	0	0	0	0	0.0214592	0.0250358	0.0107296	0.0357654	0
OTU1347	0	0	0	0	0	0	0	0	0	0	0	0	0	0	0	0	0.0107296	0	0.0107296	0.0143062	0	0.00357654	0	0.00715308	0	0	0.00357654	0.00357654	0.0143062	0.0178827	0.0214592	0.0286123	0	0	0.00357654	0	0	0	0	0	0	0.00357654	0.00715308	0	0	0	0	0	0.0250358
OTU1348	0	0	0	0	0.00357654	0.00357654	0.00357654	0.00357654	0.00357654	0.00357654	0.00715308	0.00357654	0.00357654	0.00715308	0.00357654	0	0.00357654	0	0	0	0	0	0.00357654	0	0	0	0	0	0.00715308	0	0.00715308	0.00715308	0	0	0.00357654	0	0	0	0	0	0.00357654	0.00357654	0.00715308	0	0.00715308	0.00357654	0	0	0
OTU1349	0	0	0	0	0	0	0	0	0	0	0	0	0	0	0	0	0	0	0.00715308	0	0	0	0	0	0	0	0	0	0	0	0.00357654	0	0	0	0	0	0	0	0	0	0	0	0	0	0	0	0	0	0.0500715
OTU135	0.10372	0.0751073	0.0786838	0.0822604	0.761803	0.550787	0.679542	0.604435	0.840486	0.822604	0.726037	0.622318	0.56867	0.532904	0.432761	0.525751	0.193133	0.146638	0.132332	0.139485	0.193133	0.189557	0.200286	0.143062	0.654506	0.654506	0.611588	0.54721	0.0643777	0.0393419	0.0286123	0.0321888	0.107296	0.0965665	0.0894134	0.0715308	0.00715308	0.0178827	0.0393419	0.046495	0	0.00715308	0	0.00715308	0.747496	0.768956	0.457797	0.74392	0
OTU1350	0	0	0	0	0	0	0	0	0	0	0	0	0	0	0	0	0.00357654	0.0143062	0	0.00357654	0	0	0	0	0	0	0	0	0	0	0	0	0	0	0	0	0	0	0	0.00357654	0.0143062	0.00357654	0.0214592	0.0143062	0	0	0	0	0.00357654
OTU1351	0.0143062	0.0250358	0.0286123	0.0286123	0.00357654	0	0	0.00715308	0	0	0	0	0.0143062	0.0107296	0.00357654	0.0357654	0	0	0	0.00357654	0	0	0	0	0	0	0	0	0	0	0	0	0	0	0	0	0.0143062	0	0	0	0	0.00357654	0.0107296	0	0.00357654	0	0	0.00357654	0
OTU1352	0	0	0	0	0	0	0	0	0	0	0	0	0	0	0	0	0	0	0	0	0	0	0	0	0	0	0	0	0	0	0	0	0	0	0	0	0	0	0	0	0	0	0	0	0	0	0	0	0
OTU1353	0	0	0	0	0	0	0	0	0	0	0	0	0	0	0	0	0	0	0	0	0	0	0	0	0	0	0	0	0	0	0	0	0	0	0	0	0	0	0	0	0	0	0	0	0	0	0	0	0
OTU1354	0	0	0	0	0	0	0	0	0	0	0	0	0	0	0	0	0.00357654	0	0	0	0	0	0	0	0	0	0	0	0.0178827	0.0178827	0.00357654	0.00357654	0	0	0	0.00715308	0	0	0.00357654	0	0	0	0.00357654	0	0	0	0	0	0
OTU1355	0	0	0	0	0.00715308	0.00715308	0	0.00357654	0	0.00715308	0	0	0	0.0321888	0	0	0	0	0	0	0	0	0.0107296	0.00715308	0	0	0.00357654	0	0.00715308	0	0	0	0	0	0	0	0.00357654	0	0	0.00357654	0	0	0	0	0	0	0.00357654	0	0.00715308
OTU1356	0	0	0	0	0.00357654	0.00715308	0.00715308	0.0143062	0.00715308	0.046495	0.0250358	0.0143062	0	0	0	0	0.00357654	0	0	0	0	0	0	0	0	0.00357654	0	0	0.00357654	0	0	0.00357654	0	0	0	0	0	0	0	0	0	0.0107296	0	0	0.00357654	0.0214592	0.00715308	0.00715308	0
OTU1357	0	0	0	0	0	0	0	0	0	0	0	0	0	0.0393419	0	0	0	0	0	0	0	0	0	0	0.0679542	0.0786838	0.0643777	0.0643777	0	0	0	0	0.00357654	0.00357654	0.0107296	0.00357654	0	0	0.00357654	0.00357654	0	0	0	0	0.0286123	0	0.0107296	0	0
OTU1358	0	0	0	0	0	0	0	0	0	0	0	0	0	0	0	0	0	0	0	0	0	0	0	0	0	0	0	0	0	0	0	0	0	0	0	0	0	0	0	0	0	0	0	0	0	0	0	0	0
OTU1359	0.00357654	0.0107296	0.0107296	0	0.00357654	0.0107296	0.00357654	0.00357654	0	0.0107296	0.00715308	0.00357654	0	0.00357654	0.0321888	0	0	0	0	0	0	0	0	0	0	0	0	0	0	0	0	0	0	0.00357654	0	0.00715308	0	0	0	0	0	0	0	0	0.0143062	0.00715308	0.0107296	0.0143062	0
OTU136	0	0	0	0	0.00357654	0.0107296	0.0178827	0.0178827	0.164521	0.128755	0.139485	0.168097	0	0	0.00357654	0	0.0286123	0.0178827	0.00357654	0.0321888	0	0.00357654	0	0	0.0178827	0.00357654	0.0107296	0.00715308	0.171674	0.182403	0.153791	0.0965665	0	0	0	0	0.0178827	0.0250358	0.0250358	0.0107296	0.0143062	0.0107296	0.0250358	0.0178827	0.0715308	0.0536481	0.0357654	0.0321888	2.38555
OTU1360	0	0	0	0	0	0	0	0	0	0	0	0	0.09299	0	0	0	0	0	0	0	0	0	0	0	0	0	0	0	0	0	0	0	0	0	0	0	0	0	0.00357654	0	0	0.00357654	0.00715308	0.00715308	0	0	0	0	0
OTU1361	0	0	0	0	0	0	0	0	0	0	0	0	0	0	0	0	0	0	0	0	0	0	0	0	0	0	0	0	0	0	0.00357654	0	0	0	0	0	0	0	0	0	0	0	0	0	0	0	0	0	0
OTU1362	0	0.00357654	0	0.00357654	0	0.00357654	0.00357654	0	0	0	0	0	0	0.00357654	0	0	0	0	0	0	0	0	0	0	0	0	0	0	0.00357654	0.00715308	0.0286123	0.00715308	0	0	0	0	0	0	0	0	0	0	0	0	0	0	0	0	0
OTU1363	0	0	0	0	0	0	0	0	0	0	0	0	0.00357654	0.00357654	0.0107296	0.00357654	0.0143062	0.0178827	0.00715308	0.0178827	0.00357654	0	0	0	0.00357654	0.0107296	0.00715308	0.00357654	0.00357654	0	0	0.00357654	0.046495	0.0608011	0.0536481	0.0321888	0.00357654	0.0250358	0.0107296	0.00715308	0	0	0	0	0	0	0.00357654	0	0.0178827
OTU1364	0	0	0	0	0	0	0	0	0	0.0107296	0.00357654	0	0	0	0	0	0	0	0	0	0	0	0	0	0	0	0	0	0	0	0	0	0	0	0	0	0	0	0	0	0	0	0	0	0.100143	0.160944	0.128755	0.146638	0
OTU1365	0	0	0	0	0	0	0	0	0	0	0	0	0	0	0	0	0	0	0	0	0	0	0	0	0	0	0	0	0.00715308	0	0.00715308	0	0	0	0	0	0	0	0	0	0	0	0	0	0	0	0	0	0
OTU1366	0.00357654	0.0107296	0.00357654	0	0.0321888	0.0250358	0.0286123	0.00357654	0.0250358	0.0250358	0.0357654	0.0357654	0.0107296	0.00715308	0.0107296	0.00357654	0.00715308	0.0107296	0.00357654	0.00715308	0.00357654	0	0.00715308	0.00715308	0.0214592	0.0214592	0.0178827	0.0178827	0.00357654	0	0.00357654	0.00715308	0	0.0107296	0	0	0	0	0	0	0	0	0	0	0.0357654	0.0214592	0.00715308	0.0178827	0
OTU1367	0	0	0	0	0	0	0	0	0	0	0	0	0	0	0	0	0	0	0	0	0	0	0	0	0	0	0	0	0	0	0	0	0	0	0	0	0	0	0	0	0	0	0	0	0	0	0	0	0
OTU1368	0	0	0	0	0	0	0	0	0	0	0	0	0.0321888	0.0357654	0.0214592	0.0178827	0	0	0	0.00357654	0	0	0	0	0.0608011	0.0715308	0.0715308	0.0643777	0	0	0	0	0.0393419	0.0572246	0.0786838	0.0393419	0	0	0	0.00357654	0	0	0	0	0	0	0	0	0
OTU1369	0.00357654	0.00715308	0	0	0.00357654	0.00357654	0.00357654	0	0	0	0	0	0.0107296	0	0.00357654	0	0	0	0	0	0	0	0	0	0	0	0	0	0	0	0	0	0	0	0	0	0	0	0	0	0	0	0	0	0	0	0.00357654	0	0
OTU137	0.0107296	0.00715308	0.00357654	0.00357654	0.00715308	0	0.00357654	0.0107296	0.0393419	0.0214592	0.0143062	0.00715308	0	0	0	0	0	0.0214592	0.0500715	0.0214592	0	0	0	0	0	0	0	0	0	0	0.00357654	0	0	0	0	0	0	0	0	0.00357654	0	0	0	0.00357654	0.0178827	0.0250358	0.0250358	0.00715308	0
OTU1370	0	0.00715308	0	0.00357654	0.0393419	0.00357654	0.0250358	0.0143062	0.0143062	0.0286123	0.0214592	0.0143062	0.0178827	0.0214592	0	0.0250358	0	0.00357654	0.00357654	0.0143062	0.00715308	0.00357654	0.00357654	0	0.0178827	0.0143062	0.0250358	0.0143062	0	0.00357654	0	0	0	0.00715308	0.00357654	0.00715308	0	0	0	0.00357654	0	0	0	0	0.0214592	0.0321888	0.0107296	0.0286123	0
OTU1371	0	0	0	0	0	0	0	0	0	0	0	0	0	0	0	0	0	0	0	0	0	0	0	0	0	0	0	0	0	0	0	0	0	0	0	0	0	0	0	0	0	0	0	0	0	0	0	0	0
OTU1372	0	0	0	0	0.300429	0.157368	0.150215	0.146638	0	0.00357654	0	0	0	0	0	0	0	0	0	0	0	0	0	0	0	0	0	0	0	0	0	0	0	0	0	0	0	0	0	0	0	0	0	0	0	0	0	0	0
OTU1373	0.00357654	0	0.0107296	0	0	0.00357654	0.00357654	0	0.00715308	0.00357654	0.00715308	0	0	0	0	0.00715308	0	0	0	0	0	0	0	0	0.00715308	0	0	0.00357654	0	0	0	0	0	0	0	0	0	0	0	0	0	0	0	0.00715308	0	0.0107296	0.0214592	0.00357654	0
OTU1374	0	0	0	0	0	0	0	0	0	0	0	0	0	0	0	0	0.00715308	0.00357654	0	0	0	0	0	0	0	0	0	0	0	0	0	0	0	0	0	0	0	0	0	0	0.00357654	0.0214592	0.0250358	0.0107296	0	0	0	0	0
OTU1375	0	0	0	0	0	0.00357654	0	0	0	0	0	0	0.0143062	0.00715308	0.0143062	0.00715308	0	0	0.00715308	0.00715308	0.00357654	0.00357654	0	0	0	0.00357654	0	0	0.00715308	0	0.00357654	0	0	0	0	0	0	0	0.00715308	0.00715308	0	0	0	0	0	0	0	0	0
OTU1376	0	0	0	0	0.00357654	0	0	0.00357654	0.00357654	0	0	0	0	0	0	0	0.0107296	0	0	0.00357654	0	0	0.00357654	0	0	0	0	0	0.00715308	0.00357654	0	0	0	0	0	0	0	0	0	0	0.00357654	0	0.0107296	0.00357654	0	0	0	0	0.00357654
OTU1377	0.00357654	0	0	0	0.00357654	0.00715308	0.00357654	0.0178827	0	0	0.00357654	0	0	0	0	0	0	0	0	0	0	0	0	0	0	0	0	0	0	0	0	0	0	0	0	0	0	0	0	0	0	0	0	0	0	0	0.00357654	0.00357654	0
OTU1378	0	0	0	0	0	0	0	0	0	0	0	0	0	0.00357654	0	0	0.00357654	0	0	0	0.00357654	0	0.00715308	0	0.00357654	0.00357654	0.00715308	0	0.0107296	0	0.00715308	0.00715308	0.0786838	0.0751073	0.0679542	0.121602	0	0.00715308	0	0	0	0	0	0	0	0	0	0	0
OTU1379	0	0	0	0	0	0	0	0	0	0	0	0	0	0	0	0.0393419	0	0	0	0	0	0	0	0	0	0	0	0	0.0107296	0.0143062	0.0143062	0.00357654	0	0	0	0	0.00357654	0	0	0	0.0321888	0.0429185	0.0321888	0.0357654	0	0	0	0	0.00715308
OTU138	0.00715308	0	0.00357654	0.00357654	0	0	0	0	0	0	0.00357654	0.00715308	0.100143	0.139485	0.236052	0.214592	0.121602	0.228898	0.160944	0.250358	0.00357654	0	0.00357654	0.00357654	0	0.0178827	0	0.00357654	0.0786838	0.046495	0.0429185	0.00715308	0	0	0	0.00715308	0.00715308	0.0178827	0.00715308	0	0.0751073	0.150215	0.118026	0.0786838	0.0250358	0.00357654	0.00357654	0	0
OTU1380	0.00357654	0	0	0	0	0	0.00357654	0	0	0	0	0	0.00357654	0	0	0	0	0	0	0	0	0.00357654	0.00357654	0.00357654	0	0	0	0	0	0.0608011	0.0143062	0.0214592	0.00357654	0.00357654	0.0107296	0.00357654	0	0.00357654	0	0	0.00357654	0.00715308	0	0	0	0	0.00357654	0	0.0107296
OTU1381	0	0	0	0	0	0	0	0	0	0	0	0	0	0	0	0	0	0.00357654	0	0	0	0	0	0	0.0143062	0.00357654	0	0	0	0	0	0	0	0	0	0	0.139485	0.118026	0.110873	0.157368	0	0	0	0	0	0	0	0	0
OTU1382	0	0	0	0	0	0	0	0	0	0	0	0	0	0	0	0	0	0	0	0	0	0	0	0	0	0	0	0	0	0	0	0	0	0	0	0	0	0	0	0	0	0	0	0	0	0	0	0	0
OTU1383	0	0	0	0	0	0	0	0	0	0	0	0	0	0	0	0	0	0	0	0	0.00357654	0	0	0	0	0	0	0	0	0	0.00715308	0.00715308	0	0	0	0	0	0	0.00715308	0	0	0	0	0	0	0	0	0	0
OTU1384	0	0	0	0	0	0	0	0	0	0	0	0	0	0	0	0	0	0	0	0	0	0	0	0	0	0	0	0	0.00357654	0.00715308	0	0.00357654	0	0	0	0	0.0214592	0.00715308	0.0286123	0.00357654	0.0107296	0	0.0143062	0.00357654	0	0	0	0	0
OTU1385	0	0.0178827	0.00715308	0.00715308	0	0.00357654	0.00357654	0	0.00715308	0	0.00357654	0	0	0	0	0	0.0250358	0	0.0107296	0.0250358	0.00357654	0.00357654	0	0	0	0	0	0.00715308	0.00357654	0.00357654	0.00715308	0.00715308	0	0.00357654	0.0107296	0.00357654	0.00357654	0.00715308	0	0.00357654	0	0.00357654	0	0.0178827	0.00357654	0	0.0250358	0	0.00357654
OTU1386	0.00715308	0.0143062	0.00715308	0.00357654	0.0107296	0.00715308	0.0107296	0.00715308	0.0178827	0.0357654	0.0250358	0.0178827	0.00715308	0.00357654	0.00357654	0	0.00357654	0	0	0	0	0	0	0	0	0	0	0	0	0	0	0.00357654	0	0	0	0	0	0	0	0	0	0	0	0	0	0.00357654	0	0.00357654	0
OTU1387	0	0	0	0	0	0	0	0	0	0	0	0	0	0	0	0	0	0	0	0	0	0	0	0	0	0	0	0	0	0	0	0	0	0	0	0	0	0	0	0	0	0	0	0.00357654	0	0	0	0	0.0321888
OTU1388	0	0	0	0	0	0	0	0	0	0	0	0	0	0	0	0	0.00715308	0	0.0500715	0.0143062	0.00357654	0	0	0	0	0	0	0	0	0	0	0	0	0	0	0	0	0	0	0	0	0.09299	0.0858369	0.10372	0	0	0	0	0.0107296
OTU1389	0.00715308	0	0	0.00357654	0	0	0.00715308	0	0.0107296	0.00715308	0	0.00715308	0	0	0	0	0	0	0	0	0.00715308	0	0.00357654	0	0	0.0143062	0.00357654	0.00715308	0	0.00357654	0	0	0	0	0	0	0	0.00715308	0	0	0	0	0	0	0	0	0.00715308	0	0
OTU139	0.00715308	0	0.00715308	0	0.0107296	0	0	0.00357654	0	0	0	0.00357654	0	0.00715308	0	0	0.0393419	0.00715308	0.0214592	0.00357654	0.0178827	0.0178827	0.0500715	0.0321888	0.0143062	0.00715308	0.00357654	0.00715308	0.00357654	0	0.00715308	0.00715308	0.0107296	0.00357654	0.0143062	0.0178827	0.0107296	0.0286123	0	0.00715308	0	0.00715308	0.0107296	0.00357654	0	0	0.0107296	0.0143062	0
OTU1390	0	0	0	0	0	0	0	0	0	0	0	0	0.0214592	0.0608011	0.0250358	0.0643777	0	0	0	0	0	0	0	0	0.0536481	0.0608011	0.0822604	0.0679542	0	0	0	0	0	0	0	0	0	0	0	0	0	0	0	0	0	0	0	0	0
OTU1391	0	0	0	0	0	0	0	0	0	0	0	0	0	0	0	0	0	0	0	0	0	0	0	0	0	0	0	0	0.00357654	0	0.00715308	0	0	0	0	0	0	0	0	0	0	0.00357654	0.00357654	0.00357654	0	0	0	0	0
OTU1392	0	0	0	0	0	0	0	0	0	0	0	0	0	0	0	0	0	0	0	0	0	0	0	0	0	0	0	0	0	0	0	0	0	0	0	0	0	0	0	0	0	0	0	0	0	0	0	0	0
OTU1393	0.00357654	0	0	0	0	0	0.00357654	0	0	0	0.0107296	0	0	0	0.0107296	0	0	0	0	0	0.00715308	0.0178827	0.00357654	0.0107296	0.00357654	0.00357654	0	0	0	0	0	0	0	0	0	0	0.00357654	0.00357654	0.00357654	0.00357654	0	0	0	0	0	0	0	0	0
OTU1394	0	0	0	0	0	0	0	0	0	0	0	0	0	0	0	0	0.0107296	0.0286123	0	0.0178827	0	0	0	0	0.00357654	0.0321888	0.0143062	0	0.00715308	0.00357654	0	0	0.0107296	0.0107296	0.0214592	0.0178827	0	0	0	0	0	0	0	0	0	0	0	0	0.00357654
OTU1395	0.00357654	0	0	0	0	0.00357654	0	0	0	0	0	0.00357654	0.00357654	0.00357654	0	0	0	0	0.00357654	0.00715308	0.0178827	0.00357654	0	0	0.00357654	0.00357654	0	0.00357654	0	0.00357654	0	0	0	0	0	0.00357654	0.00715308	0.00715308	0.0143062	0.0178827	0	0	0	0	0.00357654	0	0	0.00357654	0.0178827
OTU1396	0.00715308	0	0	0	0.0107296	0.0214592	0.0321888	0.0178827	0.00715308	0.0250358	0.00357654	0.0250358	0.0107296	0.00357654	0.00715308	0	0.00357654	0.00357654	0.00715308	0	0.0107296	0.00357654	0.00357654	0.00715308	0.0178827	0.0143062	0.0107296	0.0143062	0	0	0.00357654	0	0	0	0.00357654	0	0	0.00357654	0	0	0	0	0	0	0.0214592	0.0214592	0.0107296	0.0143062	0
OTU1397	0	0	0	0	0.0250358	0.0286123	0.0250358	0.0429185	0.00357654	0.00357654	0.00357654	0.0107296	0	0	0	0	0	0	0	0	0	0	0.00357654	0.00357654	0	0.0107296	0.0143062	0	0	0	0	0	0.00715308	0.0107296	0	0.0178827	0	0.00357654	0	0	0	0	0	0	0.0214592	0.0214592	0.0429185	0.0178827	0
OTU1398	0	0	0	0	0	0	0	0	0	0	0.00357654	0	0.0214592	0.00715308	0.0250358	0.0107296	0	0	0	0	0	0.00357654	0.00715308	0.00357654	0.107296	0.0894134	0.10372	0.0500715	0	0.00357654	0	0	0.00715308	0.00357654	0	0.00357654	0.0107296	0.0107296	0.0250358	0.00357654	0	0	0	0	0.00715308	0	0.0107296	0.00715308	0
OTU1399	0.09299	0.128755	0.182403	0.139485	0	0.0214592	0	0.0178827	0	0	0	0	0	0	0	0	0	0	0	0	0	0	0	0	0	0	0	0	0	0	0	0	0	0	0	0	0	0	0	0	0	0	0	0	0	0	0	0	0
OTU14	0.100143	0.0786838	0.0679542	0.10372	0.0214592	0.00715308	0.0178827	0.0214592	0	0.00357654	0.0178827	0.00715308	0.0715308	0.0321888	0.0286123	0	0.0894134	0.09299	0.0500715	0.0751073	0.00357654	0	0	0	0	0	0	0.00357654	0.275393	0.261087	0.246781	0.311159	0.0786838	0.0822604	0.0643777	0.0894134	0.461373	0.507868	0.540057	0.522175	0.0143062	0.0178827	0.00715308	0.0143062	0	0	0	0.00357654	0.0143062
OTU140	0.0536481	0.0608011	0.0500715	0.0286123	0.157368	0.318312	0.225322	0.253934	0.168097	0.157368	0.107296	0.0858369	0.0536481	0.00715308	0.0178827	0.00357654	0.246781	0.19671	0.153791	0.396996	0.046495	0.0858369	0.0715308	0.110873	0.0429185	0.0751073	0.0643777	0.0429185	0.0214592	0.0250358	0.0178827	0.0286123	0.0679542	0.0608011	0.0679542	0.10372	0.153791	0.17525	0.193133	0.214592	0.0250358	0.0357654	0.0214592	0.0143062	0.0965665	0.10372	0.153791	0.114449	0.0178827
OTU1400	0	0	0	0	0	0.00357654	0.00715308	0.00357654	0	0	0.00357654	0	0	0	0	0	0.0250358	0.0143062	0.0286123	0.0214592	0	0	0	0	0	0.0107296	0	0	0.00715308	0	0	0	0	0	0	0	0	0	0	0	0	0	0	0	0.00357654	0	0	0.00715308	0.00357654
OTU1401	0	0	0	0	0	0	0	0	0	0	0	0	0	0	0	0	0	0	0	0	0	0	0	0	0	0	0	0	0.0107296	0.0321888	0.00715308	0.00715308	0	0	0	0	0	0	0	0.00357654	0.00357654	0	0.00715308	0	0	0	0	0.00357654	0.00715308
OTU1402	0	0	0	0	0	0	0	0	0	0	0	0	0	0	0	0	0.00357654	0.00357654	0.00357654	0	0	0	0	0	0	0	0	0	0.00357654	0	0	0.0107296	0	0	0	0	0	0	0	0	0	0.00357654	0.00715308	0	0	0	0	0	0
OTU1403	0	0.00357654	0	0	0	0	0	0	0	0	0	0	0	0	0	0	0	0	0	0	0.0143062	0.0214592	0.0178827	0.0214592	0.0107296	0.0643777	0.00715308	0.00715308	0	0	0	0	0	0	0	0	0.0143062	0.0286123	0.0679542	0.0214592	0	0	0	0	0.00715308	0	0	0.00357654	0
OTU1404	0	0	0	0	0.00715308	0	0	0	0	0	0	0	0	0	0	0	0	0	0	0	0	0	0	0	0	0	0	0	0	0	0	0	0	0	0	0	0	0	0	0	0	0	0	0	0	0	0	0.00357654	0.00357654
OTU1405	0	0	0	0	0.00715308	0.0357654	0.0214592	0.0143062	0.00715308	0.00357654	0	0	0	0	0	0	0	0	0	0	0	0	0	0	0.00357654	0	0	0	0	0	0.00357654	0	0	0	0	0	0.0715308	0.0572246	0.121602	0.0751073	0.00357654	0	0	0	0	0	0	0	0
OTU1406	0	0	0	0	0	0	0	0	0	0	0	0	0	0	0	0	0	0	0	0	0	0	0	0	0	0	0	0	0.0858369	0.0429185	0.0536481	0.10372	0	0	0	0	0	0	0	0	0.0429185	0.0500715	0.0500715	0.0357654	0	0	0	0	0
OTU1407	0	0	0	0	0	0	0	0	0	0	0	0	0	0	0	0	0	0	0	0	0	0	0	0	0	0	0	0	0.125179	0.0536481	0.0107296	0.0250358	0	0	0	0	0	0	0	0	0	0	0	0	0	0	0	0	0
OTU1408	0	0.00357654	0.00357654	0.00715308	0.00715308	0.0107296	0.0178827	0.00715308	0.00715308	0.0107296	0	0	0.00357654	0.00715308	0.00357654	0.00357654	0	0	0	0	0.0143062	0.00357654	0.0178827	0	0.0178827	0	0	0.0143062	0	0.0107296	0.0143062	0.0107296	0	0	0	0	0.0178827	0.00357654	0.0286123	0.0178827	0.00357654	0.00357654	0	0.00715308	0.0143062	0	0.00357654	0.00715308	0
OTU1409	0.00357654	0	0	0	0.0250358	0.0429185	0.0214592	0.0286123	0.0321888	0.00715308	0.0357654	0.0214592	0.0143062	0.00357654	0.00357654	0.0107296	0.0107296	0.00715308	0	0	0.0107296	0.0143062	0.00357654	0.00357654	0.0214592	0.0107296	0.0107296	0.0250358	0.00357654	0.00357654	0	0	0.00357654	0.00357654	0.00357654	0	0.00357654	0	0	0	0	0	0	0	0.0429185	0.0214592	0.0286123	0.00715308	0
OTU141	0.811874	0.922747	0.761803	1.00143	0.0715308	0.139485	0.139485	0.128755	0.0429185	0.0321888	0.0357654	0.0429185	0.479256	0.350501	0.236052	0.396996	0.0321888	0.0178827	0.0143062	0.0357654	0.0357654	0.0143062	0.0143062	0.0286123	0.0286123	0.0321888	0.0393419	0.0500715	0	0.0357654	0.0107296	0.0107296	0	0	0.00715308	0.0107296	0.232475	0.114449	0.146638	0.125179	0.128755	0.211016	0.321888	0.200286	0.0751073	0.168097	0.107296	0.0786838	0.00357654
OTU1410	0	0.00715308	0.00357654	0.00357654	0.0143062	0.0858369	0.0608011	0.0250358	0.0214592	0.0357654	0.0143062	0.0107296	0	0	0	0.0286123	0	0	0	0	0.0143062	0.0143062	0	0.00357654	0.00357654	0.0178827	0.0143062	0.0143062	0	0	0	0	0	0	0	0	0	0	0	0	0	0	0	0	0.00357654	0.0357654	0.0107296	0.0143062	0
OTU1411	0	0	0	0	0	0	0	0	0	0	0	0	0	0	0	0	0	0	0	0.00357654	0	0.00357654	0	0	0	0	0	0	0.00357654	0	0.00357654	0	0	0	0	0	0.0107296	0	0	0.00715308	0.00715308	0.0286123	0.0178827	0.0429185	0	0	0	0	0.0178827
OTU1412	0	0	0	0	0.0178827	0.00357654	0	0.00357654	0.00357654	0.0143062	0	0.00357654	0.0143062	0.00715308	0.00357654	0	0.0143062	0.0107296	0.00715308	0.00715308	0.00357654	0	0.0107296	0	0.0214592	0.00715308	0.0143062	0.0143062	0.00715308	0	0	0	0.0107296	0.0214592	0.0178827	0.0143062	0.00715308	0	0	0	0	0	0.00357654	0	0.00357654	0.00357654	0.0107296	0	0
OTU1413	0	0	0	0	0	0	0	0	0	0	0	0	0	0	0	0	0.00357654	0.00357654	0	0	0.00715308	0	0	0	0	0	0	0	0	0	0	0.0107296	0	0	0	0	0	0	0.00357654	0	0	0	0	0	0	0	0	0	0
OTU1414	0	0	0	0	0	0	0	0	0	0	0	0	0	0	0	0	0	0	0	0.00357654	0	0	0	0	0	0	0	0	0.0393419	0.0894134	0.304006	0.0608011	0	0	0	0	0	0	0	0	0.00357654	0.00357654	0.00357654	0	0	0	0	0	0.0107296
OTU1415	0	0	0	0	0	0	0	0	0	0	0	0	0	0	0	0.00357654	0	0	0	0.00357654	0.00715308	0.00357654	0.0143062	0.00715308	0	0	0	0	0	0.00357654	0.00715308	0.0214592	0	0.00357654	0	0	0	0.00357654	0	0	0.0178827	0.0214592	0.0143062	0.0321888	0	0	0	0	0.00715308
OTU1416	0.00357654	0	0	0	0.0429185	0.0143062	0.0393419	0.0214592	0.0214592	0.0214592	0.0107296	0.0357654	0.0178827	0.0250358	0.0143062	0.0286123	0.0107296	0.00715308	0.00357654	0.00357654	0	0.00357654	0.00357654	0.00715308	0.0286123	0.0357654	0.0143062	0	0.00357654	0.00357654	0.00357654	0.00357654	0.00357654	0.0107296	0	0.00357654	0	0	0	0	0	0	0	0	0.0143062	0.0178827	0.00715308	0.0178827	0
OTU1417	0	0	0	0	0	0	0.00357654	0	0	0	0	0	0	0	0	0	0	0	0	0.00357654	0	0	0.0143062	0	0	0	0.00357654	0	0	0	0	0	0	0	0	0	0.0357654	0.0143062	0.0608011	0.0321888	0	0.00357654	0	0	0	0	0	0	0.0214592
OTU1418	0	0	0	0	0	0	0	0	0	0	0	0	0	0.0250358	0	0	0	0.00357654	0	0	0	0	0	0	0	0	0	0	0.0178827	0.0286123	0.00715308	0.00357654	0	0	0	0	0	0	0	0	0.00357654	0	0	0.00357654	0	0	0	0	0.00357654
OTU1419	0	0.00357654	0	0.00715308	0.00715308	0.0143062	0	0	0.00357654	0.0143062	0	0.00715308	0.0107296	0	0	0.00357654	0.0107296	0	0	0.00357654	0	0	0	0	0	0	0	0	0	0	0	0.00357654	0	0	0	0	0	0	0.00357654	0.00357654	0.00357654	0	0	0	0.0143062	0.0143062	0.00357654	0	0
OTU142	0	0	0	0	0.0321888	0.00715308	0.0178827	0.0214592	0.0429185	0.0643777	0.0357654	0.0965665	0.336195	0.139485	0.0858369	0	0.329041	0.207439	0.429185	0.2897	0.00715308	0.00715308	0.00357654	0.00715308	0	0	0	0	0.0858369	0.0715308	0.107296	0.118026	0	0.00357654	0	0	0	0.00357654	0.0107296	0.00357654	0.0393419	0.0321888	0.0286123	0.046495	0	0	0	0	0.0393419
OTU1420	0	0	0	0	0	0	0	0	0	0	0	0	0	0.0357654	0	0	0.00357654	0.00715308	0	0	0.0107296	0.0393419	0.0393419	0.00715308	0	0.00357654	0	0	0	0	0	0	0	0	0	0	0.207439	0.125179	0.118026	0.114449	0.00357654	0	0	0	0	0	0	0	0
OTU1421	0	0	0	0	0	0	0	0	0	0	0	0	0	0	0	0	0	0	0	0	0	0	0	0	0	0	0	0	0	0	0	0	0	0	0	0	0	0	0	0	0	0	0	0	0	0	0	0	0
OTU1422	0.00357654	0.00357654	0.00357654	0	0.0250358	0.0143062	0.0178827	0.0214592	0.0357654	0.0500715	0.0393419	0.0178827	0.0107296	0.0107296	0.00715308	0.00715308	0.0143062	0.00357654	0	0.00357654	0.00357654	0.0107296	0.00357654	0.00357654	0.0107296	0.0321888	0.0143062	0.0214592	0.00357654	0	0.00357654	0	0.00357654	0	0.00715308	0.00357654	0	0	0	0	0	0	0	0	0.0178827	0.0178827	0.0143062	0.0250358	0
OTU1423	0	0	0	0	0	0	0	0	0	0	0	0	0	0	0	0	0.00715308	0.0178827	0.0250358	0.00715308	0	0	0	0	0.00357654	0	0	0	0.0143062	0.00715308	0	0.0143062	0	0	0	0	0	0	0	0	0	0	0	0	0.00357654	0.0178827	0.0107296	0	0
OTU1424	0.00715308	0	0.00715308	0	0	0	0	0	0.00357654	0	0	0	0	0	0	0	0	0	0	0	0	0	0.00357654	0	0	0	0	0	0.00357654	0.0107296	0.0107296	0.00357654	0	0	0	0.00357654	0.00357654	0	0.00357654	0.00357654	0	0	0	0	0.00357654	0.00357654	0	0	0.00357654
OTU1425	0	0	0	0	0	0	0	0	0	0	0	0	0	0	0	0	0	0	0	0	0	0	0	0	0	0	0	0	0	0	0	0	0	0	0	0	0	0.00357654	0	0	0	0	0	0	0	0	0	0	0.00357654
OTU1426	0	0	0	0	0	0	0	0	0	0	0	0	0	0	0.00357654	0.0178827	0	0	0	0	0	0	0	0	0	0	0	0	0	0	0	0	0	0	0	0	0	0	0	0	0	0	0	0	0	0	0	0	0
OTU1427	0	0	0	0	0	0	0.00357654	0	0	0	0	0	0	0.00715308	0.00357654	0	0.00357654	0	0.00357654	0	0.00715308	0.00357654	0.0107296	0.00357654	0.0107296	0.0107296	0.00715308	0	0	0	0.00357654	0	0.00357654	0	0.00357654	0	0	0.00715308	0	0.00357654	0	0	0	0	0	0	0	0	0
OTU1428	0	0	0	0	0	0	0	0	0	0	0	0	0	0	0	0	0	0	0	0	0	0	0	0	0	0	0	0	0	0	0	0	0	0	0	0	0	0	0	0	0	0	0	0	0	0	0	0	0.00357654
OTU1429	0	0.0107296	0	0.00357654	0.00715308	0.0250358	0.0143062	0.00357654	0.00357654	0	0.0286123	0	0.0286123	0.00357654	0	0	0	0.00715308	0	0	0.00357654	0.0107296	0.0107296	0.0143062	0.0107296	0.0143062	0.0429185	0.0321888	0	0	0	0	0.00357654	0	0.00357654	0	0	0	0	0	0	0	0	0	0.0321888	0.0286123	0.0143062	0.0393419	0
OTU143	0	0	0	0	0.00357654	0.00715308	0.00357654	0	0	0	0	0	1.30186	2.11731	2.02432	1.6774	0	0	0	0	0	0	0.00357654	0.00357654	0.00357654	0	0	0.00715308	0	0	0	0	0.00357654	0	0	0	0.00715308	0.00357654	0.00715308	0.00715308	0.00357654	0	0	0	0	0.00715308	0.00715308	0.00357654	0
OTU1430	0	0	0	0	0.0178827	0.0143062	0.00357654	0.0107296	0.0643777	0.00715308	0.0143062	0.00357654	0.0393419	0	0	0.0357654	0	0	0	0	0	0.00715308	0.00715308	0	0	0.00357654	0.00357654	0.00357654	0	0	0	0	0	0	0	0	0	0	0	0	0	0	0	0	0.0250358	0.0393419	0.0214592	0.00715308	0
OTU1431	0	0	0	0	0	0	0	0	0	0	0	0	0	0	0	0	0.00357654	0	0	0.00357654	0.00357654	0	0	0	0	0.00715308	0.0107296	0	0	0	0.00715308	0	0	0	0	0	0	0	0	0	0.00357654	0.00357654	0	0	0	0	0	0	0.0178827
OTU1432	0	0	0	0	0	0	0	0	0	0	0	0	0	0	0	0.0536481	0	0	0	0	0.0143062	0.00357654	0.0107296	0.00715308	0.0858369	0.0643777	0.0429185	0.0786838	0	0	0	0	0.00715308	0.00357654	0	0	0	0	0	0	0	0	0	0	0	0	0	0	0
OTU1433	0	0	0	0	0	0	0	0	0	0	0	0	0.0715308	0	0	0	0	0	0	0	0	0	0	0	0	0	0	0	0.0536481	0.110873	0.121602	0.0321888	0	0	0	0	0	0	0	0	0	0	0	0	0	0	0	0	0
OTU1434	0.00357654	0	0.00357654	0	0.0250358	0.0250358	0.0107296	0.0321888	0.0178827	0.0357654	0.0393419	0.0608011	0.00357654	0.00357654	0	0.00715308	0.0107296	0.00357654	0	0	0.00715308	0.00715308	0.00357654	0	0.00357654	0.00715308	0.0178827	0.0143062	0.00357654	0.00357654	0	0	0	0	0	0.00715308	0	0	0	0	0	0	0	0	0.0107296	0.0286123	0.0143062	0.00357654	0
OTU1435	0	0	0	0	0	0	0	0	0	0	0	0	0	0	0	0	0	0	0	0	0	0	0	0	0	0	0	0	0.00357654	0	0	0	0	0	0	0	0	0	0	0	0	0	0	0	0	0	0	0	0
OTU1436	0	0	0	0	0	0	0	0	0.00715308	0	0	0	0	0.00357654	0	0.0107296	0	0	0	0	0	0	0	0	0	0	0	0	0	0	0	0	0	0	0	0	0.00715308	0	0	0	0	0	0	0	0	0	0	0	0
OTU1437	0	0	0	0	0	0	0	0	0	0	0	0	0	0	0	0	0	0	0	0	0	0	0	0	0	0	0	0	0.0107296	0.00715308	0	0	0	0	0	0	0	0	0	0	0	0	0	0	0	0	0	0	0.00357654
OTU1438	0	0	0	0	0	0	0	0	0	0	0	0	0	0	0	0	0	0	0	0	0	0	0	0	0	0	0	0	0	0	0	0	0	0	0	0	0	0	0	0	0	0	0	0	0	0	0	0	0
OTU1439	0	0	0	0	0	0	0.00357654	0	0	0	0	0	0	0.0250358	0	0	0	0	0	0	0.00357654	0	0	0	0	0	0	0.00357654	0	0	0.00357654	0	0	0	0	0	0.00357654	0.00357654	0	0.00357654	0	0	0	0.00357654	0	0.00357654	0	0	0
OTU144	0.0500715	0.0715308	0.0822604	0.0715308	0.18598	0.157368	0.368383	0.193133	0.00357654	0.00715308	0.0178827	0.0250358	0.357654	0.225322	0.221745	0.357654	0.168097	0.2897	0.304006	0.214592	0.0178827	0.0321888	0.0393419	0.0500715	0.468526	0.418455	0.543634	0.518598	0	0.0178827	0	0.0107296	0.107296	0.10372	0.10372	0.0858369	0.00357654	0.0107296	0	0.00357654	0.0250358	0.0214592	0.00357654	0.0286123	0.0107296	0.0178827	0	0.00715308	0.0143062
OTU1440	0	0	0	0	0	0	0.00357654	0.00357654	0.00357654	0.00357654	0	0.00357654	0.0178827	0	0	0	0	0	0	0	0	0	0	0	0	0	0	0	0.00715308	0.00357654	0	0.00357654	0.0250358	0.0500715	0.0321888	0.0286123	0	0	0	0	0	0.00357654	0	0	0	0	0.00357654	0	0.00357654
OTU1441	0	0	0	0	0	0	0	0	0	0	0	0	0	0	0	0	0	0	0	0	0	0	0	0	0	0	0	0.00357654	0	0	0	0	0	0	0	0	0	0	0	0	0	0	0	0	0	0	0	0	0
OTU1442	0	0	0	0	0	0.00357654	0	0	0	0.00357654	0	0	0	0	0	0	0	0	0	0	0	0	0	0	0	0	0	0	0.0321888	0.00357654	0.00715308	0.0107296	0	0	0	0	0	0	0	0	0	0.0107296	0	0.00357654	0	0	0	0	0
OTU1443	0	0	0.00357654	0.00357654	0	0	0	0.00357654	0.0608011	0.0894134	0.0822604	0.0965665	0	0	0	0	0	0.00357654	0	0	0.00357654	0	0	0	0.00357654	0.0107296	0	0.00715308	0	0	0	0	0.00357654	0.00715308	0.00357654	0.00357654	0.0214592	0.0321888	0.0178827	0.0250358	0.00357654	0	0.00357654	0	0.0107296	0.00715308	0.00715308	0.00715308	0
OTU1444	0	0	0	0	0	0	0	0	0	0	0	0	0	0	0	0	0	0	0	0.00715308	0	0	0	0	0	0	0	0	0	0	0	0	0.0536481	0.0500715	0.0536481	0.0321888	0	0	0	0	0	0	0	0	0	0	0	0	0
OTU1445	0	0	0	0	0	0	0	0.00357654	0	0	0	0	0	0	0	0	0	0	0	0	0	0	0.00357654	0	0	0.0143062	0	0	0	0	0.00357654	0	0	0	0	0	0	0	0	0	0	0	0	0.00715308	0	0.0107296	0	0	0
OTU1446	0	0	0.00357654	0.00357654	0	0.00357654	0	0	0	0	0	0	0	0	0	0	0.00357654	0	0.0178827	0	0.0107296	0	0	0.00357654	0	0	0.00357654	0	0.00357654	0.00357654	0	0	0	0	0	0	0	0	0	0	0.0250358	0.0178827	0.0107296	0.0107296	0.00715308	0.0107296	0	0	0.00715308
OTU1447	0	0	0	0	0	0	0	0	0	0	0	0	0	0	0	0	0	0	0	0	0	0	0	0	0	0	0	0	0.0107296	0.0107296	0.0357654	0	0	0	0	0	0	0	0.00357654	0	0.0107296	0	0.0107296	0.00357654	0	0	0	0	0
OTU1448	0.00357654	0	0.00357654	0.00357654	0.0357654	0.00715308	0.0143062	0.00357654	0.0357654	0.0429185	0.0214592	0.0250358	0.0178827	0.0107296	0.0107296	0.0321888	0	0.00357654	0	0.00357654	0.00715308	0	0.00357654	0	0.00715308	0.0250358	0.0250358	0.0107296	0	0	0.00357654	0	0.00357654	0	0.0107296	0.00357654	0	0	0	0	0	0	0	0	0.00715308	0.0429185	0.0286123	0.00715308	0
OTU1449	0	0	0	0	0	0	0	0	0	0	0	0	0	0	0	0	0	0	0	0	0	0	0	0	0	0	0	0	0	0	0	0	0	0	0	0	0	0	0	0	0	0	0	0	0	0	0	0	0
OTU145	0.046495	0.0894134	0.0572246	0.0608011	0.647353	0.529328	0.489986	0.55794	0.203863	0.157368	0.150215	0.343348	0.135908	0.150215	0.178827	0.0321888	0	0	0	0	0.0608011	0.0536481	0.0393419	0.0643777	0.0357654	0.0250358	0.0214592	0.0178827	0.00715308	0.00715308	0	0	0	0	0	0	0	0.0107296	0	0	0.00715308	0	0.00357654	0	1.65594	1.99571	1.60587	2.37482	0.00715308
OTU1450	0	0	0	0	0	0	0	0	0	0	0	0	0	0	0	0	0.0143062	0.0429185	0.00715308	0.0250358	0	0	0	0	0	0	0	0	0.00357654	0.0143062	0.00357654	0	0	0	0	0	0	0	0	0	0	0.00357654	0	0.00357654	0	0	0	0	0
OTU1451	0	0	0	0	0	0	0	0	0	0	0	0	0	0	0	0	0	0	0	0	0	0	0	0	0	0	0	0	0	0	0	0	0	0	0	0	0	0	0	0	0	0	0	0	0	0	0	0	0
OTU1452	0	0	0	0	0	0	0	0	0	0	0	0	0	0	0	0	0	0	0	0	0	0	0	0	0	0	0	0	0	0	0	0	0	0	0	0	0	0	0	0	0	0	0	0	0	0	0	0	0.00357654
OTU1453	0.00357654	0.00357654	0	0	0	0	0	0	0.00357654	0	0	0	0	0	0	0	0	0.00357654	0	0	0	0	0	0	0	0	0	0	0	0.00357654	0	0	0	0	0	0	0.00357654	0.00715308	0	0	0.00357654	0	0	0	0	0	0	0	0
OTU1454	0	0	0	0	0	0	0	0	0	0	0	0	0.00357654	0	0	0.00357654	0	0.00357654	0.00357654	0	0	0.00715308	0.00715308	0	0.00715308	0.00357654	0	0	0	0	0	0	0	0	0	0	0	0.00357654	0.00715308	0.0107296	0.00357654	0.0143062	0	0	0	0	0	0.00357654	0.0143062
OTU1455	0.00357654	0.0107296	0.00357654	0	0.0107296	0	0.0107296	0.00715308	0.00715308	0	0	0	0.00715308	0	0	0	0.0643777	0.0321888	0.0321888	0.0214592	0.0250358	0.0107296	0.0214592	0.00715308	0	0	0.00357654	0	0	0	0	0	0	0	0	0	0	0.00357654	0	0	0	0	0	0	0.00357654	0	0	0.00715308	0
OTU1456	0	0	0	0	0	0.00357654	0	0	0.0214592	0.00357654	0.00715308	0.0143062	0	0	0	0	0	0.0143062	0	0.00357654	0	0.00357654	0	0	0.0250358	0.0143062	0.0143062	0.0143062	0	0	0	0	0	0	0	0	0.00715308	0.00357654	0.00715308	0.0143062	0.0357654	0.0608011	0.0429185	0.110873	0	0.00357654	0.0143062	0	0.00357654
OTU1457	0.0178827	0.0321888	0.0321888	0.0250358	0.00357654	0	0.0143062	0.00357654	0.00357654	0	0	0	0	0.00357654	0.00715308	0.0250358	0	0	0	0.00715308	0	0	0.00357654	0	0.00357654	0.00715308	0.0107296	0.00357654	0	0	0	0	0	0	0	0	0.0107296	0.00715308	0.00357654	0.00357654	0	0	0	0	0	0	0.00715308	0.00715308	0
OTU1458	0	0	0	0	0	0	0	0	0	0	0	0	0	0.00715308	0	0	0.0214592	0.00715308	0.0107296	0.0107296	0.0107296	0	0	0.00357654	0	0	0	0.00357654	0.00357654	0.0143062	0.0107296	0.0107296	0	0	0	0	0	0.00715308	0.00357654	0.00357654	0	0.0143062	0.00715308	0	0	0	0	0	0.00715308
OTU1459	0	0	0	0	0	0	0	0	0	0	0	0	0	0	0	0	0	0	0	0	0	0	0	0	0	0	0	0	0	0	0.00357654	0	0	0	0	0	0	0	0.00357654	0	0	0	0	0	0	0	0	0	0.00357654
OTU146	1.08727	1.25179	1.00501	0.801144	0.0321888	0.0393419	0.0286123	0.0500715	0.0143062	0.0286123	0.0107296	0.0429185	0.0822604	0.0357654	0.0751073	0.0679542	0.0214592	0.0107296	0.0107296	0.0429185	0.0858369	0.0107296	0.0393419	0.0143062	0	0.00357654	0.00357654	0.00715308	0.0858369	0.0679542	0.0786838	0.0393419	0.0858369	0.0822604	0.0965665	0.125179	0.0107296	0	0.0107296	0.00357654	0.0143062	0.00715308	0.0143062	0.00357654	0.0143062	0.00715308	0.00715308	0.0107296	0.00357654
OTU1460	0.00715308	0.00357654	0.00715308	0	0.0286123	0.0286123	0.0608011	0.0393419	0.0107296	0.0178827	0.0286123	0.0286123	0	0	0	0	0	0	0	0	0.0107296	0.00715308	0	0.00357654	0.0286123	0.0214592	0.0107296	0.00715308	0	0	0	0	0	0	0	0	0	0.0107296	0	0.0107296	0	0	0	0	0.00357654	0.0143062	0.0250358	0.00715308	0
OTU1461	0	0	0	0	0	0	0	0	0	0	0	0	0.0321888	0	0	0	0.125179	0.0572246	0.0286123	0.0965665	0.00357654	0.00715308	0	0.00357654	0	0	0	0	0	0	0	0	0.0393419	0.0143062	0.0214592	0	0	0	0	0	0	0.00357654	0	0.0143062	0.00357654	0.0143062	0	0	0
OTU1462	0	0	0	0	0	0	0	0	0	0	0	0	0	0	0	0	0	0.00357654	0	0	0	0	0	0	0	0	0	0	0.00357654	0.0214592	0.0107296	0	0	0	0	0	0	0	0	0	0	0.00357654	0	0	0	0	0	0	0.00715308
OTU1463	0	0	0	0	0	0	0	0	0	0	0	0	0	0	0	0	0.0214592	0	0.00357654	0.0250358	0.0107296	0.00357654	0.0143062	0.00715308	0	0	0	0.00357654	0	0	0	0	0	0	0	0	0	0	0	0	0	0	0.00715308	0	0	0	0	0	0.00357654
OTU1464	0	0	0	0	0	0	0	0	0	0	0	0	0	0	0	0	0	0	0	0	0	0	0	0	0	0	0	0	0	0	0	0	0	0	0	0	0	0	0	0	0.00357654	0.0107296	0	0.00357654	0.00715308	0	0	0.00357654	0
OTU1465	0	0	0	0	0	0	0	0	0	0	0	0	0.0107296	0.00357654	0	0.0250358	0.0178827	0.0143062	0.00715308	0.00715308	0	0.00357654	0	0.00357654	0.00715308	0.00357654	0.00357654	0.00357654	0.00357654	0	0	0.00357654	0.0500715	0.0643777	0.0357654	0.0393419	0	0.00715308	0.00357654	0.00715308	0	0	0	0.00357654	0	0	0	0	0.00357654
OTU1466	0	0	0	0	0	0	0	0	0	0	0	0	0	0	0	0	0	0	0	0	0	0	0	0	0	0	0	0	0	0	0	0	0	0	0	0	0	0	0	0	0	0	0	0	0	0	0	0	0
OTU1467	0.00357654	0	0	0	0.00357654	0.00357654	0.00715308	0.0178827	0.00357654	0	0	0	0	0	0	0	0	0	0	0	0	0	0	0	0.00715308	0.00715308	0.00715308	0	0	0	0	0	0	0	0	0	0	0	0	0	0	0	0	0	0.046495	0.0214592	0.0286123	0.0178827	0
OTU1468	0	0	0	0	0	0	0	0	0	0	0	0	0.09299	0.0393419	0.0286123	0.0715308	0	0	0	0	0	0	0	0	0.0822604	0.0572246	0.0786838	0.0500715	0	0	0	0	0	0	0	0	0	0	0	0	0	0	0	0	0	0	0	0	0
OTU1469	0	0.00357654	0	0.0107296	0.0107296	0.00715308	0.00357654	0.0107296	0	0.00715308	0.00357654	0	0.00357654	0	0	0	0.0107296	0.00715308	0.00715308	0	0.00715308	0.00715308	0.00357654	0	0.00715308	0	0	0	0	0.00357654	0	0.0143062	0	0	0.00357654	0.00357654	0.00715308	0.0178827	0.0107296	0.00357654	0	0.00357654	0.00715308	0.00357654	0.00715308	0.00715308	0.00357654	0	0.0143062
OTU147	0.0143062	0.0250358	0.0321888	0.0250358	0.118026	0.114449	0.146638	0.157368	0.339771	0.429185	0.350501	0.189557	0.389843	0.264664	0.253934	0.500715	0.536481	0.768956	0.500715	0.761803	0.0250358	0.0250358	0.0107296	0.00715308	0.00715308	0.00357654	0	0	0.203863	0.125179	0.143062	0.286123	0	0	0	0	0	0.00715308	0.00357654	0	0.0321888	0.0500715	0.0500715	0.0250358	0.110873	0.0858369	0.132332	0.0679542	0.0321888
OTU1470	0	0	0	0	0	0	0	0	0	0	0	0	0	0	0	0	0	0	0	0	0	0	0	0	0	0	0	0	0.10372	0.110873	0.09299	0.128755	0	0	0	0	0	0.00357654	0.00715308	0.00357654	0.00715308	0.0143062	0.0214592	0.00357654	0	0	0	0	0
OTU1471	0	0	0	0	0	0	0	0	0	0	0	0	0	0	0	0	0	0	0	0	0	0	0	0	0	0	0	0	0.0178827	0.0250358	0.0250358	0.0536481	0	0	0	0	0	0	0	0	0.00357654	0.0143062	0.00715308	0.00357654	0	0	0	0	0
OTU1472	0	0	0	0	0	0	0	0	0	0	0	0	0.00715308	0.00357654	0.00357654	0.0107296	0	0.00715308	0.00715308	0.0107296	0	0	0	0	0.0143062	0.0143062	0.0178827	0.00715308	0	0	0.00357654	0.00357654	0.0500715	0.0572246	0.0500715	0.0393419	0.0107296	0.0107296	0.00357654	0.00357654	0	0	0	0	0	0	0	0	0.00357654
OTU1473	0	0	0	0	0	0	0	0	0	0	0	0	0	0	0	0	0	0.00357654	0	0	0	0	0	0	0	0	0	0	0	0	0	0	0	0	0	0	0	0	0	0	0	0	0	0	0	0	0	0	0.0178827
OTU1474	0.0107296	0.0178827	0.00357654	0.0107296	0	0	0	0	0	0	0	0	0	0	0	0	0	0	0	0	0	0	0	0	0	0	0	0	0.0536481	0.125179	0.0429185	0.0286123	0	0	0	0	0.00357654	0.00357654	0	0	0	0	0.00357654	0	0	0	0	0	0.00357654
OTU1475	0	0	0	0	0	0	0	0	0	0	0	0	0	0	0	0	0	0	0	0	0	0	0	0	0	0	0	0	0	0	0.00357654	0	0	0	0	0	0	0	0.00715308	0	0.0107296	0.0143062	0.0143062	0.0178827	0	0	0	0	0.0143062
OTU1476	0	0	0	0	0	0	0	0	0	0	0	0	0	0	0	0	0	0	0	0	0	0	0	0	0	0	0	0	0.153791	0.160944	0.0858369	0.0500715	0	0	0	0	0	0	0	0	0	0	0	0	0	0	0	0	0
OTU1477	0.00715308	0.00715308	0.00357654	0.00357654	0	0	0	0	0	0.00357654	0	0	0.00357654	0	0.0643777	0	0	0	0	0	0	0	0	0	0	0	0	0	0	0	0	0	0	0	0	0	0	0	0	0	0	0	0	0	0	0	0.00357654	0	0
OTU1478	0.00357654	0.0107296	0.0178827	0.0143062	0.0143062	0.0178827	0.00715308	0.0286123	0.00715308	0	0.00357654	0.00715308	0.0536481	0	0	0.046495	0	0	0	0	0	0	0	0.00357654	0.00715308	0.0250358	0.0321888	0.0250358	0	0	0	0	0	0	0	0	0	0	0	0	0	0	0	0	0.0500715	0.0679542	0.0357654	0.0107296	0
OTU1479	0	0	0	0	0	0	0	0	0	0	0	0	0	0.00357654	0.0107296	0.0143062	0.0143062	0.00357654	0.00715308	0.00715308	0	0	0	0	0	0	0	0	0	0	0	0	0	0	0	0	0.00715308	0	0	0.00357654	0.0214592	0.0143062	0.0250358	0.0429185	0	0	0	0	0.00357654
OTU148	0	0	0	0	0	0	0	0	0	0	0	0	0	0	0	0	0.0250358	0.0214592	0.0321888	0.0393419	0.00357654	0	0	0.00715308	0	0	0.00357654	0	0	0.00357654	0	0	0.0107296	0.0214592	0.00357654	0.0143062	0	0.00715308	0.00357654	0.00357654	0.00357654	0.0143062	0.0143062	0	0	0	0.00357654	0	0.046495
OTU1480	0	0	0	0	0	0	0	0	0	0	0	0	0	0	0	0	0	0	0	0	0.00357654	0.00357654	0	0.00357654	0	0	0	0	0	0	0	0	0	0	0	0	0	0	0	0	0	0	0	0	0	0.00357654	0	0	0.00357654
OTU1481	0	0	0	0	0	0	0	0	0	0	0	0	0	0	0	0	0	0	0	0	0	0	0	0	0	0	0	0	0	0	0	0	0	0	0	0	0	0	0	0	0	0	0	0	0	0	0	0	0
OTU1482	0	0	0	0	0	0	0	0	0	0	0	0	0	0	0	0	0	0	0	0	0	0	0	0	0	0	0	0	0	0	0	0	0	0	0	0	0	0	0	0	0	0	0	0	0	0	0	0	0
OTU1483	0	0	0	0	0.00357654	0	0.00715308	0.00715308	0	0	0	0	0	0	0	0	0	0	0	0	0	0.00357654	0	0	0	0	0	0	0	0	0	0	0	0	0	0.00357654	0	0	0	0.00357654	0	0	0	0	0	0	0	0	0
OTU1484	0	0	0	0	0	0	0	0	0	0	0	0	0	0	0	0	0	0	0	0	0	0	0	0	0	0	0	0	0	0	0	0	0	0	0	0	0	0	0	0	0	0	0	0	0.0143062	0	0.00715308	0.0107296	0.00357654
OTU1485	0	0	0	0	0	0	0	0	0	0	0	0	0	0	0	0	0.00357654	0	0	0	0	0	0	0	0	0	0	0	0	0	0	0	0	0	0	0	0	0	0	0	0	0	0	0	0	0	0	0	0
OTU1486	0	0.00357654	0.00715308	0	0	0.0107296	0	0.0107296	0.00715308	0.00357654	0.00357654	0.00715308	0	0	0	0	0.00715308	0	0	0	0	0.00715308	0.00357654	0.00357654	0.00357654	0	0.00357654	0.00715308	0.00715308	0.0107296	0	0	0.00357654	0	0.00357654	0	0.0286123	0	0.00715308	0	0	0	0	0	0.00715308	0.0178827	0.00357654	0.0107296	0
OTU1487	0	0	0	0	0	0	0	0	0	0	0	0	0	0	0	0	0	0	0	0	0	0	0	0	0	0	0	0.00357654	0	0	0.00357654	0	0	0	0	0.00357654	0.00357654	0.0107296	0.0178827	0.0143062	0	0	0	0.00715308	0	0	0	0	0.00357654
OTU1488	0	0	0	0	0	0	0.00357654	0.00357654	0.00357654	0	0.00357654	0	0	0	0	0	0	0	0	0	0	0	0	0	0	0	0	0	0.00715308	0.00357654	0	0.00715308	0	0	0	0	0	0	0	0	0.0143062	0.0250358	0.0286123	0.0214592	0	0.00357654	0.00357654	0	0
OTU1489	0	0	0	0	0	0	0	0	0	0	0	0	0	0	0	0	0	0	0	0	0	0	0	0	0	0	0	0	0	0	0	0	0	0	0	0	0	0	0	0	0	0	0	0	0	0	0	0	0
OTU149	0	0	0	0.00357654	0.00357654	0	0.00357654	0	0	0	0	0	0.0321888	0.0321888	0.0214592	0.0536481	0.0965665	0.160944	0.0751073	0.128755	0.0107296	0.00357654	0	0.00357654	0.00357654	0.00357654	0	0.0107296	0.00715308	0	0.00357654	0	0	0	0	0.00357654	0.100143	0.0321888	0.0536481	0.0429185	1.57725	1.56295	1.3412	1.62732	0.00357654	0.00357654	0.00357654	0.00357654	0.0429185
OTU1490	0.0107296	0.0143062	0.0214592	0.00357654	0.0786838	0.0786838	0.0715308	0.0357654	0.00715308	0.0178827	0.0250358	0.00715308	0	0.00715308	0	0	0	0	0	0	0	0	0	0	0	0	0	0	0	0	0	0	0	0	0	0	0	0	0	0	0	0	0	0	0.0178827	0.0429185	0.046495	0.0608011	0
OTU1491	0	0	0	0	0	0	0	0	0	0	0	0	0	0	0	0	0	0	0	0	0	0	0	0	0	0	0	0	0	0	0	0	0	0	0	0	0	0	0	0	0.0143062	0.00715308	0.0321888	0.00715308	0	0	0	0	0.0178827
OTU1492	0	0	0	0	0	0	0	0	0	0	0	0	0	0	0	0	0	0	0	0	0.00357654	0	0	0	0	0.00715308	0.00357654	0	0	0	0	0	0.09299	0.10372	0.0715308	0.0965665	0.00715308	0.00357654	0.0107296	0.00715308	0	0	0	0	0	0	0	0	0
OTU1493	0	0	0	0	0	0	0	0	0	0	0	0	0	0	0	0	0.0357654	0.00715308	0.0178827	0.00715308	0	0	0	0	0.00357654	0.00715308	0	0.00715308	0.0286123	0.0178827	0.0286123	0.00715308	0	0.00715308	0	0.00715308	0.00357654	0.00357654	0	0.00715308	0	0	0	0	0	0	0	0	0.00715308
OTU1494	0	0	0.00357654	0	0.00357654	0	0.00715308	0.0214592	0.0214592	0	0	0.0178827	0	0	0	0	0.00715308	0.0214592	0.00357654	0.0143062	0.0107296	0	0.00357654	0	0	0	0	0	0.0107296	0	0.00715308	0	0	0	0.00357654	0	0	0	0	0	0	0	0	0.00357654	0	0.00715308	0.0107296	0.00357654	0
OTU1495	0	0	0	0	0	0	0	0	0	0	0	0	0	0.0107296	0	0	0	0.00357654	0	0.0107296	0.0178827	0.0143062	0.0107296	0.0321888	0.00715308	0.00715308	0.00357654	0.00357654	0	0.00715308	0.0107296	0.0143062	0	0	0	0.00357654	0.00357654	0.00715308	0.0178827	0.0107296	0.00357654	0	0.00357654	0.00357654	0	0	0	0	0.00715308
OTU1496	0	0	0	0	0	0	0	0	0	0	0	0	0	0	0	0	0	0	0	0	0	0	0	0	0	0	0	0	0.00357654	0.00357654	0	0.00357654	0	0	0	0	0	0	0	0	0	0	0	0	0	0	0	0	0
OTU1497	0	0	0	0	0.0250358	0.0107296	0.0286123	0.0286123	0.00715308	0.00357654	0	0	0.00715308	0	0	0	0	0	0	0.00357654	0	0.00357654	0.00357654	0	0	0	0	0	0	0	0	0	0	0	0	0	0	0	0	0	0	0.00357654	0	0.00357654	0.0393419	0.0214592	0.0214592	0.0107296	0
OTU1498	0	0	0.00357654	0	0	0.00357654	0	0.0107296	0	0	0	0	0.00357654	0	0	0	0	0	0.00357654	0	0	0	0	0	0	0	0	0	0	0	0	0.00357654	0	0	0	0	0	0	0	0	0	0	0	0.00715308	0.00357654	0	0.00357654	0	0
OTU1499	0.0178827	0.0286123	0.0143062	0.0107296	0	0	0	0	0	0	0	0	0	0	0	0	0	0.0286123	0.0107296	0.0107296	0.00357654	0	0	0	0	0	0	0	0	0	0	0	0	0	0	0	0	0.00357654	0.00715308	0	0	0	0	0	0	0	0	0	0.00357654
OTU15	0.0965665	0.0572246	0.0572246	0.0536481	0.332618	0.118026	0.293276	0.239628	0.046495	0.10372	0.0715308	0.0572246	0.443491	0.203863	0.246781	0.411302	0.404149	0.261087	0.575823	0.414878	1.9814	1.94564	2.86838	1.35193	0.368383	0.400572	0.368383	0.400572	0.264664	0.286123	0.193133	0.225322	0.479256	0.486409	0.393419	0.293276	0.572246	0.600858	0.711731	0.890558	0.228898	0.228898	0.221745	0.2897	0.27897	0.18598	0.153791	0.200286	0.0250358
OTU150	0	0.00357654	0	0	0.00357654	0.00715308	0.00357654	0.00357654	0.00357654	0.00357654	0.00357654	0.00357654	0.0321888	0.0429185	0.00715308	0.0321888	0.0214592	0.0286123	0.00357654	0.0321888	0.0143062	0.0500715	0.0429185	0.046495	0.0214592	0.0393419	0.0357654	0.0178827	0.253934	0.171674	0.257511	0.18598	0.0214592	0.0250358	0.0107296	0.00715308	0.261087	0.18598	0.203863	0.225322	0.0321888	0.0178827	0.0393419	0.0393419	0.00715308	0.0250358	0.0178827	0.0250358	0.264664
OTU1500	0.00715308	0	0	0	0.00715308	0.0250358	0.0250358	0.0178827	0.0214592	0.0286123	0.0214592	0.0178827	0.0107296	0.0143062	0.00715308	0.0107296	0.00357654	0.00715308	0.00357654	0.00357654	0.00715308	0.00357654	0	0.00357654	0.0178827	0.0143062	0.0107296	0.0107296	0.00715308	0	0	0	0.00357654	0.00357654	0	0	0	0	0	0	0	0	0	0	0.0286123	0.0321888	0.00715308	0.0393419	0
OTU1501	0	0	0	0	0	0	0	0	0	0	0	0	0	0	0	0	0.00715308	0	0	0.00715308	0	0	0	0	0	0	0	0	0	0.0143062	0	0	0	0	0	0	0	0	0	0	0.0500715	0.09299	0.0536481	0.0214592	0	0	0	0	0
OTU1502	0	0.00357654	0.00357654	0	0.00357654	0	0	0.0107296	0	0	0.00357654	0.00715308	0	0.00357654	0	0.00357654	0.00715308	0.00715308	0	0	0	0	0.00357654	0	0	0	0	0	0	0.00357654	0.00357654	0.00357654	0	0	0	0	0.0250358	0.0250358	0.0107296	0.00357654	0	0	0.00357654	0.00357654	0	0	0	0	0.00715308
OTU1503	0.0143062	0.0250358	0.0357654	0.0178827	0.0536481	0.0715308	0.0965665	0.0894134	0.0178827	0.0178827	0.0107296	0.0178827	0	0	0	0	0.00715308	0	0	0.00357654	0.00357654	0.00357654	0.00715308	0	0	0.00357654	0	0	0	0	0	0	0	0	0	0	0	0	0	0	0	0	0	0	0.0143062	0.0143062	0.0178827	0.0250358	0
OTU1504	0	0	0	0	0	0.00715308	0	0	0	0	0	0	0.0107296	0.00357654	0	0	0	0	0.0107296	0.00357654	0.00357654	0.0107296	0.0107296	0	0	0	0.00357654	0.00357654	0	0	0.00357654	0.00715308	0.00357654	0.00715308	0	0.00357654	0.00357654	0.00357654	0.00715308	0	0	0.00357654	0	0.00357654	0.00715308	0.00357654	0	0	0.0178827
OTU1505	0	0	0	0	0	0	0	0	0	0	0	0	0	0	0	0	0	0	0	0	0	0	0.00357654	0	0	0	0	0	0	0	0	0	0	0	0	0	0.107296	0.0751073	0.146638	0.0965665	0	0.00357654	0.0107296	0.0214592	0	0	0	0	0
OTU1506	0	0	0	0	0	0.00715308	0.00357654	0	0	0	0	0.00357654	0	0	0.0250358	0	0	0	0	0	0	0.00357654	0	0	0.0143062	0.00357654	0.00357654	0.00715308	0	0	0	0	0	0	0	0	0.00357654	0.00357654	0	0.00357654	0	0	0	0	0.00357654	0	0	0.00357654	0
OTU1507	0	0.0214592	0.00357654	0.00715308	0.0143062	0.0429185	0.0393419	0.0107296	0	0	0	0	0	0	0	0	0	0	0.00357654	0	0.00357654	0.00357654	0	0.00357654	0	0	0.0107296	0	0	0	0	0	0	0	0	0	0	0	0	0	0	0	0	0	0.0143062	0.0107296	0.0393419	0.0357654	0
OTU1508	0	0	0	0	0	0	0	0	0	0	0	0	0	0	0	0	0.00357654	0.0143062	0.00715308	0.00357654	0	0	0	0	0	0	0	0	0	0	0	0	0	0	0	0	0	0	0.00357654	0.00357654	0.0178827	0.0107296	0.00715308	0.0214592	0	0	0	0	0.00357654
OTU1509	0	0	0	0	0	0	0	0	0	0	0	0	0	0	0	0.0357654	0.00357654	0.00357654	0	0	0	0	0	0	0	0	0	0	0	0	0	0	0	0.00357654	0	0.00715308	0	0.00357654	0.00715308	0	0	0	0	0.00357654	0	0	0	0	0
OTU151	0	0	0	0	0.00357654	0	0	0	0	0	0	0	0	0	0	0	0	0	0	0	0	0	0	0	0	0	0	0	0	0	0	0	0	0	0	0	0	0	0	0	0	0	0.0107296	0	0	0	0	0	0
OTU1510	0	0	0	0	0.00715308	0	0.0143062	0.00357654	0	0	0	0	0	0	0	0	0	0	0.0107296	0.0107296	0	0	0	0	0.00715308	0	0.00357654	0.0107296	0	0	0	0	0	0	0	0	0	0	0	0	0.00357654	0.00715308	0.00357654	0.00357654	0.00357654	0	0	0	0
OTU1511	0.00357654	0	0	0	0.00357654	0.00715308	0.0107296	0.00357654	0	0	0	0	0	0	0	0	0	0	0	0	0	0	0	0	0	0.00715308	0.00715308	0.00357654	0	0	0.00357654	0	0	0	0	0	0	0	0	0	0	0	0	0	0.0894134	0.100143	0.0715308	0.110873	0
OTU1512	0.0178827	0.00715308	0.0178827	0	0	0.00715308	0.00715308	0.00715308	0.0286123	0.0214592	0.0286123	0.0286123	0	0	0	0	0	0	0	0	0.0786838	0.0500715	0.0608011	0.0500715	0	0	0	0	0	0	0	0	0	0	0	0	0.0107296	0.0107296	0.00715308	0.00715308	0	0	0	0	0	0	0	0	0
OTU1513	0	0	0	0	0	0	0	0	0	0	0	0	0	0	0.00715308	0	0	0	0	0.00357654	0	0	0	0	0	0	0	0	0	0.00715308	0.00357654	0.00357654	0	0	0	0	0.00357654	0	0	0.00357654	0.0250358	0.0357654	0.0143062	0.0429185	0	0	0	0	0.00357654
OTU1514	0	0	0	0	0	0	0	0	0	0	0	0	0	0	0.0178827	0	0	0	0	0	0	0	0	0	0.00715308	0	0.00357654	0.00357654	0	0	0.00357654	0	0.00715308	0.0143062	0.0107296	0.0178827	0	0	0	0	0	0	0	0	0	0	0	0	0
OTU1515	0	0	0	0	0	0	0	0.00357654	0.0250358	0.0250358	0.0250358	0.0250358	0	0	0	0	0	0	0	0	0	0	0	0	0	0.00357654	0.0107296	0.00357654	0	0	0	0	0.0107296	0.0286123	0	0.0178827	0	0.00357654	0.00715308	0.00357654	0	0	0	0	0.00715308	0	0.00357654	0	0
OTU1516	0	0	0	0	0	0	0	0	0	0	0	0	0	0	0	0	0	0	0	0	0	0	0	0	0	0.00357654	0	0	0	0.00357654	0	0	0	0	0	0	0	0.00715308	0.0107296	0.00357654	0	0	0	0.00715308	0	0	0	0	0
OTU1517	0	0.00357654	0	0.00357654	0.00715308	0.0143062	0.00357654	0.00357654	0.00715308	0.0107296	0.00357654	0.00357654	0	0	0	0	0.0143062	0.0107296	0.00715308	0.00715308	0	0	0	0	0	0	0	0	0	0	0	0	0	0	0	0	0	0	0	0	0	0	0	0	0	0.00357654	0.00357654	0.00357654	0
OTU1518	0	0	0	0	0	0	0	0	0	0	0	0	0	0	0	0	0	0	0.00357654	0	0	0	0	0	0	0	0	0	0	0	0.00357654	0.00715308	0	0	0	0	0	0.0107296	0.00715308	0.00357654	0.00715308	0.00357654	0.00715308	0.0143062	0	0	0	0	0.00715308
OTU1519	0	0	0	0	0	0	0	0	0	0	0	0	0	0	0	0	0	0	0	0	0	0	0	0	0	0	0	0	0	0	0	0	0	0	0	0	0	0	0	0	0	0	0	0	0	0	0	0	0
OTU152	0	0.00357654	0	0	0	0	0	0	0	0	0	0	0	0	0	0.0393419	0.0178827	0.00715308	0.00357654	0.0107296	0	0	0	0.00715308	0	0	0	0	0	0.00715308	0	0	0	0	0	0	0	0	0	0	0.00357654	0.00715308	0	0	0	0	0	0	0
OTU1520	0.0107296	0	0	0	0.0250358	0.0321888	0.0357654	0.0178827	0.0214592	0.0107296	0.0250358	0.0178827	0.00715308	0	0	0.00357654	0.0107296	0.00357654	0.00715308	0.00357654	0.00357654	0	0	0.00357654	0.00715308	0.0214592	0.0286123	0.0143062	0	0	0.00715308	0	0.00715308	0	0.00357654	0.00357654	0	0	0	0	0	0	0	0	0.0357654	0.0286123	0.0143062	0.0357654	0
OTU1521	0.00357654	0	0	0	0.0214592	0.0321888	0.0250358	0.0250358	0.0107296	0.0286123	0.0250358	0.0107296	0.00715308	0.00715308	0.00715308	0.0393419	0	0.00715308	0.0107296	0.00357654	0.00357654	0.00357654	0	0.00715308	0.0107296	0.0286123	0.00357654	0.0143062	0.00357654	0	0	0.00715308	0.0107296	0	0.00357654	0.00357654	0	0	0	0	0	0	0	0	0.0107296	0.0107296	0.00715308	0.0286123	0
OTU1522	0.0178827	0.00715308	0.0143062	0.00357654	0.0536481	0.046495	0.0107296	0.0321888	0	0	0.00715308	0.00357654	0.0286123	0.0429185	0.0393419	0.0429185	0	0	0	0	0	0	0	0	0	0	0	0	0	0	0	0	0	0	0	0	0	0.00357654	0	0	0	0	0	0	0.0250358	0.0536481	0.0286123	0.0393419	0
OTU1523	0	0.00357654	0	0.00357654	0.0107296	0.00357654	0.00715308	0.0143062	0	0.00715308	0.00357654	0	0.00357654	0.00715308	0	0.00357654	0.00715308	0	0	0.00357654	0	0	0	0	0.00715308	0.00715308	0	0	0.00715308	0	0.00715308	0.00715308	0.00357654	0.00357654	0	0.00357654	0	0	0	0.00357654	0	0.00357654	0.00357654	0	0.00357654	0.0107296	0.0107296	0.00715308	0.00357654
OTU1524	0	0	0	0	0	0	0	0	0	0	0	0	0	0	0	0	0	0	0	0	0	0	0	0	0.0357654	0.0214592	0.0500715	0.0429185	0	0	0	0	0.00357654	0.00357654	0.00357654	0.00357654	0	0	0	0	0	0	0	0	0	0	0	0	0
OTU1525	0	0	0	0	0	0	0	0	0	0.0107296	0	0	0	0	0	0	0	0	0	0	0	0	0	0	0	0	0	0	0	0	0	0	0.0107296	0.0143062	0.0107296	0.00357654	0	0	0	0	0	0	0	0	0.0178827	0.00715308	0	0.0178827	0
OTU1526	0	0	0	0	0	0	0	0	0	0	0	0.00357654	0.00357654	0	0.00357654	0.00357654	0.00357654	0.00715308	0.0143062	0.0143062	0	0	0	0.00357654	0.00715308	0	0.00715308	0.0107296	0	0	0	0	0.0536481	0.0500715	0.0643777	0.0500715	0.0178827	0.0214592	0.00715308	0	0	0	0	0	0	0.00357654	0	0.00357654	0.00357654
OTU1527	0	0	0	0	0	0	0	0	0	0	0	0	0	0.00715308	0	0.00357654	0.00715308	0.0107296	0.0143062	0.00357654	0.00357654	0	0	0	0.00715308	0.00357654	0.00357654	0.00357654	0	0	0	0.00357654	0.0572246	0.0357654	0.0572246	0.0286123	0.00357654	0.00715308	0.00715308	0.0178827	0	0	0	0	0	0	0	0	0.0143062
OTU1528	0	0	0	0	0	0	0	0	0	0.0214592	0	0	0.00715308	0.0286123	0.00357654	0	0	0	0	0	0	0	0	0	0.0679542	0.0822604	0.0679542	0.0572246	0	0	0	0	0	0	0	0	0	0	0	0	0	0	0	0	0.0107296	0.0107296	0	0.00715308	0
OTU1529	0	0	0	0	0	0	0	0	0	0	0	0	0	0	0	0	0	0	0	0	0	0	0	0	0	0	0	0	0	0	0	0	0	0	0	0	0	0	0	0	0	0	0	0	0	0	0	0	0
OTU153	0.0429185	0.046495	0.0858369	0.0536481	0.575823	0.522175	0.489986	0.493562	0.55794	0.271817	0.218169	0.225322	0.118026	0.128755	0.0965665	0.121602	0.0536481	0.0500715	0.0250358	0.0429185	0.114449	0.0822604	0.0500715	0.10372	0.203863	0.232475	0.203863	0.236052	0.0357654	0.0178827	0.0357654	0.0500715	0.0107296	0.0107296	0.0143062	0.00715308	0.146638	0.107296	0.132332	0.121602	0.0214592	0.0357654	0.0429185	0.0429185	0.418455	0.325465	0.336195	0.500715	0.293276
OTU1530	0	0	0	0	0	0	0	0	0	0	0	0	0.0250358	0	0.00715308	0	0	0	0.00357654	0	0	0	0	0	0	0	0	0	0	0	0	0	0	0	0	0	0	0	0	0	0	0	0	0	0	0	0	0	0
OTU1531	0	0.00715308	0	0.00357654	0.0286123	0.0250358	0.00715308	0.0178827	0.0178827	0.00357654	0.00715308	0.00715308	0	0	0	0	0	0	0	0	0	0	0	0	0	0.00357654	0	0	0	0	0	0	0	0	0	0	0	0	0.00357654	0	0	0	0	0	0.0321888	0.0679542	0.0608011	0.0250358	0
OTU1532	0	0	0	0	0	0	0	0	0	0	0	0	0	0	0	0	0.0214592	0.00357654	0.00357654	0.00357654	0	0	0	0	0	0	0	0	0.00357654	0.0286123	0.0107296	0.00715308	0	0	0	0	0.00357654	0	0	0	0	0.00357654	0	0	0	0	0	0	0
OTU1533	0	0	0	0	0	0	0	0	0	0	0	0	0	0	0	0	0	0	0	0	0	0	0	0	0	0	0	0	0	0	0	0	0	0	0	0	0	0	0	0	0	0	0	0.00357654	0	0	0	0	0
OTU1534	0	0	0	0	0	0	0	0	0	0	0	0	0	0	0	0	0.00357654	0	0.00357654	0.00357654	0	0	0	0	0	0	0	0	0.00715308	0.00357654	0.00357654	0.00715308	0	0.00357654	0.00357654	0	0	0	0	0	0	0	0	0	0	0	0	0	0.0178827
OTU1535	0.00715308	0	0.00357654	0.00357654	0	0	0	0	0	0	0	0	0.09299	0.046495	0.0500715	0.0572246	0	0.00357654	0.00357654	0	0.00357654	0.00715308	0.00357654	0	0.00357654	0.0214592	0.0286123	0.0178827	0	0	0	0	0	0	0	0	0	0	0	0	0.00357654	0.00715308	0.00357654	0.00715308	0	0	0.00357654	0	0
OTU1536	0	0	0	0	0	0	0	0	0	0	0	0	0	0	0	0	0	0	0	0	0	0	0	0	0.00357654	0.00357654	0.00715308	0.00357654	0.0536481	0	0.00715308	0.00357654	0	0	0	0	0	0	0	0	0	0	0	0	0	0	0	0	0.00357654
OTU1537	0	0	0	0	0	0	0	0	0	0	0	0	0	0	0	0	0	0	0	0	0	0	0	0	0	0	0	0	0	0	0	0	0	0	0	0	0	0	0	0	0	0.00357654	0	0	0	0	0	0	0.178827
OTU1538	0	0	0	0	0	0	0	0	0	0	0	0	0	0	0	0	0.0357654	0.0143062	0.0107296	0.00715308	0	0.00357654	0	0	0	0	0	0	0	0.00715308	0	0.00357654	0	0.00357654	0	0	0	0	0	0	0	0.00715308	0	0	0	0	0	0	0
OTU1539	0	0.00357654	0	0	0	0	0	0	0	0	0	0	0	0.00357654	0	0	0	0	0	0.00357654	0.125179	0.10372	0.139485	0.0858369	0	0	0	0	0	0.00715308	0.0143062	0	0	0	0	0	0	0	0	0	0	0.00357654	0	0.00357654	0	0	0	0	0
OTU154	0.00357654	0	0.00715308	0.00357654	0	0.00357654	0	0	0	0.00357654	0.0107296	0	0.0286123	0.0250358	0.0608011	0	0.0679542	0.0965665	0.0679542	0.09299	0.00715308	0.0393419	0.0178827	0.0178827	0.00715308	0.0107296	0.0286123	0.0250358	0.0357654	0.0894134	0.0822604	0.0715308	0.00357654	0.00357654	0	0	0.171674	0.26824	0.282546	0.178827	0.300429	0.368383	0.261087	0.264664	0.00357654	0.00715308	0.0107296	0.00357654	0.0965665
OTU1540	0	0	0	0	0	0.00357654	0	0	0	0	0	0	0	0	0	0	0.0178827	0.0178827	0.0321888	0.0214592	0	0	0	0	0	0	0	0	0.0107296	0	0	0	0	0	0	0	0	0	0	0	0	0	0	0	0	0	0	0	0
OTU1541	0	0	0	0	0	0	0	0	0	0	0	0	0	0	0	0	0	0	0	0	0	0	0	0	0	0	0	0	0	0	0	0	0	0	0	0	0	0	0	0	0	0	0	0	0	0	0	0	0
OTU1542	0	0	0	0	0	0	0	0	0	0	0	0	0	0	0	0	0	0	0	0	0	0	0	0	0	0	0	0	0	0	0	0	0	0	0	0	0	0.00357654	0	0.0107296	0	0	0	0	0	0	0	0	0
OTU1543	0	0	0	0	0	0	0	0	0	0	0	0	0	0	0	0	0	0	0.00357654	0	0	0	0	0	0	0	0	0	0	0	0	0	0	0	0	0	0	0	0	0	0	0	0	0	0	0	0	0	0
OTU1544	0	0	0	0	0	0	0	0	0	0	0	0	0	0	0	0	0	0	0	0	0	0	0	0	0	0	0	0	0	0.00715308	0	0.0178827	0.0536481	0.110873	0.110873	0.0858369	0	0	0	0	0	0	0	0	0	0	0	0	0
OTU1545	0.00715308	0	0	0	0.0429185	0.0357654	0.0536481	0.0286123	0.0143062	0.0107296	0.00357654	0.0214592	0	0	0	0	0	0	0	0	0	0	0	0	0	0	0	0	0	0	0	0	0	0	0.00357654	0	0	0	0	0	0	0	0	0	0.0679542	0.0107296	0.0536481	0.0286123	0
OTU1546	0	0	0	0	0	0	0	0	0	0	0	0	0	0	0	0	0	0	0	0	0	0	0	0	0	0	0	0	0	0	0	0	0	0	0	0	0	0	0.00357654	0	0	0	0	0.0107296	0	0	0	0	0
OTU1547	0	0	0	0.00357654	0	0	0	0	0	0	0	0	0	0	0	0	0	0	0	0	0.00357654	0	0.00357654	0	0.00357654	0	0	0.00357654	0.00715308	0	0	0	0	0	0	0	0	0	0	0	0	0	0	0	0	0	0	0	0
OTU1548	0	0	0	0	0	0	0	0	0	0	0	0	0	0	0	0	0	0	0	0	0	0	0	0	0	0	0	0	0	0	0	0	0	0	0	0	0	0	0	0	0	0	0	0	0	0	0	0	0
OTU1549	0	0	0	0	0	0	0	0	0	0	0	0	0	0	0	0	0	0	0	0	0	0	0	0	0	0	0	0	0	0	0	0	0	0	0	0	0	0	0	0	0	0	0	0	0	0	0	0	0
OTU155	0	0	0	0	0.09299	0.0643777	0.0143062	0.00715308	0.0286123	0.0715308	0.0536481	0.0679542	0	0.00715308	0	0	0.00715308	0.00715308	0.0143062	0.00357654	0.386266	0.38269	0.218169	0.293276	0.0178827	0.0321888	0.0178827	0.0214592	0.0715308	0.0357654	0.0715308	0.114449	0	0	0.00357654	0	0.17525	0.09299	0.146638	0.0858369	0.0286123	0.0107296	0.0143062	0.0250358	0	0.00715308	0.00715308	0.0107296	0.00357654
OTU1550	0.00357654	0.00357654	0.00715308	0.00357654	0.0214592	0.0393419	0.0321888	0.0321888	0.0107296	0	0.0250358	0.00715308	0	0	0	0	0	0.00357654	0	0	0	0	0	0	0	0	0	0	0	0	0	0	0	0	0	0	0	0.00357654	0.00715308	0.00357654	0	0	0	0	0.0107296	0.00715308	0.00715308	0.0143062	0
OTU1551	0.00357654	0.00357654	0	0	0.00715308	0.0143062	0	0	0	0	0.00715308	0.00715308	0	0.0107296	0	0.046495	0	0.0143062	0	0	0	0	0	0	0	0.00357654	0	0.00715308	0	0	0	0	0	0	0	0	0	0	0	0	0	0	0	0	0.00715308	0.0107296	0.0357654	0.0286123	0
OTU1552	0	0	0	0	0	0	0	0	0	0	0	0	0	0	0	0	0	0	0	0	0	0	0	0	0	0	0	0	0	0.00357654	0	0	0	0	0	0	0.00357654	0	0	0	0.0321888	0.0500715	0.0286123	0.0536481	0	0	0	0	0.00715308
OTU1553	0	0	0	0	0.00715308	0.00357654	0	0.0107296	0	0	0	0	0.0429185	0	0.0143062	0	0.00357654	0	0	0.00357654	0	0	0	0	0	0	0.00357654	0.0107296	0	0	0	0	0	0.00357654	0	0.00357654	0	0.00357654	0	0.00357654	0.00715308	0.0214592	0.00357654	0.00357654	0	0	0	0	0
OTU1554	0	0	0	0	0	0	0	0	0	0	0	0	0	0	0	0	0	0	0	0	0	0	0	0	0	0	0	0	0	0.0178827	0.0107296	0.00357654	0	0	0	0	0	0	0	0	0.00357654	0.00715308	0	0	0	0	0	0	0
OTU1555	0	0.00357654	0	0.00357654	0	0.00715308	0.0107296	0.00715308	0.00715308	0.0178827	0	0.00715308	0.0214592	0.0107296	0.0107296	0.0321888	0.00715308	0.00357654	0.0107296	0.00357654	0.0178827	0.0250358	0.0107296	0.00715308	0.0107296	0.00715308	0	0.0178827	0.00357654	0	0	0	0	0	0	0	0	0.00357654	0	0	0	0	0	0	0.0107296	0.0107296	0.00357654	0.0178827	0
OTU1556	0	0.00357654	0.00357654	0.00715308	0	0.00357654	0	0.00357654	0	0.00357654	0	0	0	0	0	0	0	0	0.00357654	0.00357654	0	0	0	0	0	0	0	0	0.00357654	0.0107296	0.00715308	0.0107296	0	0	0	0	0	0.00715308	0	0	0	0.00357654	0	0	0	0	0	0	0.00357654
OTU1557	0	0	0	0	0	0	0	0	0	0	0	0	0	0	0	0	0	0	0	0	0	0	0	0	0	0	0	0	0	0	0	0	0	0	0	0	0	0	0	0	0	0	0	0	0	0	0	0	0
OTU1558	0	0	0	0	0	0	0	0	0	0	0	0	0	0	0	0	0	0.00357654	0	0	0	0	0	0	0	0	0	0	0.0178827	0.0286123	0.0679542	0.0143062	0	0	0	0	0.00357654	0	0.00357654	0	0.0107296	0.0107296	0.0178827	0.0178827	0	0	0	0	0.00357654
OTU1559	0	0	0	0	0	0	0	0	0.046495	0.114449	0.0715308	0.09299	0	0	0	0	0	0	0	0	0	0	0	0	0.00357654	0.00715308	0.0107296	0	0	0	0.00715308	0	0	0	0	0	0.00357654	0.0143062	0	0	0	0	0	0	0.0107296	0.0286123	0.00357654	0.00357654	0
OTU156	0	0	0	0	0	0.00357654	0	0	0	0.00357654	0	0	0.0536481	0.17525	0.207439	0.0858369	0.160944	0.157368	0.164521	0.128755	0.0107296	0.0143062	0.00715308	0.00715308	0	0.00715308	0.00357654	0.0107296	0.0536481	0.0286123	0.0751073	0.0214592	0	0	0	0.00357654	0.0107296	0.00715308	0.0214592	0.00715308	0.168097	0.160944	0.271817	0.228898	0.0143062	0.00357654	0	0	0
OTU1560	0.00715308	0.00357654	0.00357654	0	0.0536481	0.0286123	0.046495	0.0321888	0	0	0	0	0	0	0	0	0	0	0	0	0	0	0	0	0	0	0	0	0	0	0	0	0	0	0	0	0	0	0	0	0	0	0	0	0	0.00357654	0.00357654	0	0
OTU1561	0	0	0	0	0	0	0	0	0	0	0.00715308	0.0143062	0	0	0	0	0	0	0	0	0	0	0	0	0	0	0	0	0	0	0	0.00357654	0.0536481	0.0393419	0.0715308	0.0393419	0	0	0	0.00357654	0	0.00357654	0	0	0	0	0	0.00715308	0
OTU1562	0	0.0107296	0	0	0	0	0.0107296	0.00357654	0	0	0.00357654	0	0.0500715	0.0214592	0.0500715	0.0286123	0	0	0	0	0	0	0	0	0.00357654	0	0	0	0	0	0	0	0	0	0	0	0	0	0	0	0	0	0	0	0.0107296	0	0	0.00357654	0
OTU1563	0	0	0	0	0	0	0	0	0	0	0	0	0	0	0	0	0.00715308	0.00357654	0.00357654	0	0.0393419	0.0143062	0.00715308	0.0214592	0	0	0	0	0	0	0	0	0	0	0	0	0	0	0	0	0	0	0	0	0	0	0	0	0
OTU1564	0	0	0.00357654	0	0.00715308	0.0178827	0.00357654	0.0143062	0	0	0.00357654	0	0	0	0	0	0	0	0	0.0178827	0.0178827	0.00715308	0.00357654	0.00715308	0.00715308	0	0.00357654	0	0	0	0	0	0	0	0.00357654	0	0.0178827	0.00715308	0	0.00715308	0	0.0107296	0	0.00357654	0.00357654	0.00715308	0	0	0
OTU1565	0	0	0	0	0	0	0	0	0	0	0	0	0	0	0	0	0	0	0	0	0	0	0	0	0	0	0	0	0	0	0	0	0	0	0	0	0.00357654	0	0	0	0	0	0	0	0	0	0	0	0
OTU1566	0	0	0.00357654	0	0	0.00357654	0.0107296	0	0.00357654	0.00715308	0	0	0.00715308	0.0178827	0.0608011	0.0143062	0.00357654	0.00715308	0.0107296	0.00715308	0.00357654	0.00357654	0	0	0.0178827	0.00357654	0.0107296	0	0	0	0.00357654	0	0.00357654	0.00357654	0.00357654	0.00715308	0.00357654	0	0.00357654	0.00357654	0.00357654	0	0	0	0	0.00357654	0	0	0
OTU1567	0	0	0	0	0	0	0	0	0	0	0	0	0	0	0	0	0	0.00357654	0	0.00357654	0	0	0	0	0.00715308	0.00357654	0.00357654	0.00357654	0	0	0	0	0	0	0	0	0	0	0	0	0	0	0	0	0	0	0	0	0
OTU1568	0	0	0	0	0	0	0	0	0	0	0	0	0	0	0	0	0	0	0	0	0	0	0	0	0	0	0	0	0	0	0	0	0	0	0	0	0	0	0	0	0	0	0	0	0	0	0	0	0.00715308
OTU1569	0.00357654	0.00715308	0.00357654	0.0107296	0.0214592	0.0107296	0.00715308	0	0	0	0	0	0.00715308	0	0.00715308	0.00715308	0.00357654	0.00715308	0.00715308	0.00357654	0	0.00357654	0	0.00357654	0.0107296	0.00715308	0.00715308	0.0178827	0	0	0	0	0	0	0.00357654	0	0	0	0.00357654	0	0	0.00357654	0.00357654	0	0	0	0	0.00357654	0
OTU157	0.00357654	0	0	0	0	0	0	0	0	0	0	0	0	0	0	0	0.0321888	0.0393419	0.0858369	0.0143062	0	0	0.00357654	0	0	0	0	0	0	0	0	0.00357654	0	0	0	0	0	0	0	0	0	0	0	0	0	0	0	0	0.0500715
OTU1570	0	0	0	0	0	0	0	0	0	0	0	0	0	0	0	0	0.00715308	0.00357654	0.0214592	0	0.0107296	0.00715308	0	0.0178827	0	0	0	0	0	0	0	0	0	0	0	0	0	0.00357654	0	0	0.00357654	0.00357654	0	0	0	0	0	0	0.00357654
OTU1571	0	0	0	0	0	0	0	0	0	0	0	0	0.00715308	0	0	0	0.00715308	0.00357654	0.00357654	0.0107296	0	0	0	0	0	0	0	0	0.0393419	0.0178827	0.0214592	0.0107296	0.00357654	0	0	0	0	0.00357654	0	0	0	0	0	0	0	0	0	0	0
OTU1572	0.0965665	0.189557	0.0894134	0.10372	0	0.00357654	0	0	0	0	0	0	0	0	0	0	0	0	0	0	0	0	0	0	0	0	0	0	0	0	0	0	0	0	0	0	0	0	0	0	0	0	0	0	0	0	0	0	0
OTU1573	0	0	0	0	0	0.00357654	0	0	0	0	0.00357654	0	0	0	0	0	0	0	0	0	0	0	0	0	0	0	0	0	0	0.00357654	0	0	0	0	0	0	0	0	0	0	0	0	0	0	0	0	0	0	0
OTU1574	0	0	0	0	0	0	0	0.00357654	0.00357654	0	0	0	0.00357654	0	0	0	0	0	0.00715308	0.00715308	0	0.00357654	0.00715308	0.00357654	0.00715308	0	0.00357654	0.00357654	0	0	0	0.00357654	0	0	0	0	0	0	0	0.00357654	0.00357654	0.00357654	0	0	0	0	0	0.00357654	0.00357654
OTU1575	0	0	0	0	0	0	0	0	0	0	0	0	0	0	0	0	0	0.00715308	0	0	0.00357654	0.00357654	0.00357654	0	0	0	0	0	0	0	0	0	0	0	0	0	0	0	0	0	0	0	0	0	0	0	0	0	0
OTU1576	0	0	0	0	0	0	0	0	0.00357654	0.00357654	0	0.00357654	0	0	0.00357654	0.00357654	0	0	0.00357654	0	0	0	0.00357654	0	0	0	0	0.00357654	0	0	0.00357654	0.00357654	0	0.00357654	0	0	0	0.00357654	0	0	0	0	0	0	0.00357654	0	0.00357654	0	0
OTU1577	0	0	0	0	0	0	0	0	0	0	0	0	0	0	0	0	0.0178827	0.0214592	0.00357654	0.0143062	0	0	0	0	0	0	0	0	0	0.00357654	0	0	0	0	0	0	0.00715308	0.00357654	0.00715308	0.0178827	0	0	0	0	0	0	0	0	0.0500715
OTU1578	0	0	0	0	0	0	0	0	0	0	0	0	0	0.0107296	0	0.046495	0	0	0	0	0	0	0	0	0.0858369	0.107296	0.0572246	0.132332	0	0	0	0	0	0	0	0	0	0	0	0	0	0	0	0	0	0	0.00357654	0	0
OTU1579	0	0.00357654	0	0	0	0	0	0	0	0	0	0	0	0	0	0	0	0	0	0	0	0	0	0	0	0	0	0	0.178827	0.218169	0.0715308	0.0822604	0	0	0	0	0	0	0	0	0	0	0	0	0	0	0	0	0
OTU158	0.00357654	0.00357654	0.00357654	0.00357654	0.0715308	0.110873	0.128755	0.18598	0	0	0	0	0.0107296	0.0143062	0.0429185	0	0.0643777	0.0393419	0.0965665	0.0536481	0	0.00357654	0	0	0.0786838	0.107296	0.09299	0.153791	0.0107296	0	0.00357654	0.00715308	0.729614	0.675966	0.482833	0.404149	0.00357654	0.0178827	0.0286123	0.0178827	0	0	0	0	0.0536481	0.0286123	0.0715308	0.0429185	0
OTU1580	0	0	0	0	0	0	0	0	0	0	0.00715308	0	0	0	0	0	0.00357654	0.00357654	0	0	0	0	0	0	0	0	0	0	0	0	0	0	0	0	0	0	0	0	0	0	0.0214592	0.0357654	0.0107296	0	0	0	0.00357654	0	0
OTU1581	0	0.00357654	0	0	0	0	0	0.00357654	0	0	0	0.00357654	0	0	0	0.00357654	0	0.00357654	0.00357654	0	0	0	0.00357654	0	0	0.00357654	0.00357654	0.00357654	0	0	0	0	0	0	0	0	0.0107296	0.00357654	0.00357654	0.0107296	0	0.00357654	0.00357654	0.00357654	0	0	0.00357654	0	0.00357654
OTU1582	0	0	0	0	0	0	0	0	0	0	0	0	0	0	0	0	0	0	0	0	0	0	0	0	0	0	0	0	0	0	0	0	0	0	0	0	0	0	0	0	0	0	0	0	0	0	0	0	0
OTU1583	0	0	0	0	0	0	0	0	0	0	0.00357654	0	0.0107296	0	0.00357654	0	0.00715308	0.00715308	0.00715308	0.00357654	0	0.00357654	0	0	0	0.00357654	0	0.00357654	0	0	0.00715308	0	0.0357654	0.0429185	0.0536481	0.0393419	0	0.0107296	0.00357654	0	0	0	0	0	0	0	0	0	0.00715308
OTU1584	0	0	0	0	0.00357654	0	0.00715308	0.00715308	0.00357654	0.00357654	0.00715308	0	0.0107296	0.0250358	0	0	0	0	0	0	0	0	0.00357654	0	0.00715308	0.00357654	0.0214592	0.0250358	0	0	0	0	0.0286123	0.00715308	0.00715308	0.00357654	0	0	0	0.00715308	0	0	0	0	0.0214592	0.0321888	0.0107296	0.00357654	0
OTU1585	0	0	0	0	0	0	0	0	0	0	0	0	0	0	0	0	0	0	0	0	0	0	0	0	0	0	0	0	0	0	0	0	0	0	0	0	0	0	0	0	0	0	0	0	0	0	0	0	0
OTU1586	0	0	0	0	0	0	0	0	0	0	0	0	0	0	0	0	0	0	0	0	0.0143062	0.00715308	0.0107296	0.0178827	0	0	0	0	0	0	0	0	0	0	0	0	0	0	0.00357654	0	0	0.00357654	0	0	0	0	0	0	0
OTU1587	0	0	0	0	0	0	0	0	0	0	0	0	0	0	0	0	0	0	0	0	0	0	0	0	0	0	0	0	0	0	0	0	0	0	0	0	0	0	0	0	0	0	0	0	0	0	0	0	0
OTU1588	0	0	0	0	0	0	0.00357654	0	0.00715308	0	0.00715308	0.00357654	0.0107296	0.00357654	0	0	0	0	0	0	0.00357654	0.00357654	0.0107296	0.00715308	0.0178827	0.0286123	0.00715308	0.0107296	0	0	0	0	0	0	0	0	0.0178827	0.0214592	0.0178827	0.0143062	0.0536481	0.0429185	0.0429185	0.09299	0	0	0	0	0
OTU1589	0	0	0	0.00357654	0	0	0	0	0	0	0	0	0	0	0	0	0	0	0	0	0	0	0	0	0	0	0	0	0.00357654	0	0	0.00357654	0	0	0	0	0	0	0	0	0.00357654	0.00715308	0	0	0	0	0	0	0.00357654
OTU159	0	0	0	0	0.00357654	0	0	0.00357654	0	0	0.00357654	0	0	0	0	0	0.110873	0.100143	0.0751073	0.100143	0	0	0	0	0	0.00357654	0.00357654	0.00357654	0.10372	0.143062	0.0965665	0.046495	0	0	0	0	0	0	0	0	0.182403	0.189557	0.17525	0.304006	0.00357654	0	0	0	0.00357654
OTU1590	0.00357654	0	0	0.00357654	0.00715308	0.00357654	0	0.00357654	0.0286123	0.0214592	0.0286123	0.046495	0.00715308	0.0393419	0.0321888	0.0214592	0.00357654	0	0	0	0.00715308	0.0250358	0.00715308	0.00715308	0.0250358	0.0178827	0.0107296	0.0250358	0	0	0.00357654	0.00357654	0.00715308	0	0	0.00357654	0.00715308	0	0.00357654	0	0.00357654	0	0	0	0	0.00357654	0	0.00715308	0
OTU1591	0	0	0	0	0	0.00715308	0	0	0	0	0	0	0	0	0	0	0	0.00357654	0	0.00357654	0	0	0	0	0	0	0	0	0	0	0.00357654	0	0.0107296	0	0.00715308	0	0.0214592	0.00357654	0.0178827	0.0250358	0	0	0	0	0	0	0	0.00357654	0
OTU1592	0	0	0	0	0	0	0	0	0	0	0	0	0	0	0	0	0.00357654	0.00357654	0	0	0	0	0	0	0.00357654	0	0	0	0	0	0	0	0	0	0	0	0	0	0.00357654	0.00357654	0.0393419	0.0786838	0.0822604	0.135908	0	0	0	0	0.0214592
OTU1593	0	0	0.00357654	0	0.0107296	0	0	0.00357654	0	0	0	0	0	0	0	0	0	0	0	0	0	0	0	0	0	0	0	0	0	0.00357654	0	0	0	0	0	0	0	0	0	0	0	0	0	0	0	0	0	0	0
OTU1594	0	0	0	0	0	0	0	0	0	0	0	0	0	0	0	0	0	0	0	0	0	0	0	0	0	0	0	0	0	0.00357654	0	0	0	0	0	0	0	0	0	0	0.00357654	0.0107296	0.00715308	0	0	0	0	0	0
OTU1595	0	0	0	0.00715308	0.0143062	0.00715308	0	0	0	0	0.0321888	0.0321888	0	0	0.00357654	0	0	0	0	0	0.0107296	0.00715308	0.0286123	0.0107296	0	0	0	0	0	0.0107296	0	0.0107296	0	0	0	0	0.0178827	0.0143062	0.0107296	0	0.00357654	0	0	0	0	0.00715308	0.0143062	0	0
OTU1596	0	0	0	0	0	0	0	0	0	0	0	0	0	0	0	0	0.00715308	0.00357654	0.0143062	0.00715308	0	0.00357654	0	0	0	0	0	0	0.0429185	0.0429185	0.0786838	0.0286123	0	0	0	0	0	0.00357654	0	0	0.00357654	0.0178827	0.0178827	0.0178827	0	0	0	0	0.00357654
OTU1597	0	0	0	0	0	0	0	0	0	0	0	0	0	0	0	0	0	0	0	0	0	0	0	0	0	0	0	0	0	0	0	0	0	0	0	0	0	0	0	0	0	0	0	0	0	0	0	0	0.00357654
OTU1598	0	0	0.00357654	0	0.0107296	0.00357654	0.0178827	0.0357654	0.00357654	0.0286123	0.0250358	0.0143062	0.0178827	0.00357654	0.0107296	0.00715308	0	0.00357654	0	0	0	0.00357654	0.00357654	0.00715308	0.0178827	0.00715308	0.0178827	0.00357654	0	0	0.00715308	0	0.00715308	0.00357654	0.00357654	0.00357654	0	0	0	0	0	0	0	0	0.0178827	0.0143062	0.0321888	0.0178827	0
OTU1599	0	0	0	0	0	0	0	0	0	0	0	0	0	0	0	0	0	0	0	0	0	0	0	0	0	0	0	0	0	0.00357654	0	0	0	0	0	0	0	0	0	0	0	0	0	0	0	0	0	0	0
OTU16	0.0715308	0.0393419	0.0858369	0.0572246	0.0178827	0.0143062	0.0250358	0.00715308	0	0.00715308	0.00357654	0.00357654	0.257511	0.253934	0.239628	0.368383	5.17883	5.52575	4.93205	4.42775	5.84764	5.91559	5.85479	6.36624	0.0107296	0.0250358	0.0250358	0.0143062	1.04793	0.808298	0.879828	1.31259	0.0715308	0.0536481	0.0715308	0.0500715	0.944206	0.844063	0.890558	0.840486	0.954936	0.944206	0.768956	1.0515	0.0214592	0.0214592	0.00357654	0.0250358	0.46495
OTU160	0.0178827	0.0143062	0.0178827	0.0286123	0.0679542	0.0715308	0.0751073	0.0178827	0.171674	0.0715308	0.171674	0.2897	0.128755	0.0107296	0.0178827	0.0786838	0.0178827	0.0143062	0.00357654	0.0214592	0.0107296	0.00715308	0.00715308	0.0107296	0.17525	0.118026	0.143062	0.168097	0.160944	0.171674	0.132332	0.282546	0.27897	0.250358	0.239628	0.275393	0.0643777	0.0751073	0.100143	0.0786838	0.0214592	0.0429185	0.0250358	0.0321888	0.0107296	0.00715308	0.00715308	0.0178827	0.0178827
OTU1600	0	0	0	0	0	0	0	0	0	0	0	0	0	0	0	0.0250358	0	0	0	0	0	0	0	0	0	0	0	0	0	0	0	0	0	0	0	0	0	0	0	0	0	0	0	0	0	0	0	0	0
OTU1601	0	0	0	0	0	0	0	0	0	0	0	0	0	0	0	0	0	0	0	0	0	0	0	0	0	0	0	0	0	0	0.0107296	0.00357654	0	0	0	0	0	0	0	0	0.00357654	0	0.00357654	0	0	0	0	0	0
OTU1602	0	0	0	0	0.00357654	0.0143062	0.00357654	0	0	0	0	0	0	0.00357654	0.00357654	0	0.00357654	0.0143062	0.0357654	0.0143062	0.00357654	0.00715308	0.00357654	0	0.0107296	0.0107296	0.00357654	0.0178827	0	0.00357654	0	0.00357654	0.00357654	0.0107296	0.00357654	0.0143062	0	0	0	0	0.00357654	0.00357654	0.00357654	0	0	0	0	0.00357654	0.00357654
OTU1603	0	0	0	0	0	0	0	0	0	0	0	0	0	0	0	0	0	0	0	0	0	0	0	0	0	0	0	0	0	0	0	0	0	0	0	0	0	0	0	0	0	0	0	0	0	0	0	0.00357654	0
OTU1604	0	0	0	0	0	0	0	0	0	0	0	0	0	0	0	0	0.00357654	0	0	0	0	0.00357654	0	0	0	0	0	0	0	0	0	0	0	0	0	0	0.0321888	0.0357654	0.0321888	0.0429185	0	0	0	0	0	0	0.00357654	0	0
OTU1605	0	0	0	0	0	0	0	0	0	0	0	0	0	0	0	0	0	0	0	0	0	0	0	0	0	0	0	0	0	0	0	0	0	0	0	0	0.00357654	0.00357654	0.00715308	0.00715308	0.00357654	0.00357654	0	0.00357654	0	0	0	0	0
OTU1606	0	0	0	0	0	0	0	0	0	0	0	0	0.0250358	0.0393419	0.0608011	0.0178827	0	0	0	0	0	0	0	0	0.0357654	0.0572246	0.0250358	0.0393419	0	0	0	0	0	0	0	0	0	0	0	0	0	0	0	0	0	0	0	0	0
OTU1607	0	0	0	0	0	0	0.00357654	0	0.00715308	0	0.0107296	0.00357654	0	0	0	0	0	0	0	0	0	0	0	0	0.0357654	0.0178827	0.00715308	0.0143062	0	0	0	0	0	0	0	0	0	0	0	0	0	0	0	0	0	0	0	0	0
OTU1608	0	0	0	0	0.0143062	0.0143062	0.0250358	0.0393419	0	0	0	0	0.0214592	0	0	0	0.0357654	0.0214592	0.0321888	0.0143062	0	0.00715308	0	0	0.0286123	0.0107296	0.00715308	0.0143062	0	0	0	0	0.00357654	0	0	0	0	0	0	0	0	0	0	0	0	0	0	0	0
OTU1609	0.00715308	0	0	0.00715308	0.0214592	0.0357654	0.0178827	0.00715308	0	0	0	0	0	0	0	0	0	0	0	0	0	0	0	0	0	0	0	0	0	0	0	0	0	0	0	0	0	0	0	0	0	0	0	0	0	0	0	0	0
OTU161	0.0500715	0.0572246	0.0321888	0.0357654	0.221745	0.19671	0.232475	0.250358	0.135908	0.135908	0.0965665	0.0393419	0.0679542	0.0572246	0.0608011	0.160944	0.128755	0.171674	0.0357654	0.121602	0.214592	0.364807	0.243205	0.246781	0.100143	0.0894134	0.0500715	0.0286123	0.150215	0.193133	0.18598	0.189557	0.0250358	0.0572246	0.0643777	0.0572246	0.357654	0.250358	0.329041	0.232475	0.110873	0.114449	0.128755	0.110873	0.125179	0.200286	0.143062	0.239628	0.0858369
OTU1610	0	0	0	0	0	0	0	0	0	0	0	0	0	0	0	0.00357654	0.00357654	0	0.00357654	0.00715308	0	0	0.00715308	0	0	0	0	0	0.0143062	0.0143062	0.0107296	0.0143062	0.0214592	0.0143062	0.0143062	0.0143062	0.00357654	0	0.00715308	0.00357654	0	0	0	0	0	0	0	0.00357654	0.00357654
OTU1611	0	0	0	0	0	0	0	0	0	0	0	0	0	0	0	0	0	0.00357654	0	0	0.0822604	0.0894134	0.114449	0.132332	0	0	0	0	0.0250358	0.00715308	0.0214592	0.0178827	0	0	0	0	0	0	0	0	0	0.00357654	0.0107296	0.00357654	0	0	0	0	0
OTU1612	0	0	0	0	0	0	0	0	0	0	0	0	0	0	0	0	0	0	0	0	0	0	0	0	0	0	0	0	0.0214592	0.0143062	0.0214592	0.0250358	0	0	0	0	0	0	0	0	0.00715308	0.00357654	0.00715308	0	0	0	0	0	0
OTU1613	0	0	0.00715308	0	0	0.00357654	0.00357654	0.00715308	0	0	0	0	0	0	0	0.0357654	0.00357654	0	0	0	0	0	0	0.00357654	0	0	0	0	0	0	0	0	0.00357654	0.00357654	0	0	0	0	0	0	0.00357654	0	0	0	0.00357654	0	0.0178827	0.00715308	0.00715308
OTU1614	0	0	0	0	0	0	0	0	0	0	0	0	0	0	0	0.0143062	0	0	0	0	0	0	0.00357654	0	0	0	0.00357654	0.00357654	0	0	0	0	0	0	0	0	0	0	0.00357654	0	0	0	0	0	0	0	0	0	0
OTU1615	0	0	0	0	0	0	0	0	0	0	0	0	0	0	0	0.00357654	0.00357654	0.0143062	0.0214592	0.0143062	0.00715308	0	0.00357654	0.00715308	0	0	0	0	0.00715308	0.00357654	0.0321888	0.0143062	0	0	0	0	0	0.00715308	0	0.00357654	0.0143062	0	0.0178827	0.00715308	0	0	0	0	0
OTU1616	0	0	0	0	0.00357654	0	0	0	0	0	0	0	0	0.00715308	0	0	0	0.00357654	0	0.00715308	0	0	0	0	0.00715308	0.00715308	0	0.00357654	0.0107296	0.0143062	0	0.00357654	0	0	0	0	0.00357654	0.0178827	0.00715308	0.00357654	0	0	0	0	0	0	0.00715308	0	0.0107296
OTU1617	0.00357654	0	0	0	0	0	0	0	0	0	0	0	0	0	0	0	0	0	0	0	0	0	0	0	0	0	0	0	0	0	0	0	0	0	0	0	0	0	0	0	0	0	0	0	0.0214592	0.00715308	0.0107296	0.0107296	0.00357654
OTU1618	0	0	0	0	0	0	0	0	0	0	0	0	0	0	0	0	0	0	0	0	0	0	0	0	0	0	0	0	0	0	0	0	0	0	0	0	0.00357654	0	0.00715308	0.0357654	0	0	0	0	0	0	0	0	0.0393419
OTU1619	0	0	0	0	0	0	0	0	0	0	0	0	0	0.00357654	0	0	0	0	0.00357654	0.00357654	0	0	0	0	0	0.00357654	0.00357654	0	0.00357654	0	0.0107296	0	0	0	0	0	0.00357654	0.0143062	0.0143062	0.00357654	0	0.00357654	0	0	0	0	0	0	0
OTU162	0.00357654	0	0.00357654	0	0	0	0	0.00357654	0.00357654	0	0	0.00357654	0.243205	0.325465	0.0858369	0.128755	0	0.00715308	0.00357654	0.00715308	0	0	0	0	0.554363	0.722461	0.654506	0.708155	0	0	0	0	0.0286123	0.0536481	0.0429185	0.0357654	0	0.00357654	0	0	0	0	0	0	0.0357654	0.0178827	0.0679542	0.0286123	0
OTU1620	0.00715308	0	0	0	0	0	0	0	0	0	0	0	0	0.0143062	0	0	0	0	0	0	0	0.0143062	0.0143062	0.00715308	0	0	0	0	0	0.0250358	0	0	0	0	0	0	0	0	0.00357654	0	0	0	0	0	0.0321888	0.00715308	0.0107296	0.00357654	0.0143062
OTU1621	0	0	0	0	0.00357654	0	0	0.0107296	0	0	0	0	0	0.00357654	0	0.00357654	0.0107296	0	0.00357654	0	0.00357654	0.0107296	0.00357654	0	0.00357654	0.0143062	0	0.00715308	0	0.00715308	0	0	0	0.00357654	0	0.00357654	0.00715308	0	0.00357654	0.00715308	0	0	0.0107296	0	0	0.00357654	0	0.00357654	0.00357654
OTU1622	0	0	0	0	0	0	0	0	0	0	0	0	0	0.00357654	0	0	0.00715308	0.00715308	0	0.00715308	0.0143062	0	0.00715308	0.0107296	0	0	0	0	0.0143062	0.0143062	0.0178827	0.0250358	0	0	0	0	0.00357654	0.00357654	0.00357654	0	0.00357654	0	0.00357654	0	0	0	0	0	0.00715308
OTU1623	0	0	0	0	0	0	0	0	0	0	0	0	0	0	0	0	0	0	0	0	0	0	0	0	0	0	0	0	0	0	0	0	0	0	0	0	0	0.00715308	0.00715308	0	0.00715308	0.00357654	0.00357654	0	0	0	0	0	0.046495
OTU1624	0	0	0	0	0	0	0	0	0	0	0	0	0	0	0	0	0	0	0	0	0	0	0	0	0	0	0	0	0.00357654	0	0.00357654	0	0	0	0	0	0	0	0	0	0	0	0	0.00357654	0	0	0	0	0
OTU1625	0	0	0	0	0	0	0	0	0	0	0	0	0	0	0	0	0	0.00357654	0	0	0.00357654	0	0	0	0	0	0	0	0	0	0	0	0	0	0	0	0	0.00357654	0.00715308	0.0107296	0	0	0	0	0	0	0	0	0.0250358
OTU1626	0.135908	0.139485	0.121602	0.0751073	0	0.00357654	0.00357654	0	0	0	0	0	0	0	0	0	0	0	0	0	0	0	0	0	0	0	0	0	0	0	0	0	0	0	0	0	0	0	0	0	0	0	0	0	0.00357654	0	0.00715308	0	0
OTU1627	0.0107296	0.0143062	0.00715308	0	0.00715308	0.00715308	0.0143062	0.00715308	0.0250358	0.0178827	0.0286123	0.0143062	0.00357654	0	0	0	0	0	0	0	0	0	0	0	0	0	0	0	0	0	0	0	0	0	0	0	0	0	0	0	0	0	0	0	0	0.0143062	0.00357654	0	0
OTU1628	0	0	0	0	0	0	0	0	0	0	0	0	0	0	0	0	0	0	0	0.00357654	0	0	0	0	0	0	0	0	0	0	0	0.00357654	0	0	0	0	0	0	0.00357654	0	0.00357654	0.00715308	0.00357654	0	0	0	0	0	0
OTU1629	0	0	0	0	0	0	0	0	0	0	0	0	0	0	0	0	0	0	0	0	0	0	0	0	0	0	0	0	0	0	0.00715308	0.00357654	0.00357654	0	0	0	0	0	0	0	0	0	0	0	0	0	0	0	0
OTU163	0.125179	0.125179	0.135908	0.114449	0.783262	0.65093	0.772532	0.55794	0.368383	0.346924	0.482833	0.271817	0.118026	0.125179	0.146638	0.257511	0.00357654	0.00357654	0	0.0178827	0.0643777	0.0679542	0.0429185	0.0679542	0.046495	0.0321888	0.0500715	0.0214592	0	0	0	0	0.0107296	0.0143062	0.00715308	0.046495	0.0107296	0.0214592	0.0107296	0.00715308	0.0321888	0.0178827	0.0178827	0.0143062	0.779685	0.865522	0.711731	0.819027	0
OTU1630	0	0	0	0	0	0	0	0	0	0	0	0	0	0	0	0	0.0107296	0.0214592	0.0321888	0.0178827	0	0	0.0107296	0.00715308	0	0	0	0	0.0143062	0.0107296	0.00715308	0.0107296	0.00357654	0	0	0	0.00357654	0	0	0	0.00357654	0	0.0107296	0	0	0	0	0	0.0107296
OTU1631	0	0	0.0107296	0	0	0	0	0	0.00357654	0	0	0	0	0	0.00357654	0	0	0	0	0	0.00357654	0.0107296	0.00715308	0.00715308	0	0	0	0	0	0	0	0	0	0	0	0	0.0107296	0.00715308	0.0143062	0.00715308	0.00357654	0	0	0	0	0	0.00357654	0.00357654	0.00715308
OTU1632	0	0	0	0	0	0	0	0	0	0	0	0	0	0	0	0	0.00715308	0	0	0	0	0	0	0	0	0	0	0	0	0.00357654	0	0	0	0	0	0	0	0	0	0	0	0	0	0	0	0	0	0	0
OTU1633	0	0	0	0	0.0178827	0.0214592	0.0143062	0.0250358	0	0	0	0.00357654	0	0	0	0	0	0	0	0	0	0	0	0	0.00715308	0	0	0.00715308	0	0	0	0	0	0	0	0	0	0	0	0	0	0	0	0	0.00715308	0.00357654	0.00357654	0.0143062	0
OTU1634	0	0	0	0	0	0	0	0	0	0	0	0	0	0	0	0	0	0.00357654	0	0	0	0	0	0	0	0	0	0	0	0	0.00357654	0.00715308	0	0	0	0	0	0	0	0	0	0	0	0	0	0	0	0	0
OTU1635	0.00715308	0.00715308	0.00357654	0	0.0536481	0.0429185	0.0679542	0.0500715	0.0286123	0.046495	0.0536481	0.0500715	0.00715308	0	0.0178827	0	0	0	0	0	0	0	0	0	0	0	0	0	0	0	0	0	0	0	0	0	0	0	0	0	0	0	0	0	0.0143062	0.00357654	0.0286123	0.0143062	0
OTU1636	0	0	0	0	0	0	0	0.00357654	0	0	0	0	0	0	0	0	0	0	0	0	0	0	0	0.00357654	0	0	0	0	0	0	0	0	0	0	0	0	0	0.0143062	0.0107296	0.0178827	0.0107296	0.0178827	0.0321888	0.0107296	0.00357654	0	0	0	0
OTU1637	0	0	0	0	0	0	0	0	0	0	0	0	0	0	0	0	0	0	0	0	0	0	0	0	0	0	0	0	0	0	0	0	0	0	0	0	0.00715308	0.00715308	0.0286123	0	0.0858369	0.0679542	0.0679542	0.0536481	0	0	0	0	0
OTU1638	0	0	0	0	0.0321888	0.00715308	0.00715308	0.00715308	0.0429185	0.046495	0.0214592	0.0250358	0	0	0	0	0	0	0	0	0	0	0	0	0	0	0	0	0	0	0	0	0	0	0	0	0	0	0	0	0	0	0	0	0	0	0	0.0143062	0
OTU1639	0	0	0	0	0	0	0	0	0	0	0	0	0	0	0	0	0	0	0	0	0	0.00357654	0	0.00357654	0	0	0	0	0.00357654	0	0	0	0	0	0	0	0	0	0	0	0	0	0.00357654	0	0	0	0	0.00715308	0
OTU164	0.00357654	0.00357654	0	0	0.00357654	0	0.00357654	0.00357654	0	0	0.00357654	0	0.121602	0.135908	0.0572246	0.0429185	0.0357654	0.0143062	0.0178827	0.0393419	0.09299	0.0679542	0.0679542	0.0786838	0.0357654	0.046495	0.0393419	0.0429185	0.236052	0.293276	0.332618	0.54721	0.0143062	0.00357654	0	0.0107296	0.311159	0.2897	0.211016	0.2897	0.0250358	0.00715308	0.0178827	0.0178827	0.0143062	0.0143062	0.0143062	0.0178827	0.118026
OTU1640	0	0	0	0	0.0178827	0.0143062	0.0178827	0.0214592	0.00715308	0.00715308	0	0	0	0	0.0143062	0.0250358	0	0	0	0	0.00715308	0.0178827	0	0.00357654	0	0.00715308	0.00357654	0	0	0	0	0	0	0	0	0	0.00357654	0	0	0	0	0	0	0	0.00357654	0.00715308	0.0107296	0.0143062	0.00357654
OTU1641	0	0	0	0	0	0	0	0	0	0	0	0	0.00357654	0	0.00357654	0	0	0	0	0	0.00357654	0.00357654	0.00715308	0.00715308	0.00357654	0.00715308	0.00715308	0	0	0	0	0	0	0	0	0	0.00715308	0.00357654	0.0107296	0.00357654	0	0.00357654	0	0	0	0.00715308	0	0	0.0178827
OTU1642	0	0	0	0	0	0	0	0	0	0	0	0	0	0	0	0	0.00357654	0	0	0.00715308	0	0	0	0	0	0	0	0	0.0214592	0.0321888	0.0429185	0.0286123	0	0	0.00357654	0	0.0107296	0	0	0	0	0.00357654	0	0.00357654	0	0	0	0	0.0107296
OTU1643	0	0	0	0	0	0	0	0	0.00357654	0	0	0	0	0	0	0	0	0	0	0	0	0	0	0	0	0	0	0	0	0	0	0	0	0	0	0	0	0	0	0	0	0	0	0	0	0	0	0	0
OTU1644	0	0	0	0	0	0	0	0	0	0	0	0	0	0.0321888	0	0	0	0	0	0	0	0	0	0	0	0	0	0	0.00357654	0.00715308	0.00715308	0	0	0	0	0	0	0	0	0	0.00357654	0.00357654	0.00357654	0	0	0	0.00715308	0	0.0321888
OTU1645	0	0	0	0	0	0	0	0	0	0	0	0	0	0	0	0	0	0.00357654	0	0.00357654	0	0	0	0	0	0	0	0	0	0	0	0	0	0	0	0	0.00357654	0	0.00357654	0	0	0	0	0	0	0	0	0	0.00715308
OTU1646	0	0	0	0	0	0	0	0	0	0.00357654	0	0	0	0	0	0	0.00357654	0.00715308	0.0107296	0	0	0	0	0	0	0	0	0	0.00715308	0	0	0.00357654	0.0143062	0.0178827	0.0107296	0	0	0	0	0	0	0	0.00357654	0	0	0	0.00357654	0	0.00715308
OTU1647	0	0.0107296	0.00715308	0.00357654	0	0	0	0	0	0	0	0	0	0.0143062	0.00357654	0	0	0.00357654	0.00357654	0.00357654	0	0	0.00357654	0	0	0	0	0	0	0.00715308	0.00357654	0.00357654	0	0	0	0	0	0	0	0	0.0250358	0.00715308	0.0178827	0	0	0	0	0	0
OTU1648	0	0	0	0.00357654	0	0	0	0	0	0	0	0	0	0	0	0	0	0	0	0	0	0	0.0143062	0.00357654	0	0	0	0	0.00357654	0.046495	0.00357654	0.0250358	0	0	0	0.00357654	0.0143062	0.0429185	0.0178827	0.0107296	0	0	0.00357654	0.00357654	0	0	0.0178827	0	0
OTU1649	0	0	0	0.00357654	0	0	0	0	0	0	0	0	0	0	0	0	0	0	0	0.00715308	0	0	0	0	0	0	0	0	0.0143062	0.0178827	0.0178827	0.0107296	0	0	0	0	0.00715308	0.0107296	0.0178827	0.046495	0	0.00357654	0	0.00357654	0	0	0	0	0
OTU165	0.0393419	0.0715308	0.0536481	0.0178827	0	0.0143062	0.00715308	0.0107296	0.00715308	0.00357654	0.00357654	0	0.0393419	0.0393419	0.00357654	0.0393419	0.0500715	0.046495	0.0286123	0.0178827	0.0965665	0.0894134	0.100143	0.118026	0.00357654	0	0.00357654	0.00715308	0.0679542	0.0822604	0.0572246	0.0321888	0	0.00357654	0	0	0.404149	0.314735	0.482833	0.343348	0.0107296	0.0178827	0.0250358	0.0214592	0.0822604	0.0357654	0.0751073	0.0643777	0.489986
OTU1650	0	0	0	0	0	0	0	0	0	0	0	0	0	0	0	0	0	0	0	0	0	0	0	0	0	0	0	0	0	0.00357654	0	0	0	0	0	0	0	0	0	0	0	0	0	0	0	0	0	0	0
OTU1651	0	0	0	0.00715308	0	0	0	0	0	0	0	0	0	0	0	0	0	0	0	0	0	0	0	0	0	0	0	0	0.0143062	0.0250358	0.0143062	0.0214592	0	0	0	0	0	0.00357654	0.00357654	0	0.00357654	0	0	0	0	0	0	0	0
OTU1652	0	0	0	0	0	0	0	0	0	0	0	0	0	0.00715308	0.0250358	0.0250358	0	0	0	0	0.0143062	0	0	0.00715308	0.00357654	0	0	0	0.0214592	0.0143062	0.0143062	0.0107296	0	0	0	0	0	0	0	0	0	0.00357654	0	0	0	0	0	0	0
OTU1653	0.00357654	0	0.0107296	0	0.00715308	0.00715308	0.0107296	0	0.00357654	0.00357654	0.00715308	0.00357654	0	0	0	0	0.00715308	0.00715308	0	0.00715308	0	0.00357654	0	0	0	0	0.0107296	0	0	0	0	0	0	0	0	0	0.0107296	0.00357654	0.0143062	0.00715308	0	0	0	0	0.00715308	0.0178827	0.0107296	0.0250358	0
OTU1654	0	0	0	0	0	0	0	0	0	0	0	0.00357654	0	0	0	0	0	0	0.00357654	0.00357654	0.00357654	0.00715308	0.00357654	0.00357654	0.00357654	0.00357654	0.00357654	0.00357654	0	0.00357654	0	0	0	0	0	0.00715308	0.00357654	0	0	0	0	0	0	0	0.00357654	0.00357654	0.00357654	0.0107296	0.0107296
OTU1655	0.0429185	0.0107296	0.00715308	0.00715308	0.0286123	0.0500715	0.0250358	0.0286123	0.0107296	0.0357654	0.0107296	0.00715308	0.0393419	0	0	0.046495	0	0	0	0	0	0	0	0	0.00715308	0.0286123	0.00715308	0.00357654	0	0	0	0	0	0	0	0	0	0	0	0	0	0	0	0	0.00715308	0.0214592	0.0107296	0.0214592	0
OTU1656	0	0	0	0	0	0	0	0	0	0	0	0	0	0	0	0	0	0	0	0	0	0	0	0	0	0	0	0	0	0	0	0	0	0	0	0	0	0	0	0	0	0	0	0	0	0	0	0	0
OTU1657	0	0	0	0	0	0	0	0	0	0	0	0	0	0	0	0	0.00715308	0.00715308	0.00357654	0	0.0894134	0.0965665	0.0858369	0.125179	0	0	0	0.00715308	0.0107296	0.00357654	0.00357654	0.00357654	0	0	0	0	0	0	0	0	0	0.00357654	0.00715308	0	0	0	0	0	0
OTU1658	0	0	0	0	0	0	0	0.00357654	0.0107296	0.00715308	0	0	0.046495	0.00715308	0.0107296	0	0	0	0	0.00715308	0	0	0	0	0.0214592	0.0250358	0.0214592	0.0286123	0	0	0	0	0	0	0	0	0.00357654	0	0.00715308	0	0	0	0.0107296	0.00715308	0	0	0	0	0
OTU1659	0	0	0	0	0	0	0	0	0	0	0	0	0.0143062	0.0178827	0	0.00715308	0	0	0	0	0	0	0	0	0.0250358	0.046495	0.046495	0.0536481	0	0	0	0	0	0	0	0	0	0	0	0	0	0	0	0	0	0	0	0	0
OTU166	0.0357654	0.00357654	0.0107296	0.00715308	0.0643777	0.0107296	0.0679542	0.0429185	0	0.00357654	0	0	0.0143062	0.0250358	0.00357654	0.0858369	0.0679542	0.0429185	0.100143	0.135908	0.0500715	0.0357654	0.0321888	0.0321888	0.0286123	0.0321888	0.0536481	0.0178827	0.0500715	0.046495	0.0429185	0.0822604	0.0214592	0.0143062	0.0107296	0.0143062	0.0536481	0.0536481	0.0608011	0.10372	0.0250358	0.0321888	0.00357654	0.0178827	0.0143062	0.0393419	0.0178827	0.0321888	0.00357654
OTU1660	0.00715308	0.0107296	0	0	0	0	0	0	0	0	0	0	0.0107296	0	0	0	0	0.00357654	0.00357654	0	0	0	0	0.00357654	0	0	0	0	0	0.00357654	0.00715308	0.00357654	0	0	0	0	0	0	0	0.00357654	0	0.00715308	0	0	0	0	0	0	0
OTU1661	0	0	0	0	0	0	0	0	0	0	0	0	0	0	0	0	0	0	0	0.00357654	0	0.00357654	0	0	0	0	0	0.00357654	0	0	0.00357654	0.00357654	0.00715308	0	0	0	0	0	0	0	0	0	0	0	0	0.0107296	0	0.00715308	0
OTU1662	0	0	0	0	0	0	0	0	0	0	0	0	0	0	0	0	0	0	0	0	0	0	0	0	0	0	0	0	0.0178827	0.0286123	0.0107296	0.0107296	0	0	0	0	0	0	0	0	0.00357654	0	0	0	0	0	0	0	0
OTU1663	0	0	0	0.00357654	0	0	0	0	0	0	0	0	0	0.0143062	0.0429185	0	0	0.00715308	0	0	0.0143062	0	0	0	0	0	0	0	0	0	0	0	0.00715308	0.00357654	0.0107296	0.0107296	0	0	0	0	0.0393419	0.0357654	0.0143062	0.0178827	0	0	0	0	0
OTU1664	0	0	0	0	0	0	0	0	0	0.00357654	0	0	0	0	0	0	0	0.00357654	0	0	0	0	0	0	0	0	0	0	0	0.0107296	0.00357654	0.00715308	0	0	0	0	0	0	0	0.00715308	0.00357654	0	0.0107296	0.00357654	0.00357654	0	0	0.00357654	0
OTU1665	0	0	0	0	0	0	0	0	0	0	0	0	0	0	0	0	0.0250358	0.0107296	0.0500715	0.0178827	0	0	0	0.00357654	0	0	0.00357654	0	0	0.0107296	0.0107296	0.00715308	0	0	0	0	0	0	0	0	0	0.00357654	0	0	0	0	0	0	0.0250358
OTU1666	0	0.00357654	0	0	0	0	0	0	0	0	0	0	0	0	0	0.0107296	0.00715308	0	0.00357654	0	0	0.00357654	0	0	0	0.0143062	0	0	0	0.00715308	0	0	0	0	0	0	0	0	0	0	0	0	0.00357654	0.00357654	0	0.00357654	0.0250358	0	0
OTU1667	0	0	0	0	0	0.00357654	0	0	0	0	0	0	0.00357654	0	0	0.0107296	0	0	0	0.00715308	0	0	0	0	0	0	0	0	0	0	0	0.00715308	0	0	0	0	0	0	0.00357654	0	0.0143062	0.0107296	0.0178827	0.0143062	0	0.00357654	0.00357654	0	0.00357654
OTU1668	0	0	0	0	0	0	0	0	0	0	0	0	0	0.0214592	0	0	0	0	0	0	0	0	0	0	0.0250358	0.0107296	0.00715308	0.00715308	0	0	0	0	0	0	0	0	0.0214592	0.0250358	0.0321888	0.0429185	0	0	0	0	0	0	0	0	0
OTU1669	0	0	0	0	0	0	0	0	0	0	0	0	0	0	0	0	0	0	0	0	0	0	0	0	0	0	0	0	0	0	0	0	0	0	0	0	0	0	0	0	0	0	0	0	0	0	0	0	0
OTU167	0.214592	0.189557	0.203863	0.164521	1.39485	1.00501	1.00143	0.879828	0.293276	0.214592	0.321888	0.286123	0.715308	0.865522	0.604435	0.636624	0	0	0	0.00357654	0.0822604	0.110873	0.0536481	0.19671	0.00357654	0	0	0	0	0	0	0	0	0	0.00715308	0.00357654	0.00715308	0	0.00357654	0	0.00357654	0.00715308	0.00357654	0.00357654	1.00501	0.819027	0.819027	0.897711	0
OTU1670	0	0	0	0	0	0	0	0	0	0	0	0	0.0143062	0	0	0	0	0	0	0.00715308	0	0	0	0	0	0.00715308	0	0	0	0	0	0	0	0	0	0	0	0	0	0	0	0	0	0.00357654	0	0	0	0	0
OTU1671	0	0	0	0	0	0	0	0	0	0	0	0	0	0	0	0	0	0	0	0	0	0	0	0	0	0	0	0	0	0	0	0	0	0	0	0	0	0	0	0	0	0	0	0	0	0	0	0	0
OTU1672	0	0	0	0	0.0107296	0	0	0	0	0	0	0	0	0	0	0	0	0	0	0	0	0	0	0	0	0	0	0	0	0	0	0	0	0	0	0	0	0	0	0	0	0.00715308	0.00715308	0.0107296	0	0	0	0	0
OTU1673	0	0	0	0	0	0	0	0	0	0	0	0	0	0	0	0.0143062	0	0	0	0.00715308	0	0	0.00357654	0.0107296	0.0357654	0.0786838	0.0608011	0.0536481	0	0.00357654	0	0	0.00357654	0	0	0.00357654	0	0	0	0	0	0	0	0	0	0	0	0	0
OTU1674	0.0178827	0.00357654	0.00715308	0.00715308	0	0	0	0	0	0.00357654	0	0.00357654	0	0	0	0	0.00357654	0.00715308	0.00715308	0.00357654	0	0.00357654	0.00357654	0.00357654	0	0	0	0	0	0	0.00357654	0.00357654	0.00357654	0.00357654	0.00357654	0.00357654	0	0	0	0	0.00357654	0	0	0.00357654	0	0	0	0.00357654	0.0107296
OTU1675	0	0	0	0	0	0	0	0	0	0	0	0	0	0	0	0	0	0	0	0	0.00715308	0	0.00357654	0	0	0	0	0	0.00357654	0.00357654	0.00357654	0	0	0	0	0	0	0.00715308	0	0.00357654	0	0	0	0	0.0214592	0.0214592	0.00715308	0.0286123	0.00357654
OTU1676	0	0	0	0	0	0	0	0	0	0.00357654	0	0	0	0	0	0	0	0	0	0	0	0	0	0	0	0	0	0	0	0	0	0	0	0	0	0	0.0321888	0.0608011	0.10372	0.110873	0	0	0	0.00357654	0	0	0	0	0
OTU1677	0	0	0	0	0.0178827	0.0107296	0	0.00357654	0.0107296	0.00357654	0.0107296	0	0.0178827	0.0286123	0.0214592	0.0143062	0	0	0	0.00357654	0	0	0	0	0.00357654	0.00357654	0.0143062	0.0107296	0	0	0	0	0.00357654	0.00357654	0.0178827	0.0250358	0.00357654	0	0	0	0	0	0	0	0.00357654	0.00357654	0	0.00357654	0
OTU1678	0	0	0	0	0	0	0	0	0	0	0	0	0.0429185	0	0	0	0	0	0	0	0	0.00715308	0	0.00357654	0.0178827	0.0214592	0.0178827	0.0107296	0	0	0	0	0	0	0	0	0	0	0	0.0107296	0	0	0	0	0	0	0	0	0
OTU1679	0.00357654	0	0	0	0	0	0	0.00357654	0	0.00357654	0	0.00357654	0	0	0	0	0.00715308	0.00357654	0	0	0	0	0	0	0	0.00357654	0	0	0.00357654	0.00715308	0.00715308	0.0107296	0.0214592	0.0178827	0.0321888	0.0143062	0.0107296	0.00357654	0.00357654	0	0	0	0	0	0.00357654	0.00357654	0.00357654	0.00357654	0.0178827
OTU168	0.0858369	0.0286123	0.00715308	0.0214592	0.0715308	0.100143	0.0679542	0.157368	0.497139	0.436338	0.386266	0.486409	0.264664	0.114449	0.0500715	0.125179	0.0715308	0.0715308	0.0429185	0.107296	0.0143062	0.0214592	0.0250358	0.0214592	0.0643777	0.0858369	0.0500715	0.0608011	0.0357654	0.0143062	0.046495	0.00357654	0.00715308	0.0107296	0.00715308	0.00715308	0.396996	0.2897	0.332618	0.468526	0.139485	0.125179	0.0894134	0.203863	0.436338	0.368383	0.286123	0.2897	0.339771
OTU1680	0	0	0	0	0	0	0	0	0	0	0	0	0.0643777	0	0	0	0	0	0	0	0	0	0	0	0	0	0	0	0	0	0	0	0	0	0	0	0	0	0	0	0	0.00357654	0	0	0	0	0	0	0
OTU1681	0.0286123	0.0429185	0.0393419	0.046495	0	0	0	0	0	0	0	0	0	0	0	0	0	0.0143062	0.0107296	0	0	0	0	0	0.00357654	0	0	0	0	0	0	0	0	0	0	0	0	0	0	0	0	0	0	0	0.0214592	0.00715308	0.00715308	0.00715308	0
OTU1682	0.00715308	0.0143062	0.00357654	0.00715308	0.00715308	0	0.00715308	0.00715308	0	0.00357654	0.00715308	0	0.0178827	0.0214592	0.0178827	0.00715308	0	0	0	0	0	0	0	0	0	0	0	0	0	0	0	0	0	0	0	0	0	0	0	0	0	0	0	0	0.00357654	0	0.0107296	0.00357654	0
OTU1683	0.00357654	0	0	0	0	0	0	0	0	0	0.00357654	0	0	0	0	0	0.00357654	0.00357654	0	0	0	0.0107296	0.0107296	0.00357654	0.00357654	0	0	0.00715308	0	0	0	0.00357654	0.0178827	0	0.00357654	0.00357654	0.0107296	0.0178827	0.0107296	0.0143062	0.00715308	0	0	0	0.00715308	0.00357654	0.00357654	0	0
OTU1684	0	0	0	0	0	0	0.00357654	0.00357654	0	0.00715308	0	0.00357654	0	0	0	0	0	0	0	0	0	0	0.00357654	0	0	0	0	0	0.0178827	0.0608011	0.0214592	0.0143062	0	0	0	0	0	0	0	0	0	0	0	0	0	0.00715308	0.00715308	0.00715308	0
OTU1685	0.00715308	0	0	0	0.00357654	0	0.0143062	0.00715308	0	0	0	0	0	0.0286123	0	0	0	0	0.00715308	0	0	0	0	0.00357654	0	0	0	0	0	0	0	0	0	0	0	0	0	0	0	0.0107296	0	0	0	0	0	0.00715308	0.0250358	0.00715308	0
OTU1686	0	0	0	0	0	0.00357654	0.00357654	0	0	0	0	0	0	0	0.00357654	0.00357654	0	0	0	0.00357654	0.0107296	0.00715308	0.00357654	0.00715308	0	0.00715308	0	0.00357654	0	0.00715308	0.00357654	0.00357654	0.0107296	0.00715308	0.00357654	0.00715308	0	0	0	0.00357654	0	0	0.00715308	0.00357654	0	0	0.00357654	0	0.00357654
OTU1687	0	0	0	0	0	0	0	0	0	0	0	0	0	0	0	0	0	0	0	0	0	0	0	0	0	0	0	0	0	0	0	0	0	0	0	0	0	0	0	0.00715308	0	0	0	0	0	0	0	0	0.00715308
OTU1688	0	0	0	0	0	0.00357654	0	0	0	0	0	0	0	0	0	0	0.0107296	0.0107296	0.00357654	0	0	0	0	0	0	0	0	0	0.00357654	0.00715308	0.00715308	0	0	0	0	0	0	0	0	0	0	0	0	0.00357654	0.00715308	0.00357654	0.00357654	0.0107296	0
OTU1689	0	0	0	0	0	0	0	0	0	0	0	0	0	0	0	0	0.0679542	0.0572246	0.178827	0.0894134	0	0	0	0	0	0	0	0	0	0	0	0	0	0	0	0	0	0	0	0	0	0	0	0	0	0	0	0	0
OTU169	0	0.00357654	0	0	0.0178827	0.0107296	0.00357654	0.0143062	0.0107296	0	0	0.00357654	0	0	0	0	0	0.00357654	0	0.00357654	0	0	0.00357654	0	0	0	0	0	0.679542	0.801144	0.683119	0.300429	0	0	0	0	0.00357654	0	0	0	0.0679542	0.0751073	0.0608011	0.110873	0	0.0107296	0	0	0.0608011
OTU1690	0	0	0	0	0	0	0	0	0	0	0	0	0	0	0	0	0	0.00715308	0	0	0	0	0	0	0	0	0	0	0	0.0143062	0.00715308	0.00357654	0	0	0	0	0	0	0	0	0	0	0	0	0	0	0	0	0
OTU1691	0	0	0	0	0	0	0	0	0	0	0	0	0	0.0143062	0	0	0.0321888	0.0214592	0.0321888	0.0178827	0.00715308	0	0.00357654	0	0	0	0	0.00715308	0.00357654	0.00715308	0.0107296	0.0107296	0	0	0	0	0	0.00357654	0.00357654	0.00357654	0.00715308	0.0143062	0.00715308	0.0143062	0	0	0	0	0.0286123
OTU1692	0	0	0	0	0	0	0	0	0	0	0	0	0	0	0	0	0	0	0	0	0	0	0	0	0	0	0	0	0.00357654	0.00715308	0	0	0	0	0	0	0	0	0	0.00715308	0	0	0	0	0	0	0	0	0.00357654
OTU1693	0	0	0	0	0	0	0	0	0	0	0	0	0	0	0	0	0	0	0	0	0	0	0	0	0	0	0	0	0	0	0	0	0	0	0.00715308	0	0	0	0	0	0	0	0	0	0	0	0	0	0
OTU1694	0	0	0	0	0	0	0	0	0	0	0	0	0	0	0	0	0	0	0	0	0	0	0.00357654	0	0	0	0	0	0	0	0	0	0	0	0	0	0	0	0	0	0	0	0	0	0	0	0	0	0
OTU1695	0	0	0	0	0	0	0	0	0	0	0	0	0	0	0	0	0	0	0	0.00715308	0.00357654	0	0	0	0.0107296	0.00357654	0.00715308	0.0107296	0	0	0	0	0	0	0.00357654	0.00715308	0.00357654	0	0.00357654	0	0	0.00357654	0	0	0	0	0	0	0.0250358
OTU1696	0	0	0	0	0	0	0	0	0	0	0	0	0.00357654	0	0.00357654	0	0	0	0.0107296	0.00357654	0	0	0	0	0	0	0.00357654	0	0.00357654	0.0143062	0.00715308	0.0214592	0	0.00357654	0.00715308	0	0.00715308	0.0107296	0.0107296	0.00715308	0	0	0	0	0	0	0	0	0.0143062
OTU1697	0	0	0	0	0	0	0	0	0	0	0	0	0	0	0	0	0.00357654	0.00357654	0	0	0.0107296	0.00715308	0.00715308	0.0107296	0	0	0.00357654	0	0.0214592	0.0250358	0.0214592	0.0500715	0	0	0	0.00357654	0	0	0	0	0	0.00357654	0.00357654	0.0143062	0	0	0	0	0.0178827
OTU1698	0	0	0	0	0	0	0	0	0	0	0	0	0	0	0	0	0	0	0	0	0	0.00357654	0	0	0	0	0	0	0.00357654	0	0.0143062	0	0	0	0	0	0	0	0	0	0.00357654	0.00357654	0	0	0	0	0	0	0
OTU1699	0	0	0	0	0	0	0.00357654	0	0	0.0107296	0.00357654	0	0.0178827	0.00357654	0.00715308	0	0.00715308	0.00357654	0	0.00357654	0	0	0	0	0	0	0	0	0.00357654	0	0	0	0	0	0	0	0	0	0	0.00357654	0	0.00357654	0	0	0	0	0	0	0
OTU17	0.00357654	0	0	0	0.00357654	0.00357654	0.00357654	0.00715308	0.00715308	0	0	0.00357654	0.19671	0.561516	0.336195	0.407725	1.27682	0.801144	0.500715	0.969242	1.52361	1.43777	1.21602	1.56652	1.00501	0.758226	0.679542	0.897711	0.0608011	0.0965665	0.046495	0.0679542	1.1588	1.13734	1.49857	1.04077	0.125179	0.114449	0.17525	0.135908	0.211016	0.293276	0.164521	0.125179	0.0178827	0.0357654	0.0715308	0.0250358	0.046495
OTU170	0.0536481	0.0321888	0.0357654	0.0178827	0	0	0	0	0.00715308	0.00715308	0.0178827	0	0.0321888	0	0.0250358	0	0.525751	0.432761	0.396996	0.37196	0.0178827	0.00357654	0.0178827	0.0107296	0	0.00357654	0.00357654	0.00357654	0.0572246	0.132332	0.0536481	0.0536481	0	0	0	0	0.18598	0.207439	0.157368	0.214592	0.0107296	0.0286123	0.0214592	0.0429185	0	0	0	0	0.00357654
OTU1700	0.00357654	0	0.00357654	0	0.00715308	0	0.00357654	0	0	0.00715308	0.00715308	0	0	0	0	0	0.0143062	0.0107296	0	0.00357654	0.00357654	0.00357654	0	0.00357654	0	0	0	0.00357654	0.00357654	0	0.00357654	0	0	0	0	0	0.0107296	0.0321888	0.0143062	0.0143062	0	0	0.00357654	0	0.00715308	0.00715308	0	0.00357654	0
OTU1701	0	0	0	0	0	0	0	0	0	0	0	0	0	0	0	0	0.0214592	0.0107296	0.0178827	0.00357654	0	0.00715308	0.00715308	0	0	0	0	0	0.0178827	0.0107296	0	0.0143062	0	0.00357654	0.00357654	0	0	0.00357654	0	0.00715308	0.00357654	0	0.00715308	0.00357654	0	0	0	0	0.00715308
OTU1702	0.00715308	0.0107296	0	0	0.110873	0.128755	0.160944	0.09299	0	0	0	0	0	0	0	0	0	0	0	0	0	0	0	0	0	0	0	0	0	0	0	0	0	0	0	0	0	0	0	0	0	0	0	0	0	0	0	0	0
OTU1703	0	0	0	0	0	0	0	0	0	0	0	0	0	0	0	0	0	0	0	0	0	0	0	0	0	0	0	0	0	0	0	0	0	0	0	0	0	0	0	0	0	0	0	0	0	0	0	0	0
OTU1704	0	0	0	0	0	0	0	0	0	0	0	0	0.0393419	0	0.0143062	0.00357654	0.00357654	0.00715308	0	0	0.0107296	0.00357654	0.0178827	0.00715308	0	0	0	0	0	0	0.00357654	0	0	0	0	0.00357654	0	0.00357654	0	0	0	0.00357654	0.00357654	0	0	0	0	0.00357654	0
OTU1705	0	0	0	0	0	0	0	0	0	0	0.00357654	0	0	0	0	0	0.0143062	0	0	0	0	0.00357654	0.00357654	0.00357654	0	0.00715308	0	0.00357654	0	0	0	0	0	0	0	0	0	0	0	0	0	0	0	0	0.00715308	0.00715308	0.0178827	0.0143062	0
OTU1706	0.0143062	0.00715308	0.00715308	0	0	0	0	0	0	0.00715308	0	0	0	0.00357654	0	0.0107296	0.0608011	0.0250358	0.0321888	0.0250358	0	0	0	0	0	0	0	0	0	0	0	0	0	0	0	0	0	0	0	0	0	0	0	0	0.00357654	0.00357654	0	0	0
OTU1707	0	0	0	0	0	0	0	0	0	0	0	0	0	0	0	0	0	0	0	0	0	0	0	0.00357654	0	0	0	0	0	0.00357654	0.00715308	0	0	0	0	0	0	0	0	0	0	0	0	0	0	0	0	0	0
OTU1708	0	0	0	0	0	0	0	0	0	0	0	0	0	0	0	0	0	0	0	0	0	0	0	0	0	0	0	0	0.00357654	0	0.0214592	0.00357654	0	0	0	0	0	0	0	0	0	0	0	0	0	0	0	0	0
OTU1709	0	0	0	0	0	0	0	0	0	0	0	0	0	0	0	0	0	0	0	0	0	0	0	0	0	0	0	0	0	0.0107296	0.0143062	0	0	0	0	0	0.00357654	0	0	0	0	0	0	0	0	0	0	0	0
OTU171	0	0	0	0	0	0	0	0	0	0	0	0	0.0393419	0.0178827	0.0250358	0	0.00715308	0.00357654	0	0.00357654	0	0.00357654	0	0	0.0250358	0.0286123	0.0321888	0.0286123	0	0	0	0	0	0	0	0	3.37625	3.3691	5.56509	4.71745	0.0321888	0.0143062	0.0178827	0.0500715	0	0	0	0	0.00357654
OTU1710	0	0	0	0	0.0751073	0.0608011	0.0751073	0.128755	0	0	0	0.00357654	0	0	0	0	0	0	0.00357654	0	0	0	0	0	0	0	0	0	0	0	0	0	0	0	0	0	0	0	0	0	0	0	0	0	0	0.0107296	0.00357654	0	0.00715308
OTU1711	0	0	0	0	0	0	0	0	0	0	0	0	0	0	0	0	0.0143062	0.00715308	0	0.00715308	0	0	0	0	0	0	0	0	0	0	0	0	0	0	0	0	0	0	0	0	0.00715308	0.00357654	0.00357654	0.00357654	0	0	0	0	0
OTU1712	0	0	0	0	0	0	0	0	0	0	0	0	0	0	0	0.046495	0.00715308	0	0.00357654	0	0	0	0	0	0	0	0	0	0.00357654	0	0	0.00357654	0	0	0	0	0	0	0	0	0	0	0	0	0	0	0.0107296	0	0.0393419
OTU1713	0	0	0	0	0	0	0	0	0.00715308	0.0107296	0.00357654	0	0	0	0	0	0	0.00715308	0.00357654	0.00357654	0	0	0	0	0	0	0	0	0	0	0	0.00357654	0	0	0	0	0	0.0107296	0	0.00715308	0	0	0.00357654	0	0.00357654	0	0	0.00357654	0.0214592
OTU1714	0	0	0	0	0	0	0	0	0	0	0	0	0	0	0	0	0	0	0	0	0	0	0	0	0	0	0	0	0	0	0	0	0	0	0	0	0	0	0	0	0	0	0	0	0	0	0	0	0
OTU1715	0	0	0	0	0	0	0	0	0	0	0	0	0	0	0	0	0	0	0	0	0	0	0	0	0	0	0	0	0	0.00357654	0.0250358	0.00715308	0	0	0	0	0	0	0	0	0	0	0	0	0	0	0	0	0
OTU1716	0	0	0	0.00357654	0.0178827	0.00357654	0.0286123	0.0250358	0.0143062	0.0357654	0.0643777	0.0393419	0	0	0	0	0	0	0	0	0	0	0	0	0	0	0	0	0	0	0	0	0	0	0	0	0	0	0	0	0	0	0	0	0.0715308	0.046495	0.0143062	0.0715308	0
OTU1717	0	0	0	0.00715308	0	0.00357654	0.00357654	0.00357654	0	0	0	0.00357654	0	0	0	0	0	0	0	0	0	0	0	0	0	0	0.00357654	0	0.00357654	0	0	0.00357654	0.0822604	0.0679542	0.0643777	0.0894134	0	0	0	0.0107296	0	0	0	0.00715308	0	0	0	0	0
OTU1718	0	0	0	0	0	0	0	0	0	0	0	0	0	0	0	0	0.0143062	0.0321888	0.0751073	0.0178827	0	0	0	0.00357654	0	0	0.00357654	0	0.00715308	0.00357654	0.00357654	0.00357654	0	0.00357654	0.00357654	0	0	0.00357654	0	0	0	0	0.00715308	0.0107296	0	0	0	0	0.0715308
OTU1719	0	0	0	0	0	0	0	0	0	0	0	0	0	0	0	0	0	0	0	0	0	0	0	0	0	0	0	0	0	0	0	0	0	0	0	0	0	0	0	0	0	0	0	0	0	0	0	0	0
OTU172	0.0250358	0.0178827	0.0143062	0.0143062	0.100143	0.125179	0.139485	0.143062	0.0357654	0.0393419	0.0143062	0.0321888	0.0143062	0.00715308	0.0143062	0	0.0178827	0.0250358	0.0286123	0.0393419	0	0.00357654	0	0	0.132332	0.171674	0.128755	0.189557	0.0536481	0.0679542	0.0643777	0.118026	0.0786838	0.0608011	0.0393419	0.046495	0.0178827	0.0250358	0.0107296	0.0178827	0.00715308	0.00357654	0.00357654	0	0.0751073	0.0286123	0.0357654	0.0679542	0.0286123
OTU1720	0	0	0.00357654	0.00715308	0	0	0	0	0	0	0	0	0	0	0	0	0.00357654	0	0.00715308	0.00357654	0	0	0.00357654	0	0.00715308	0	0.00357654	0.00715308	0.00357654	0.00357654	0	0.00715308	0.00357654	0.00357654	0	0	0	0	0	0	0	0	0	0	0	0	0	0	0.0107296
OTU1721	0	0.00357654	0	0.00357654	0	0	0	0	0	0	0	0	0	0.00715308	0	0	0	0	0	0	0	0	0	0	0.0214592	0.0357654	0.0321888	0.0143062	0	0	0	0	0	0	0	0	0.0107296	0.0393419	0.0250358	0.0250358	0	0	0	0.00357654	0	0	0	0	0
OTU1722	0	0	0	0	0	0	0	0	0	0	0	0	0	0	0	0	0	0	0	0.00715308	0	0	0.00357654	0.00357654	0.0143062	0.00357654	0.00357654	0	0	0	0	0	0	0.00357654	0.00357654	0.00357654	0	0	0	0	0	0	0	0	0	0	0	0	0
OTU1723	0	0	0	0	0	0	0	0	0	0	0	0	0	0	0	0	0	0	0	0	0	0	0	0	0	0	0	0	0	0	0	0	0	0	0	0	0	0.00357654	0	0.00357654	0	0	0	0	0	0	0	0.00357654	0
OTU1724	0	0	0	0	0	0	0	0	0	0	0	0	0	0	0	0	0	0	0	0	0	0	0	0	0	0	0	0	0	0	0	0	0	0	0	0	0	0	0	0	0	0	0	0	0	0	0	0	0
OTU1725	0	0	0	0	0	0	0	0	0	0	0	0	0	0	0	0	0	0	0	0	0	0	0	0	0	0	0	0	0	0	0	0	0.00357654	0.00715308	0.00357654	0.0107296	0	0	0	0	0	0	0	0	0	0	0	0	0
OTU1726	0	0	0.00715308	0.00357654	0.0357654	0.00357654	0.00715308	0.0107296	0.0250358	0.0107296	0.0214592	0.0214592	0.00715308	0.00715308	0	0.0178827	0.00715308	0.00715308	0.00715308	0	0.00357654	0.0107296	0	0.00357654	0.00357654	0.0143062	0.0143062	0.00357654	0	0	0	0	0.00715308	0	0	0	0	0	0	0	0	0	0	0	0.0107296	0.0107296	0.0214592	0.00715308	0
OTU1727	0	0	0	0	0	0	0	0	0	0	0	0	0	0	0	0	0	0	0	0	0	0	0	0	0	0	0	0	0	0	0	0	0	0	0	0	0	0	0	0	0	0	0	0	0	0	0	0	0
OTU1728	0	0	0	0	0	0	0	0	0	0	0	0	0	0	0	0	0.00357654	0	0	0.00357654	0	0	0	0	0	0	0	0	0	0	0	0	0	0	0	0	0.00357654	0.00357654	0.00715308	0.00715308	0.00357654	0	0	0.00357654	0	0	0	0	0.00357654
OTU1729	0	0	0	0	0	0	0	0	0	0	0	0	0	0	0	0	0	0	0	0	0	0	0	0	0	0	0	0	0	0	0	0	0	0	0	0	0.00715308	0.0178827	0.0214592	0.0286123	0	0	0	0	0	0	0	0	0.00715308
OTU173	0	0	0	0	0	0	0	0	0	0	0	0	0	0	0	0.0500715	0	0	0	0	0	0	0	0.00357654	0	0	0	0	0.168097	0.146638	0.0786838	0.107296	0	0	0	0	0	0	0	0	0	0.0107296	0	0.00357654	0	0	0	0	0.0107296
OTU1730	0	0	0	0	0	0	0	0	0	0	0	0	0	0	0	0	0.00357654	0	0.00357654	0.00357654	0	0	0	0	0	0	0.00357654	0.00715308	0	0.00357654	0	0	0	0.00357654	0	0	0	0	0	0	0.00357654	0.00715308	0	0.00357654	0	0	0	0	0.00715308
OTU1731	0.00357654	0.00357654	0	0	0.0214592	0.00357654	0.00357654	0.0107296	0.0250358	0.0250358	0.00715308	0.0178827	0.046495	0.0107296	0.00357654	0.0143062	0.00715308	0	0.00357654	0.00357654	0	0.00357654	0	0	0.0107296	0	0.00715308	0.0286123	0.00357654	0	0	0	0	0.00357654	0.00357654	0.00357654	0	0	0	0	0	0	0	0	0.0107296	0.0143062	0.00715308	0.00357654	0
OTU1732	0	0	0	0	0	0	0	0	0	0	0	0	0	0	0	0	0	0	0	0	0	0	0	0	0	0	0	0	0	0.00357654	0	0	0	0	0	0	0	0.00357654	0	0	0.00357654	0.00357654	0.0107296	0.0214592	0	0	0	0	0.00715308
OTU1733	0	0	0	0	0	0	0	0	0	0	0	0	0	0	0	0	0	0	0	0	0	0	0	0	0	0	0	0	0	0	0	0	0	0	0	0	0	0	0	0	0	0	0	0	0	0	0	0	0
OTU1734	0	0	0	0	0	0	0	0	0	0	0	0	0	0	0	0	0	0	0	0	0	0	0	0	0	0	0	0	0.00357654	0	0	0	0.0429185	0.0429185	0.0250358	0.0321888	0.00357654	0.0107296	0	0.00357654	0	0	0	0	0	0	0	0	0
OTU1735	0	0.00357654	0	0	0	0	0	0	0	0	0	0.00357654	0.00715308	0.00715308	0	0	0	0	0	0	0	0	0.00357654	0	0	0	0	0	0.00357654	0	0	0	0	0	0	0	0	0	0	0	0	0.00357654	0	0	0	0.0178827	0.00357654	0	0
OTU1736	0	0	0	0	0	0	0	0	0	0	0	0	0	0	0	0	0	0.00357654	0	0	0	0	0	0	0	0	0.00357654	0	0.00357654	0	0.00357654	0	0.00715308	0.00357654	0	0.0107296	0.00357654	0.00357654	0	0	0.00357654	0	0.00357654	0	0	0	0	0	0.00357654
OTU1737	0	0	0	0	0	0	0	0	0	0	0	0	0	0	0	0	0	0	0	0	0	0	0	0	0	0	0	0	0.00715308	0	0	0	0	0	0	0	0	0	0	0	0	0	0.0143062	0	0	0	0	0	0
OTU1738	0	0	0	0.00357654	0	0.00715308	0	0.00357654	0	0	0	0	0.0286123	0.0286123	0	0.0178827	0	0	0	0	0	0	0	0	0	0	0	0	0	0	0	0	0	0	0	0	0	0	0	0	0	0	0	0	0.00357654	0.0107296	0.0107296	0.00715308	0
OTU1739	0	0	0	0	0	0	0	0	0	0	0	0	0	0	0	0	0.0178827	0.0536481	0.0393419	0.10372	0	0	0	0	0	0	0	0	0.00357654	0	0.00357654	0.00357654	0	0	0	0	0	0	0	0	0.00357654	0	0.0107296	0.0143062	0	0	0	0	0
OTU174	0	0	0	0.00357654	0	0.00357654	0	0	0.00357654	0	0	0	0	0.00715308	0.0214592	0.0429185	0	0	0.0178827	0.00357654	0	0	0	0	0	0	0	0	0.0250358	0.0357654	0.00715308	0.0143062	0.811874	0.765379	0.472103	0.350501	0.0393419	0.0429185	0.0286123	0.0500715	0.0143062	0.0143062	0.00715308	0.00715308	0	0.00715308	0	0	0
OTU1740	0	0	0	0	0	0	0	0	0	0	0	0	0	0	0	0	0	0	0	0	0	0	0	0	0	0	0	0	0	0	0	0	0	0	0	0	0	0	0	0	0	0	0	0	0	0	0	0	0
OTU1741	0	0.00357654	0.00357654	0.00357654	0.0178827	0.0536481	0.0572246	0.0250358	0.046495	0.0572246	0.0321888	0.0393419	0	0	0	0	0	0	0	0	0	0	0	0	0	0	0	0	0	0	0	0	0	0	0	0	0	0	0	0	0	0	0	0	0.0429185	0.046495	0.0107296	0	0
OTU1742	0	0	0.00357654	0	0.00357654	0.00357654	0.00715308	0	0	0.00715308	0.00715308	0.0143062	0.0321888	0.0286123	0	0.00357654	0.00357654	0.0143062	0	0.0107296	0	0	0	0	0.00357654	0.00357654	0	0.00357654	0	0	0	0	0.0107296	0.0143062	0.0143062	0.0143062	0	0	0.00357654	0.00357654	0	0	0	0.00357654	0.00357654	0	0.00357654	0.00357654	0
OTU1743	0	0	0	0	0	0	0	0	0	0	0	0	0	0	0	0	0	0	0	0	0	0	0	0	0	0	0	0	0.0107296	0.00357654	0	0.0107296	0	0	0	0	0	0	0	0	0	0	0	0	0	0	0	0	0
OTU1744	0	0	0	0	0	0	0	0	0	0	0	0	0	0	0	0	0	0	0	0	0	0	0	0	0	0	0	0	0	0	0	0	0.0107296	0.0250358	0.0214592	0.00357654	0.114449	0.0786838	0.0894134	0.118026	0	0	0	0	0	0	0	0	0
OTU1745	0	0	0	0	0.0178827	0.0107296	0.00357654	0.0250358	0.0608011	0.0214592	0.0679542	0.00715308	0	0	0	0	0	0	0	0	0	0	0	0	0	0	0	0.0107296	0	0	0	0	0	0	0	0	0.0107296	0	0	0	0	0	0	0	0.0107296	0.00357654	0.0178827	0	0.00715308
OTU1746	0	0	0	0.0107296	0.0429185	0.0357654	0.0214592	0.0536481	0.046495	0.100143	0.0500715	0.0143062	0	0	0	0	0	0	0	0	0	0	0	0	0	0	0	0	0	0	0	0	0	0	0	0	0	0	0	0	0	0	0	0	0.0286123	0.0143062	0.00715308	0.0178827	0
OTU1747	0	0	0	0	0	0	0	0	0	0	0	0	0	0	0	0	0	0	0	0	0	0	0	0	0	0	0.00357654	0	0	0	0	0	0	0	0	0	0	0	0	0	0	0	0	0	0.00357654	0	0	0	0
OTU1748	0	0	0	0	0	0	0	0	0	0	0	0	0	0	0	0	0	0	0	0	0	0	0	0	0	0	0	0	0	0	0	0	0	0	0	0	0	0	0	0	0	0	0	0	0	0	0	0	0
OTU1749	0	0	0	0	0.00357654	0	0.0107296	0.00357654	0	0	0.00715308	0	0	0.00715308	0.00357654	0.00357654	0	0	0	0	0.0143062	0	0	0.0143062	0.00715308	0.00715308	0	0	0.0214592	0.00715308	0.00357654	0.00357654	0.00357654	0	0	0	0	0.00357654	0.00357654	0	0	0	0	0	0.00357654	0.0107296	0	0	0
OTU175	0	0.00357654	0	0.00357654	0.0178827	0.0107296	0.0250358	0.0321888	0.0107296	0.0286123	0.0357654	0.0321888	0.0286123	0.0357654	0.0643777	0.0393419	0.100143	0.100143	0.0751073	0.110873	0.0572246	0.0715308	0.0357654	0.0500715	0.00715308	0.0143062	0.0143062	0.0107296	0.318312	0.375536	0.336195	0.536481	0.00715308	0.0143062	0.0107296	0.0143062	0	0	0.00715308	0.00715308	0.0715308	0.0858369	0.0965665	0.0572246	0	0.0143062	0.0178827	0.00715308	0.0536481
OTU1750	0	0	0	0	0	0	0	0	0	0	0	0	0	0	0	0	0	0	0	0	0	0	0	0	0	0	0	0.00357654	0	0	0	0	0	0	0	0	0	0	0	0	0	0.00357654	0	0.00357654	0	0	0	0	0
OTU1751	0	0	0	0	0	0	0.00357654	0	0	0	0	0	0	0	0	0	0	0	0	0	0.0321888	0.0107296	0.00715308	0.0214592	0	0	0	0	0	0	0	0	0	0	0	0	0	0	0.00715308	0	0.0321888	0.107296	0.0286123	0.0286123	0	0	0	0	0
OTU1752	0	0	0	0	0	0	0	0	0	0	0	0	0.0107296	0.0214592	0	0	0	0.00357654	0	0	0	0	0	0	0	0	0	0	0.0178827	0	0.0393419	0.0321888	0	0	0	0	0	0	0	0	0	0	0	0	0	0	0	0	0
OTU1753	0	0	0	0	0	0	0	0	0	0	0	0	0	0	0	0	0	0	0	0	0	0	0	0	0	0	0	0	0	0	0.00357654	0	0	0	0	0	0	0	0	0	0	0.00357654	0	0	0	0	0	0	0.0107296
OTU1754	0	0	0	0	0	0	0	0	0	0	0	0	0	0	0	0	0	0	0	0	0	0	0	0	0	0	0	0	0	0	0	0	0	0	0	0	0	0	0	0	0	0	0	0	0	0	0	0	0.0143062
OTU1755	0	0	0	0	0	0	0	0	0	0	0	0	0	0	0	0	0.00357654	0.00357654	0	0.00357654	0	0	0	0	0.00357654	0.00357654	0	0	0.046495	0.0250358	0.00715308	0.0286123	0	0	0	0	0	0	0	0	0	0.00715308	0.0143062	0.00357654	0	0	0	0	0.00357654
OTU1756	0	0	0	0	0	0	0	0	0	0	0	0	0	0	0	0	0	0.00715308	0.00357654	0	0	0	0	0	0	0	0	0	0	0	0	0	0	0	0	0	0	0	0	0	0	0	0	0	0.0822604	0.0858369	0.0751073	0.0393419	0
OTU1757	0	0	0.00357654	0	0	0	0	0	0	0	0	0	0	0	0	0	0	0	0	0.00357654	0	0.00715308	0.00357654	0	0	0	0	0	0	0	0	0	0	0	0	0	0	0	0	0	0	0	0	0	0	0	0	0	0
OTU1758	0.00357654	0	0	0	0	0.0107296	0.00715308	0.00357654	0	0	0	0	0	0.0143062	0.0107296	0.00357654	0	0	0	0	0.0143062	0.00357654	0.00357654	0.0107296	0.00715308	0.00715308	0.0178827	0.0107296	0.00357654	0	0.00357654	0.00357654	0	0	0	0	0.00715308	0.00715308	0.0107296	0.0107296	0	0	0	0	0.00715308	0	0.00357654	0.0143062	0
OTU1759	0	0	0.00715308	0	0.00357654	0.0107296	0.0143062	0.0178827	0	0	0	0	0	0	0	0	0	0	0	0	0	0	0	0	0	0.00357654	0.00357654	0	0	0	0	0	0	0.00357654	0	0	0	0.00715308	0	0	0	0	0	0	0.0178827	0	0	0	0
OTU176	0.00357654	0.00715308	0.00357654	0.0107296	0.0178827	0.0178827	0.00715308	0.00357654	0.00715308	0.00715308	0	0	0.00357654	0.00715308	0.00357654	0.00357654	0.110873	0.100143	0.0572246	0.139485	0.00357654	0.00715308	0.00357654	0	0.0178827	0.0143062	0.0107296	0.0107296	0.171674	0.300429	0.132332	0.118026	0	0	0	0	0.00357654	0	0	0.00715308	0.00357654	0.00357654	0.0107296	0.00357654	0.0107296	0	0.00357654	0	0
OTU1760	0	0	0	0	0	0	0	0	0	0	0	0	0	0	0	0	0.0143062	0.00357654	0.00715308	0	0	0	0.00357654	0	0	0	0	0	0	0	0.00357654	0	0	0	0	0	0	0	0	0	0.00357654	0.0357654	0.0679542	0.0429185	0	0	0	0	0.0143062
OTU1761	0	0	0	0	0	0	0	0	0	0	0	0	0.0393419	0.0178827	0	0.00357654	0	0	0	0	0	0	0	0	0.0250358	0.0286123	0.0286123	0.0107296	0	0	0	0	0.0286123	0.0178827	0.0143062	0.0429185	0	0.00357654	0.00357654	0	0	0	0	0	0	0	0	0	0
OTU1762	0	0	0	0	0	0	0	0	0	0	0	0	0	0	0	0	0	0	0	0	0	0	0	0	0	0	0	0	0	0	0	0	0	0	0	0	0	0	0	0	0	0	0	0	0	0	0	0	0
OTU1763	0	0	0	0	0	0	0	0	0	0	0	0	0	0.0214592	0	0	0	0	0	0	0.00357654	0.00357654	0.00357654	0.00357654	0.0214592	0.0143062	0.0250358	0.0214592	0	0	0	0	0.00357654	0	0.00715308	0.00357654	0.00357654	0.00357654	0	0.00357654	0	0	0	0	0.00715308	0.00715308	0.00357654	0.00357654	0
OTU1764	0	0	0	0	0	0	0	0	0	0	0	0	0	0	0	0	0	0	0	0	0	0	0	0	0	0	0	0	0	0	0	0	0	0	0	0	0	0	0	0	0	0	0	0	0	0	0	0	0
OTU1765	0	0	0	0	0	0	0	0	0	0	0	0	0.046495	0	0.0250358	0	0	0.00357654	0	0	0.0143062	0.0178827	0.0178827	0.0250358	0	0	0.00357654	0	0.00715308	0.00357654	0	0	0	0	0	0	0	0	0	0	0	0.00357654	0	0	0	0	0	0	0
OTU1766	0	0	0.00357654	0	0.00357654	0	0.0178827	0	0	0	0	0	0.0107296	0.00715308	0	0.00715308	0	0	0	0	0.00357654	0	0	0	0	0.0178827	0.0107296	0.0107296	0	0	0	0	0	0	0	0	0.0214592	0.00357654	0.0107296	0.0321888	0	0	0	0	0.0178827	0.0143062	0.00715308	0.0143062	0
OTU1767	0	0	0	0	0.00357654	0	0.0107296	0.00715308	0.00357654	0	0.00357654	0	0.0429185	0.0500715	0.0143062	0.0214592	0	0	0	0	0	0	0	0	0	0	0	0	0	0	0	0	0	0	0	0	0	0	0	0	0	0	0	0	0.00357654	0.0107296	0.0143062	0.00357654	0
OTU1768	0	0	0	0	0	0	0	0	0	0	0	0	0	0	0	0	0	0	0	0	0	0	0	0	0	0	0	0	0	0	0	0	0	0	0	0	0	0	0	0	0.09299	0.0786838	0.0751073	0.143062	0	0	0	0	0
OTU1769	0	0	0	0	0	0	0	0	0	0	0	0	0	0	0	0	0	0	0	0	0	0	0.00715308	0.0178827	0	0	0	0	0	0	0	0	0.00357654	0	0	0	0.0822604	0.0751073	0.118026	0.0858369	0	0	0	0	0	0	0	0	0
OTU177	0.00715308	0.0178827	0.0321888	0.0143062	0	0	0	0	0.00357654	0	0	0	0	0.0608011	0	0.0143062	0.0107296	0.0393419	0.0357654	0.0143062	0.00357654	0	0.00715308	0	0	0	0.00357654	0	0.178827	0.09299	0.146638	0.0858369	0	0	0	0	0.0321888	0.046495	0.046495	0.0679542	0.582976	0.722461	0.532904	0.439914	0	0.00715308	0	0.0107296	0.182403
OTU1770	0	0	0	0	0	0	0	0	0	0	0	0	0	0	0	0	0	0	0	0	0	0	0	0	0	0	0	0	0	0	0	0	0	0	0	0	0	0	0	0	0	0	0	0	0	0	0	0	0
OTU1771	0	0	0	0	0	0	0	0	0	0	0.00357654	0	0	0	0	0	0	0.00357654	0	0	0	0	0	0	0.00357654	0	0	0	0.00357654	0.00715308	0	0.0107296	0	0.00357654	0	0	0	0	0	0	0	0	0.00357654	0	0	0	0	0	0
OTU1772	0	0	0	0	0	0	0	0	0	0	0	0	0	0	0	0	0	0	0	0	0	0	0	0	0	0	0	0	0.143062	0.0572246	0.046495	0.0429185	0	0	0	0	0.00715308	0	0.00357654	0	0	0	0	0	0	0	0	0	0
OTU1773	0	0	0	0	0	0	0	0	0	0	0	0	0	0	0	0	0	0	0	0	0	0	0	0	0	0	0	0	0	0	0	0	0	0	0	0	0.107296	0.0715308	0.107296	0.157368	0.00715308	0.0107296	0	0	0	0	0	0	0
OTU1774	0	0	0	0	0	0	0	0	0	0	0	0	0	0	0	0	0	0	0.0143062	0	0	0	0	0	0	0	0	0	0	0	0	0	0	0	0	0	0.0500715	0.0393419	0.0500715	0.0250358	0.00357654	0.00357654	0	0.0250358	0	0	0	0	0
OTU1775	0	0	0	0	0	0	0	0	0	0	0	0	0	0	0	0	0	0	0	0	0	0	0	0	0	0	0	0	0	0	0	0	0	0	0	0	0	0	0	0	0.00357654	0.00357654	0	0	0	0	0	0	0
OTU1776	0	0	0	0	0	0	0	0	0	0	0	0	0	0.00357654	0	0	0	0	0	0	0	0	0	0	0	0	0	0	0	0	0	0	0	0	0	0	0.0286123	0.0250358	0.0143062	0.0107296	0	0	0	0	0	0	0	0	0
OTU1777	0	0.00357654	0	0	0	0	0	0.00357654	0	0	0	0	0.00715308	0.00357654	0.0143062	0	0	0	0	0.00357654	0	0.00357654	0	0	0	0.00357654	0.00715308	0	0	0	0	0	0	0	0	0	0.0107296	0.0107296	0.0178827	0.0214592	0	0	0	0	0.0178827	0	0	0.00357654	0
OTU1778	0	0	0	0	0	0	0	0	0	0	0	0	0	0	0	0	0	0	0	0	0	0	0	0	0	0	0	0	0	0	0	0	0	0	0	0	0	0	0	0	0.0178827	0	0.00715308	0.00357654	0	0	0	0	0
OTU1779	0	0	0	0	0	0	0	0.00357654	0	0	0	0	0	0	0	0	0	0	0	0	0	0	0	0	0	0	0	0	0	0	0	0	0	0	0	0	0	0	0	0	0	0	0	0	0	0	0	0	0
OTU178	0	0	0	0	0	0	0	0	0.00357654	0	0	0.00357654	0	0.0178827	0	0	0.0250358	0.0178827	0.0178827	0.046495	0.0357654	0.0321888	0.0178827	0.0250358	0.0572246	0.0393419	0.046495	0.0214592	0.0214592	0.0214592	0.0178827	0.0107296	0.625894	0.690272	0.633047	0.590129	0.00715308	0.046495	0.0178827	0.0107296	0	0.00357654	0.00357654	0	0	0.00357654	0.0214592	0.0107296	0.0143062
OTU1780	0.10372	0.09299	0.0965665	0.09299	0	0	0	0	0	0	0	0	0	0	0	0	0	0	0	0	0	0	0	0	0	0	0	0	0	0	0	0	0	0	0	0	0	0	0	0	0	0	0	0	0	0	0	0.00357654	0
OTU1781	0	0	0	0	0	0	0	0	0	0	0	0	0	0	0	0	0	0	0	0	0	0	0	0	0	0	0	0	0	0	0	0	0	0	0	0	0	0	0	0	0	0.00715308	0.0107296	0	0	0	0	0	0.00715308
OTU1782	0	0	0	0	0	0	0.0107296	0.00715308	0	0	0.00357654	0.00357654	0	0	0	0	0	0	0	0.00357654	0	0	0	0	0	0	0	0	0.00357654	0.00357654	0	0.0107296	0	0	0	0	0	0	0	0	0.00715308	0	0.00357654	0	0	0	0	0	0
OTU1783	0.0250358	0.0286123	0.00715308	0.0143062	0.0178827	0.0286123	0.0679542	0.0178827	0.0286123	0.0536481	0.0178827	0.0214592	0	0	0	0	0	0	0	0	0	0.00357654	0	0	0	0	0	0	0	0	0	0	0	0	0	0	0	0	0	0	0	0	0	0	0.0178827	0.0107296	0.0608011	0.0178827	0
OTU1784	0	0	0	0	0	0	0	0	0	0	0	0	0	0	0	0	0.0178827	0.00357654	0	0.00357654	0.00715308	0.00715308	0	0	0	0	0	0	0	0	0	0	0	0	0	0	0	0	0	0	0	0	0	0	0	0	0	0	0
OTU1785	0.00357654	0.00715308	0.0143062	0.0107296	0.0393419	0.0250358	0.0250358	0.0178827	0.00357654	0.00715308	0.00715308	0.0107296	0	0	0	0	0	0	0	0	0	0	0	0	0	0	0	0	0	0.0143062	0.0107296	0.00715308	0	0	0	0	0.0107296	0.0107296	0.0107296	0.00715308	0.0107296	0.0178827	0.00357654	0.00357654	0	0.00357654	0	0	0
OTU1786	0	0	0	0	0	0	0	0	0	0	0	0	0	0	0	0	0	0.00715308	0	0.00715308	0	0	0	0	0	0	0	0	0.00357654	0.0250358	0.00357654	0.0214592	0	0	0	0	0	0	0.00715308	0	0	0.00357654	0	0	0	0	0	0	0.0143062
OTU1787	0	0	0	0	0	0	0	0	0	0	0	0	0	0	0	0	0.00715308	0.00357654	0	0.0107296	0	0	0.00357654	0	0	0	0	0	0.0250358	0.0429185	0.0357654	0.0357654	0	0	0	0	0.0178827	0	0.00715308	0	0.00715308	0.00715308	0	0	0.00715308	0	0.00715308	0	0.00715308
OTU1788	0	0	0	0	0	0	0	0	0	0	0	0	0	0.0178827	0	0	0	0	0	0	0	0.00357654	0.00715308	0	0	0	0	0	0	0	0	0	0	0	0	0	0	0	0	0.00357654	0	0	0	0	0	0	0	0	0
OTU1789	0	0	0	0.00715308	0.00715308	0.0250358	0.00357654	0.0107296	0	0	0	0	0	0	0.0608011	0	0	0	0	0	0	0.00715308	0	0.00357654	0	0.00357654	0	0.0107296	0	0	0	0	0	0	0	0	0.00357654	0.00715308	0.00357654	0	0	0	0	0	0	0	0	0	0.0178827
OTU179	0.00357654	0.0107296	0.00715308	0.00357654	0.0250358	0.0143062	0.0250358	0.0214592	0	0	0	0.00715308	0.171674	0.318312	0.343348	0.17525	0.00715308	0.0107296	0.0143062	0.0250358	0	0	0.00357654	0.0107296	1.08727	1.1588	0.872675	1.39843	0.0214592	0.0286123	0.0393419	0.0214592	0.350501	0.275393	0.368383	0.346924	0.0393419	0.0858369	0.0572246	0.0715308	0	0	0	0	0.0357654	0.0250358	0.0643777	0.0429185	0.0858369
OTU1790	0.00715308	0.00357654	0.00357654	0.00357654	0.00715308	0.0107296	0	0	0	0	0	0	0.0286123	0.00715308	0.0321888	0	0	0	0	0	0	0	0	0	0.00357654	0.0107296	0.0250358	0.0107296	0	0	0	0	0	0	0	0	0	0	0	0	0	0	0	0	0	0	0	0.00357654	0
OTU1791	0	0	0	0	0	0	0	0	0	0	0	0	0	0.0500715	0.0250358	0.0107296	0	0	0	0.00357654	0	0	0	0	0.0214592	0.0286123	0.0643777	0.0393419	0	0	0	0	0.00715308	0.00715308	0	0.00357654	0	0.00357654	0	0	0	0	0	0	0	0.00715308	0	0	0
OTU1792	0	0	0	0	0	0	0	0	0	0	0	0	0	0	0	0	0	0	0	0	0	0	0	0	0	0	0	0	0.00357654	0.00715308	0.00357654	0.0107296	0	0	0	0	0	0	0	0	0	0	0	0	0	0	0	0	0
OTU1793	0	0	0	0	0.0751073	0.0250358	0.0143062	0.0321888	0	0.00357654	0	0.00715308	0	0.0500715	0	0	0	0	0	0	0	0	0	0	0.0393419	0.0357654	0.046495	0.0429185	0	0	0	0	0	0	0	0	0	0	0	0	0	0	0	0	0.00715308	0.00357654	0	0	0
OTU1794	0	0	0	0	0	0	0.00357654	0	0	0	0	0	0	0	0	0	0	0	0	0	0	0	0	0	0	0	0	0.00357654	0.00357654	0	0	0.00357654	0	0	0	0	0	0.00357654	0	0	0	0	0	0.00357654	0	0	0	0	0
OTU1795	0.00357654	0	0	0	0	0	0.00357654	0.00357654	0.00357654	0	0	0.00715308	0.00715308	0	0.00715308	0.00357654	0.0214592	0	0.00715308	0.00715308	0.00357654	0.00715308	0.00357654	0	0	0	0	0	0	0	0	0.00715308	0	0.00357654	0	0	0	0	0	0	0.00357654	0	0.00357654	0.00357654	0.00357654	0.00357654	0.00357654	0	0
OTU1796	0	0	0	0	0	0	0	0	0	0	0	0	0	0	0	0	0	0	0	0.00357654	0	0	0	0	0	0	0	0	0.0286123	0.0143062	0.0178827	0.00357654	0	0	0	0	0	0.00357654	0	0	0	0	0.00357654	0	0	0	0	0	0.0107296
OTU1797	0	0	0	0	0.00357654	0	0	0	0	0	0	0	0	0.0107296	0	0	0	0	0	0.00357654	0	0	0.00357654	0	0	0.00357654	0	0	0	0	0	0	0	0	0	0	0.0286123	0.0178827	0.0143062	0.00715308	0	0	0	0	0	0.00357654	0	0	0
OTU1798	0	0	0	0.00357654	0.00715308	0.0107296	0.0107296	0.0178827	0.0214592	0.00715308	0	0.0214592	0.00715308	0.00357654	0	0.00357654	0	0	0	0	0	0.00357654	0.00715308	0.00357654	0.0178827	0.00715308	0.0143062	0.0178827	0.00357654	0	0	0	0	0.00715308	0	0	0	0	0	0	0	0	0	0	0.0214592	0.0143062	0.00357654	0.0143062	0
OTU1799	0	0	0	0	0	0	0	0	0	0	0	0	0	0	0.0107296	0	0.0178827	0.00715308	0	0	0	0	0	0	0	0	0	0	0.0107296	0	0	0	0	0	0	0	0	0	0	0	0.0107296	0	0.0143062	0.00357654	0.00357654	0	0	0.00357654	0
OTU18	0.00715308	0.00357654	0	0	0	0	0	0	0	0	0	0	0.550787	0.604435	0.432761	0.09299	1.09084	0.854793	0.368383	0.407725	0.457797	0.579399	0.493562	0.540057	0.00357654	0.00715308	0.00357654	0.0214592	0	0	0.0107296	0	0	0.00357654	0.00715308	0.00357654	0.132332	0.146638	0.110873	0.09299	2.37482	2.41774	2.91488	3.27611	0	0.00357654	0.0250358	0.00715308	11.8169
OTU180	0.493562	0.45422	0.482833	0.436338	0.300429	0.250358	0.38269	0.318312	0.0965665	0.200286	0.100143	0.132332	0.0214592	0	0	0.00715308	0.0250358	0.00357654	0	0.0107296	0	0.00357654	0	0.00715308	0	0	0	0	0.0429185	0.046495	0.0786838	0.046495	0	0	0	0	0.0143062	0.0178827	0.0143062	0	0.246781	0.339771	0.314735	0.261087	0.114449	0.110873	0.150215	0.0643777	0
OTU1800	0	0	0	0	0.00357654	0	0	0	0	0.00715308	0.0107296	0.0143062	0	0	0	0	0	0	0	0	0	0	0	0	0	0	0	0	0	0	0	0	0	0	0	0	0	0	0	0	0	0	0	0	0.00715308	0	0.00715308	0	0
OTU1801	0	0	0	0	0	0	0	0	0	0	0	0	0	0.0107296	0	0	0	0	0	0	0	0	0	0	0	0	0	0	0	0	0	0.00357654	0	0	0	0	0	0	0	0	0	0	0.00357654	0	0.00715308	0	0	0	0
OTU1802	0	0	0	0	0	0	0	0	0	0	0	0	0	0	0	0	0.00357654	0.00357654	0.00357654	0	0	0	0	0	0	0	0	0	0	0	0.00357654	0	0	0.00357654	0	0	0	0.00357654	0.00357654	0.00715308	0.00715308	0.00357654	0.00357654	0.00357654	0	0	0	0	0.00357654
OTU1803	0	0	0	0	0	0	0	0	0	0	0	0	0	0	0	0	0	0	0	0	0	0	0	0	0	0	0	0	0.00357654	0	0	0	0	0	0	0	0	0	0	0	0.0107296	0.0143062	0.0107296	0	0	0	0	0	0
OTU1804	0	0	0	0	0	0	0	0	0	0	0	0	0	0	0	0	0	0	0	0	0	0	0	0	0	0	0	0	0	0.00357654	0	0.00357654	0	0	0	0	0.00357654	0	0	0	0	0	0	0	0	0	0	0	0
OTU1805	0	0	0	0	0	0	0	0	0	0	0	0	0	0	0	0	0	0	0	0	0	0	0	0	0	0	0	0	0	0	0	0	0	0	0	0	0	0	0	0	0	0	0	0	0	0	0	0	0
OTU1806	0	0	0.00715308	0	0	0	0	0	0	0.00715308	0.00715308	0	0	0	0	0	0	0	0	0	0	0.00715308	0.00357654	0	0	0	0	0	0.0178827	0.0250358	0.0250358	0.0178827	0	0	0	0	0.0178827	0.0357654	0.0321888	0.0357654	0.0107296	0.0107296	0.00715308	0	0	0	0.00715308	0	0
OTU1807	0	0	0	0	0	0	0	0	0	0	0	0	0	0	0	0	0	0	0	0	0	0	0	0.00357654	0	0	0	0	0	0	0	0	0	0	0	0	0	0	0	0	0	0	0	0	0	0	0	0	0
OTU1808	0	0	0.00357654	0	0.00715308	0	0	0.00357654	0.00357654	0	0	0	0	0	0	0	0.0143062	0.0214592	0	0.00357654	0	0	0.00357654	0	0.00357654	0.0286123	0	0.00357654	0	0	0	0	0	0	0	0	0	0	0	0	0	0	0	0	0	0	0.00357654	0.00357654	0.00357654
OTU1809	0	0	0	0	0	0	0	0	0	0	0	0	0	0	0	0	0	0	0	0	0	0	0	0	0	0	0	0	0	0	0	0	0	0	0	0	0	0	0	0	0	0.00357654	0	0	0	0	0	0	0
OTU181	0.00357654	0.0178827	0.0357654	0.00715308	0.0107296	0.0143062	0.0107296	0.0143062	0	0	0	0	0.0357654	0.0965665	0.0393419	0.118026	0	0.00357654	0	0.0107296	0.0357654	0.046495	0.0429185	0.0500715	0.00357654	0.00715308	0.00357654	0.00715308	0	0	0	0	0	0.00715308	0	0.00357654	1.03004	0.761803	0.786838	0.765379	0.00357654	0.0250358	0.0393419	0.0143062	0.00357654	0.0143062	0.0608011	0.0286123	0.00357654
OTU1810	0	0	0	0	0	0	0	0	0	0	0	0	0	0	0	0	0	0	0	0	0	0	0	0	0	0	0	0	0	0	0	0	0	0	0	0	0	0	0	0	0	0	0	0	0	0	0	0	0
OTU1811	0.00357654	0.00357654	0.00715308	0	0	0.00357654	0	0	0.00357654	0.00715308	0	0	0	0.0250358	0	0	0	0	0.00715308	0	0	0	0	0	0	0	0.00715308	0.0107296	0	0	0	0	0.00357654	0	0	0	0	0	0	0	0	0	0	0	0.00715308	0.00357654	0.0178827	0.00715308	0
OTU1812	0	0	0	0	0	0	0.00715308	0	0	0	0	0	0	0	0	0	0.00715308	0.00357654	0.00357654	0.0178827	0	0	0	0.00357654	0	0	0	0	0.00357654	0.00715308	0	0.00357654	0	0	0	0	0.0321888	0.0214592	0.0178827	0.0107296	0	0	0	0	0.0143062	0	0.00715308	0.0107296	0
OTU1813	0	0	0	0.00357654	0.00357654	0	0.00357654	0.0107296	0.00715308	0.0107296	0.00715308	0.0107296	0	0.00357654	0.00715308	0	0.0178827	0.0178827	0.0107296	0	0.00357654	0.00357654	0.0107296	0.0214592	0	0	0.00715308	0.0143062	0	0.00357654	0	0	0.0107296	0	0.00357654	0	0	0	0	0	0	0	0	0	0	0.00715308	0.00357654	0.00715308	0
OTU1814	0	0	0	0	0	0	0.00715308	0	0	0	0	0	0	0	0	0	0.0107296	0	0	0.00715308	0	0	0	0	0	0	0	0	0	0.00357654	0	0.00715308	0	0	0	0	0	0	0	0	0	0	0	0	0	0	0	0	0
OTU1815	0	0	0	0	0.00357654	0	0.00357654	0	0.00357654	0	0	0	0	0	0	0	0.0643777	0.0643777	0.0143062	0.0500715	0	0	0.00357654	0	0	0	0	0	0	0	0	0	0	0	0	0	0	0	0	0	0	0	0	0	0	0	0	0	0
OTU1816	0	0	0	0	0	0	0	0	0.00357654	0	0	0	0	0	0	0	0.00357654	0	0.00357654	0.00357654	0	0	0	0	0	0	0	0	0.00357654	0	0.00715308	0	0	0	0	0	0	0	0	0	0.00715308	0.00715308	0	0	0	0	0.00357654	0	0
OTU1817	0	0	0	0	0	0	0	0	0	0	0	0	0	0	0	0	0	0.0107296	0	0	0	0	0	0	0.00715308	0	0.00357654	0.00357654	0	0.00715308	0	0	0	0	0	0	0	0	0	0	0	0	0	0	0	0	0	0	0.0143062
OTU1818	0	0	0	0	0	0	0	0	0.0500715	0.0393419	0.0286123	0.00715308	0	0.046495	0.0214592	0	0	0	0	0	0	0	0	0	0.0286123	0.0286123	0.0679542	0.0321888	0	0	0	0	0	0	0	0	0	0	0	0	0	0	0	0	0.00357654	0.00357654	0	0.00357654	0
OTU1819	0	0	0	0	0	0	0	0	0	0	0	0	0	0	0	0	0	0	0	0	0	0	0	0	0	0	0	0	0.0536481	0.0536481	0.211016	0.0500715	0	0	0	0	0	0	0	0	0	0	0	0	0	0	0	0	0
OTU182	0.0214592	0.0250358	0.0178827	0.0286123	0.550787	0.675966	0.786838	0.593705	0	0.00715308	0.00357654	0.00715308	0.0321888	0.0286123	0.0536481	0.114449	0.0286123	0.0393419	0.0107296	0.0536481	0.00715308	0.0178827	0	0.00715308	0	0	0	0	0.00715308	0	0.0107296	0.0143062	0	0	0	0	0.0250358	0.0250358	0.0178827	0.0107296	0.579399	0.450644	0.46495	0.647353	0.0500715	0.0250358	0.114449	0.0357654	0.225322
OTU1820	0	0	0	0	0	0	0	0	0	0	0	0	0.046495	0.0107296	0.0715308	0.0107296	0	0	0	0	0	0	0	0	0.0214592	0.0107296	0.0107296	0.0107296	0	0	0	0	0.0178827	0.00715308	0.0286123	0.0178827	0	0	0	0	0	0	0	0	0	0	0	0.0143062	0
OTU1821	0	0	0	0	0	0	0	0	0	0	0	0	0	0	0	0	0.00357654	0	0	0	0	0	0.00357654	0	0	0	0	0	0.0250358	0.0178827	0.114449	0.00715308	0	0	0	0	0.00715308	0.00357654	0.00357654	0.00715308	0.0143062	0.00715308	0.0107296	0	0	0	0	0	0.00357654
OTU1822	0.00715308	0.0107296	0.00357654	0.00357654	0.0572246	0.0965665	0.046495	0.0500715	0	0.0786838	0.0250358	0.0107296	0	0	0	0	0	0	0	0	0	0	0	0	0	0	0	0	0	0	0	0	0	0	0	0	0	0	0	0	0	0	0	0	0.0107296	0.00715308	0	0	0
OTU1823	0	0	0	0	0	0	0	0	0	0	0	0	0	0	0.0143062	0	0.0143062	0.0107296	0.00357654	0	0.0321888	0.0178827	0.0107296	0.00715308	0.0321888	0.0321888	0.00357654	0.0214592	0	0	0	0	0	0	0	0.00357654	0	0	0	0	0	0	0	0	0	0	0	0	0
OTU1824	0	0	0	0	0	0	0	0	0	0	0	0	0	0	0	0	0.0178827	0.0321888	0.0393419	0.046495	0	0	0	0	0	0	0	0	0.0178827	0.0178827	0.0107296	0.00715308	0	0	0	0	0	0	0	0.00357654	0.0107296	0	0.0214592	0	0	0	0	0	0
OTU1825	0	0	0	0	0	0	0	0	0	0	0	0	0	0	0	0	0	0	0	0	0	0	0	0	0	0	0	0	0	0	0	0	0	0	0	0	0	0	0	0	0	0	0	0	0	0	0	0	0
OTU1826	0	0	0	0	0	0	0	0	0	0	0	0	0	0	0	0	0	0	0	0	0	0	0	0	0	0	0	0	0	0	0	0	0	0	0	0	0	0	0	0	0	0	0	0	0	0	0	0	0
OTU1827	0	0	0	0	0.00715308	0	0.00357654	0	0	0	0	0	0	0	0	0	0	0	0	0	0	0	0	0	0	0	0	0	0	0	0	0	0	0	0	0	0	0	0	0	0	0	0	0	0	0	0	0	0
OTU1828	0	0	0	0	0	0	0	0	0	0	0	0	0	0	0	0	0	0	0	0	0	0	0	0	0	0	0	0	0	0	0	0	0	0	0	0	0	0	0	0	0	0	0	0	0	0	0	0	0
OTU1829	0	0	0	0	0	0	0	0	0	0	0	0	0	0	0	0	0	0.00357654	0	0	0	0	0	0	0	0	0	0	0	0	0	0	0	0	0	0	0.00715308	0.00357654	0.00715308	0.00357654	0.0357654	0.0500715	0.0250358	0.125179	0	0	0	0	0
OTU183	0.0715308	0.0786838	0.09299	0.0643777	0.0715308	0.0643777	0.0536481	0.125179	0.418455	0.504292	0.447067	0.207439	0.304006	0.171674	0.0321888	0.0500715	0	0	0.00715308	0.00715308	0.236052	0.18598	0.193133	0.225322	0.264664	0.178827	0.193133	0.171674	0	0	0	0	0.0357654	0.0107296	0.0429185	0.0250358	0.0715308	0.0536481	0.0250358	0.0321888	0	0	0	0	0.182403	0.178827	0.200286	0.164521	0
OTU1830	0.00357654	0.00715308	0.00357654	0.00357654	0.0107296	0	0.00715308	0.00715308	0.0143062	0.00715308	0.00715308	0.00357654	0.0214592	0.0107296	0.00357654	0.00357654	0.0107296	0	0.00715308	0.00357654	0.0178827	0.00715308	0.0321888	0.0321888	0.00715308	0.00357654	0.00357654	0.00715308	0.00357654	0	0	0	0	0	0	0	0	0	0	0	0	0	0	0	0.00357654	0.00715308	0	0.0214592	0
OTU1831	0	0	0	0	0	0	0	0	0	0	0	0	0.0107296	0.00715308	0	0	0.00715308	0.00357654	0.00715308	0.0286123	0	0.00715308	0	0	0.0107296	0.0143062	0.0608011	0.0214592	0.00357654	0	0	0	0	0	0	0.00357654	0.00357654	0	0.00715308	0	0	0	0.00357654	0	0	0	0	0	0
OTU1832	0	0	0	0	0	0	0	0	0	0	0	0	0	0	0	0	0	0	0	0	0	0	0	0	0	0	0	0	0	0	0	0	0	0	0	0	0	0	0	0	0	0	0	0	0	0	0	0	0
OTU1833	0	0	0	0	0	0	0	0	0	0	0	0	0	0	0	0	0	0	0	0	0	0	0	0	0	0	0	0	0.0214592	0.0107296	0.0143062	0.00357654	0	0	0	0	0	0	0	0	0	0	0	0	0	0	0	0	0
OTU1834	0	0.00357654	0	0	0.00715308	0.0214592	0.0178827	0.0178827	0.0107296	0.0107296	0.0107296	0.0250358	0.0143062	0	0.00357654	0.0214592	0.00715308	0	0	0	0	0	0.00715308	0.00357654	0.0107296	0.00715308	0.00715308	0.0107296	0	0	0	0	0	0.00357654	0.00357654	0.00357654	0	0	0	0	0	0	0	0	0.0143062	0.00357654	0.0143062	0.0321888	0
OTU1835	0.00357654	0.00357654	0.00357654	0.0107296	0.0143062	0.0107296	0.0214592	0.00357654	0.0178827	0.0214592	0.00715308	0.0178827	0.00357654	0	0	0.00715308	0	0	0	0	0	0	0	0	0	0.00715308	0	0	0	0	0	0	0	0	0	0	0	0	0	0	0	0	0	0	0.00357654	0.0107296	0.00357654	0.00357654	0
OTU1836	0	0	0	0	0	0	0	0	0	0	0	0	0	0	0	0	0	0	0.00357654	0	0	0	0	0	0	0	0	0	0	0	0.00357654	0	0	0	0	0	0	0	0	0	0	0.00357654	0.00715308	0	0	0	0	0	0
OTU1837	0	0	0	0	0	0	0	0	0	0	0	0	0	0	0	0	0.00715308	0.00357654	0	0	0	0	0	0	0	0	0	0	0.0178827	0.0143062	0.00715308	0.00715308	0	0	0	0	0	0	0	0	0.00357654	0	0	0	0	0	0	0	0.00357654
OTU1838	0.0107296	0.00357654	0.00357654	0	0	0.00357654	0	0	0	0	0	0.0143062	0	0	0	0	0	0	0	0	0	0	0	0	0	0	0	0	0	0	0	0	0	0	0	0	0	0	0	0	0	0	0	0	0	0	0	0	0
OTU1839	0	0	0	0	0	0	0	0	0	0	0	0	0	0	0	0	0	0	0	0	0	0	0	0	0	0	0	0	0	0	0	0	0	0	0	0	0.00357654	0.00357654	0.00357654	0	0	0	0.00357654	0	0	0	0	0	0
OTU184	0.00715308	0.00715308	0	0.00715308	0	0.0143062	0	0.00357654	0.0143062	0.00715308	0.0107296	0	0	0	0	0	0	0	0.00357654	0	0	0	0	0	0	0	0	0	0	0	0	0	0	0	0	0	0	0	0	0.00357654	0	0.0178827	0.00357654	0	0	0.00715308	0.00357654	0.00715308	0
OTU1840	0	0	0	0	0	0	0	0	0	0	0	0	0	0.00715308	0	0	0.00715308	0	0	0	0.0500715	0.0357654	0.0250358	0.0572246	0	0.00357654	0	0	0.0143062	0.00357654	0.0107296	0.00715308	0	0	0	0	0	0	0	0	0	0.00357654	0	0	0	0	0	0	0
OTU1841	0	0	0	0	0	0	0	0	0	0	0	0	0	0	0	0	0	0.00715308	0	0	0	0	0	0	0	0	0	0	0	0.00715308	0.00357654	0.00715308	0	0	0	0	0	0.00357654	0.00357654	0	0.0107296	0.0178827	0.00357654	0.00715308	0	0	0	0	0.0214592
OTU1842	0	0	0	0	0.00357654	0.00715308	0.00357654	0.0143062	0.0107296	0.0107296	0.0250358	0.0107296	0	0.00357654	0	0	0	0	0	0	0	0	0	0	0.0608011	0.0715308	0.0608011	0.0250358	0	0	0	0	0	0	0	0	0	0	0	0	0	0	0	0	0	0.00715308	0.0178827	0.00715308	0
OTU1843	0	0	0	0	0	0	0	0	0	0	0	0	0	0	0	0	0	0	0.00357654	0	0	0	0	0	0	0	0	0	0	0	0	0	0	0	0	0	0	0	0	0	0	0	0	0	0	0.00357654	0	0	0.00357654
OTU1844	0	0	0	0	0	0	0	0	0	0	0	0	0.00357654	0.046495	0.00715308	0.0143062	0	0	0	0	0	0	0	0	0	0	0	0	0	0	0	0	0	0	0	0	0.00357654	0.00357654	0	0	0	0	0	0	0	0	0	0	0
OTU1845	0	0	0	0	0	0	0	0	0	0	0	0	0	0	0	0	0	0	0	0	0	0	0	0.00357654	0	0	0.00357654	0	0	0	0	0	0	0	0	0	0	0	0	0.00357654	0	0	0	0	0	0.00357654	0	0	0
OTU1846	0	0	0	0	0	0	0	0	0	0.00357654	0	0	0	0	0	0	0	0	0	0	0	0	0	0	0	0	0	0	0.00357654	0.00357654	0.00357654	0.00357654	0	0	0.00357654	0	0	0	0	0	0	0	0	0	0	0	0	0	0
OTU1847	0	0	0	0	0	0.00357654	0	0.00357654	0	0	0	0	0	0	0	0	0	0	0	0	0	0	0	0	0	0	0	0	0	0	0	0	0	0	0	0	0	0	0	0	0	0	0	0	0	0	0	0	0
OTU1848	0	0	0	0	0	0	0	0	0	0	0	0	0	0	0	0	0	0	0	0	0	0	0	0	0	0	0	0	0	0	0	0	0	0	0	0	0	0	0.00357654	0.00357654	0	0	0	0	0	0	0	0	0
OTU1849	0	0	0	0	0	0	0	0	0	0	0	0	0	0	0	0	0	0.00357654	0	0	0	0	0	0	0	0	0	0	0	0	0	0	0	0	0	0	0	0	0.00715308	0	0.0250358	0.00715308	0.0107296	0.0250358	0	0.00715308	0	0	0.00357654
OTU185	0.0715308	0.0357654	0.0286123	0.0393419	0.0143062	0.0214592	0.00357654	0.0357654	0.0715308	0.09299	0.0786838	0.0143062	0	0.0286123	0.00715308	0	0.0429185	0.0429185	0.00357654	0.0214592	0.00357654	0.00357654	0.0143062	0	0	0.00715308	0	0	0.0286123	0.0178827	0.0143062	0.00357654	0	0	0	0	0.132332	0.182403	0.193133	0.221745	0.0143062	0.0178827	0.0107296	0.00715308	0.0107296	0.00715308	0.0429185	0.046495	1.21245
OTU1850	0	0	0	0.00357654	0.00357654	0.00357654	0	0	0	0.00357654	0	0	0.00357654	0.00357654	0	0.0357654	0	0	0	0.00357654	0	0	0	0	0	0	0	0	0	0	0	0	0	0	0	0	0	0.00357654	0.00357654	0	0	0	0.00357654	0	0	0	0.00357654	0	0
OTU1851	0	0	0	0	0	0	0	0	0	0	0	0	0	0.00357654	0	0	0.0286123	0.046495	0.0393419	0.0143062	0.00357654	0	0	0.00357654	0.00357654	0.00357654	0	0.00715308	0.00357654	0	0.00357654	0.00357654	0	0	0	0	0	0	0	0	0	0.00357654	0	0	0	0	0	0	0.0536481
OTU1852	0	0.00357654	0	0.00357654	0	0	0	0	0	0	0	0	0	0	0	0	0	0	0	0	0.00715308	0.00357654	0.0178827	0.0107296	0	0	0	0	0	0	0.00357654	0	0.0107296	0.0393419	0.0715308	0.0751073	0.00357654	0	0	0	0	0	0	0	0	0	0	0	0.00715308
OTU1853	0	0	0	0	0	0	0	0	0	0	0	0	0	0	0	0	0	0	0	0	0	0	0	0	0	0	0	0	0	0	0	0	0	0	0	0	0	0	0	0	0	0	0	0	0	0	0	0	0
OTU1854	0	0	0	0	0.00715308	0.00357654	0	0	0.00357654	0	0	0.00357654	0.00715308	0	0	0	0.00357654	0	0	0	0.0107296	0.00715308	0.0107296	0.00715308	0.0107296	0.00357654	0.00357654	0	0	0	0	0	0.00357654	0	0.00357654	0	0.00715308	0.0214592	0.00715308	0.00715308	0	0.00357654	0	0	0	0.00357654	0	0.00715308	0
OTU1855	0	0	0.00357654	0	0.00357654	0	0.00715308	0	0	0.00357654	0	0	0.00715308	0	0	0	0	0	0	0	0	0	0	0	0	0	0	0	0	0	0	0	0	0	0	0	0	0	0	0	0	0	0	0	0	0	0	0.00357654	0
OTU1856	0	0	0	0	0	0	0	0	0	0	0	0	0	0	0	0	0	0	0	0	0	0	0	0	0	0	0	0	0	0.0107296	0.0143062	0	0	0	0	0	0	0	0	0	0	0	0	0	0	0	0	0	0
OTU1857	0	0.00357654	0	0	0.00715308	0	0.0107296	0.00715308	0	0.00357654	0.00357654	0.0143062	0	0	0	0	0	0	0	0	0	0.00357654	0	0	0	0	0	0	0	0	0	0	0	0	0	0	0	0	0	0	0	0	0	0	0.00715308	0.0178827	0.00715308	0.00357654	0
OTU1858	0	0	0	0	0	0	0	0	0	0	0	0	0	0	0	0	0	0.00357654	0	0.0143062	0	0	0	0	0	0	0	0	0	0	0	0	0	0	0	0	0	0	0	0	0	0	0	0	0	0	0	0	0
OTU1859	0	0	0	0	0	0	0	0	0	0	0	0	0	0	0	0	0	0	0	0	0	0	0	0	0.00357654	0	0	0	0	0	0	0	0	0	0	0	0	0	0	0	0	0	0	0	0	0	0	0	0
OTU186	0.00715308	0.00357654	0	0.00357654	0.0250358	0.00715308	0.00357654	0.0286123	0	0	0	0	0	0	0	0.0286123	0.0250358	0.0178827	0.0143062	0.0250358	0.0107296	0	0.00357654	0.00715308	0	0	0	0	0	0	0	0	0	0	0	0	0	0	0	0	0	0	0.00357654	0	0.0608011	0.0429185	0.0214592	0.0250358	0
OTU1860	0	0	0	0	0	0.00715308	0.0107296	0.0107296	0.00715308	0	0	0.0143062	0.00357654	0	0	0	0	0	0	0	0	0	0	0	0.0608011	0.00715308	0.0429185	0.0393419	0	0	0	0	0	0	0	0	0	0	0	0	0	0	0	0	0.0357654	0.0214592	0.0357654	0.0357654	0
OTU1861	0	0	0	0	0	0	0	0	0	0	0	0	0	0	0	0	0	0	0	0	0	0	0	0	0	0	0	0	0	0	0	0	0	0	0	0	0	0	0	0	0	0	0	0	0	0	0	0	0
OTU1862	0	0	0.00357654	0.00357654	0	0	0	0	0	0	0	0	0	0	0	0	0.0250358	0.0178827	0.0214592	0.0214592	0	0.00715308	0	0.00715308	0	0	0	0	0	0	0	0	0	0	0	0	0	0	0	0	0	0	0	0	0	0	0	0	0
OTU1863	0	0.00357654	0	0	0.00715308	0.00715308	0.00715308	0.0107296	0	0.00357654	0.00715308	0.00357654	0	0	0	0.0393419	0	0	0	0	0.00715308	0.00357654	0.00715308	0.00715308	0.0107296	0.00357654	0.0143062	0.00357654	0	0	0	0	0	0	0.00357654	0	0	0	0.0143062	0	0	0	0	0	0.00357654	0.0321888	0.00715308	0.0143062	0
OTU1864	0.00357654	0.00357654	0	0	0.00715308	0.0143062	0.00357654	0.00357654	0	0.00715308	0.0143062	0.0178827	0	0	0	0	0	0	0.00357654	0	0.00357654	0	0	0.00357654	0	0	0.0214592	0.0143062	0	0	0.00357654	0.00357654	0.00357654	0.00357654	0.00715308	0.00357654	0	0	0	0	0	0	0	0	0.0143062	0.00357654	0.0143062	0.0143062	0
OTU1865	0	0	0	0	0.00357654	0	0	0	0	0	0	0	0	0	0	0	0	0	0.00357654	0	0	0	0	0	0	0	0	0	0	0	0	0.00357654	0	0	0	0	0	0	0	0	0.0822604	0.107296	0.0393419	0.0572246	0	0	0	0	0
OTU1866	0	0	0	0	0.0214592	0.0178827	0.0214592	0.00357654	0.046495	0.0858369	0.0500715	0.0321888	0	0	0	0	0	0	0	0	0	0	0	0	0	0	0	0	0	0	0	0	0	0	0	0	0	0	0	0	0	0	0	0	0.0286123	0.0178827	0.0107296	0.0393419	0
OTU1867	0	0	0.00357654	0	0.0143062	0.0143062	0.0250358	0.0250358	0.0214592	0.0286123	0.0107296	0.0107296	0	0	0	0	0	0	0	0	0	0	0.00357654	0	0.00357654	0	0	0	0	0	0	0	0	0	0	0	0	0	0	0	0	0	0	0	0.0250358	0.0178827	0.0536481	0.0250358	0
OTU1868	0	0	0	0	0	0	0	0	0	0	0	0	0.0250358	0.0178827	0	0	0	0	0	0	0	0	0	0	0	0	0	0	0	0	0	0	0	0	0	0	0	0.00357654	0.00715308	0.0286123	0	0	0	0	0	0	0	0	0.00357654
OTU1869	0	0	0	0	0.00357654	0.00357654	0.00715308	0	0	0.00357654	0.0143062	0	0	0	0	0	0	0	0	0	0	0	0	0	0	0	0	0	0	0	0	0	0	0	0	0	0	0	0	0	0	0	0	0	0	0	0	0	0
OTU187	0.0715308	0.0679542	0.0643777	0.0858369	0.311159	0.38269	0.364807	0.314735	0.125179	0.0965665	0.125179	0.128755	0.0357654	0	0.0786838	0	0.0965665	0.118026	0.0608011	0.09299	0.0894134	0.046495	0.0572246	0.0572246	0	0	0	0	0.246781	0.18598	0.203863	0.09299	0	0	0	0	0.00357654	0	0.00357654	0.0107296	0.171674	0.354077	0.200286	0.114449	0.153791	0.0965665	0.0679542	0.09299	0.0286123
OTU1870	0	0	0	0	0	0	0	0	0	0	0	0	0	0	0	0	0	0	0.00357654	0	0	0	0	0	0	0	0	0	0	0	0	0	0	0	0	0	0	0.00357654	0	0	0	0	0	0	0	0	0	0	0
OTU1871	0	0	0	0	0	0	0	0.00357654	0	0	0	0	0	0	0	0	0	0	0	0	0	0.00715308	0.0143062	0.00715308	0.0143062	0.00715308	0.00357654	0	0	0.00357654	0.00357654	0	0	0	0	0	0.0143062	0.0429185	0.0572246	0.046495	0.0143062	0.0107296	0.00715308	0.0214592	0	0	0.00357654	0	0
OTU1872	0	0	0	0	0	0	0	0	0	0	0	0	0	0	0	0	0	0	0	0	0	0	0	0	0	0	0	0	0	0	0.00357654	0	0	0	0	0	0	0	0	0	0	0	0	0	0	0	0	0	0
OTU1873	0	0	0	0	0	0	0	0	0.0143062	0	0	0	0	0	0	0.0608011	0	0.00357654	0	0	0	0	0	0	0	0	0	0	0	0	0	0	0	0	0	0.00715308	0	0	0	0	0	0	0	0	0	0	0	0	0
OTU1874	0	0	0	0	0	0	0	0	0	0	0	0	0	0	0	0	0	0	0	0	0	0	0	0	0	0	0	0	0	0	0	0	0	0	0	0	0	0	0	0	0	0	0	0	0	0	0	0	0
OTU1875	0	0.00357654	0	0	0.00357654	0	0	0	0	0	0	0	0	0	0	0	0	0	0	0	0.00357654	0.0143062	0.0143062	0.0143062	0	0	0	0	0.0286123	0.0286123	0.0250358	0.0143062	0	0	0	0	0	0	0	0	0	0	0	0	0	0	0	0	0.00357654
OTU1876	0	0	0	0.00357654	0	0	0	0	0	0	0	0	0	0	0	0	0	0	0	0	0	0.00357654	0	0.00357654	0	0	0	0	0	0	0	0.0178827	0.00715308	0.0178827	0.0107296	0.0143062	0	0	0	0	0	0.00357654	0	0	0	0	0	0	0
OTU1877	0	0	0	0	0	0	0	0	0	0	0	0	0	0.00357654	0	0	0	0	0	0.00715308	0	0	0	0	0.0178827	0.0143062	0.0214592	0.00715308	0	0.00357654	0.00357654	0	0	0	0	0	0	0	0	0	0	0	0	0	0	0	0	0	0
OTU1878	0	0	0	0	0	0	0	0	0	0	0	0	0	0	0	0	0	0	0	0	0	0	0	0	0	0	0	0	0	0	0	0	0	0	0	0	0.0143062	0.0178827	0.0321888	0.0107296	0	0	0	0	0	0	0	0	0
OTU1879	0	0	0	0	0.00357654	0.00715308	0.00715308	0.00357654	0.0107296	0.0107296	0	0.00357654	0	0	0.00357654	0	0	0	0	0	0	0	0	0	0	0	0	0	0	0	0	0	0	0	0	0	0	0	0	0	0	0	0	0	0.0500715	0.0357654	0.125179	0.0286123	0
OTU188	0.00357654	0.00357654	0.00715308	0.00715308	0.0107296	0.0321888	0.0572246	0.0214592	0	0	0	0	0.0429185	0.0751073	0.114449	0.107296	0.114449	0.150215	0.114449	0.157368	0.0321888	0.0536481	0.046495	0.0286123	0.189557	0.211016	0.211016	0.246781	0.0429185	0.0143062	0.0321888	0.0250358	0.0679542	0.0643777	0.046495	0.0286123	0.132332	0.114449	0.0965665	0.0894134	0.0679542	0.0965665	0.0357654	0.0715308	0.0178827	0.0250358	0.10372	0.0250358	0.207439
OTU1880	0	0	0	0	0	0	0	0	0	0	0	0	0	0	0	0	0.00357654	0.00357654	0	0.00357654	0.00357654	0	0	0	0.00357654	0	0.00357654	0	0	0.00357654	0.00715308	0.00357654	0	0	0	0	0	0	0.00357654	0.00357654	0	0.00357654	0	0.00357654	0	0	0	0	0
OTU1881	0	0	0	0	0.0143062	0.0107296	0	0.00357654	0	0	0	0	0.0357654	0	0	0	0	0	0	0	0	0	0	0	0.00715308	0.0214592	0.00715308	0.00715308	0	0	0	0	0	0	0	0	0.00357654	0	0.00357654	0.0107296	0	0	0	0	0	0	0	0	0
OTU1882	0	0	0	0	0	0	0	0	0	0	0	0	0	0	0	0	0	0	0	0	0	0	0	0	0.00357654	0	0	0.00357654	0	0.00357654	0	0	0	0	0	0	0	0	0	0	0	0	0	0	0	0	0	0	0
OTU1883	0	0	0	0	0	0	0	0	0	0	0	0	0	0	0	0	0	0	0	0.00357654	0	0	0	0	0	0	0	0	0.00357654	0.00357654	0	0.00715308	0	0	0	0	0	0	0	0	0	0	0	0	0	0	0	0	0.00715308
OTU1884	0	0	0	0	0	0	0	0	0	0	0	0	0	0	0	0	0	0	0	0	0	0	0	0	0	0.00357654	0.00357654	0	0	0	0	0	0	0	0	0	0	0	0.00715308	0	0	0	0	0	0	0.00715308	0	0	0
OTU1885	0	0	0	0	0	0	0	0	0	0	0	0	0	0.0321888	0	0	0	0	0	0	0	0	0	0	0.0250358	0.0214592	0.0143062	0.0178827	0	0	0	0	0	0	0	0	0	0.00357654	0	0	0	0	0	0	0	0	0	0	0
OTU1886	0	0	0	0	0	0	0	0	0	0	0	0	0	0	0	0	0	0	0	0	0.0286123	0	0.0393419	0.0107296	0.00357654	0.0107296	0.00357654	0.00357654	0	0	0	0	0	0	0	0	0.0858369	0.0143062	0.0214592	0.0143062	0	0	0	0	0	0	0	0	0
OTU1887	0	0	0	0.00357654	0	0.0107296	0	0.0107296	0	0	0	0	0.00357654	0	0	0	0	0	0	0	0	0	0	0	0	0	0.00357654	0	0	0	0	0.00715308	0	0	0.00357654	0.00357654	0	0.00357654	0.0143062	0.00715308	0	0	0	0	0	0	0	0	0.00715308
OTU1888	0	0	0	0	0.0143062	0.0286123	0.0107296	0.0572246	0.0214592	0.0107296	0.00357654	0	0	0	0	0	0.00357654	0	0	0.00357654	0	0	0	0	0	0	0	0	0	0	0	0	0	0.00357654	0	0	0	0	0	0	0	0	0	0	0.0321888	0.00715308	0.0214592	0.046495	0
OTU1889	0	0	0	0	0	0	0	0	0	0	0	0	0	0	0	0	0	0	0	0	0.00357654	0.00715308	0.00715308	0.0143062	0	0	0	0	0	0	0	0	0	0.00715308	0	0	0	0	0	0	0	0	0	0	0.00357654	0.00357654	0	0	0
OTU189	0	0	0	0	0	0	0	0	0	0	0	0	0.0286123	0.0250358	0	0.0214592	0	0	0	0	0.0143062	0.0250358	0.00715308	0	0	0	0	0	0.0572246	0.0536481	0.0500715	0.0858369	0	0	0	0	0.164521	0.10372	0.157368	0.182403	0.00357654	0.00715308	0	0.00357654	0	0	0	0	0
OTU1890	0	0	0	0	0	0	0	0	0	0	0	0	0	0	0	0	0.0107296	0.0107296	0.0107296	0.0107296	0.00357654	0.00357654	0	0.00715308	0	0	0	0	0.0107296	0.0107296	0.0214592	0.0143062	0	0	0	0	0	0	0	0	0	0.00357654	0.00357654	0	0	0	0	0	0.00357654
OTU1891	0	0	0	0	0	0	0	0	0	0	0	0	0.00357654	0	0	0	0	0	0	0	0	0	0	0	0.0143062	0.0143062	0.0143062	0.00715308	0	0	0	0	0	0	0.0107296	0	0	0.0143062	0	0.00357654	0	0	0	0	0	0.00357654	0	0.00357654	0
OTU1892	0.0107296	0.0250358	0.0214592	0.00715308	0	0	0	0	0	0	0	0	0	0	0	0	0	0	0	0	0	0	0	0	0	0	0	0	0	0	0	0	0	0	0	0	0	0	0	0	0	0	0	0	0.0643777	0.09299	0.0357654	0.0822604	0
OTU1893	0	0	0	0	0.0357654	0.0250358	0.0679542	0.0429185	0.0107296	0.0143062	0.0178827	0.0214592	0	0	0	0	0	0	0	0	0	0	0	0	0	0	0	0	0	0	0	0	0	0	0	0	0	0	0	0	0	0	0	0	0.0357654	0.0393419	0.0500715	0.0143062	0
OTU1894	0	0	0	0	0	0	0	0	0	0	0	0	0	0	0.00357654	0	0	0.00357654	0.00357654	0	0.00357654	0	0	0.00357654	0.00357654	0.00715308	0	0.00715308	0	0	0	0	0	0	0	0	0	0	0	0	0.00715308	0.0250358	0.0178827	0.0286123	0.00357654	0	0	0.00715308	0
OTU1895	0.00715308	0	0	0.00357654	0.00357654	0	0.0107296	0.00357654	0.0143062	0.00357654	0.0321888	0.00715308	0	0.0214592	0.0321888	0	0	0	0	0	0	0	0	0	0.00357654	0.0143062	0.00715308	0.00715308	0	0	0	0	0	0	0	0	0.00357654	0.00357654	0	0	0	0	0	0	0.00357654	0.00357654	0.00715308	0.0143062	0
OTU1896	0	0	0	0	0	0	0	0.0107296	0	0	0	0	0	0	0	0	0.00715308	0.0107296	0.00715308	0.0178827	0	0	0	0	0	0	0	0	0.0286123	0.0357654	0.00715308	0.0214592	0	0	0.00357654	0	0	0	0	0.00357654	0.00715308	0.00357654	0	0.00715308	0	0	0	0	0.00715308
OTU1897	0	0	0	0	0	0	0	0	0	0.0107296	0.00715308	0	0	0	0	0	0	0	0	0	0	0	0	0.00357654	0	0.00357654	0	0	0.00715308	0	0	0.00357654	0.00357654	0.00715308	0	0.00357654	0	0	0	0	0.00357654	0	0	0	0	0.00357654	0.00357654	0	0.00715308
OTU1898	0	0	0	0	0	0	0.00357654	0	0	0	0	0	0	0	0	0	0.00715308	0.0107296	0.00715308	0.0107296	0	0.00357654	0	0	0	0	0	0.0107296	0.0178827	0.00357654	0.0143062	0.00357654	0	0.0143062	0.00357654	0	0	0	0	0	0	0.00357654	0	0	0	0	0	0	0
OTU1899	0	0	0	0	0	0	0	0	0	0	0	0	0	0	0	0	0.0178827	0	0.0250358	0.0250358	0	0	0	0	0	0	0	0	0	0.0214592	0	0	0	0	0	0	0	0	0	0	0	0	0	0	0	0	0	0	0
OTU19	0.225322	0.0858369	0.100143	0.0858369	0.0572246	0.0608011	0.0751073	0.0858369	0.171674	0.439914	0.128755	0.0822604	0.150215	0.203863	0.275393	0.211016	0.00357654	0	0.00357654	0.00715308	0.793991	1.05508	0.611588	0.582976	0.0429185	0.0429185	0.0178827	0.0214592	0	0	0	0.00357654	0.861946	0.83691	1.30901	0.797568	0	0.00715308	0.00715308	0.00715308	0.0357654	0.0321888	0.0107296	0.0178827	0.0894134	0.0536481	0.0321888	0.0286123	0
OTU190	0	0	0	0	0	0	0	0	0	0	0	0	0	0	0	0	0	0	0	0	0	0	0	0	0.00715308	0.00357654	0	0	0.0643777	0.0357654	0.0250358	0.0679542	0	0	0	0	0	0.00715308	0	0	0.00357654	0.00357654	0	0.00715308	0.00357654	0.00357654	0	0	0
OTU1900	0.00357654	0	0	0	0	0	0	0.0107296	0	0	0	0	0	0	0	0	0	0	0	0	0	0	0	0	0	0	0	0	0	0	0	0	0.00715308	0.00715308	0.00357654	0.00357654	0	0	0	0.00715308	0	0	0	0	0	0	0.0107296	0	0
OTU1901	0.00357654	0	0.00715308	0	0.00357654	0	0	0.00357654	0.00715308	0.00715308	0.00357654	0.0107296	0	0	0.0429185	0	0.0178827	0.00715308	0.0178827	0.00715308	0.0143062	0.0214592	0.0214592	0.00357654	0	0	0.00357654	0	0.00357654	0	0	0	0	0	0	0	0	0	0	0	0.00357654	0.00357654	0	0	0	0.00357654	0.00357654	0	0
OTU1902	0	0	0	0	0.00357654	0	0.00357654	0	0	0	0	0	0	0.0107296	0	0	0	0	0.00357654	0	0	0	0	0	0	0	0.00357654	0.00357654	0	0	0.00357654	0.00357654	0	0	0	0	0.00357654	0.00715308	0.0107296	0.00715308	0	0	0	0	0	0	0	0	0.00715308
OTU1903	0	0.00715308	0.00357654	0	0	0	0	0	0.0107296	0	0.0393419	0.0107296	0	0	0	0	0	0	0	0	0	0.00357654	0	0	0	0	0	0	0	0.0357654	0.00357654	0	0.00357654	0.0107296	0	0	0	0	0.00715308	0	0	0	0	0	0.0143062	0.00357654	0	0.00357654	0
OTU1904	0	0	0	0	0	0	0	0	0	0.00357654	0	0	0	0.00715308	0.00715308	0	0.0107296	0	0.0107296	0.0143062	0	0	0	0	0	0	0	0	0.00357654	0.00357654	0.00715308	0	0	0	0	0	0	0	0	0	0.0143062	0	0.0107296	0	0	0	0	0	0
OTU1905	0	0	0	0	0	0	0	0	0	0	0	0	0	0	0	0	0	0	0	0	0	0	0	0	0	0	0	0	0	0	0	0	0	0	0	0	0	0	0	0	0	0	0	0	0.00357654	0	0	0	0
OTU1906	0	0	0	0	0	0	0	0	0	0	0	0	0	0	0	0	0	0	0	0	0	0	0	0	0.00357654	0.00715308	0.00715308	0.00715308	0	0	0	0	0	0	0	0	0	0.00715308	0	0	0	0	0	0	0	0	0	0	0
OTU1907	0	0	0	0	0	0	0	0	0	0	0	0	0	0	0	0	0	0	0	0	0	0	0	0	0	0	0	0	0	0	0	0	0	0	0	0	0	0	0	0	0	0	0	0	0	0	0	0	0
OTU1908	0	0	0	0	0	0	0	0	0	0	0	0	0	0	0	0	0	0	0	0	0	0	0	0	0	0	0	0	0.0286123	0.00357654	0.00715308	0.0107296	0	0	0	0	0	0	0	0	0	0	0	0	0	0	0	0	0
OTU1909	0	0	0	0	0	0	0	0.00357654	0	0	0	0	0	0	0	0	0	0	0	0	0	0	0	0	0	0	0	0	0	0	0	0	0	0	0	0	0	0	0	0	0	0	0	0	0	0	0	0	0
OTU191	0.0429185	0.0608011	0.0357654	0.0393419	0.886981	0.572246	0.922747	0.883405	0.432761	0.801144	0.486409	0.178827	0.0500715	0.0822604	0.110873	0.0679542	0.160944	0.132332	0.046495	0.125179	0.00357654	0	0	0	0.772532	0.690272	0.797568	0.597282	0	0	0	0	0.00715308	0.00715308	0.00715308	0.00715308	0	0	0	0.00357654	0	0.00357654	0	0	0.940629	0.872675	0.489986	0.622318	0.00357654
OTU1910	0.0107296	0.00357654	0.0107296	0.00357654	0	0	0.00357654	0	0	0	0	0	0	0	0	0	0	0	0	0	0	0	0	0	0	0	0	0	0	0	0	0	0	0	0	0	0	0	0	0	0	0	0	0	0	0	0	0	0
OTU1911	0	0	0	0	0.0143062	0.0357654	0.0107296	0.0250358	0	0	0.00357654	0.00357654	0	0	0.00715308	0	0	0.00715308	0	0	0.00715308	0.00357654	0.0107296	0	0	0	0	0	0	0	0	0	0	0	0	0	0	0	0.00357654	0	0	0	0	0	0	0	0.00715308	0.00357654	0
OTU1912	0	0	0	0	0	0	0	0.00715308	0	0	0	0	0	0	0	0	0	0	0	0	0	0	0	0	0	0	0	0	0.00357654	0	0	0	0	0	0	0	0	0	0.00715308	0	0	0	0	0	0	0.00715308	0.0143062	0	0.0214592
OTU1913	0	0	0	0	0	0.00357654	0.0107296	0	0	0	0	0	0	0	0	0	0	0	0	0	0.0107296	0.00357654	0	0	0	0.00357654	0	0	0	0	0	0	0	0	0	0	0.00715308	0.00357654	0.00357654	0	0	0	0	0	0.0107296	0	0	0	0.0143062
OTU1914	0.00357654	0	0	0	0.00357654	0	0	0	0	0	0	0	0	0	0	0.00357654	0	0	0.00357654	0	0.00715308	0.00357654	0	0.00357654	0	0.00715308	0	0	0	0	0	0	0	0	0.00357654	0	0	0.00357654	0	0	0.00357654	0	0	0	0.00357654	0.00357654	0	0	0.0143062
OTU1915	0	0	0	0.00357654	0.0357654	0.0107296	0.0429185	0.0250358	0.0214592	0.0107296	0.00715308	0.0393419	0	0	0	0	0	0	0	0	0	0	0	0	0.00357654	0	0.00357654	0	0	0	0	0	0	0	0	0	0	0	0	0	0	0	0	0	0.0357654	0.0107296	0.0143062	0.0536481	0
OTU1916	0	0	0	0	0	0	0	0	0	0	0	0	0	0	0	0	0.00715308	0.00715308	0	0.0143062	0	0	0	0	0	0	0	0	0	0	0	0	0	0	0	0	0	0	0	0	0	0	0	0	0	0	0	0	0
OTU1917	0	0	0	0	0	0	0	0	0	0	0	0	0	0	0	0	0.00357654	0.00357654	0.00715308	0	0	0	0.0107296	0	0	0	0	0	0.00715308	0.00357654	0.0107296	0.00715308	0.0143062	0.00357654	0.0107296	0	0	0.00357654	0	0	0	0	0.00715308	0.00357654	0	0	0	0	0.00715308
OTU1918	0	0	0	0	0	0	0	0	0	0	0	0	0	0	0	0	0	0	0	0	0	0	0	0	0	0	0	0	0	0	0	0	0	0	0	0	0	0	0	0	0	0	0	0	0	0	0	0	0
OTU1919	0	0	0	0	0	0	0	0	0	0	0	0	0	0	0	0	0	0	0	0	0	0	0	0	0	0	0	0	0	0	0	0	0	0	0	0	0	0.00357654	0.00357654	0.00715308	0	0	0	0	0	0	0	0	0.00357654
OTU192	0.0214592	0.0321888	0.0250358	0.0143062	0.0393419	0.046495	0.046495	0.046495	0.0357654	0.0250358	0.0286123	0.0393419	0.0858369	0.0393419	0.0250358	0.0357654	0.0608011	0.0715308	0.0429185	0.0393419	0.0536481	0.046495	0.0679542	0.0608011	0.00715308	0.0214592	0.00715308	0.0178827	0.10372	0.0643777	0.0786838	0.0894134	0.0321888	0.0107296	0.00357654	0.0178827	0.307582	0.586552	0.296853	0.336195	0.0643777	0.0572246	0.0608011	0.0751073	0.0822604	0.157368	0.107296	0.10372	0.114449
OTU1920	0	0	0	0	0	0	0	0	0	0	0	0	0.0214592	0	0.0143062	0	0.00715308	0.00357654	0	0	0	0	0	0	0.0250358	0.0608011	0.0321888	0.00715308	0	0	0.00715308	0	0	0.0178827	0.00715308	0.00357654	0	0	0.00357654	0	0	0	0	0	0	0	0	0	0
OTU1921	0	0	0	0	0	0	0	0	0	0	0	0	0	0	0	0	0	0	0	0	0	0	0	0	0	0	0	0	0	0	0	0	0	0	0	0	0	0	0	0	0	0	0.00357654	0	0	0	0	0	0
OTU1922	0	0	0	0	0.0107296	0	0.00715308	0	0	0	0	0	0	0	0	0	0	0	0.00357654	0.00357654	0	0	0.00715308	0	0	0	0	0	0	0	0	0.0107296	0.00357654	0.00357654	0.00715308	0	0	0	0	0	0	0	0	0	0	0	0	0	0
OTU1923	0	0	0	0	0	0	0	0	0	0	0	0	0	0	0	0	0	0	0	0	0	0	0	0	0	0	0	0	0	0	0	0	0	0	0	0	0	0	0	0	0	0	0	0	0	0	0	0	0
OTU1924	0	0	0	0	0	0	0	0	0	0	0.00715308	0	0	0	0	0	0	0	0	0	0	0	0	0	0	0	0	0	0.0321888	0.0178827	0.0250358	0.0178827	0	0	0	0	0.00715308	0.0214592	0.0250358	0.0143062	0	0	0	0	0.00715308	0	0.00357654	0	0
OTU1925	0	0	0	0	0	0	0	0	0	0	0	0.00357654	0	0	0	0	0.00715308	0	0	0	0	0	0	0	0	0	0	0	0	0	0	0	0	0	0	0	0	0	0	0	0	0	0	0	0	0	0	0	0
OTU1926	0	0.00357654	0	0	0.0214592	0.0214592	0.0250358	0.0107296	0.0107296	0.00357654	0.00357654	0.0107296	0	0	0	0.00357654	0	0	0	0.00357654	0	0	0	0	0.0107296	0.00357654	0	0.00357654	0	0	0	0	0.00357654	0	0	0	0.0107296	0	0	0	0	0	0	0	0.00715308	0.00715308	0	0.0107296	0
OTU1927	0	0	0	0	0	0	0	0	0.0214592	0.0429185	0.0214592	0.00715308	0	0	0	0	0	0	0	0	0	0	0	0	0	0	0	0	0	0	0	0	0	0	0	0	0	0	0	0	0	0	0.00357654	0	0.00357654	0.00715308	0	0.0107296	0
OTU1928	0	0	0	0	0	0	0	0	0	0	0	0	0	0	0	0	0.00357654	0	0.00357654	0.00715308	0	0	0	0	0	0	0	0	0	0	0	0	0	0	0	0	0	0	0.00357654	0.00715308	0	0	0	0	0	0	0	0	0
OTU1929	0	0	0	0	0	0	0	0	0	0	0	0	0	0	0	0	0	0	0	0	0	0	0	0	0	0	0	0	0	0	0.00715308	0	0	0	0	0	0	0	0	0	0	0	0	0	0	0	0	0	0
OTU193	0.0250358	0.0143062	0.0250358	0.0250358	0	0.00357654	0.0107296	0.00715308	0.0107296	0.0393419	0.0393419	0.00357654	0.239628	0.143062	0.18598	0.153791	0.00715308	0	0.00715308	0.0107296	0.0393419	0.0214592	0.0178827	0.0250358	0.0786838	0.046495	0.0429185	0.0822604	0.135908	0.0536481	0.0858369	0.0894134	0	0	0	0	0.0357654	0.0357654	0.0214592	0.0214592	0.132332	0.10372	0.211016	0.160944	0.0250358	0.0393419	0.0393419	0.0250358	0.0107296
OTU1930	0	0.00357654	0.00357654	0	0.00715308	0.0143062	0.0107296	0.0178827	0.0178827	0.0178827	0.0143062	0.0143062	0.00715308	0.00357654	0	0.00715308	0	0	0.00357654	0	0.00715308	0.00357654	0.00715308	0	0.0143062	0.00357654	0.0143062	0.00715308	0	0	0.00357654	0	0	0	0.00357654	0	0	0	0	0	0	0	0	0	0	0.0214592	0.00715308	0.0143062	0
OTU1931	0	0	0	0	0	0	0	0	0.00715308	0	0	0.0500715	0	0	0	0.0321888	0	0	0	0	0.00357654	0	0	0.00357654	0	0	0	0	0	0	0	0	0	0	0	0	0.0178827	0.00715308	0.0178827	0.0214592	0	0	0	0	0	0	0	0	0
OTU1932	0	0	0	0	0.0286123	0.09299	0.0608011	0.143062	0.00357654	0	0	0	0	0	0	0	0	0	0	0	0	0	0	0	0	0	0	0	0	0	0	0	0	0	0	0	0	0	0	0	0	0	0.00357654	0	0	0	0.00357654	0.0107296	0
OTU1933	0	0	0	0	0	0	0	0	0	0	0	0	0.0250358	0.00357654	0	0.046495	0	0	0	0	0	0	0	0	0	0	0	0	0	0	0	0	0	0	0	0	0	0	0	0.00715308	0	0.00357654	0	0	0.00357654	0	0	0	0
OTU1934	0	0	0	0.00357654	0	0	0	0	0	0	0	0	0	0	0	0	0	0	0.00357654	0	0	0	0	0	0	0	0	0	0.00357654	0.00357654	0.0107296	0.0178827	0	0	0.00357654	0	0.00357654	0.00357654	0.00357654	0.00357654	0.00357654	0	0	0	0	0	0	0	0.00715308
OTU1935	0	0	0	0	0	0	0	0	0	0	0	0	0.0143062	0.0321888	0	0	0	0	0	0	0	0	0	0	0.0143062	0.0107296	0.0178827	0.0286123	0	0	0	0	0	0	0	0	0	0	0	0	0	0	0	0	0	0	0	0	0
OTU1936	0	0	0	0	0	0	0	0	0	0	0	0	0	0	0	0	0.00357654	0	0.0107296	0	0.00357654	0.00357654	0.00357654	0	0	0	0.00357654	0.00357654	0.00357654	0.00357654	0	0	0.0107296	0.0321888	0.0321888	0.0393419	0	0.00715308	0	0	0	0	0	0	0	0	0	0	0
OTU1937	0	0	0	0	0	0	0.00357654	0	0	0	0	0	0	0	0.0214592	0.0357654	0	0	0	0	0	0	0	0	0.0608011	0.0536481	0.0357654	0.0143062	0	0	0	0	0.00715308	0.00715308	0.0107296	0	0	0	0	0	0	0	0	0	0	0	0	0	0
OTU1938	0	0.00357654	0	0	0	0	0	0.00357654	0	0	0	0	0	0.00715308	0.00357654	0.0143062	0	0.00715308	0.00357654	0.0214592	0	0	0	0	0.0178827	0.0107296	0	0.0107296	0	0.00715308	0	0	0	0	0	0	0	0	0	0	0	0	0	0	0	0	0	0	0
OTU1939	0	0	0	0	0	0	0	0	0	0	0	0	0	0	0	0	0	0	0	0	0	0	0	0	0	0	0	0	0	0	0	0	0	0	0	0	0	0	0	0	0	0	0	0	0	0	0	0	0
OTU194	0.0107296	0.0250358	0.0178827	0.0214592	0.150215	0.118026	0.139485	0.0965665	0.0214592	0	0.00715308	0	0.0286123	0.0429185	0.132332	0.0250358	0.0107296	0.00357654	0.0178827	0.0143062	0.0143062	0	0.00715308	0	0.0214592	0.0250358	0.00715308	0.00715308	0.0214592	0.0214592	0.0214592	0.0321888	0.0429185	0.0321888	0.0572246	0.0393419	0.0178827	0.00715308	0.00715308	0.0214592	0.0143062	0.00357654	0.00715308	0.0214592	0.0608011	0.0536481	0.0608011	0.0357654	0.0357654
OTU1940	0	0	0	0.00357654	0	0	0	0	0	0	0	0	0.0250358	0	0	0	0	0	0	0.0143062	0	0	0	0	0.0250358	0.0321888	0.0143062	0.046495	0	0	0	0	0	0	0	0	0	0	0	0	0	0	0	0	0	0	0	0.0107296	0.0107296
OTU1941	0.00357654	0.00357654	0	0	0	0	0	0	0	0	0	0	0	0	0	0	0	0	0.00357654	0	0	0	0	0	0	0	0	0	0.00357654	0	0	0.00357654	0	0	0	0	0	0	0.00357654	0	0	0.00357654	0	0	0	0	0	0.00357654	0
OTU1942	0	0	0	0	0	0	0	0	0	0	0	0	0	0	0	0	0	0	0	0	0	0	0	0	0	0	0	0	0	0	0	0	0	0	0	0	0	0	0	0	0	0	0	0	0	0	0	0	0
OTU1943	0	0	0	0	0	0	0	0	0	0	0	0	0.0286123	0	0	0	0.00715308	0.00357654	0.00357654	0.0214592	0	0	0	0.00357654	0	0	0	0	0	0	0	0	0	0	0	0	0	0	0	0	0	0	0	0	0	0	0	0	0
OTU1944	0	0	0	0	0	0	0	0	0	0	0	0	0	0	0	0	0	0	0	0	0	0	0	0	0	0	0	0	0.00357654	0.0143062	0.0178827	0.0214592	0	0	0	0	0	0	0	0	0	0	0	0	0	0	0	0	0
OTU1945	0	0	0	0	0	0	0	0	0	0	0	0	0	0	0	0	0	0	0	0	0	0	0	0	0	0	0	0	0	0	0	0	0	0	0	0	0	0	0	0	0	0	0	0	0	0	0	0	0
OTU1946	0.0107296	0	0	0	0.0178827	0.0250358	0.0107296	0	0	0.0107296	0	0	0.0214592	0	0.0321888	0	0	0	0	0	0	0	0	0	0	0.00357654	0	0.00715308	0	0	0	0	0.0143062	0.0250358	0.0178827	0.0107296	0	0	0	0	0	0	0	0	0.00357654	0.0107296	0.00715308	0.00715308	0
OTU1947	0	0	0	0	0	0	0	0	0	0	0	0	0	0	0	0	0	0	0	0	0.0786838	0.09299	0.0643777	0.0608011	0.00357654	0.00357654	0	0	0	0	0	0	0	0	0	0	0	0	0	0.00357654	0	0	0	0	0	0	0	0	0
OTU1948	0	0	0	0	0	0.0143062	0	0.00357654	0.0143062	0.0357654	0.0143062	0.0107296	0.00357654	0.00357654	0.0286123	0.00357654	0.00357654	0	0	0	0	0	0	0	0.0107296	0.00715308	0.0143062	0.00715308	0	0	0	0	0	0.0107296	0.00357654	0	0	0	0	0.00357654	0	0	0	0	0	0.0178827	0.0321888	0	0
OTU1949	0	0	0	0	0	0	0	0	0	0	0	0	0	0	0	0	0	0	0	0	0	0	0	0	0	0	0	0	0	0	0	0	0	0	0	0	0	0	0	0	0	0	0	0	0	0	0	0	0
OTU195	0	0	0	0	0.00357654	0	0.00715308	0	0.311159	0.472103	0.211016	0.160944	0.0214592	0.107296	0.046495	0.0572246	0.0286123	0.0214592	0.0572246	0.0250358	0.00357654	0	0	0	0	0	0	0	0.18598	0.132332	0.135908	0.100143	0	0	0	0	0	0	0.00357654	0.00357654	0.0143062	0	0.0143062	0.00357654	0.0107296	0.0321888	0.0178827	0	0.0393419
OTU1950	0	0	0	0	0.00357654	0	0	0	0	0	0	0	0	0.0107296	0.0643777	0.0357654	0	0	0	0	0.0143062	0.0250358	0.0107296	0.0178827	0.0107296	0.0357654	0.0143062	0.0143062	0	0	0	0	0	0	0	0	0	0	0	0.00357654	0	0	0	0	0	0.00357654	0.0250358	0.00357654	0
OTU1951	0	0	0	0	0	0	0	0	0	0	0	0	0	0	0.00357654	0.00357654	0	0	0.00357654	0	0	0	0	0	0	0	0	0	0	0	0	0	0	0	0	0	0	0	0	0	0.0178827	0.0107296	0.0214592	0.0107296	0	0	0	0	0
OTU1952	0	0	0	0	0	0	0	0	0	0	0	0	0	0	0	0	0.00357654	0.00357654	0.00715308	0.0214592	0	0	0	0	0	0	0	0	0	0	0	0	0	0	0	0	0	0	0	0.00357654	0	0	0	0	0	0	0	0	0
OTU1953	0	0	0	0	0	0	0	0	0	0	0	0	0	0	0	0	0	0	0	0	0	0	0	0	0	0	0	0	0	0	0	0	0	0	0	0	0	0	0	0	0	0	0	0	0	0	0	0	0
OTU1954	0	0	0	0	0	0	0	0	0	0	0	0	0	0	0	0	0	0	0	0	0	0	0	0	0	0	0	0	0	0	0	0	0	0	0	0	0	0	0	0	0	0	0	0	0	0	0	0	0
OTU1955	0	0	0	0	0	0.00357654	0	0.00357654	0	0	0	0	0	0	0.0321888	0	0	0	0	0	0	0	0	0	0	0	0	0	0	0	0	0	0	0	0	0	0	0	0	0	0	0	0	0	0	0.0107296	0.00715308	0.0143062	0
OTU1956	0	0	0.00357654	0	0.00357654	0.00357654	0.00357654	0.00357654	0.00357654	0.00357654	0	0	0	0	0	0.0107296	0	0	0	0	0	0	0	0.00357654	0	0.00715308	0.00715308	0.00715308	0	0	0	0	0	0	0	0	0.00357654	0.00357654	0	0	0	0	0	0	0	0.00715308	0.0143062	0.00357654	0
OTU1957	0	0	0	0	0	0	0.00357654	0	0	0	0	0	0	0	0	0	0	0	0	0	0	0	0	0	0	0	0	0	0	0.00357654	0	0	0	0	0	0	0	0	0	0	0	0	0	0	0	0	0	0	0
OTU1958	0	0	0	0	0	0	0	0	0	0	0	0	0	0	0	0	0	0	0	0	0	0	0	0	0	0	0	0	0	0	0.00357654	0	0	0	0	0	0	0.00357654	0	0	0.0178827	0.0357654	0.0250358	0.0143062	0	0	0	0	0.00357654
OTU1959	0	0	0	0	0	0	0	0	0	0	0	0	0	0	0	0	0	0.0178827	0.0143062	0	0.0107296	0.00715308	0.00715308	0.00357654	0	0	0	0	0.0107296	0.0178827	0.0143062	0.00715308	0.00357654	0	0	0	0	0	0	0	0	0.00357654	0	0	0	0	0	0	0
OTU196	0.00357654	0.00715308	0.00357654	0	0.0107296	0	0.00715308	0.0107296	0.0357654	0.00357654	0.00715308	0.0143062	0.0572246	0.0286123	0	0	0.307582	0.178827	0.0894134	0.168097	0.0143062	0.0143062	0.0214592	0.00357654	0.0500715	0.0393419	0.0250358	0.0214592	0.0786838	0.118026	0.10372	0.09299	0.0965665	0.107296	0.118026	0.164521	0.19671	0.354077	0.275393	0.246781	0.046495	0.046495	0.0894134	0.0393419	0.0107296	0.046495	0.046495	0.046495	0.200286
OTU1960	0.00357654	0	0	0	0	0	0	0	0	0	0	0	0	0	0	0	0	0	0.00357654	0	0.00357654	0	0	0	0	0	0	0	0.00357654	0.0107296	0.00357654	0	0	0	0	0	0	0.00357654	0	0	0	0	0	0	0	0	0	0	0
OTU1961	0	0	0	0	0.00357654	0.0143062	0.0107296	0.00715308	0	0	0	0	0	0	0	0	0	0.00357654	0.0143062	0	0.00357654	0.00357654	0.00357654	0.00357654	0	0	0.00357654	0	0.00357654	0	0	0	0	0	0	0	0	0	0	0	0	0	0	0	0.00357654	0	0	0	0.0572246
OTU1962	0	0	0	0	0	0	0	0	0	0	0	0	0	0	0	0	0	0	0	0	0	0	0	0	0	0	0	0	0	0	0	0	0	0	0	0	0	0	0	0	0	0	0	0	0	0	0	0	0
OTU1963	0	0	0	0	0	0	0	0	0	0	0	0	0	0	0	0	0	0	0	0	0	0	0	0	0	0	0	0	0.00357654	0.00357654	0.00357654	0.00357654	0	0	0	0	0.0107296	0.00357654	0	0.00715308	0	0	0	0.00357654	0	0	0	0	0.00357654
OTU1964	0	0	0	0	0	0	0	0.00357654	0.0214592	0.0178827	0	0.00357654	0.0107296	0	0.0107296	0.00715308	0.00357654	0	0.00357654	0	0	0	0	0	0	0	0	0	0	0	0	0	0	0	0	0	0	0	0	0	0	0	0	0	0	0	0.00715308	0	0
OTU1965	0	0	0	0	0	0	0	0.00357654	0	0	0	0	0.0321888	0.0321888	0	0	0	0.00715308	0.00357654	0.00357654	0	0.00357654	0	0	0.0321888	0.0250358	0.0178827	0.0250358	0	0	0	0	0	0	0	0	0	0	0	0	0	0	0	0	0	0	0	0	0
OTU1966	0	0	0	0	0	0	0	0	0	0	0	0	0	0	0	0	0	0	0	0	0	0	0	0	0	0	0	0	0.0858369	0.0608011	0.0608011	0.153791	0	0	0	0	0	0	0	0	0	0	0	0	0	0	0	0	0
OTU1967	0.00357654	0.00357654	0.00357654	0	0.0250358	0.0178827	0.00357654	0.0107296	0.00357654	0.0107296	0.0107296	0.0143062	0	0.00357654	0.00715308	0	0.00357654	0.00357654	0	0	0	0	0.00715308	0	0.0107296	0	0.00715308	0.00715308	0	0	0	0	0.0107296	0	0	0	0	0	0	0	0	0	0	0	0.0143062	0.0107296	0	0.0143062	0
OTU1968	0	0	0	0.00357654	0	0.00357654	0	0	0	0	0	0	0	0	0	0	0	0	0.00357654	0.0250358	0	0	0	0	0	0	0	0	0.00357654	0	0	0	0	0	0	0	0	0	0	0	0.00357654	0	0	0.00357654	0	0	0	0.00357654	0.00357654
OTU1969	0	0	0	0	0	0	0	0	0	0	0	0	0	0	0	0	0	0	0	0	0	0	0	0	0	0	0	0	0.00357654	0.00357654	0	0.00357654	0	0	0	0	0	0	0	0	0	0	0	0	0	0	0	0	0
OTU197	0	0	0	0	0	0.00715308	0.00357654	0	0.00715308	0.0107296	0	0.00715308	0.00357654	0	0.0429185	0.207439	0.00715308	0.00357654	0.00357654	0	0	0	0	0	0	0	0	0	0	0	0	0	0	0	0	0	0.00357654	0.00715308	0	0	0.00357654	0	0.00357654	0.0107296	0.00357654	0.00357654	0	0.00715308	0.00357654
OTU1970	0.00357654	0	0	0	0	0	0	0	0	0	0	0	0	0	0	0	0	0	0	0	0	0	0	0	0	0	0	0	0	0	0	0	0	0	0	0	0.0608011	0.0500715	0.0572246	0.0500715	0	0	0	0	0	0	0	0	0
OTU1971	0	0.00357654	0	0	0	0.00357654	0.00357654	0.00715308	0	0	0	0	0	0	0.00715308	0	0	0	0	0.00357654	0	0.00357654	0	0	0	0	0	0	0.00357654	0.00357654	0	0	0	0	0	0	0	0	0	0	0	0	0	0	0.00357654	0.00715308	0.00357654	0.0143062	0
OTU1972	0	0	0	0	0.00357654	0	0	0	0	0	0	0	0	0	0	0	0	0	0	0.00357654	0	0	0	0	0.00357654	0	0	0	0.00715308	0.00357654	0	0	0	0	0	0	0	0.00715308	0	0	0	0	0	0	0	0	0.00715308	0	0
OTU1973	0	0	0	0	0	0	0	0	0	0	0	0	0	0	0	0	0	0	0	0	0	0	0	0	0.0751073	0.0536481	0.0715308	0.0679542	0	0	0	0	0	0	0	0	0	0	0	0	0	0	0	0	0	0	0	0	0
OTU1974	0	0	0	0	0	0	0	0	0	0	0	0	0	0	0	0	0	0	0	0	0	0	0	0	0	0	0	0	0	0	0	0	0	0	0	0	0	0	0	0	0	0	0	0	0	0	0	0	0.00715308
OTU1975	0	0	0	0	0	0	0	0	0.00357654	0	0	0	0	0	0	0	0	0	0	0	0	0	0	0	0	0	0	0	0.00357654	0.00715308	0.00357654	0	0	0	0	0	0.0107296	0.00357654	0.00715308	0	0.00357654	0	0.00715308	0	0	0	0.0107296	0	0
OTU1976	0	0	0	0.00357654	0.0214592	0.0143062	0.0178827	0.0107296	0.00715308	0.0143062	0	0.0143062	0.00715308	0.0143062	0.0143062	0.0107296	0.00715308	0	0.00357654	0	0.00357654	0	0	0.00715308	0.0107296	0.0143062	0.0143062	0.00715308	0	0	0	0	0	0	0.00357654	0	0	0	0	0.00357654	0	0	0	0	0	0.00715308	0.0107296	0.0107296	0
OTU1977	0	0	0	0	0	0	0	0	0	0	0	0	0	0	0	0	0	0	0	0	0	0	0	0	0	0	0	0	0	0.00357654	0	0.00715308	0.00357654	0	0	0	0	0	0	0	0	0	0	0	0	0	0	0	0
OTU1978	0	0	0	0	0	0	0	0	0.00357654	0	0	0	0	0.0107296	0	0	0	0	0	0	0	0	0	0	0.046495	0.0393419	0.0393419	0.0321888	0	0	0	0	0	0	0	0	0	0	0	0	0	0	0	0	0	0	0	0	0
OTU1979	0	0	0	0.00357654	0.00357654	0.00357654	0.00357654	0.0178827	0	0	0	0	0	0	0	0	0	0	0	0	0	0	0	0	0	0	0	0	0	0	0	0	0	0	0	0	0	0	0	0	0	0	0	0	0	0	0	0	0
OTU198	0.0715308	0.0393419	0.0214592	0.0214592	0.132332	0.100143	0.135908	0.121602	0.0250358	0.0286123	0.0321888	0.0214592	0.225322	0.375536	0.164521	0.203863	0.00715308	0.0178827	0.00357654	0.0214592	0.429185	0.38269	0.479256	0.329041	0.18598	0.153791	0.19671	0.221745	0.0786838	0.0822604	0.046495	0.107296	0.0143062	0.00715308	0.00357654	0	0.325465	0.239628	0.304006	0.307582	0.0429185	0.0429185	0.0250358	0.0500715	0.171674	0.178827	0.168097	0.135908	0.0286123
OTU1980	0	0	0	0	0	0	0	0	0	0	0	0	0	0	0	0	0.00357654	0.00357654	0.00357654	0.0107296	0.00357654	0.00357654	0	0.00357654	0.00357654	0.00357654	0.00357654	0	0	0	0.00357654	0.00357654	0	0.00357654	0.00357654	0	0.00357654	0	0	0.0107296	0	0	0	0	0	0	0	0	0.00715308
OTU1981	0	0	0	0	0	0	0	0	0	0	0	0	0	0	0	0	0	0	0	0	0	0	0	0	0	0	0	0	0	0	0	0	0	0	0	0	0	0	0	0	0	0.00357654	0	0	0	0	0	0	0
OTU1982	0.00357654	0	0.00715308	0	0.00715308	0.0143062	0.0107296	0.00715308	0.00715308	0.0107296	0.0250358	0.00357654	0.00715308	0.00715308	0	0.00357654	0	0.00357654	0.00357654	0.00715308	0	0.0107296	0.00715308	0.0143062	0.00715308	0.00357654	0.00715308	0.00357654	0	0	0	0	0.00357654	0	0	0	0	0	0	0.00357654	0	0	0	0	0.00715308	0.0107296	0.00715308	0.00357654	0
OTU1983	0	0	0	0	0	0	0	0	0	0	0	0	0.0143062	0.121602	0.0536481	0.0393419	0	0	0	0	0	0	0	0	0	0.00357654	0.00357654	0.0214592	0	0	0	0	0	0	0	0	0	0	0	0	0	0	0	0	0	0	0	0	0
OTU1984	0	0	0	0	0	0	0	0	0	0	0	0	0	0	0	0	0	0	0	0	0	0	0	0	0	0	0	0	0	0	0	0	0	0.00715308	0	0.00357654	0	0	0	0	0	0	0	0	0	0	0	0	0.00357654
OTU1985	0	0	0	0.00357654	0.00357654	0	0.00357654	0.00357654	0.00357654	0	0.00357654	0.00715308	0.0107296	0	0	0	0	0.00357654	0	0	0.00357654	0	0	0.00357654	0.00715308	0	0.00357654	0	0	0	0	0	0	0	0.00357654	0	0	0.00715308	0	0	0.00715308	0	0	0.00715308	0.0107296	0.00357654	0.00357654	0	0.00357654
OTU1986	0	0	0	0	0	0	0	0	0	0	0	0	0	0	0	0	0	0	0	0	0	0	0	0	0	0	0	0	0	0	0	0	0	0	0	0	0	0	0	0	0	0	0	0	0	0	0	0	0
OTU1987	0	0.00357654	0	0.00715308	0.0107296	0.00715308	0.0107296	0.00357654	0.00357654	0.00715308	0.00357654	0	0.0250358	0.0250358	0.0429185	0	0	0	0	0	0	0	0	0	0	0	0	0	0	0	0	0	0	0	0	0	0	0	0	0	0	0	0	0	0.0214592	0.0178827	0.046495	0.0214592	0
OTU1988	0.00357654	0	0	0	0	0	0.00715308	0.00357654	0.0822604	0.0178827	0.0321888	0.160944	0	0	0	0	0	0	0	0	0	0	0	0	0	0	0	0	0	0	0	0	0	0	0	0	0	0	0	0	0	0	0	0	0	0	0	0.00357654	0
OTU1989	0	0	0	0	0	0	0	0	0	0	0	0	0	0.0178827	0	0	0	0.00357654	0	0	0	0	0	0	0	0	0	0	0	0	0	0	0	0	0	0	0.0357654	0.0429185	0.0822604	0.0679542	0	0	0	0.00715308	0	0	0	0	0
OTU199	0.0715308	0.0536481	0.118026	0.0786838	0.0107296	0.0286123	0.0679542	0.046495	0.100143	0.0572246	0.0965665	0.107296	0.0786838	0.0858369	0.139485	0.0321888	0.153791	0.182403	0.182403	0.211016	0.647353	0.550787	0.543634	0.711731	0.107296	0.128755	0.160944	0.153791	0.0178827	0.0429185	0.0286123	0.0679542	0	0.00357654	0	0	0.200286	0.346924	0.150215	0.189557	0.118026	0.225322	0.203863	0.193133	0.0250358	0.0429185	0.0679542	0.0429185	0.0178827
OTU1990	0	0	0	0	0	0	0	0	0.00357654	0	0	0	0	0	0	0	0.0107296	0	0.00715308	0.00715308	0	0.0107296	0	0	0	0	0	0	0.00715308	0.0178827	0	0.0214592	0	0	0	0	0	0	0	0	0	0	0	0	0	0	0	0	0
OTU1991	0	0	0	0	0	0	0	0	0	0	0	0	0	0	0	0	0.0178827	0.0965665	0.0393419	0.0679542	0	0.00357654	0	0.00357654	0	0	0	0	0.0178827	0	0.0178827	0.0143062	0	0	0	0	0	0	0	0	0	0	0	0	0	0	0	0	0
OTU1992	0	0	0	0	0	0	0	0	0	0	0	0	0	0.0321888	0.00357654	0	0.00715308	0.00715308	0.00357654	0.00357654	0	0	0	0	0	0	0	0	0	0	0	0	0	0	0	0	0.00357654	0	0	0.00357654	0.0214592	0.0143062	0.0214592	0.0214592	0	0	0	0	0.00357654
OTU1993	0	0	0	0	0	0	0	0.00357654	0.00357654	0	0	0	0	0	0	0.0250358	0	0.00715308	0	0.00715308	0.00357654	0.00715308	0.00715308	0.00357654	0.00357654	0.00715308	0	0	0	0	0	0	0	0	0	0	0	0	0.00715308	0.00357654	0	0	0	0	0	0	0	0	0
OTU1994	0	0.00357654	0.00357654	0	0.00357654	0.00715308	0.00357654	0.0107296	0.00357654	0.00357654	0.0178827	0.0143062	0.00357654	0.0143062	0.00715308	0.00715308	0.00357654	0	0	0.00357654	0	0.00357654	0	0	0.00357654	0	0.00357654	0	0	0	0	0	0.00357654	0	0.00357654	0	0	0	0	0	0	0	0	0.00357654	0.00715308	0.00715308	0.0107296	0.00357654	0
OTU1995	0	0	0	0	0	0	0	0	0	0.00357654	0	0	0	0	0	0	0	0	0	0	0	0	0	0	0	0	0	0	0.0250358	0.00715308	0.0143062	0.00357654	0	0	0	0	0	0	0	0	0	0	0	0	0	0	0.0178827	0	0
OTU1996	0	0	0	0	0	0	0	0	0	0	0	0	0	0	0	0	0	0	0.00357654	0	0	0	0	0	0	0	0	0	0	0	0	0	0	0	0	0	0	0	0	0	0.00715308	0.00357654	0.0107296	0.00715308	0	0	0	0	0
OTU1997	0	0	0	0	0	0	0	0	0	0	0	0	0	0	0	0	0	0.00357654	0.00357654	0.00357654	0	0	0	0	0	0	0	0	0.00715308	0.00357654	0.00715308	0.00357654	0	0	0	0	0	0	0.00357654	0.00357654	0.00357654	0	0.0107296	0	0	0	0	0	0.00715308
OTU1998	0.00357654	0	0	0	0	0	0	0	0	0	0	0	0	0	0	0	0.00715308	0	0.00357654	0.00715308	0	0	0	0	0	0	0	0	0	0	0	0	0.00357654	0	0.0143062	0.00357654	0	0	0	0	0	0	0	0	0	0	0	0	0
OTU1999	0	0.00357654	0	0	0	0	0	0	0	0	0	0	0.00357654	0	0	0	0	0	0	0	0	0	0	0	0	0	0	0	0.00357654	0	0	0	0.0536481	0.0393419	0.0751073	0.0679542	0	0	0	0	0.00357654	0	0	0	0	0	0	0	0
OTU2	3.46924	3.44778	3.2475	2.71459	29.8247	29.2024	25.2933	24.2132	32.8863	31.6595	36.5415	34.4349	9.37411	9.08083	8.79113	8.37268	5.77969	4.97854	4.33119	4.58155	5.81545	6.10157	5	4.62446	21.3162	21.5558	19.8927	20.5937	2.44993	1.47711	1.52003	1.55579	3.85193	4.53147	4.26681	3.56223	0.768956	0.886981	0.937053	1.08011	0.0715308	0.0894134	0.0393419	0.0321888	26.8205	24.367	23.623	24.8069	0.0393419
OTU20	0.00357654	0	0.0107296	0	0.0965665	0.168097	0.146638	0.135908	0.0143062	0.00357654	0	0	0.0572246	0.0178827	0.0751073	0.139485	0.139485	0.0393419	0.0643777	0.100143	0.0321888	0.0393419	0.0321888	0.0321888	0.139485	0.107296	0.125179	0.0965665	0.153791	0.232475	0.153791	0.139485	0.500715	0.461373	0.500715	0.590129	1.48784	3.27253	2.14235	2.12446	0.160944	0.164521	0.107296	0.0643777	0.822604	0.718884	0.597282	0.708155	7.07439
OTU200	0.293276	0.275393	0.400572	0.203863	0	0.0107296	0.0107296	0.0143062	0	0	0	0	0	0	0.0143062	0	0.00715308	0.00357654	0.00715308	0	0.00715308	0.0250358	0.0286123	0.0214592	0	0	0	0	0.182403	0.207439	0.157368	0.243205	0	0	0	0	0	0	0	0	0.250358	0.339771	0.17525	0.228898	0	0.00357654	0	0	0.0214592
OTU2000	0	0	0	0	0	0	0	0	0	0	0	0	0	0	0	0	0	0	0	0	0	0	0	0	0	0	0	0	0	0	0	0	0	0	0	0	0	0	0	0	0	0	0	0	0	0	0	0	0
OTU2001	0	0	0	0	0	0	0	0	0	0	0	0	0	0	0	0	0	0	0	0	0	0	0	0	0	0	0	0	0	0	0	0	0	0	0	0	0	0	0	0	0	0	0	0	0	0	0	0	0.00357654
OTU2002	0	0	0	0	0	0.00357654	0.00715308	0	0	0	0	0	0	0	0	0	0	0	0	0	0	0	0	0	0	0	0	0	0	0	0	0	0	0	0	0	0	0	0	0	0	0.00715308	0	0	0	0	0.0107296	0.00357654	0
OTU2003	0	0	0	0	0.00357654	0	0	0	0	0	0	0	0	0	0	0	0	0	0	0	0	0	0	0	0	0	0	0	0	0	0	0	0	0	0	0	0	0	0	0.00357654	0	0	0	0	0.00357654	0	0	0	0
OTU2004	0	0.00357654	0	0	0.0178827	0.0107296	0.00715308	0.0286123	0	0	0.00357654	0.00357654	0	0	0	0	0	0	0	0	0	0	0	0	0.00357654	0	0	0.00357654	0	0	0	0	0	0	0	0	0	0	0	0	0	0	0	0	0.0536481	0.0429185	0.0178827	0.0858369	0
OTU2005	0.00715308	0.0107296	0.00715308	0.0107296	0	0	0	0	0	0	0	0	0	0	0	0	0	0	0	0	0	0	0	0	0	0	0	0	0	0	0	0	0	0	0	0	0	0	0	0	0	0	0	0	0	0	0	0	0
OTU2006	0	0	0	0	0	0.00715308	0	0	0	0.00357654	0	0.00715308	0.00357654	0	0	0	0	0	0	0.00357654	0	0	0	0	0	0	0.00715308	0.00357654	0	0	0	0	0.00357654	0	0	0	0.0107296	0	0.00715308	0.00357654	0.00357654	0	0	0	0	0	0.00357654	0.00357654	0
OTU2007	0	0	0	0	0	0	0	0	0.00357654	0.00715308	0.00357654	0.00357654	0	0.0178827	0.00715308	0	0	0	0	0.00357654	0	0	0	0	0	0	0	0	0.00357654	0	0.00357654	0	0	0	0	0	0	0	0	0	0	0	0	0	0	0	0	0	0
OTU2008	0	0	0	0	0	0	0	0	0	0	0	0	0	0	0	0	0	0	0	0	0	0	0	0	0.0107296	0.0143062	0.00715308	0.0214592	0	0	0	0	0	0	0	0	0	0	0	0.00715308	0	0	0	0	0	0	0	0	0.00357654
OTU2009	0	0	0	0	0	0	0	0	0	0	0	0	0	0	0	0	0	0	0	0	0	0	0	0	0	0	0	0	0	0	0	0	0	0	0	0	0.09299	0.110873	0.0894134	0.0965665	0	0	0	0	0	0	0	0	0
OTU201	0	0	0	0	0	0	0	0	0	0	0	0	0	0	0	0	0	0	0	0	0	0	0	0	0	0	0	0	0.304006	0.389843	0.332618	0.55794	0	0	0	0	0.00357654	0.00715308	0	0	0.00715308	0.0178827	0.0107296	0.00357654	0	0	0	0	0
OTU2010	0.00357654	0	0	0	0.00357654	0	0	0.00357654	0	0	0	0	0	0	0	0	0	0	0	0	0	0	0	0	0	0	0	0	0	0	0	0	0	0	0	0	0	0	0	0	0	0.00715308	0	0.0143062	0	0	0	0	0
OTU2011	0	0	0	0	0	0	0	0	0	0	0	0	0	0	0	0	0.00357654	0.0107296	0.00715308	0.00357654	0.0107296	0	0.0250358	0.00715308	0	0	0	0	0.00357654	0.0107296	0	0.0143062	0	0	0	0	0.00357654	0.00357654	0	0.00357654	0.0178827	0	0	0.00357654	0	0	0	0	0
OTU2012	0	0	0	0	0	0	0	0	0	0	0	0	0.00357654	0.00357654	0.00357654	0	0	0	0	0	0	0	0	0	0.0107296	0.00715308	0.0250358	0.0143062	0	0	0	0	0.0107296	0	0	0	0	0	0	0	0	0	0	0	0	0	0	0	0
OTU2013	0	0	0	0	0.00357654	0.0107296	0.00357654	0.0178827	0	0	0	0	0.0715308	0.00715308	0.046495	0.0608011	0	0	0	0	0	0	0	0	0	0	0	0	0	0	0	0	0	0	0	0	0	0.00357654	0	0	0	0	0	0	0	0	0	0	0
OTU2014	0	0	0	0	0	0	0	0	0	0	0	0	0	0	0	0	0	0	0	0	0	0	0	0	0	0	0	0	0	0	0	0	0	0	0	0	0	0	0	0	0	0	0	0	0	0	0	0	0
OTU2015	0	0	0	0	0	0	0	0	0	0	0	0	0	0	0.00357654	0.00715308	0	0.00715308	0.00357654	0	0	0	0	0	0.00715308	0.00357654	0.00357654	0.0107296	0.0178827	0.00357654	0	0	0	0	0	0	0	0.00357654	0	0	0	0	0	0	0	0	0	0	0
OTU2016	0.00357654	0.00357654	0	0	0	0	0	0	0	0	0	0	0.00357654	0.0178827	0	0	0	0	0.00357654	0	0	0	0	0	0.00715308	0.00715308	0.0178827	0.0107296	0	0	0	0	0	0	0	0	0	0	0	0	0	0	0	0	0	0	0.00357654	0	0
OTU2017	0.00357654	0.00357654	0.0107296	0	0	0	0.0143062	0	0	0	0	0	0.0715308	0.0143062	0.0715308	0.0321888	0	0	0	0	0	0	0	0	0	0	0	0	0	0	0	0	0	0	0	0	0	0	0	0	0	0	0	0	0.0214592	0.00715308	0.0178827	0	0
OTU2018	0	0	0	0	0	0	0	0	0	0	0	0	0	0.00715308	0	0	0	0	0.00715308	0.00357654	0	0	0	0	0.00715308	0.00357654	0	0.00715308	0	0	0	0	0	0	0	0	0	0	0	0	0.00715308	0.00357654	0	0.00357654	0	0	0	0	0
OTU2019	0	0	0.00357654	0.00357654	0	0	0	0	0	0	0	0	0.0357654	0.0321888	0.0286123	0.0572246	0	0	0	0	0	0	0	0	0	0	0	0	0	0	0	0	0	0	0	0	0	0	0	0	0	0	0	0	0	0	0.00357654	0	0.00715308
OTU202	0.00357654	0	0.0107296	0.00715308	0.00357654	0.00357654	0	0.00357654	0	0	0	0	0.0214592	0.0822604	0.0357654	0.0429185	0.0250358	0.0178827	0.00357654	0.0250358	0.0357654	0.0357654	0.046495	0.0321888	0.0214592	0.0500715	0.0429185	0.0214592	0.157368	0.171674	0.189557	0.160944	0.00715308	0.00715308	0.0107296	0	0.203863	0.200286	0.19671	0.271817	0.0107296	0.00357654	0.0143062	0.0250358	0.00357654	0.0143062	0.0286123	0.00357654	0.046495
OTU2020	0	0	0	0	0	0	0	0	0	0	0	0	0	0	0	0	0	0	0	0	0	0	0	0	0	0	0	0	0	0	0	0	0	0	0	0	0	0	0	0	0	0	0	0	0	0	0	0	0
OTU2021	0	0	0	0	0	0	0	0	0	0	0	0	0	0	0	0	0	0.00357654	0	0.00715308	0	0	0	0	0	0	0.00357654	0.00357654	0.00715308	0.00357654	0.00357654	0.00357654	0	0	0	0	0.0107296	0.00715308	0	0.00357654	0.00357654	0	0	0	0	0	0.00715308	0	0.00357654
OTU2022	0	0	0	0	0	0	0	0	0	0	0	0	0.00715308	0.0286123	0	0.00715308	0.00357654	0	0	0	0	0	0	0	0.0214592	0.00715308	0.0214592	0.0143062	0	0	0	0	0.0214592	0.0178827	0.0107296	0.0107296	0.00715308	0.00357654	0	0.00357654	0	0	0	0	0	0	0	0	0
OTU2023	0	0	0	0	0	0	0	0	0	0	0	0	0	0	0	0	0	0.00357654	0	0	0	0	0	0	0	0	0	0	0	0.00357654	0	0	0	0	0	0	0	0	0	0	0.0143062	0.0143062	0	0.00357654	0	0	0	0	0
OTU2024	0	0	0	0	0	0	0	0	0	0	0	0	0	0	0	0	0	0	0.00357654	0.00357654	0	0	0	0	0	0	0	0	0.00715308	0.0143062	0.046495	0.00715308	0	0	0	0	0.00357654	0	0	0	0.00715308	0	0.00357654	0	0	0	0	0	0
OTU2025	0	0.00357654	0	0	0.00357654	0.00357654	0	0	0	0	0	0	0	0.00357654	0	0	0	0	0	0	0	0	0	0	0.00715308	0.0107296	0.0107296	0.0107296	0	0	0	0	0	0	0	0	0	0	0	0	0	0	0	0	0	0.00357654	0	0	0
OTU2026	0	0	0	0	0	0	0	0	0	0	0	0	0	0.0107296	0	0	0	0	0	0	0	0	0	0	0	0	0	0	0	0	0	0	0	0	0	0	0	0	0	0	0	0	0.00715308	0	0	0	0	0	0
OTU2027	0	0	0	0	0	0	0	0	0	0	0	0	0	0	0	0	0	0	0	0.00715308	0	0	0	0	0	0	0	0	0	0	0	0.00357654	0	0	0	0	0	0	0	0	0	0	0	0	0	0	0	0	0.00357654
OTU2028	0	0	0	0	0	0	0	0	0	0	0	0	0	0	0	0	0	0	0	0	0	0	0	0	0	0	0	0	0	0	0	0	0	0	0	0	0	0	0	0	0	0	0	0	0	0	0	0	0
OTU2029	0	0	0	0	0	0	0	0	0	0	0	0	0	0	0	0	0	0	0	0	0	0	0	0	0	0	0	0	0	0	0	0	0	0	0	0	0	0	0	0	0	0.00357654	0	0	0	0	0	0	0.00715308
OTU203	0	0	0	0	0	0	0	0	0	0	0	0	0	0	0	0	0.00715308	0	0.00357654	0.00357654	0	0	0	0	0	0	0	0	0.00357654	0	0.0143062	0.00357654	0	0.00357654	0	0	0	0	0	0	0.0143062	0.0250358	0.0214592	0.0107296	0	0	0	0	0.00357654
OTU2030	0	0	0	0	0	0	0	0	0	0	0	0	0	0	0	0	0	0	0	0	0	0	0	0	0	0	0	0	0	0	0	0	0	0	0	0	0	0	0	0	0	0	0	0	0	0	0	0	0
OTU2031	0	0	0	0.00357654	0.00357654	0	0.00715308	0.00357654	0.00715308	0.00715308	0.0107296	0.00357654	0.00357654	0.00357654	0.00715308	0	0	0	0	0	0.00357654	0.00357654	0	0	0.00357654	0.00357654	0.00715308	0.00357654	0	0	0	0	0	0	0	0	0	0	0	0	0	0	0	0	0.0107296	0	0	0.0107296	0
OTU2032	0	0	0	0	0	0.00715308	0.00715308	0.00357654	0.00357654	0	0.00357654	0.00357654	0	0	0	0	0	0	0	0	0	0	0	0	0	0	0	0.00357654	0	0	0	0	0	0	0	0	0	0	0	0	0	0	0	0	0	0	0	0	0
OTU2033	0	0	0	0	0.00357654	0.00357654	0.0143062	0	0	0	0.00357654	0	0.00357654	0	0.00357654	0	0	0	0	0	0	0	0	0	0	0	0	0	0	0	0	0	0.00357654	0	0	0	0	0	0	0	0	0	0	0	0.0214592	0.0214592	0.0751073	0.0429185	0.00715308
OTU2034	0	0	0	0	0	0	0	0	0	0	0	0	0	0	0	0	0	0	0	0	0	0	0	0	0.0643777	0.0715308	0.0250358	0.0751073	0	0	0	0	0	0	0	0	0	0.0107296	0	0	0	0	0	0	0	0	0	0	0
OTU2035	0	0	0	0	0	0.00357654	0.00357654	0	0	0	0	0	0	0	0	0	0.00357654	0	0.00357654	0.00357654	0	0	0.00357654	0	0.0178827	0.00357654	0	0.0214592	0	0	0	0	0	0.00357654	0	0.00357654	0.00357654	0.00357654	0	0.00357654	0	0	0	0	0	0	0	0	0.00715308
OTU2036	0	0	0	0	0	0	0	0.00357654	0	0	0	0	0.0321888	0.0107296	0.00357654	0.00357654	0.00357654	0	0	0	0.00357654	0	0.00357654	0	0	0.00357654	0	0	0	0	0	0	0	0	0.00357654	0	0	0.00357654	0.00715308	0	0	0	0	0	0.00357654	0	0.00357654	0	0
OTU2037	0	0	0	0	0	0	0	0	0	0	0	0	0	0	0.0178827	0.00357654	0	0	0	0	0	0	0	0	0	0	0	0	0.00357654	0.00715308	0	0	0	0	0	0	0.0107296	0.00715308	0.00357654	0.00357654	0.0107296	0.0178827	0.0143062	0.00357654	0	0	0	0	0.00715308
OTU2038	0.0214592	0.0214592	0.0107296	0.0214592	0.00357654	0	0.00715308	0.00357654	0.00357654	0	0.00357654	0	0.00715308	0	0.00357654	0.00357654	0	0	0	0	0	0	0	0	0.00357654	0.00357654	0.00715308	0.0107296	0	0	0	0	0	0	0	0	0	0	0	0	0.0107296	0.0107296	0.00715308	0	0	0.00715308	0	0.00357654	0
OTU2039	0	0	0	0	0.00715308	0.0143062	0	0.0107296	0.00357654	0.0107296	0.00715308	0.00715308	0.00357654	0.00357654	0.00357654	0.0178827	0	0.00357654	0	0	0.00715308	0.00357654	0.00357654	0	0.0143062	0.00715308	0.00357654	0.0143062	0	0	0.00357654	0	0	0.00715308	0.00715308	0.00357654	0	0	0	0	0	0	0	0	0.00357654	0.0107296	0.0143062	0.00715308	0
OTU204	0	0	0	0	0.00357654	0	0.00357654	0.00357654	0	0	0	0	0.0751073	0.118026	0.135908	0.232475	1.55937	1.86338	1.7382	1.44492	0.0250358	0.0786838	0.046495	0.0321888	0.27897	0.439914	0.26824	0.275393	0	0	0.00357654	0	0	0	0.00357654	0	0	0	0	0	0	0	0	0	0.00715308	0	0	0.00715308	0
OTU2040	0	0	0	0	0	0	0	0	0	0	0	0	0	0	0	0	0	0	0	0	0	0	0	0	0	0	0	0	0	0	0	0	0	0	0	0	0	0	0	0	0	0	0	0	0	0	0	0	0
OTU2041	0	0	0	0	0	0	0	0	0	0	0	0	0	0	0.0214592	0	0	0	0	0	0	0	0	0	0	0	0	0	0	0	0	0	0	0	0	0	0	0	0	0	0	0	0	0	0	0	0	0	0
OTU2042	0	0	0	0	0	0	0	0	0	0	0	0	0	0.0250358	0	0	0	0.00357654	0	0.00357654	0	0	0	0	0	0	0	0	0	0	0	0	0	0	0	0	0	0	0	0	0	0	0	0	0	0	0	0	0
OTU2043	0	0.00357654	0.00357654	0	0.0143062	0.0143062	0.00357654	0.0107296	0	0	0	0	0	0	0	0	0	0.0178827	0	0	0	0	0.00715308	0	0	0.00357654	0.00357654	0	0	0	0.00357654	0	0	0	0	0	0	0	0	0	0	0	0	0	0.0178827	0.00357654	0.0143062	0.0357654	0
OTU2044	0	0	0	0	0	0	0	0	0	0	0	0	0	0	0	0	0	0	0	0	0	0	0	0	0	0	0.00715308	0	0	0	0	0	0.0178827	0.0143062	0.0321888	0.0214592	0	0	0	0	0	0	0	0	0	0	0	0	0
OTU2045	0.00715308	0	0	0	0	0	0	0	0	0	0	0	0	0	0	0	0	0	0	0	0	0	0	0	0	0	0	0	0.0214592	0	0	0	0	0	0	0	0.00357654	0	0	0	0	0	0	0	0	0	0.00357654	0	0.00357654
OTU2046	0	0	0	0	0.00357654	0	0.00715308	0	0	0	0	0	0	0	0	0	0	0	0	0	0	0	0	0	0	0	0	0	0	0	0	0	0	0	0	0	0	0	0	0	0	0	0	0	0	0	0	0	0
OTU2047	0	0	0	0	0	0	0.00357654	0.00357654	0	0	0	0	0	0	0	0.0286123	0	0	0	0	0	0	0	0	0	0	0	0	0	0.00357654	0	0	0	0	0	0	0	0.0143062	0	0.00357654	0	0	0	0	0	0	0	0	0
OTU2048	0	0	0	0	0	0	0	0	0	0	0	0	0	0	0	0	0.00715308	0.00357654	0	0.00715308	0	0	0	0.00357654	0	0	0	0	0.00357654	0.00715308	0.00715308	0.0143062	0.00357654	0.0107296	0.00715308	0.00357654	0	0.00357654	0.00357654	0.00715308	0	0	0	0	0	0	0	0	0.00357654
OTU2049	0	0	0	0	0	0	0	0	0	0	0	0	0	0	0	0	0	0	0	0	0	0	0	0	0	0	0	0	0	0	0	0	0	0	0	0	0	0	0	0	0	0	0	0	0	0	0	0	0.00715308
OTU205	0.0107296	0.0107296	0.0107296	0.00357654	0.00357654	0.0500715	0.00715308	0.0214592	0.0143062	0.0143062	0.0286123	0.0107296	0.00357654	0.0107296	0.0286123	0	0.0429185	0.0679542	0.0286123	0.0679542	0.0393419	0.0429185	0.0429185	0.0500715	0.0286123	0.0250358	0.0500715	0.0393419	0.0572246	0.0822604	0.0858369	0.0679542	0.0965665	0.0643777	0.121602	0.09299	0.0393419	0.0536481	0.0178827	0.0393419	0.0250358	0.0178827	0.0214592	0.0429185	0.0178827	0.0143062	0.0429185	0.0143062	0.0286123
OTU2050	0	0.0107296	0	0.00357654	0.00715308	0.00357654	0.00715308	0	0.0178827	0.0178827	0.00715308	0.0107296	0	0	0	0	0	0	0	0	0	0.00357654	0	0	0	0	0	0	0	0	0	0	0	0	0	0	0	0	0	0	0	0	0	0	0.00357654	0	0.00357654	0.00715308	0
OTU2051	0	0	0	0	0	0	0	0	0	0	0	0	0	0	0	0	0.00357654	0	0	0	0	0	0	0	0	0	0	0	0	0	0	0	0	0	0	0	0	0	0	0	0	0	0	0	0	0	0	0	0.00715308
OTU2052	0	0	0	0	0	0	0	0	0	0	0	0	0.0286123	0	0	0	0	0	0.00357654	0.00357654	0	0	0	0	0	0	0.00357654	0	0	0	0	0	0.0107296	0.00357654	0.00715308	0	0	0	0	0	0.0107296	0	0	0	0	0	0	0	0
OTU2053	0	0	0	0	0	0	0	0	0.00357654	0	0	0	0	0.00715308	0	0	0.00357654	0	0.0107296	0	0	0.00357654	0	0	0	0	0	0	0	0	0	0	0	0	0	0	0	0	0	0.0107296	0	0	0	0	0.00357654	0	0	0	0.00357654
OTU2054	0	0	0	0.00357654	0	0	0	0	0	0.00357654	0	0	0	0	0	0	0	0	0	0	0	0	0	0	0	0	0.00715308	0.00357654	0	0	0	0	0	0	0	0	0.0107296	0.00715308	0.00715308	0.0107296	0	0.00715308	0	0	0	0	0	0.00357654	0
OTU2055	0	0.00715308	0	0.00715308	0	0	0	0	0	0.0107296	0.0107296	0.0107296	0	0	0	0	0	0	0	0.00357654	0	0	0	0	0	0	0	0	0.0178827	0.00357654	0	0.0178827	0.00357654	0.00357654	0	0	0.00357654	0	0.0143062	0	0	0	0	0	0	0	0	0	0.00357654
OTU2056	0	0	0.00357654	0.00715308	0	0	0	0	0	0	0	0	0	0	0	0	0	0	0	0	0	0	0	0	0	0	0.0107296	0.0143062	0	0	0	0	0	0.00357654	0	0.00357654	0	0	0	0	0	0	0	0	0	0	0	0	0.00357654
OTU2057	0	0.00357654	0.00357654	0.00357654	0	0	0	0.00357654	0	0	0	0	0	0	0.00715308	0.00357654	0	0	0	0	0	0	0	0	0	0	0	0	0	0	0	0	0	0	0	0	0.0178827	0.0214592	0.0143062	0.0107296	0.00715308	0.0107296	0.0143062	0.0214592	0	0	0	0.00357654	0
OTU2058	0	0	0	0	0	0	0	0	0	0	0	0	0	0	0	0	0	0	0	0	0	0	0	0	0	0	0	0	0	0	0	0	0	0	0	0	0	0.00357654	0.00715308	0	0	0	0	0	0	0	0	0	0.0143062
OTU2059	0	0.00357654	0	0.00357654	0	0	0.00357654	0.00357654	0.00357654	0	0.0107296	0	0	0	0	0	0	0	0	0	0	0	0	0	0	0	0	0	0	0	0	0	0	0	0	0	0	0.00357654	0	0	0	0	0	0	0	0	0	0.00357654	0
OTU206	0.0214592	0.0107296	0.0357654	0.0321888	0.0107296	0.0178827	0.0250358	0.0214592	0.153791	0.128755	0.211016	0.0572246	0.0500715	0.00715308	0.121602	0.0643777	0.0214592	0.0178827	0.0286123	0.0321888	0.321888	0.264664	0.296853	0.257511	0.0536481	0.0429185	0.0214592	0.0250358	0.168097	0.128755	0.168097	0.132332	0.00715308	0.00357654	0	0.00357654	0.908441	0.525751	0.600858	0.65093	0.0500715	0.118026	0.0858369	0.143062	0.0214592	0.0250358	0.0214592	0.0143062	0.0107296
OTU2060	0	0	0	0	0	0	0	0	0	0	0	0	0	0	0	0	0	0	0	0	0	0	0	0	0	0	0	0	0	0	0	0	0	0	0	0	0	0	0	0	0	0	0	0	0	0	0	0	0
OTU2061	0	0	0	0	0	0	0	0	0	0	0	0	0	0	0	0	0	0	0	0	0	0	0	0	0	0	0	0	0	0	0	0	0	0	0	0	0	0	0	0	0	0	0	0	0	0	0	0	0
OTU2062	0.00357654	0	0	0	0	0	0	0.00357654	0	0	0	0.00357654	0	0	0	0	0	0	0	0	0	0	0	0	0	0	0	0	0	0	0	0	0	0	0	0	0	0	0	0	0	0.00357654	0	0	0.0250358	0.00357654	0	0.00357654	0
OTU2063	0.00715308	0.00715308	0	0	0	0	0	0	0	0	0.00715308	0	0	0.00357654	0	0	0.00357654	0.00357654	0	0.00357654	0	0	0.00357654	0	0	0	0	0	0	0	0	0	0.00357654	0.00715308	0.0107296	0.00357654	0	0	0.00357654	0	0	0	0	0	0	0	0	0.00357654	0
OTU2064	0.00357654	0	0	0.00357654	0.00715308	0.00357654	0.0107296	0.00357654	0.00715308	0.00357654	0.00715308	0	0.0286123	0	0	0	0	0	0	0	0	0	0	0	0	0	0	0	0	0	0	0	0	0	0	0.00357654	0	0	0	0	0	0	0	0	0	0.0107296	0.0107296	0.0214592	0
OTU2065	0	0	0	0	0	0	0	0	0	0	0	0	0	0	0	0	0	0	0	0	0	0	0.00715308	0	0	0	0	0	0	0	0	0	0	0	0	0	0	0	0	0	0	0	0	0	0	0	0	0	0.00357654
OTU2066	0	0	0	0	0	0	0	0	0	0	0	0	0	0	0	0	0	0	0	0	0	0	0	0	0	0	0	0	0	0	0	0	0	0	0	0	0	0.0214592	0.0143062	0.00715308	0	0	0	0	0	0	0	0	0
OTU2067	0	0	0	0	0	0	0	0.00715308	0	0	0	0	0.0107296	0	0	0	0	0	0	0	0	0	0	0	0	0	0	0	0	0	0	0	0	0.00357654	0	0.00357654	0	0	0	0	0	0	0	0	0	0.00357654	0	0	0
OTU2068	0	0	0	0	0	0	0	0	0	0	0	0	0	0	0	0	0	0	0	0	0	0	0	0	0	0	0	0	0	0	0	0	0	0	0	0	0	0	0	0	0	0	0	0	0	0	0	0	0
OTU2069	0	0	0	0	0	0	0	0	0	0	0	0	0	0	0.00357654	0	0.00357654	0	0	0.00357654	0	0	0	0.00357654	0	0	0.00357654	0	0	0	0	0	0	0	0	0	0	0	0	0.00357654	0	0.00357654	0	0	0	0	0	0.00357654	0.00715308
OTU207	0.0572246	0.0965665	0.0572246	0.0858369	0.0822604	0.0858369	0.09299	0.135908	0.0143062	0.0321888	0.00357654	0.0250358	0.09299	0.0858369	0.125179	0.0536481	0	0	0	0	0.0178827	0.0357654	0.046495	0.0250358	0.0286123	0.0286123	0.0608011	0.0393419	0	0	0	0	0	0	0	0	0.0894134	0.0500715	0.0500715	0.0822604	0.00357654	0.00357654	0	0.00357654	0.0965665	0.17525	0.114449	0.128755	0
OTU2070	0	0.00357654	0	0	0.00715308	0.00715308	0.00715308	0	0.00357654	0.0107296	0.00715308	0.00357654	0.0107296	0.00715308	0.0107296	0.00357654	0.00715308	0.0107296	0.00357654	0	0.0143062	0.0143062	0.0107296	0.0107296	0	0.00357654	0	0.0107296	0	0	0	0	0	0	0	0	0	0	0	0	0	0	0	0	0.00715308	0.0107296	0	0.00357654	0
OTU2071	0	0	0	0	0	0	0	0	0	0	0	0	0	0	0	0	0	0	0	0	0	0	0	0	0	0	0	0	0	0	0	0	0	0	0	0	0	0	0	0	0	0	0	0	0	0	0	0	0
OTU2072	0	0.00357654	0	0	0	0	0	0	0	0	0	0	0	0	0	0.0321888	0	0	0	0	0	0	0	0	0	0	0.0178827	0.00715308	0	0	0	0	0	0	0	0	0	0	0	0	0	0	0	0	0	0	0	0	0
OTU2073	0	0	0	0	0	0	0	0	0	0	0	0	0	0	0	0	0	0	0	0	0	0	0	0	0	0	0	0	0	0	0	0	0	0	0	0	0	0	0	0	0	0	0	0	0	0	0	0	0
OTU2074	0	0.00357654	0	0.00357654	0	0	0	0	0	0	0	0	0	0	0	0.0143062	0.0214592	0.00715308	0.0178827	0.0357654	0.00715308	0.00357654	0.00715308	0	0	0	0	0	0	0	0	0	0	0	0	0	0	0	0	0	0.00715308	0.0214592	0.0107296	0.00715308	0	0	0	0	0
OTU2075	0	0	0	0	0	0	0	0	0	0	0	0	0	0	0	0	0	0	0	0	0	0	0	0	0	0	0	0	0	0	0	0	0	0.00357654	0	0	0	0.00357654	0	0	0	0	0	0.0143062	0	0	0	0	0
OTU2076	0	0	0	0	0	0	0	0	0.00715308	0	0.0107296	0.00357654	0	0	0	0	0	0	0	0	0	0	0	0	0.0250358	0.00357654	0.00357654	0.0143062	0	0	0	0	0	0	0	0	0	0	0	0	0	0	0	0	0.0107296	0.0214592	0.00357654	0.00715308	0
OTU2077	0	0	0	0	0	0	0	0	0	0	0	0	0	0	0	0	0	0	0	0	0	0	0	0	0	0	0	0	0	0	0	0	0	0	0	0	0.046495	0.00715308	0.00715308	0.0286123	0	0	0	0	0	0	0	0	0
OTU2078	0	0	0	0	0	0	0	0	0.00357654	0.00357654	0	0	0	0	0	0	0	0.00357654	0	0.00357654	0.00357654	0.00357654	0	0	0	0	0	0	0.00715308	0.00715308	0.00715308	0	0	0	0	0	0.00357654	0	0	0	0	0.00357654	0	0	0	0	0	0	0.00357654
OTU2079	0	0	0	0	0	0	0	0	0	0	0	0.00357654	0	0	0	0	0	0	0	0	0	0.00715308	0	0	0	0	0	0	0	0	0	0	0	0	0	0	0	0.00357654	0	0.00357654	0	0.0107296	0	0	0.00357654	0	0	0	0
OTU208	0	0.00357654	0.00357654	0	0	0	0	0.00357654	0.00715308	0	0.00715308	0	0	0.0250358	0	0.0572246	0	0	0	0	0	0	0	0.00357654	0	0	0	0	0.264664	0.203863	0.597282	0.193133	0	0	0	0	0.0107296	0	0.00715308	0	0.00357654	0	0	0	0.00357654	0.00715308	0.0500715	0.00357654	0.00357654
OTU2080	0	0	0.00357654	0	0	0	0	0	0	0	0	0	0	0.0107296	0	0.0214592	0	0	0	0	0	0	0	0	0	0	0	0	0	0	0	0	0.00357654	0	0	0.00357654	0	0.00357654	0	0.00357654	0	0	0	0	0	0	0	0.00357654	0
OTU2081	0	0	0	0	0.00357654	0	0	0	0	0	0	0.00357654	0.00357654	0.00715308	0.00357654	0.00357654	0	0	0	0	0	0	0	0	0.0965665	0.0357654	0.0250358	0.0178827	0	0	0	0	0.00357654	0.00357654	0	0	0	0	0	0	0	0	0	0	0	0	0	0	0
OTU2082	0	0	0	0	0	0	0	0	0	0.00357654	0	0	0	0	0	0	0	0	0	0	0	0	0	0	0	0	0	0	0	0	0	0	0	0	0	0	0	0	0	0	0	0	0	0	0	0.00357654	0	0	0
OTU2083	0	0	0	0	0	0	0	0	0	0	0	0	0.0429185	0	0	0	0	0	0	0	0	0	0	0	0	0	0	0	0	0	0	0	0.0715308	0.046495	0.0178827	0.0393419	0	0.00357654	0	0	0	0	0	0	0	0	0	0	0
OTU2084	0	0	0	0	0	0	0	0	0	0	0	0	0	0	0	0	0	0	0	0	0	0	0	0	0	0	0	0	0	0	0	0	0	0	0	0	0	0	0	0	0	0	0	0	0	0	0	0	0
OTU2085	0	0	0	0	0	0	0	0	0	0	0	0	0.0357654	0.00715308	0.046495	0.00715308	0	0	0	0	0	0	0	0	0.0107296	0.0107296	0.0143062	0.0178827	0	0	0	0	0.00715308	0.00357654	0.0143062	0	0	0	0	0	0	0	0	0	0.00715308	0	0.00715308	0	0
OTU2086	0	0	0	0	0	0	0	0	0	0	0	0	0	0.0107296	0.0429185	0	0	0	0.00357654	0	0	0	0	0	0.0107296	0.00715308	0.0143062	0.0143062	0	0	0.0107296	0	0.0143062	0.0214592	0.0143062	0.0107296	0	0.00715308	0.00357654	0	0	0	0	0	0	0	0	0	0.0107296
OTU2087	0	0	0	0	0.00715308	0.0107296	0.0107296	0.0143062	0	0	0	0	0	0	0	0	0	0	0	0	0	0	0	0	0.00357654	0	0	0.00715308	0	0	0	0	0	0	0	0	0	0	0.00715308	0	0	0	0	0	0.0143062	0.00357654	0	0	0
OTU2088	0.00357654	0.00357654	0.0178827	0.0107296	0	0	0	0.0143062	0	0	0	0	0.0572246	0.0178827	0	0.046495	0	0	0	0	0	0	0	0	0	0	0	0	0	0	0	0	0	0	0	0	0	0	0	0	0	0	0	0	0.0178827	0.00357654	0.0107296	0.0178827	0
OTU2089	0	0	0	0	0.00715308	0	0	0	0	0	0	0	0.0214592	0	0	0	0.0107296	0.00357654	0.0143062	0.0250358	0	0	0	0	0	0	0	0	0	0	0	0	0	0	0	0	0	0	0	0	0	0	0	0	0	0	0	0	0
OTU209	0	0	0	0	0	0	0	0	0	0	0	0	0	0	0	0	0	0	0	0	0	0	0	0	0	0	0	0	0	0	0	0	0	0	0	0	0	0	0	0.00357654	0	0	0	0	0	0	0	0	0
OTU2090	0	0	0	0	0	0	0	0	0	0	0	0	0	0	0	0	0	0	0	0	0	0	0	0	0	0	0	0	0	0	0	0	0	0	0	0	0	0	0	0	0	0	0	0	0	0	0	0	0
OTU2091	0	0	0	0	0	0	0	0	0	0	0	0	0.0107296	0	0	0	0	0	0	0	0	0	0	0	0	0	0	0	0	0	0	0	0	0	0	0	0.0143062	0.0214592	0.0250358	0.0143062	0	0	0	0	0	0	0	0	0
OTU2092	0	0	0	0	0	0	0	0	0	0	0	0	0	0	0	0	0	0	0	0	0	0	0	0	0	0	0	0	0	0	0	0	0	0	0	0	0	0	0	0	0	0	0	0	0	0	0	0	0
OTU2093	0	0	0	0	0	0	0	0	0	0	0	0	0	0	0	0	0	0	0	0	0	0	0	0	0	0	0	0	0	0.00357654	0	0	0	0	0	0	0	0	0	0	0	0	0	0	0	0	0	0	0
OTU2094	0	0	0	0	0	0	0	0	0	0	0	0	0	0	0	0	0	0	0	0	0	0	0	0	0	0	0	0	0	0	0	0	0	0	0	0	0	0	0	0	0	0	0	0	0	0	0	0	0
OTU2095	0.00357654	0	0	0	0	0	0	0	0.00357654	0	0	0	0	0	0	0	0	0	0	0	0.00715308	0.00357654	0	0	0	0	0	0.00357654	0	0.00357654	0.00357654	0	0	0	0	0	0.00357654	0.00357654	0	0	0	0	0	0	0	0	0	0	0
OTU2096	0	0	0	0	0	0	0	0	0	0	0	0	0	0	0	0	0	0	0	0	0	0	0	0	0.0107296	0.00357654	0.00715308	0.0143062	0	0	0	0	0	0	0	0	0	0.00357654	0.00357654	0.00357654	0	0	0	0	0	0	0	0	0
OTU2097	0	0	0	0	0	0	0	0	0	0	0	0	0	0	0	0	0	0	0	0	0	0	0	0	0	0	0	0	0	0	0.00715308	0	0	0	0	0	0	0	0	0	0	0	0	0	0	0	0	0	0
OTU2098	0	0	0	0	0	0	0	0	0	0	0	0	0	0	0	0	0	0	0	0	0	0	0	0	0	0	0	0	0	0	0	0	0	0	0	0	0	0	0	0.00357654	0.00357654	0.00715308	0	0	0	0	0	0	0.00357654
OTU2099	0	0	0	0	0	0	0	0	0	0	0	0	0	0	0	0	0	0	0	0	0	0	0	0	0	0	0	0	0	0	0	0	0	0	0	0	0	0	0	0	0	0	0	0	0	0	0	0	0
OTU21	0.00357654	0.00715308	0.0178827	0.0107296	0.0178827	0.00715308	0.0107296	0.00715308	0.0107296	0.0107296	0.00715308	0	0.125179	0.300429	0.271817	0.182403	0.160944	0.17525	0.239628	0.332618	0.73319	0.704578	0.56867	1.0372	0.0214592	0.0214592	0.0572246	0.0536481	0.54721	0.876252	0.979971	0.808298	0.146638	0.0858369	0.0643777	0.0786838	2.19599	1.57368	1.56652	1.56652	1.59514	0.840486	1.18383	0.701001	0.0608011	0.09299	0.0822604	0.0393419	0.593705
OTU210	0.0500715	0.0429185	0.0536481	0.0500715	0.439914	0.47568	0.414878	0.311159	0.418455	0.457797	0.443491	0.447067	0.239628	0.17525	0.236052	0.221745	0.0786838	0.10372	0.0715308	0.0751073	0.0786838	0.118026	0.0786838	0.107296	0.336195	0.332618	0.307582	0.314735	0.0393419	0.0178827	0.00715308	0.00715308	0.0393419	0.0500715	0.0536481	0.0536481	0.00715308	0.00715308	0.0107296	0.0178827	0	0.00357654	0	0	0.343348	0.389843	0.311159	0.400572	0.00357654
OTU2100	0	0	0	0.00357654	0	0	0	0	0	0	0	0	0	0.00715308	0	0	0	0	0.0107296	0	0	0	0	0	0.0429185	0	0.0214592	0.0214592	0	0	0	0	0	0.00357654	0	0	0	0	0	0	0	0	0	0	0	0	0	0	0
OTU2101	0	0	0	0	0.00715308	0	0	0	0	0	0	0	0	0.0107296	0	0	0	0	0	0	0	0	0	0	0	0	0.00357654	0.00715308	0	0	0	0	0	0	0	0	0	0	0	0	0	0	0	0	0.0107296	0.0143062	0	0.00715308	0
OTU2102	0	0	0	0	0	0	0	0	0	0	0	0	0.00715308	0	0.0250358	0	0	0	0.00357654	0	0.00357654	0	0	0	0.00357654	0.00357654	0.00357654	0.00357654	0	0	0	0	0	0	0.00357654	0	0.00357654	0.00357654	0	0	0	0	0	0	0	0	0	0	0
OTU2103	0	0.00357654	0.00357654	0.00357654	0	0	0	0	0	0	0	0	0	0	0	0	0	0	0	0	0	0	0	0	0	0	0	0	0	0	0	0	0	0	0	0	0	0	0	0.00357654	0	0	0	0	0	0	0	0	0
OTU2104	0	0	0	0	0	0	0	0	0	0	0	0	0	0	0	0	0	0	0	0	0	0	0	0	0	0	0	0	0	0	0	0	0	0	0	0	0	0	0	0	0	0	0	0	0	0	0	0	0
OTU2105	0	0	0	0	0	0	0	0	0	0	0	0	0	0.0536481	0	0	0	0	0.0107296	0	0.00357654	0.0143062	0	0	0	0	0.00357654	0	0	0.00715308	0	0	0	0	0	0	0	0	0.00715308	0	0	0	0	0	0	0	0	0	0
OTU2106	0	0	0	0	0	0	0	0	0	0	0	0	0	0	0	0	0	0	0	0	0	0	0	0	0	0	0	0	0	0	0	0	0	0	0	0	0	0	0	0	0	0.00357654	0	0	0	0	0.00357654	0.0107296	0
OTU2107	0.00715308	0.00357654	0.00715308	0.00357654	0.00715308	0	0.00357654	0.00357654	0	0	0	0	0	0	0	0	0.00357654	0	0.00357654	0	0	0	0	0	0	0	0	0	0	0	0.0107296	0	0	0	0.00357654	0	0	0.00357654	0	0	0	0	0.00357654	0	0	0.00357654	0	0	0
OTU2108	0	0	0.00357654	0	0	0	0	0.00357654	0.00357654	0	0.00715308	0	0	0.00357654	0	0	0	0	0	0	0.0214592	0.0500715	0.00715308	0.0178827	0	0	0	0.00357654	0	0.00357654	0.00715308	0.00357654	0	0	0	0	0.0107296	0.00357654	0	0.00715308	0.00357654	0	0.00357654	0.00715308	0	0	0	0	0.00357654
OTU2109	0	0	0	0	0	0	0.00357654	0	0	0	0	0	0	0	0	0	0	0	0.00715308	0	0	0	0	0.00715308	0	0	0	0	0	0	0	0	0	0	0	0	0.00357654	0	0	0.00357654	0	0	0	0	0	0	0	0.00715308	0.00715308
OTU211	0.00357654	0.00715308	0.0107296	0.0107296	0.0357654	0.0250358	0.0286123	0.09299	0.0393419	0.0429185	0.0500715	0.110873	0.100143	0.146638	0.168097	0.232475	0.0357654	0.0321888	0.00715308	0.0250358	0.0608011	0.10372	0.0786838	0.0679542	0.450644	0.482833	0.622318	0.507868	0	0	0	0	0.0500715	0.0643777	0.0250358	0.0357654	0	0.00357654	0.00357654	0.0107296	0	0	0	0	0.046495	0.0321888	0.0178827	0.0608011	0
OTU2110	0	0	0	0	0	0	0	0	0.0143062	0.0107296	0.0250358	0.00357654	0	0.0178827	0.0143062	0	0	0	0.00715308	0	0	0	0	0	0	0	0	0	0	0	0	0	0	0	0	0	0	0	0	0	0	0	0	0	0.00357654	0.00715308	0.0357654	0.00357654	0
OTU2111	0	0.00357654	0	0.00357654	0.00715308	0.00357654	0.00715308	0.00715308	0.0178827	0.00357654	0.0178827	0.00357654	0.0107296	0.00357654	0.0107296	0.00357654	0	0	0	0	0	0.00357654	0	0	0.0107296	0.0107296	0.0286123	0.00715308	0	0	0.00357654	0	0	0	0	0	0.00357654	0	0.00357654	0.00357654	0	0	0	0	0.00357654	0.00357654	0.00715308	0.00357654	0
OTU2112	0	0	0	0	0.00357654	0	0	0	0	0	0	0	0	0.0250358	0.00715308	0.0214592	0	0	0	0	0.0250358	0.0143062	0.0214592	0.0286123	0.00715308	0	0.00715308	0	0	0	0	0	0	0	0	0	0	0	0.00357654	0	0	0	0	0	0	0	0.00357654	0	0
OTU2113	0.00357654	0.00357654	0.0107296	0.00715308	0.00357654	0	0	0	0	0	0	0	0.00357654	0.00357654	0	0.0286123	0	0	0	0	0	0	0	0	0	0	0	0.00357654	0	0	0	0	0	0	0	0	0	0	0	0	0	0	0	0	0	0	0	0	0
OTU2114	0	0	0	0	0	0	0	0	0	0	0	0	0	0	0	0	0	0	0.00715308	0	0	0	0	0	0	0.00357654	0	0	0	0	0	0	0	0	0	0	0	0	0	0	0.00357654	0.0143062	0.00357654	0.0107296	0	0	0	0	0.00357654
OTU2115	0	0	0	0	0	0	0	0	0	0	0.00357654	0	0	0	0	0	0	0	0	0	0	0	0	0	0	0	0	0	0	0	0	0	0	0	0	0	0	0	0	0	0	0	0	0	0	0	0	0	0
OTU2116	0	0	0	0	0	0	0	0	0	0	0	0	0.00357654	0	0	0	0.00357654	0	0	0	0.00357654	0	0	0.00357654	0	0	0	0	0	0	0.00357654	0	0	0	0	0	0	0.0107296	0.00357654	0.00357654	0.0143062	0.00715308	0.00357654	0.00357654	0	0	0	0	0.00715308
OTU2117	0	0	0	0	0	0	0	0	0	0	0	0	0.00357654	0.00715308	0	0.00715308	0	0	0	0.00357654	0.00715308	0.00357654	0.0143062	0	0	0	0	0	0	0.00357654	0	0	0	0	0	0	0.00357654	0	0	0	0	0	0	0	0.00357654	0	0	0	0
OTU2118	0	0	0	0	0	0	0	0	0.00357654	0.00357654	0	0	0	0	0	0	0	0	0	0	0.0643777	0.0572246	0.0429185	0.0643777	0	0	0	0	0	0	0	0	0	0	0	0	0	0	0	0	0	0	0	0	0.00357654	0	0	0	0
OTU2119	0	0	0	0	0	0	0	0	0	0	0	0	0	0	0	0	0	0	0	0	0	0	0	0	0	0	0	0	0.00357654	0	0.00357654	0	0	0	0	0	0	0	0	0	0.00715308	0	0	0	0	0.00715308	0	0	0.00715308
OTU212	0.0321888	0.0536481	0.0357654	0.0178827	0.0751073	0.0751073	0.0643777	0.100143	0.0572246	0.0965665	0.046495	0.0643777	0.0143062	0.0250358	0.0679542	0.0250358	0.09299	0.0429185	0.0715308	0.0572246	0.0321888	0.0178827	0.0143062	0.00357654	0.0214592	0.0393419	0.0250358	0.0178827	0.0321888	0.0643777	0.0357654	0.0214592	0.143062	0.164521	0.157368	0.146638	0.0715308	0.0965665	0.0822604	0.0679542	0.0608011	0.0214592	0.0321888	0.0286123	0.0643777	0.0715308	0.0429185	0.09299	0.0858369
OTU2120	0	0	0	0	0	0	0	0	0	0	0	0	0	0	0	0	0	0	0	0	0	0	0	0	0	0	0	0	0	0.00715308	0	0	0	0	0	0	0	0	0	0	0	0	0	0	0	0	0	0	0
OTU2121	0	0	0	0	0	0	0	0	0	0	0	0	0	0	0.00357654	0	0	0	0	0	0	0	0	0	0	0	0	0	0.00715308	0.00715308	0	0.00357654	0	0.00357654	0.00357654	0.00715308	0	0	0	0.00357654	0	0	0	0.00357654	0	0	0	0	0
OTU2122	0	0	0	0	0	0	0	0	0	0	0	0	0	0	0	0	0	0.00357654	0.00357654	0	0	0	0	0	0	0	0	0	0	0	0.00715308	0.0107296	0	0	0	0	0.00357654	0	0	0	0	0	0	0	0	0	0	0	0.00357654
OTU2123	0	0	0	0	0	0	0	0	0	0	0	0	0	0	0	0	0	0	0	0	0.00357654	0	0.00357654	0	0	0	0	0	0	0	0	0	0.00357654	0	0	0	0	0	0	0	0	0	0	0	0	0	0	0	0
OTU2124	0	0	0	0	0	0	0	0	0	0	0	0	0	0	0	0	0	0	0	0	0	0	0	0	0	0	0	0	0	0	0	0	0	0	0	0	0	0	0	0	0	0	0	0	0	0	0	0	0
OTU2125	0	0	0	0	0	0	0	0	0	0	0	0	0	0	0	0	0	0	0	0	0	0	0	0	0	0	0	0	0.00715308	0.0107296	0.00357654	0.00715308	0	0	0	0	0	0	0	0	0	0	0	0	0	0	0	0	0
OTU2126	0	0	0	0.00357654	0	0.0107296	0.00357654	0.0107296	0.0107296	0	0	0.00357654	0.0214592	0.0214592	0.0286123	0.0286123	0	0.00357654	0	0.0107296	0	0	0	0	0	0	0	0	0	0	0	0	0	0	0	0	0	0	0	0	0	0	0	0	0	0	0	0.00357654	0
OTU2127	0	0	0	0.00357654	0.0107296	0.00715308	0.00357654	0	0	0	0	0	0	0	0	0	0	0	0	0	0	0	0	0	0.00357654	0.00715308	0.00357654	0.00357654	0	0.00715308	0	0	0	0	0	0.00357654	0	0	0.00357654	0	0	0	0.0107296	0.00357654	0	0	0	0	0.00357654
OTU2128	0.00715308	0.00715308	0	0	0.00715308	0.0143062	0	0.00715308	0.0178827	0.00357654	0	0.00357654	0.00357654	0.00715308	0.00715308	0	0	0	0	0	0	0	0	0	0.00357654	0	0.00357654	0.00715308	0	0	0	0	0	0	0.00357654	0.00357654	0	0	0	0	0	0	0	0	0.00715308	0	0.00357654	0	0
OTU2129	0	0	0	0	0	0	0	0	0	0	0	0	0	0	0	0	0	0	0	0	0	0	0	0	0	0	0	0	0	0	0	0	0	0	0	0	0	0	0	0	0	0	0	0	0	0	0	0	0
OTU213	0.0143062	0.0107296	0.0107296	0.00715308	0.00357654	0	0.0107296	0.0286123	0	0	0	0	0.00357654	0.00715308	0.00357654	0.0107296	0.118026	0.10372	0.160944	0.157368	0.00715308	0.0250358	0.00357654	0.00357654	0.00357654	0	0	0	0.0715308	0.0572246	0.0786838	0.0643777	1.31974	0.987124	0.66166	0.708155	0.211016	0.525751	0.375536	0.429185	0.0107296	0.0107296	0.0250358	0.00357654	0.0143062	0.00357654	0.0143062	0.00357654	0
OTU2130	0	0	0	0	0	0	0	0	0	0	0	0	0	0	0	0	0	0	0.00715308	0	0.00357654	0.0107296	0.00715308	0.00357654	0	0	0	0	0.00715308	0.0214592	0.0250358	0.0214592	0	0	0	0	0.00357654	0	0.00357654	0	0.00357654	0.00357654	0	0	0	0	0	0	0.0178827
OTU2131	0	0	0	0	0	0	0	0	0	0	0.00357654	0	0	0	0	0	0	0	0	0	0	0	0	0	0	0	0	0	0.00357654	0.00357654	0.0107296	0.00357654	0.0393419	0.0429185	0.0393419	0.0143062	0	0	0	0	0.00357654	0	0	0	0	0	0	0	0
OTU2132	0	0	0	0	0	0	0	0	0	0	0	0	0.0250358	0	0	0.0536481	0	0.00715308	0	0.00357654	0	0	0	0	0	0	0	0	0	0	0	0	0	0	0	0	0	0.00357654	0.00715308	0.00357654	0	0	0	0	0	0.0214592	0	0.00357654	0
OTU2133	0	0	0	0	0	0	0	0	0	0	0	0	0	0	0	0	0	0	0	0	0	0	0	0	0	0	0	0	0	0	0	0	0	0	0	0	0	0.0286123	0.00715308	0.00715308	0.00357654	0	0.00715308	0	0	0	0	0.00715308	0
OTU2134	0	0	0	0	0	0	0	0	0	0	0	0	0	0	0	0	0	0	0	0	0.00357654	0	0	0	0.00715308	0	0.00357654	0	0.00357654	0.00357654	0.00715308	0	0	0.00357654	0	0	0	0	0	0	0	0	0	0	0	0	0	0	0
OTU2135	0	0	0	0.00357654	0	0	0	0	0	0.00715308	0	0	0	0	0	0	0	0	0	0	0	0	0	0	0	0	0.00715308	0	0	0	0.00715308	0	0	0	0	0	0.00357654	0	0	0	0	0	0	0	0	0	0.00357654	0	0.00357654
OTU2136	0	0	0	0	0	0	0	0	0	0	0	0	0	0	0	0	0	0	0	0	0	0	0	0	0	0	0	0	0	0	0	0	0	0	0	0	0	0	0	0	0	0	0.00357654	0	0	0	0	0	0
OTU2137	0	0	0	0	0.0143062	0.00357654	0	0.00357654	0	0	0.00357654	0.00357654	0	0	0	0.00715308	0	0	0	0	0.00357654	0	0.00357654	0	0	0	0.0143062	0.00357654	0	0	0	0	0	0.00357654	0	0	0.0107296	0.0107296	0	0.00357654	0	0	0	0	0.00357654	0	0.00357654	0	0
OTU2138	0	0	0	0	0	0	0	0	0	0	0	0	0	0	0	0	0.0178827	0.00715308	0.0500715	0.0321888	0	0	0	0	0	0	0.00357654	0	0	0	0	0	0	0	0	0	0	0	0	0	0	0	0	0.00357654	0	0	0	0	0
OTU2139	0.00357654	0.00357654	0.0107296	0	0	0	0.00715308	0	0	0	0	0	0	0	0	0	0	0	0.00357654	0	0	0	0	0.00357654	0	0	0	0	0	0.00715308	0.00357654	0.00715308	0	0	0	0	0	0	0	0	0	0	0	0	0	0	0	0	0.00357654
OTU214	0.00357654	0.00357654	0	0	0	0	0.00357654	0	0	0	0	0	0	0	0.00357654	0	0.200286	0.193133	0.350501	0.325465	0.0143062	0.0250358	0.0143062	0.0107296	0.00357654	0.00715308	0	0.00357654	0.0214592	0.0143062	0.00715308	0.00357654	0.132332	0.146638	0.132332	0.178827	0.379113	0.565093	0.704578	0.819027	0.0214592	0.0286123	0.0214592	0.0357654	0	0	0.00357654	0	0.00715308
OTU2140	0	0	0	0	0	0	0.0107296	0	0	0	0	0.00357654	0	0	0	0	0	0	0	0	0	0	0	0	0	0	0	0	0	0	0	0	0	0	0	0	0	0	0	0	0	0	0	0	0	0.00357654	0.00357654	0.00715308	0.00357654
OTU2141	0	0	0	0	0	0	0	0.00357654	0	0	0	0	0	0.00357654	0	0	0	0	0	0	0	0.00357654	0	0	0	0	0	0.00357654	0	0	0	0	0	0	0	0	0	0	0.00715308	0	0	0	0	0	0	0	0	0.00357654	0
OTU2142	0	0	0	0	0	0	0	0	0	0	0	0	0	0	0	0	0	0.00357654	0	0	0	0	0	0	0	0	0	0	0	0	0	0	0	0	0	0	0	0	0	0	0	0	0	0	0	0	0	0	0
OTU2143	0	0	0	0	0.00357654	0.0286123	0.0321888	0.0393419	0	0	0	0	0	0	0	0	0	0.00357654	0	0.00357654	0	0	0	0	0	0.00357654	0	0.00357654	0	0	0	0	0	0	0	0	0	0	0	0	0	0	0	0	0.0214592	0.00357654	0	0.00357654	0
OTU2144	0	0	0	0	0	0	0	0	0	0	0	0	0	0	0	0	0.00357654	0	0	0.00357654	0.00357654	0	0	0	0	0.00357654	0.00357654	0.00357654	0	0	0	0	0.0107296	0.0500715	0.0321888	0.0214592	0.00715308	0	0	0	0.00357654	0	0	0	0	0.00357654	0	0	0
OTU2145	0	0	0	0.00715308	0.00715308	0	0.00715308	0	0	0	0	0	0	0	0	0	0	0	0.00357654	0	0	0	0	0	0	0	0	0	0	0	0	0	0.00357654	0.00357654	0.00357654	0	0	0	0	0	0	0	0	0	0	0	0	0.00357654	0.00357654
OTU2146	0	0	0	0	0	0	0	0	0	0	0	0	0	0	0	0	0	0	0	0	0	0	0	0	0.0286123	0.0214592	0.0214592	0.0107296	0	0	0	0	0	0	0	0	0	0	0	0	0	0	0	0	0	0	0	0	0
OTU2147	0	0	0	0	0	0	0	0	0	0	0.00357654	0	0	0.00357654	0.0393419	0.00357654	0.0143062	0.00357654	0	0	0	0	0.00715308	0	0.00357654	0.0214592	0.0214592	0.0178827	0	0	0	0	0.00357654	0	0	0.00357654	0	0	0	0	0	0	0	0	0	0	0	0	0
OTU2148	0	0.00715308	0	0	0.00357654	0.00715308	0.00357654	0.0143062	0.0214592	0.0107296	0.0178827	0.00715308	0.00715308	0.0178827	0	0.00357654	0	0	0	0	0	0	0	0	0.0107296	0	0	0.0143062	0	0	0.00715308	0	0	0	0	0.00357654	0	0	0.00357654	0	0	0	0	0	0.00715308	0.00715308	0.00357654	0.00715308	0
OTU2149	0	0	0	0	0	0	0	0	0	0	0	0	0	0	0	0	0	0	0	0	0	0	0	0	0	0	0	0	0	0	0	0	0	0	0	0	0	0	0	0	0	0	0	0	0	0	0	0	0
OTU215	0	0	0	0	0	0	0.00357654	0	2.07797	2.74678	1.70243	0.726037	0	0	0	0	0	0	0	0	0	0	0	0	0	0	0	0	0	0	0	0	0	0	0	0	0	0	0	0	0	0	0	0	1.18383	1.55222	0.726037	0.815451	0
OTU2150	0	0	0	0	0	0	0	0	0	0	0	0	0.0143062	0	0	0	0	0	0	0	0	0	0	0	0	0.00357654	0	0.00357654	0	0	0	0	0	0	0	0	0	0	0	0	0	0	0	0	0	0	0	0	0
OTU2151	0	0	0	0	0	0	0	0	0	0	0	0	0	0	0	0	0	0	0	0	0	0	0	0	0	0	0	0	0	0	0	0	0	0	0	0	0.00357654	0	0.00715308	0	0	0	0	0	0	0	0	0	0.00715308
OTU2152	0	0	0	0	0	0	0	0	0	0	0	0	0	0	0	0	0	0	0	0	0	0	0	0	0	0	0	0	0	0	0	0	0	0	0	0	0	0	0	0	0	0	0	0	0	0	0	0	0
OTU2153	0	0	0	0	0	0.00357654	0.00357654	0	0.00357654	0	0.0286123	0.00357654	0.0286123	0.0178827	0.0143062	0	0	0	0	0	0	0	0	0	0.0143062	0.0321888	0.0429185	0.0321888	0	0	0	0	0	0	0	0	0	0	0	0	0	0	0	0	0.0178827	0.00357654	0	0.0214592	0
OTU2154	0.0214592	0.0178827	0	0.00357654	0	0	0	0	0	0	0	0	0	0	0	0	0	0	0	0	0	0	0	0	0	0	0	0	0	0	0	0	0	0	0	0	0	0	0	0	0	0	0	0	0	0	0	0	0
OTU2155	0	0	0	0	0.0107296	0	0	0.00357654	0.00357654	0	0	0	0.046495	0.0357654	0.0393419	0.0250358	0	0	0	0	0	0	0	0	0	0	0	0	0	0	0	0	0	0	0	0	0.00357654	0	0	0.00357654	0.00357654	0.00357654	0	0	0.0107296	0.00715308	0.00715308	0.00715308	0
OTU2156	0	0	0	0	0	0	0	0	0	0	0	0	0	0	0	0	0.00715308	0.0143062	0.0214592	0.0107296	0	0	0	0	0.00357654	0	0	0	0	0	0	0	0.0321888	0.0357654	0.0178827	0.0357654	0	0	0	0	0	0	0	0.00357654	0	0	0	0	0.00715308
OTU2157	0	0	0	0	0	0	0	0	0	0	0	0	0	0	0	0	0	0	0	0	0	0	0	0	0	0	0	0	0.0393419	0.0321888	0.00357654	0	0.00357654	0.00357654	0	0	0	0	0	0	0.00357654	0.00357654	0.00357654	0	0	0	0	0	0
OTU2158	0	0.00357654	0	0	0	0	0.00357654	0	0	0	0.00357654	0	0	0	0	0	0	0	0	0	0	0	0	0	0	0	0	0	0	0.00357654	0	0	0	0	0	0	0.00715308	0.00357654	0	0	0	0	0	0	0.0107296	0.00357654	0.00715308	0.00357654	0
OTU2159	0	0	0	0	0	0	0	0	0	0	0	0	0	0	0	0	0	0	0.00357654	0	0	0	0	0	0	0	0	0	0	0	0	0	0	0	0	0	0	0	0	0.00357654	0	0	0	0	0	0	0	0	0.0250358
OTU216	0	0	0.00357654	0	0	0	0	0	0	0	0	0	0	0	0	0.0178827	0.0143062	0	0.00357654	0.00715308	0.0107296	0.0107296	0.00357654	0.0178827	0	0	0	0	0.0214592	0.0178827	0.0286123	0.0429185	0	0	0	0	0.0393419	0.0429185	0.046495	0.046495	0.543634	0.668813	0.572246	0.861946	0	0	0	0	0.658083
OTU2160	0.00357654	0.00715308	0	0.00715308	0	0	0	0	0	0	0	0	0	0	0	0	0	0	0	0	0	0	0	0	0	0	0	0	0	0	0	0	0	0	0	0	0.0107296	0	0.0143062	0.00357654	0	0	0	0	0	0	0.00715308	0	0
OTU2161	0	0	0	0	0	0	0	0	0	0	0	0	0	0	0.00357654	0	0.00357654	0	0	0	0	0	0	0	0	0	0	0	0	0.00357654	0.00715308	0.00357654	0	0	0	0	0	0	0	0	0	0	0	0	0	0	0	0	0
OTU2162	0	0	0.00357654	0	0	0	0.00357654	0	0	0	0	0	0	0	0	0	0.00715308	0.00715308	0	0	0	0	0	0	0	0	0	0	0.00357654	0.00357654	0	0.00715308	0	0.00715308	0.00715308	0.0107296	0	0.0107296	0.00357654	0.00715308	0	0	0	0.00357654	0	0.00357654	0	0	0.00715308
OTU2163	0	0	0	0	0	0	0	0	0	0.00357654	0	0	0	0	0	0	0	0	0	0.00357654	0	0	0	0	0	0	0	0	0	0.00357654	0.00357654	0	0	0	0	0	0	0.00357654	0	0	0.00357654	0.00357654	0	0	0.00715308	0	0	0	0
OTU2164	0	0	0	0	0	0	0	0	0	0	0	0	0	0	0	0	0	0	0	0	0	0	0	0	0	0	0	0	0	0	0	0	0	0	0	0	0	0	0	0	0	0	0.00357654	0	0	0	0	0	0.0107296
OTU2165	0	0	0	0	0.0715308	0.0286123	0.0286123	0.0357654	0.0250358	0	0	0	0	0	0	0	0	0	0	0	0	0	0	0	0	0	0	0	0	0	0	0	0	0	0	0	0.00357654	0.00357654	0	0	0	0	0	0	0.0143062	0.0107296	0.0393419	0	0
OTU2166	0	0	0	0	0	0	0	0	0	0	0	0	0	0	0	0	0	0	0	0	0	0	0	0	0	0	0	0	0	0	0	0	0	0	0	0	0	0	0	0	0	0	0	0	0	0	0	0	0.0143062
OTU2167	0	0	0	0	0	0	0	0	0	0	0	0	0	0	0	0	0	0	0	0	0	0	0	0	0	0	0	0	0	0	0	0	0	0	0	0	0	0	0.00357654	0	0	0	0	0	0	0	0	0	0
OTU2168	0.00357654	0	0	0	0	0	0	0	0	0	0	0	0	0	0	0	0	0	0	0	0	0	0	0	0	0	0	0	0	0	0	0	0	0	0	0	0.00357654	0	0	0	0	0.0107296	0.0107296	0.0107296	0	0	0	0	0.00357654
OTU2169	0.00357654	0.00715308	0.00715308	0	0	0	0	0	0	0.00357654	0	0.00357654	0	0	0	0.0107296	0	0	0	0	0	0.00357654	0	0	0	0	0	0	0	0	0	0	0	0	0	0	0.0107296	0.00715308	0.0143062	0.00357654	0	0	0	0	0.00357654	0	0	0	0
OTU217	0.0178827	0	0.0250358	0.00357654	0.135908	0.0643777	0.146638	0.0572246	0	0	0.0107296	0	0	0	0	0	0	0.00715308	0	0.0107296	0.0393419	0.0500715	0.00357654	0.0214592	0	0	0	0	0	0	0	0	0	0	0.00357654	0	0	0	0	0	0	0	0	0	0	0.0214592	0.0429185	0.0250358	0.0107296
OTU2170	0	0	0	0	0	0.00715308	0	0	0	0	0	0	0	0	0	0	0	0	0	0	0	0	0	0	0	0	0	0	0.00357654	0.0250358	0.0357654	0.0572246	0	0	0	0	0	0	0	0	0	0	0	0	0	0	0	0	0
OTU2171	0	0	0	0	0	0	0	0	0	0	0	0	0	0	0	0	0	0	0	0	0	0	0	0	0	0	0	0	0	0	0	0	0	0	0	0	0	0	0	0	0	0.00715308	0	0.00357654	0	0	0	0	0
OTU2172	0	0.00357654	0	0	0.00357654	0	0	0.0143062	0	0	0	0	0	0	0	0	0	0	0	0	0.0143062	0.00357654	0	0	0.00357654	0	0	0	0	0	0	0	0	0	0	0	0	0	0	0	0.00357654	0	0.00357654	0	0.00357654	0	0	0.00357654	0
OTU2173	0	0	0	0	0	0	0	0	0	0	0	0	0	0	0	0	0	0	0	0	0	0	0	0	0	0	0	0	0	0	0	0	0	0	0	0	0	0	0	0	0	0	0	0	0	0	0	0	0
OTU2174	0	0	0	0	0	0	0	0.00357654	0	0	0	0	0	0	0.0143062	0	0	0	0	0.00715308	0	0	0	0	0	0	0	0	0	0.0107296	0	0	0	0	0	0	0	0	0	0.0214592	0.00357654	0.0107296	0	0	0	0	0	0	0.0107296
OTU2175	0.00715308	0	0	0	0.0178827	0.0214592	0.0357654	0.0500715	0.0143062	0	0.0178827	0	0	0	0	0	0	0.00357654	0	0.0143062	0	0	0	0	0.0286123	0	0	0.00357654	0	0	0	0	0	0.0143062	0	0	0	0	0	0	0	0	0	0	0.0250358	0.00715308	0	0	0
OTU2176	0	0	0	0	0	0	0	0	0	0	0	0	0	0	0	0	0	0	0	0	0	0	0	0	0	0	0	0	0	0	0	0	0	0	0	0	0.00357654	0	0	0	0	0	0.00357654	0	0	0	0	0	0.0107296
OTU2177	0	0	0	0	0	0	0	0	0	0.0107296	0.0143062	0	0	0	0	0	0	0	0	0.00357654	0	0	0	0	0	0	0	0	0	0	0	0	0	0	0	0	0	0	0	0	0	0	0	0	0.0214592	0.0143062	0.0143062	0.0250358	0
OTU2178	0	0	0	0	0	0	0	0	0	0	0	0	0	0	0	0	0	0	0	0	0	0	0	0	0	0	0	0	0	0	0	0	0	0	0	0	0	0	0	0	0	0	0	0	0	0	0	0	0
OTU2179	0	0	0	0	0	0	0	0	0	0	0	0	0	0	0	0	0	0	0	0.00357654	0	0	0	0	0	0	0	0	0.0178827	0.00715308	0.0107296	0.0107296	0	0	0	0	0	0	0	0.00357654	0.00357654	0	0	0	0	0	0	0	0
OTU218	0	0	0	0	0	0	0	0	0	0	0	0	0.0143062	0.0286123	0.0178827	0.0393419	0.600858	0.772532	0.693848	0.608011	0.0751073	0.0536481	0.0751073	0.046495	0.00357654	0	0.00357654	0.00715308	0.0143062	0.0107296	0	0	0	0	0	0	0.0143062	0.00715308	0.00357654	0.0178827	0.411302	0.418455	0.386266	0.318312	0	0	0	0	0.0107296
OTU2180	0.0107296	0.00715308	0.00715308	0.00715308	0.00715308	0.00357654	0.00357654	0.0143062	0.00715308	0.0143062	0.00715308	0.00715308	0.00357654	0.00715308	0.0178827	0.0286123	0	0	0	0	0	0	0	0	0	0	0	0	0	0	0	0	0	0	0	0	0	0	0	0	0	0	0	0	0.00357654	0.0107296	0.0107296	0.0178827	0
OTU2181	0	0	0	0	0	0	0	0	0	0	0	0	0	0	0	0	0	0	0	0	0	0	0	0	0	0	0	0	0	0	0	0	0	0	0	0	0	0	0	0	0	0	0	0	0	0	0	0	0.0143062
OTU2182	0.00357654	0.00357654	0	0	0.00715308	0.00357654	0.00715308	0.00357654	0	0	0.00357654	0	0	0	0	0	0	0	0	0	0	0	0	0.00357654	0.00357654	0	0.00357654	0.00357654	0	0	0	0	0.00357654	0	0	0	0	0	0	0	0	0	0	0	0	0	0.00715308	0	0
OTU2183	0	0	0	0	0.00715308	0	0	0	0	0	0	0	0	0	0	0	0.00357654	0	0.00357654	0	0	0	0	0	0	0	0	0	0	0	0	0	0	0	0	0	0	0	0	0	0	0	0	0	0.00357654	0	0	0.00715308	0
OTU2184	0	0	0	0	0	0	0	0	0	0	0	0	0	0	0	0	0	0	0	0	0	0	0	0	0	0	0	0	0.00357654	0.00357654	0.00357654	0.00357654	0	0	0	0	0	0	0	0	0	0	0.0107296	0.00357654	0	0	0	0	0.00715308
OTU2185	0	0	0	0.00357654	0	0	0.0107296	0.00357654	0	0	0.00357654	0	0	0	0.0214592	0	0	0.0107296	0	0.00357654	0.00357654	0	0.00357654	0	0	0.00357654	0	0	0.00357654	0	0.00715308	0	0	0.0107296	0.00715308	0.00357654	0	0	0	0	0	0	0	0	0.00357654	0	0.0178827	0	0
OTU2186	0	0	0	0	0	0	0	0	0	0	0	0	0	0	0	0	0	0	0	0	0	0	0	0	0	0	0	0	0.0393419	0.0357654	0.0286123	0.0178827	0	0	0	0	0	0	0	0	0	0	0	0	0	0	0	0	0
OTU2187	0.00357654	0.00357654	0.00357654	0	0	0.00357654	0.0143062	0.00715308	0.00357654	0.00357654	0	0	0.0107296	0.0143062	0.0143062	0.0214592	0	0	0	0	0	0	0	0	0	0	0	0	0	0	0	0	0	0	0	0	0	0	0	0	0	0	0	0	0	0.00715308	0	0	0
OTU2188	0	0	0	0	0	0	0	0	0	0	0	0	0	0	0	0	0.0143062	0.00715308	0.00357654	0.0107296	0	0	0	0	0	0	0	0	0	0	0	0	0	0	0	0	0	0.00357654	0.00357654	0.00715308	0.0393419	0.0715308	0.0250358	0.0143062	0	0	0	0	0
OTU2189	0	0	0	0	0	0	0	0	0	0	0	0	0	0	0	0	0	0	0	0	0	0	0	0	0	0	0	0	0	0	0	0	0	0	0	0	0	0	0	0	0	0	0	0	0	0	0	0	0
OTU219	0	0	0	0	0	0	0	0	0	0	0	0	0	0	0	0.0286123	0	0.00357654	0	0.00357654	0.00357654	0	0.00357654	0.00357654	0	0	0	0	0.0143062	0.0214592	0.0286123	0.0107296	0	0	0.00357654	0	0.00357654	0.00357654	0	0.00357654	0.09299	0.10372	0.0429185	0.0393419	0	0	0	0	0.0500715
OTU2190	0	0	0	0	0	0	0	0	0	0	0	0	0	0	0	0	0	0	0	0	0	0	0	0	0	0	0	0	0	0	0	0	0	0	0	0	0	0	0	0	0	0	0	0	0	0	0	0	0
OTU2191	0	0	0	0	0	0	0	0	0	0	0	0	0	0	0	0	0	0	0	0	0	0	0	0	0	0	0	0	0	0	0.00715308	0.0107296	0	0	0	0	0	0	0	0	0	0	0	0	0	0	0	0	0
OTU2192	0	0	0	0	0	0	0	0	0	0	0	0	0	0	0	0	0	0.00357654	0.00357654	0	0	0	0	0	0	0	0	0	0	0.0143062	0.0107296	0.0107296	0.00357654	0.00357654	0	0.00357654	0.00357654	0.00357654	0	0.00357654	0	0	0.00357654	0	0	0	0	0	0
OTU2193	0	0	0	0	0	0	0	0	0	0	0	0	0	0	0	0	0	0	0	0	0	0	0	0	0	0	0	0	0	0	0	0	0	0	0	0	0	0	0	0	0	0	0	0	0	0	0	0	0
OTU2194	0	0	0	0.00715308	0.00357654	0.00357654	0.00357654	0	0	0.00357654	0	0	0.0250358	0.00357654	0	0.00357654	0	0.00357654	0	0.00357654	0	0.00357654	0	0	0	0.00357654	0	0.00357654	0	0	0.00357654	0	0	0.00357654	0	0	0	0	0	0	0	0	0	0	0.00715308	0.00715308	0	0.00357654	0
OTU2195	0	0	0	0	0.00357654	0.00357654	0.00357654	0.00357654	0	0	0.0107296	0	0	0	0	0	0	0	0	0	0	0	0	0	0	0	0	0	0.00357654	0.00357654	0.00357654	0.00715308	0	0	0	0	0	0	0	0	0.00357654	0.00357654	0.00357654	0.00715308	0	0	0.00357654	0	0
OTU2196	0	0	0	0	0	0	0	0	0	0	0	0.00357654	0	0.00357654	0.00357654	0.00715308	0.00357654	0	0.0107296	0.00357654	0	0	0	0	0.00357654	0.00357654	0.00715308	0	0	0.00357654	0	0	0.046495	0	0.0143062	0.0214592	0	0.0107296	0	0.00357654	0	0	0	0.00357654	0	0	0	0	0.00715308
OTU2197	0	0	0	0	0	0	0	0	0	0	0	0	0	0	0	0	0	0.00357654	0	0	0	0	0	0	0	0	0	0	0	0	0	0	0	0	0	0	0	0	0	0	0	0	0.00357654	0	0	0	0	0	0
OTU2198	0	0	0	0	0	0	0	0	0	0	0	0	0	0.00357654	0	0	0.00357654	0	0	0	0	0	0	0.00715308	0.00357654	0	0	0	0	0	0	0	0	0.00357654	0	0.00357654	0	0.0107296	0	0	0.00357654	0	0.00357654	0	0	0	0	0	0.0250358
OTU2199	0	0	0.00357654	0	0.0143062	0.0107296	0.0250358	0.0214592	0.00357654	0.0107296	0.0107296	0.0321888	0	0	0	0	0	0	0	0	0	0	0	0	0	0	0	0	0	0	0	0	0	0	0	0	0	0	0	0	0	0	0	0	0.0143062	0.046495	0.0393419	0.0178827	0
OTU22	0.0214592	0.0536481	0.0429185	0.0178827	0.0321888	0.00715308	0.0214592	0.0143062	0	0.0178827	0.0107296	0.00715308	0.09299	0.168097	0.404149	0.0858369	0.26824	0.221745	0.157368	0.2897	0.146638	0.107296	0.125179	0.150215	0.350501	0.286123	0.318312	0.257511	0.182403	0.218169	0.221745	0.311159	0.354077	0.26824	0.346924	0.275393	0.364807	0.554363	0.432761	0.379113	1.9206	1.75966	1.72389	1.96352	0.0250358	0.0393419	0.0178827	0.0894134	0.357654
OTU220	0	0	0	0	0.0429185	0.0143062	0.00357654	0.00357654	0	0	0	0	0.0107296	0.0321888	0	0	0.00357654	0	0	0	0.0715308	0.0500715	0.0608011	0.0250358	0	0	0	0	0	0	0	0	0	0.00357654	0.0178827	0.00357654	0.479256	0.665236	0.736767	0.672389	0.0286123	0.0250358	0.0178827	0.0357654	0.0143062	0.0178827	0.0572246	0.0178827	0.00357654
OTU2200	0	0	0	0	0	0	0	0	0	0	0	0	0	0	0	0	0	0	0	0	0	0	0	0	0	0	0	0	0	0	0	0	0	0	0	0	0	0	0	0	0	0	0	0	0	0	0	0	0
OTU2201	0	0	0	0	0	0	0	0	0	0	0	0	0	0	0	0	0	0	0	0	0	0	0	0	0	0	0	0	0	0	0	0	0	0	0	0	0	0	0	0	0	0	0	0	0	0	0	0	0
OTU2202	0	0	0	0	0	0	0	0	0	0	0	0	0.0286123	0.00715308	0.0500715	0.09299	0	0	0	0	0	0	0	0	0	0	0	0	0	0	0	0	0	0	0	0	0	0	0	0	0	0	0	0	0	0	0	0	0
OTU2203	0	0	0	0	0	0	0	0	0	0	0.00357654	0	0.0250358	0	0	0	0	0	0	0	0	0	0	0	0	0	0.00357654	0	0	0	0	0	0	0	0	0	0	0	0	0.00357654	0.0143062	0.0178827	0.00357654	0.00715308	0	0	0.00715308	0	0
OTU2204	0	0	0	0	0	0	0	0	0	0	0	0	0	0	0	0	0	0	0	0	0	0	0.00357654	0	0	0	0	0	0	0	0	0	0.0321888	0.0357654	0.046495	0.0429185	0.00357654	0.00715308	0.00357654	0	0	0	0	0	0	0	0	0	0
OTU2205	0	0.00357654	0	0	0	0	0	0.0107296	0	0	0	0	0	0	0	0	0	0.00715308	0.00715308	0	0	0.0107296	0	0	0.00357654	0.0214592	0.0107296	0	0	0	0	0	0.00357654	0	0.00357654	0.00357654	0	0	0	0.00357654	0	0	0	0	0	0.00357654	0.00715308	0	0
OTU2206	0	0	0	0	0	0	0	0	0	0	0	0	0	0	0	0	0	0	0	0	0	0	0	0	0	0	0	0	0.00715308	0.0143062	0	0.00715308	0	0	0	0	0	0	0	0	0.00715308	0.00715308	0.00357654	0	0	0	0	0	0
OTU2207	0	0	0	0	0	0	0	0	0	0	0	0	0	0	0	0	0	0	0	0	0	0	0	0	0	0	0	0	0	0	0	0	0	0	0	0	0	0	0	0	0	0	0	0	0	0	0	0	0
OTU2208	0	0	0	0	0	0	0	0	0	0	0	0	0	0	0	0	0	0	0	0	0	0	0	0	0	0	0	0	0	0	0	0	0	0	0	0	0.0250358	0.0178827	0.0286123	0.0143062	0	0	0	0	0	0	0.00357654	0	0
OTU2209	0	0	0	0	0.00715308	0	0	0	0	0	0	0	0	0	0	0	0	0	0	0	0	0	0	0	0	0	0	0	0	0	0	0	0	0	0	0	0	0	0	0	0	0	0	0	0	0	0	0	0
OTU221	0.26824	0.221745	0.211016	0.218169	0.751073	0.844063	0.976395	0.708155	0.0286123	0.0107296	0.00357654	0.00357654	0	0	0	0	0.00357654	0.00357654	0.0858369	0.0393419	0	0	0	0	0	0	0	0	0	0	0	0	0	0	0	0	0.00357654	0	0.0107296	0	0	0	0	0	0.0786838	0.0572246	0.211016	0.0393419	0.00357654
OTU2210	0	0	0	0	0	0	0	0	0	0	0	0	0	0	0	0	0.00715308	0	0.00357654	0	0	0	0	0	0	0	0	0	0	0	0	0	0	0	0	0	0	0	0	0	0	0.00715308	0.0107296	0	0	0	0	0	0
OTU2211	0	0	0	0	0	0.00357654	0	0	0	0	0	0	0.00357654	0	0	0	0	0	0	0	0.0143062	0.0107296	0.00715308	0.00715308	0	0	0	0	0	0	0	0	0	0	0	0	0.00357654	0	0	0	0	0	0	0	0	0	0	0	0
OTU2212	0	0	0	0	0	0	0	0	0	0	0	0	0	0	0	0	0	0	0	0	0	0	0	0	0	0	0	0	0.00715308	0	0.0107296	0	0	0	0	0	0	0	0.00357654	0	0	0	0	0	0	0	0	0	0.0572246
OTU2213	0	0	0	0.00715308	0	0	0	0	0.00715308	0.00357654	0.00357654	0	0	0	0.046495	0	0	0.00357654	0	0	0.0143062	0	0	0	0	0	0	0	0	0	0	0	0	0	0	0	0	0	0	0	0	0.0143062	0.00357654	0	0	0.00357654	0	0.00357654	0
OTU2214	0	0	0	0	0	0	0	0	0	0	0	0	0	0	0	0	0	0.00357654	0.00715308	0.00357654	0	0	0	0	0	0	0	0	0	0	0	0	0	0	0	0	0	0	0	0.00357654	0.0321888	0.0107296	0.0107296	0.0143062	0	0	0	0	0.00357654
OTU2215	0.0250358	0.0214592	0.0178827	0.0143062	0.00715308	0.0143062	0.0178827	0.0107296	0	0	0.00357654	0	0.00357654	0.00357654	0.0250358	0.0500715	0	0	0	0	0	0	0	0	0	0	0	0	0	0	0	0	0	0	0	0	0	0	0	0	0	0	0	0	0	0.00357654	0.00357654	0.00357654	0
OTU2216	0.0393419	0.0214592	0.00715308	0.0178827	0.0715308	0.0572246	0.0321888	0.0393419	0.00357654	0	0.00357654	0	0	0	0	0	0	0	0	0	0	0	0	0	0	0	0	0	0	0	0	0	0	0	0	0	0	0	0	0	0	0	0	0	0.00715308	0	0	0	0
OTU2217	0	0	0	0	0	0.00715308	0	0.00357654	0	0	0	0	0	0	0	0	0	0	0	0	0	0	0	0	0	0	0	0	0	0	0	0	0	0	0	0	0	0	0	0	0	0	0	0	0	0	0	0	0
OTU2218	0	0	0	0	0	0	0	0	0	0	0	0	0	0	0	0	0	0	0	0	0	0	0	0	0	0	0	0	0	0	0.00357654	0	0	0	0	0	0	0	0	0	0	0	0	0	0	0	0	0	0
OTU2219	0	0	0	0	0	0	0	0	0	0	0	0	0	0	0	0	0	0	0.00357654	0	0	0	0	0	0	0	0	0	0	0	0	0	0	0	0.0107296	0.00357654	0	0	0	0	0	0	0	0	0.00715308	0	0	0	0
OTU222	0.00357654	0	0	0	0.0715308	0.0286123	0.0250358	0.0214592	0	0	0	0	0.293276	0.146638	0.211016	0.182403	0	0	0	0	0.0178827	0.0286123	0.0357654	0.0286123	0.822604	0.822604	0.904864	0.972818	0	0.0107296	0.00715308	0	0.128755	0.10372	0.0608011	0.0643777	0	0.00357654	0	0	0	0	0.00357654	0	0.0107296	0.0107296	0.0536481	0.00715308	0
OTU2220	0	0	0	0	0	0	0	0	0	0	0	0	0	0	0	0	0.0178827	0.00715308	0.0286123	0.0143062	0.00357654	0	0	0	0.00357654	0	0	0	0.00715308	0	0.0107296	0.0107296	0	0	0	0	0.00357654	0.00715308	0	0.0107296	0	0	0	0.00715308	0	0	0	0	0.0143062
OTU2221	0	0.00357654	0	0	0	0	0	0	0.0214592	0.0214592	0.00357654	0	0	0	0.0178827	0	0	0	0	0	0	0	0	0	0	0	0	0	0	0	0	0	0	0	0	0	0	0	0	0	0	0	0	0	0.00715308	0.0214592	0.0250358	0.0178827	0
OTU2222	0	0	0	0	0	0	0	0	0	0	0	0	0	0	0.00715308	0	0	0	0	0	0	0	0	0	0	0	0	0	0	0	0	0	0	0	0	0	0.0822604	0.0643777	0.0536481	0.0572246	0	0	0	0.00357654	0	0	0	0	0
OTU2223	0	0	0	0	0	0	0	0	0	0	0	0	0	0	0	0	0	0	0	0	0	0	0	0	0	0	0	0	0	0	0	0	0	0	0	0	0	0	0	0	0	0	0	0	0	0	0	0	0
OTU2224	0	0	0	0	0	0.00357654	0.00357654	0.00715308	0.00715308	0.00357654	0.00715308	0	0.00715308	0	0	0	0	0	0	0	0	0	0	0	0	0.0107296	0.00357654	0	0	0	0	0	0	0.00357654	0	0.00357654	0	0	0	0.00357654	0	0	0	0	0	0.00357654	0	0	0
OTU2225	0	0	0	0	0	0	0	0	0	0	0	0	0	0	0	0	0	0	0	0	0	0	0	0	0	0	0	0	0	0.00357654	0	0.00357654	0	0	0	0	0	0	0	0	0.0107296	0.0178827	0.0250358	0.00357654	0	0	0	0	0
OTU2226	0	0	0	0.00715308	0.0143062	0	0.0107296	0.0143062	0.0250358	0.0357654	0.0250358	0.0143062	0	0	0	0	0	0	0	0	0	0	0	0	0	0	0	0	0	0	0	0	0	0	0	0	0	0	0	0	0	0	0	0	0.0214592	0.00357654	0.0572246	0.0107296	0
OTU2227	0.00357654	0	0	0	0.00715308	0	0	0	0	0	0.00715308	0	0	0	0	0	0	0	0.00357654	0	0	0	0	0	0	0	0	0	0	0	0	0.0286123	0	0	0	0	0.00715308	0.00357654	0.00715308	0	0.00715308	0	0	0	0	0.0143062	0	0.00357654	0.00715308
OTU2228	0	0	0	0	0.00357654	0	0	0	0	0	0	0	0	0	0	0	0	0	0	0.00715308	0	0	0	0.00357654	0.00357654	0	0	0	0.0107296	0.00357654	0.00357654	0	0.00715308	0	0.0178827	0.00715308	0	0	0	0.00357654	0	0	0	0.00357654	0	0	0	0	0.00715308
OTU2229	0	0	0.00357654	0.00357654	0	0	0.0107296	0	0	0	0	0	0	0.0107296	0.00357654	0	0.00357654	0	0.00715308	0	0	0	0	0.00357654	0.00715308	0	0.00715308	0.00715308	0	0	0	0	0.00357654	0	0.00357654	0.00715308	0	0	0	0	0	0	0.00715308	0	0	0	0	0	0
OTU223	0	0	0	0	0	0	0	0	0	0.00357654	0	0	0.19671	0.19671	0.250358	0.200286	0.0500715	0.0178827	0.0250358	0.0250358	0.00357654	0.0214592	0.0178827	0	0.00357654	0	0	0.00357654	0.0393419	0.0178827	0.0250358	0.00357654	0.00357654	0.0143062	0.0107296	0.00715308	0.00357654	0.00715308	0.00715308	0.00357654	0.0608011	0.0751073	0.0357654	0.046495	0	0	0.0107296	0	0.0357654
OTU2230	0	0	0	0	0	0	0	0	0	0	0	0	0	0	0	0	0	0	0	0	0	0	0	0	0	0	0	0	0	0	0	0	0.0143062	0.0679542	0.0608011	0.0143062	0.00715308	0	0	0	0	0	0	0	0	0	0	0	0
OTU2231	0	0	0	0	0	0	0	0	0	0	0	0	0	0	0	0	0	0	0	0	0	0	0.00357654	0	0	0	0	0	0	0	0	0	0	0	0	0	0	0	0	0	0	0	0	0	0	0	0	0	0
OTU2232	0	0	0	0	0	0	0	0	0	0	0	0	0	0	0	0	0	0	0	0	0	0	0	0	0	0	0	0	0	0	0	0	0	0	0	0	0	0	0	0	0	0	0	0	0	0	0	0	0
OTU2233	0	0	0	0	0	0	0	0	0	0	0	0	0	0	0.0393419	0	0	0	0	0	0.00357654	0.00357654	0	0	0	0	0	0	0	0	0	0	0	0	0	0	0	0	0	0	0	0	0	0	0	0	0	0	0.0107296
OTU2234	0	0	0	0	0	0	0	0	0	0	0	0	0	0	0	0	0	0	0	0	0	0	0	0	0	0	0	0	0	0	0	0	0	0	0	0	0	0	0	0	0	0	0	0	0	0	0	0	0
OTU2235	0	0	0.00357654	0	0	0	0.00357654	0	0	0	0	0	0	0	0	0	0	0	0	0.00357654	0	0	0	0	0	0	0	0	0	0	0	0	0	0	0	0	0	0	0	0	0	0	0	0	0.0107296	0	0.00357654	0	0
OTU2236	0	0	0.00357654	0.00357654	0	0	0	0	0	0	0	0	0	0	0	0	0.0608011	0.0429185	0.0214592	0.0715308	0	0	0	0	0	0	0	0	0	0	0	0	0	0	0	0	0	0	0	0	0	0	0	0	0.00715308	0	0	0	0
OTU2237	0	0	0	0.00715308	0	0	0	0	0	0	0	0	0.0178827	0	0	0	0	0	0	0	0.00357654	0	0	0	0.0143062	0.0357654	0.0214592	0.0214592	0	0	0	0	0	0	0	0	0	0	0	0	0	0	0	0	0.00357654	0.00357654	0	0	0
OTU2238	0.00357654	0.0107296	0	0	0.0107296	0.0143062	0.0178827	0.00357654	0.0107296	0.00715308	0.00357654	0.00715308	0	0	0.00357654	0	0	0	0	0	0	0	0	0	0	0	0	0	0	0	0	0	0	0	0	0	0	0	0	0	0	0	0	0	0.0143062	0.0608011	0.0393419	0.0178827	0
OTU2239	0	0	0	0	0	0	0	0.00357654	0	0	0	0	0	0	0	0	0	0	0	0.00357654	0	0.00715308	0	0	0.0107296	0.00715308	0	0.0107296	0	0	0	0	0	0	0	0	0	0.0107296	0	0	0	0	0	0	0	0	0	0	0
OTU224	0.0751073	0.114449	0.0858369	0.0965665	0.429185	0.511445	0.425608	0.436338	0.09299	0.0858369	0.09299	0.0572246	0.962089	0.876252	0.933476	0.933476	0	0	0	0	0	0	0	0	0	0	0	0	0	0	0	0	0	0	0	0	0	0	0.00357654	0	0	0	0	0.00357654	0.926323	0.686695	0.768956	0.615165	0
OTU2240	0	0	0	0	0	0	0	0.00357654	0	0.00715308	0	0	0.0965665	0	0	0	0	0	0	0	0.00357654	0	0	0	0	0.00357654	0	0.00357654	0.0107296	0.00715308	0.0214592	0.0143062	0	0	0	0	0	0	0.00357654	0	0	0	0	0	0	0	0.0214592	0.00357654	0
OTU2241	0	0	0	0	0	0	0	0	0	0	0	0	0	0	0	0	0	0	0	0	0	0	0	0	0	0	0	0	0	0	0	0	0	0	0	0	0	0	0	0	0	0	0	0	0	0	0	0	0
OTU2242	0	0	0	0.00715308	0.00357654	0.00357654	0.00715308	0	0.0107296	0.0143062	0.0107296	0.00357654	0.00715308	0.00357654	0.00715308	0	0	0	0.00715308	0.00357654	0.0107296	0.0107296	0.0107296	0.0107296	0.00357654	0	0.0107296	0	0	0	0	0	0	0	0	0	0	0	0	0.00357654	0	0	0	0	0	0.00357654	0	0.00357654	0
OTU2243	0	0	0	0	0	0	0	0	0	0	0	0	0	0	0.00715308	0	0	0	0	0	0	0	0	0	0	0	0	0	0	0	0	0	0	0	0	0	0	0	0	0	0	0	0	0	0	0	0	0	0
OTU2244	0	0	0	0.00357654	0.046495	0.0357654	0.0500715	0.0643777	0.0107296	0.0107296	0.0178827	0.00715308	0	0	0	0	0	0	0	0	0	0	0	0	0	0	0	0	0	0	0	0	0	0	0	0	0	0	0	0	0	0	0	0	0	0.00357654	0.00715308	0.0143062	0
OTU2245	0	0	0	0	0	0	0	0	0.0107296	0.00715308	0.00715308	0	0	0	0	0	0	0	0	0	0	0	0	0	0.00357654	0.00357654	0.00357654	0.00715308	0	0	0	0	0	0	0	0	0	0	0	0	0	0	0	0	0.0429185	0.0107296	0.0143062	0.0500715	0
OTU2246	0	0.00357654	0	0	0	0	0	0	0	0	0	0	0	0	0	0	0	0	0	0	0	0	0	0	0	0	0	0	0	0	0	0	0	0	0	0.00357654	0	0	0	0	0	0	0	0	0	0	0	0	0
OTU2247	0	0	0	0	0.00357654	0.0107296	0.0107296	0	0.0107296	0.0250358	0.00715308	0.0107296	0	0.0107296	0.00715308	0.0286123	0	0	0	0	0.00357654	0	0	0.00715308	0	0.00357654	0.00357654	0.00715308	0	0	0	0	0	0.00357654	0	0	0	0	0	0	0	0	0	0	0.00357654	0.00357654	0.0143062	0.00357654	0
OTU2248	0	0	0	0	0	0	0	0	0	0	0	0	0	0	0	0	0	0	0	0	0	0	0	0	0.00357654	0	0	0	0	0	0	0	0	0	0	0	0	0	0	0	0	0	0	0	0	0	0	0	0
OTU2249	0	0	0	0	0	0	0	0	0	0	0	0	0.00715308	0	0	0.00357654	0	0	0.00357654	0	0.00357654	0	0	0	0	0.00715308	0	0	0	0	0	0.00357654	0.0143062	0.0286123	0.0321888	0.0214592	0.00357654	0	0	0.00715308	0	0	0	0	0	0	0	0	0.00715308
OTU225	0.0214592	0.0214592	0.00357654	0.0214592	0	0	0	0	0	0.00715308	0	0	0	0.00357654	0	0	0.00715308	0.00715308	0.0107296	0.00715308	0.0107296	0.00715308	0	0.00715308	0	0	0	0	0.0500715	0.0643777	0.0608011	0.0321888	0	0	0	0	0.00357654	0.0214592	0.0250358	0.0214592	0.125179	0.218169	0.182403	0.114449	0.0214592	0.0143062	0	0.0178827	0.447067
OTU2250	0	0	0	0	0	0	0	0	0	0	0	0	0	0	0	0	0	0	0	0	0	0	0	0	0	0	0	0	0.107296	0.100143	0.0357654	0.0429185	0	0	0	0	0	0	0	0	0	0	0	0	0	0	0	0	0
OTU2251	0	0	0	0	0	0	0	0	0	0	0	0	0.00715308	0	0	0	0	0	0	0	0	0	0	0.00357654	0.046495	0.0429185	0.0357654	0.0357654	0	0	0	0	0.00357654	0	0	0	0	0	0	0.00357654	0	0	0	0	0	0	0	0	0
OTU2252	0	0	0	0	0	0	0	0.00357654	0	0	0	0	0	0	0	0.00357654	0	0	0	0.00357654	0	0	0	0	0	0	0.00357654	0	0.00357654	0	0	0.00715308	0.0143062	0.00715308	0.00357654	0.0178827	0	0	0	0	0	0.00357654	0	0	0	0	0.00715308	0	0.0178827
OTU2253	0.00357654	0	0.00715308	0.00715308	0.0143062	0.00357654	0.00715308	0.00357654	0	0.0357654	0.0107296	0.0178827	0	0	0	0	0.00357654	0.00357654	0.00715308	0	0	0	0	0	0.00357654	0.00357654	0	0	0	0	0	0	0.00715308	0.00715308	0.00715308	0.00715308	0	0	0	0	0	0	0	0	0.0107296	0.0178827	0.0178827	0.0107296	0
OTU2254	0	0	0	0	0	0	0	0	0	0	0	0	0	0	0	0	0	0	0	0	0	0	0	0	0	0	0	0	0	0	0	0	0	0	0	0	0	0	0	0	0	0	0	0	0	0	0	0	0
OTU2255	0	0	0	0	0	0	0	0	0	0	0	0	0	0	0	0	0	0	0	0	0	0	0	0	0	0	0.00357654	0	0.00357654	0	0	0	0	0	0	0	0	0	0	0	0	0	0	0	0	0	0	0	0
OTU2256	0	0	0	0	0	0	0	0	0	0	0	0	0.00357654	0	0	0	0.0107296	0.0250358	0.0321888	0.00715308	0	0	0	0.0107296	0.00357654	0	0	0	0.0107296	0.00357654	0.00357654	0.00715308	0	0	0.00357654	0	0.00357654	0	0	0	0	0.00357654	0.0178827	0.00357654	0	0	0	0	0.0107296
OTU2257	0	0	0	0	0	0	0	0	0	0.0286123	0	0	0	0	0	0	0	0	0	0	0	0.0178827	0.00715308	0	0	0	0	0	0	0	0	0	0	0	0	0	0.00357654	0.0107296	0	0.0143062	0	0	0	0	0.0178827	0	0	0	0.0536481
OTU2258	0	0	0	0	0	0	0	0	0	0	0	0	0	0	0	0	0	0	0	0	0	0	0	0	0	0	0	0	0	0	0	0	0	0	0	0	0	0	0	0	0	0	0	0	0	0	0	0	0
OTU2259	0	0	0	0	0	0	0	0	0	0	0	0	0	0	0	0	0	0	0.00357654	0	0	0	0	0	0	0	0	0	0	0	0	0	0	0	0	0	0	0	0	0	0	0	0	0	0	0	0	0	0
OTU226	0.0321888	0.0393419	0.0357654	0.0357654	0.457797	0.407725	0.36123	0.400572	0.343348	0.443491	0.504292	0.2897	0.225322	0.321888	0.257511	0.232475	0.10372	0.0751073	0.0608011	0.10372	0.0751073	0.0572246	0.0500715	0.0429185	0.314735	0.300429	0.253934	0.246781	0.0321888	0.0143062	0.0286123	0.0178827	0.0357654	0.0679542	0.0393419	0.0500715	0.0321888	0.0143062	0.0321888	0.0107296	0	0.00715308	0	0	0.300429	0.332618	0.350501	0.343348	0.00357654
OTU2260	0	0	0	0	0	0	0	0	0	0	0	0	0	0	0	0	0	0	0	0	0.00357654	0	0.00357654	0	0	0	0	0	0	0	0	0	0	0	0	0	0	0	0	0	0	0	0	0	0	0	0	0	0
OTU2261	0	0	0	0	0	0	0	0	0	0	0	0	0	0	0.00357654	0	0	0	0	0	0	0	0	0	0	0	0	0	0.00357654	0.00715308	0.00357654	0.0107296	0	0	0	0	0	0	0	0	0.00715308	0.0143062	0.0107296	0.00357654	0	0	0	0	0.0214592
OTU2262	0	0	0	0	0	0	0	0	0	0	0	0	0	0	0	0	0	0	0	0	0	0	0	0	0	0	0	0	0	0	0	0	0	0	0	0	0	0	0	0	0	0	0	0	0	0	0	0	0
OTU2263	0	0	0	0	0	0	0	0	0	0	0	0	0	0	0	0	0	0	0	0	0	0	0	0	0	0	0	0	0	0	0	0	0	0	0	0	0	0	0	0.00357654	0	0	0	0	0	0	0	0	0
OTU2264	0	0	0	0	0	0	0	0	0	0	0	0	0	0	0	0	0	0	0	0	0.00357654	0	0.0107296	0.00357654	0	0	0	0	0	0	0	0	0	0	0	0	0	0	0.00357654	0	0	0	0	0	0	0	0	0	0
OTU2265	0	0	0	0	0	0	0	0	0	0	0	0	0	0	0	0	0.0107296	0.0107296	0.0321888	0.00715308	0	0	0.00715308	0.00357654	0	0	0	0	0.00715308	0	0.00715308	0.0107296	0	0	0	0	0	0	0	0	0	0.00715308	0	0	0	0	0	0	0.0178827
OTU2266	0	0	0	0.00357654	0	0	0	0	0	0	0	0.00357654	0	0	0	0	0	0	0.00715308	0	0	0	0	0	0	0	0	0	0	0	0.00357654	0.00357654	0	0	0	0	0.00715308	0	0.00715308	0.00715308	0	0	0	0	0	0	0	0	0
OTU2267	0	0	0	0	0	0	0	0	0	0	0	0	0	0	0	0	0	0	0	0	0	0	0	0	0	0	0	0	0	0	0	0	0	0	0	0	0	0	0	0	0	0	0	0	0	0	0	0	0.00357654
OTU2268	0	0	0	0	0.00357654	0.00357654	0.0107296	0.0178827	0.0357654	0.0286123	0.00357654	0.0429185	0	0	0	0	0	0	0	0	0	0	0	0	0.00715308	0.0107296	0.0143062	0	0	0	0	0	0	0	0	0	0	0	0	0	0	0	0	0	0.0286123	0.0107296	0.0107296	0.0250358	0
OTU2269	0	0	0	0	0	0	0	0	0	0	0	0	0	0	0	0	0	0	0	0	0	0	0	0	0	0	0	0	0	0	0	0	0	0	0	0	0	0	0	0	0	0	0	0	0	0	0	0	0
OTU227	0	0	0.00715308	0.00715308	0.00357654	0	0.0107296	0.00357654	0	0.0178827	0.00357654	0	0	0	0.0286123	0	0.18598	0.0500715	0.0751073	0.107296	0.0250358	0.0357654	0.0178827	0.0143062	0	0	0	0	0.0178827	0.0214592	0.00357654	0	0	0	0	0	0	0	0	0	0.00715308	0.00357654	0.0107296	0.00357654	0	0	0.00357654	0	0
OTU2270	0	0	0	0	0	0	0	0	0	0	0	0	0	0	0	0	0.00357654	0	0.00357654	0	0	0	0	0	0	0	0	0	0	0	0	0	0	0	0	0	0	0	0	0	0	0	0	0	0	0	0	0	0
OTU2271	0	0	0	0	0	0	0	0	0	0	0	0	0	0	0	0	0	0	0	0	0	0	0	0	0	0	0	0	0	0	0	0	0	0	0	0	0	0	0	0	0	0	0	0	0	0	0	0	0
OTU2272	0	0	0	0	0	0	0	0	0	0	0	0	0	0.0107296	0	0	0	0	0	0	0	0	0	0	0	0	0	0	0	0	0	0	0	0	0	0	0	0	0	0	0	0	0	0	0	0	0	0	0
OTU2273	0	0	0	0	0	0	0	0	0	0	0	0	0	0	0	0	0	0.00357654	0	0	0	0	0	0	0	0	0	0	0	0	0	0	0	0	0	0	0	0	0	0	0	0	0	0.00357654	0	0	0	0	0
OTU2274	0	0	0	0	0	0	0	0	0	0	0	0	0	0	0	0	0	0	0	0	0	0	0	0	0	0	0	0	0	0	0	0	0	0	0	0	0	0	0	0	0	0	0	0	0	0	0	0	0
OTU2275	0.0143062	0.00715308	0.0107296	0.0107296	0.0107296	0.0357654	0.0357654	0.0429185	0.00715308	0.0178827	0.00715308	0.00357654	0	0	0	0	0	0	0	0	0	0	0	0	0	0	0	0	0	0	0	0	0	0	0	0	0	0	0	0	0	0	0	0	0.0107296	0.0143062	0	0.0143062	0
OTU2276	0	0	0.00357654	0	0.00357654	0	0.00357654	0	0.00357654	0	0	0	0	0.0107296	0	0	0	0	0	0	0	0.00715308	0	0	0	0.00357654	0.00357654	0	0	0	0	0	0	0.00357654	0.00715308	0	0	0	0.00357654	0.00357654	0.00357654	0	0	0	0	0.00357654	0	0	0.0107296
OTU2277	0	0	0	0	0	0	0	0	0	0	0	0	0	0	0	0	0	0	0	0	0	0	0	0	0	0	0	0	0	0	0	0	0	0	0	0	0	0	0	0	0	0	0	0	0	0	0	0	0
OTU2278	0	0	0	0	0.00357654	0	0	0.0178827	0	0.00357654	0	0	0	0	0	0	0	0	0	0	0	0	0	0	0	0.00715308	0	0	0	0	0	0	0	0	0	0.00715308	0	0	0	0	0	0	0	0	0	0	0	0	0
OTU2279	0	0	0	0	0	0	0	0	0	0.00357654	0	0	0	0	0	0	0	0	0	0	0	0	0	0	0	0	0	0.00357654	0	0.00715308	0	0.00357654	0	0	0	0	0.00357654	0.00715308	0.0107296	0.00715308	0	0	0	0.00357654	0	0	0	0	0
OTU228	0.00357654	0	0.00357654	0	0.00357654	0.00357654	0.0107296	0.0107296	0.0143062	0.0178827	0.00357654	0	0.046495	0.046495	0.0715308	0.0143062	0.0214592	0.0214592	0.0286123	0.0214592	0.0357654	0.0751073	0.0429185	0.0608011	0.0751073	0.0751073	0.100143	0.0608011	0.0178827	0.0143062	0.00715308	0.00715308	0.00715308	0.0107296	0.0178827	0.0178827	0.0786838	0.0751073	0.10372	0.0858369	0.00357654	0.0178827	0.0357654	0.00715308	0.0429185	0.0500715	0.0214592	0.0178827	0.357654
OTU2280	0	0	0	0	0	0	0	0	0	0	0	0	0	0	0	0	0	0	0	0	0	0	0	0	0	0	0	0	0	0	0	0	0	0	0	0	0	0	0	0	0	0.00357654	0.00357654	0	0	0	0	0	0
OTU2281	0	0	0	0	0	0	0	0	0	0	0	0	0	0	0	0	0.00357654	0	0	0.00715308	0	0	0	0	0	0	0	0	0	0	0.00715308	0	0	0	0	0	0	0	0	0	0	0	0	0.00357654	0	0	0	0	0
OTU2282	0	0	0	0	0	0	0	0	0	0	0	0	0	0	0	0	0	0	0	0	0	0	0	0	0	0	0	0	0.0429185	0.0536481	0.0751073	0.00715308	0	0	0	0	0	0	0	0	0	0	0	0.00715308	0	0	0	0	0
OTU2283	0	0	0	0	0	0	0	0.00357654	0.0751073	0.0679542	0.0751073	0.0608011	0	0	0	0	0	0	0	0	0	0	0	0	0	0	0	0	0	0	0	0	0	0	0	0	0	0	0	0	0	0	0	0	0	0	0	0	0
OTU2284	0	0	0	0	0	0	0	0	0	0	0	0	0	0	0	0	0.0178827	0.0214592	0.0321888	0.0107296	0.00357654	0	0.00357654	0.00357654	0	0.00357654	0.00357654	0	0.00357654	0.00357654	0.00715308	0.0107296	0	0	0	0	0	0	0	0	0	0	0.00715308	0.00715308	0	0	0	0	0.0178827
OTU2285	0	0	0	0	0	0	0	0	0	0	0	0	0	0	0	0	0	0	0	0	0	0	0	0	0	0	0	0	0	0	0	0	0	0	0	0	0	0	0	0	0	0	0	0	0	0	0	0	0
OTU2286	0	0	0	0	0	0	0	0	0	0	0	0	0	0	0.0107296	0.0214592	0	0	0.00357654	0.00715308	0	0	0	0	0	0	0	0	0.00715308	0	0	0.00715308	0.0107296	0	0.0107296	0.00357654	0.00715308	0	0	0.00357654	0	0.00357654	0	0	0	0.00357654	0	0	0
OTU2287	0	0	0	0	0	0	0	0	0	0	0	0	0	0	0	0	0	0	0	0	0	0	0	0	0	0	0	0	0	0	0	0	0	0	0	0	0	0	0	0	0	0	0	0	0	0	0	0	0.0429185
OTU2288	0	0	0	0	0	0	0	0	0	0	0	0	0	0	0	0	0	0	0	0	0	0	0	0	0	0	0	0	0	0	0	0	0	0	0	0	0	0	0	0	0	0	0.0107296	0	0	0	0	0	0.0107296
OTU2289	0	0	0	0	0	0	0	0	0	0	0	0	0	0	0	0	0	0	0	0	0	0	0	0	0	0	0	0	0	0	0	0	0	0	0	0	0	0	0	0	0	0	0.00357654	0	0	0	0	0	0.0178827
OTU229	0.0286123	0.046495	0.0715308	0.0357654	0.668813	0.532904	0.515021	0.629471	1.53076	1.26252	1.33047	0.926323	0	0	0.00715308	0	0	0.00357654	0.00715308	0	0	0	0	0.00357654	0	0	0	0	0	0	0	0	0	0	0.00357654	0.00357654	0	0	0.00357654	0	0	0	0	0	0.346924	0.493562	0.368383	0.36123	0
OTU2290	0	0	0	0	0.00357654	0	0	0	0	0	0	0	0	0	0	0	0	0	0	0	0.0107296	0.0143062	0.0178827	0.00715308	0	0	0	0	0.00715308	0	0	0	0	0	0	0	0.00357654	0	0.00357654	0	0	0	0	0	0	0	0	0	0.00715308
OTU2291	0	0	0	0	0.00357654	0	0.00357654	0	0.00357654	0	0	0	0	0	0	0.00357654	0	0	0	0	0	0	0	0	0	0.00357654	0	0	0	0	0	0	0	0	0	0.00357654	0	0.00715308	0	0	0	0	0	0	0	0	0	0	0
OTU2292	0	0	0	0	0	0	0	0	0	0	0	0	0	0	0	0	0	0	0	0	0	0	0	0	0.00715308	0	0	0	0.00357654	0.00357654	0.00357654	0	0	0.0178827	0.00715308	0	0	0	0.00357654	0.00357654	0.00357654	0	0	0	0	0	0	0	0
OTU2293	0	0	0	0	0	0	0	0	0	0	0	0	0	0	0	0	0	0	0	0	0	0	0	0	0	0	0	0	0	0	0	0	0	0.00357654	0	0	0	0.0107296	0	0	0	0	0	0	0	0	0	0	0
OTU2294	0	0	0.00715308	0.00357654	0.00357654	0.00357654	0.00357654	0.00357654	0.00715308	0.0214592	0	0.00715308	0	0.0178827	0.00357654	0	0	0.00357654	0.00357654	0	0	0	0	0	0.0214592	0.00357654	0.0107296	0.0107296	0	0	0	0	0	0	0	0	0	0	0	0	0	0	0	0	0.00715308	0.0143062	0.00357654	0	0
OTU2295	0	0	0	0	0	0	0	0	0	0	0	0.00715308	0	0	0	0.0286123	0	0	0	0	0	0	0	0	0	0	0	0	0	0	0	0	0	0	0	0	0	0	0	0	0	0	0	0	0	0	0	0	0
OTU2296	0.0214592	0.0250358	0.0321888	0.0250358	0.00357654	0	0	0	0	0	0	0	0	0	0	0	0	0	0	0	0	0	0	0	0	0	0	0	0	0	0	0	0.0143062	0.00715308	0.0178827	0.0107296	0	0	0	0	0	0	0	0	0	0	0	0	0
OTU2297	0	0	0	0	0	0	0	0.00357654	0	0	0	0	0	0	0.00357654	0	0	0	0	0	0	0	0	0	0	0	0.00357654	0	0	0	0	0	0.00715308	0	0.00357654	0	0	0	0.00357654	0.0107296	0	0	0	0	0	0.00715308	0	0	0
OTU2298	0	0	0	0	0	0	0	0	0	0	0	0	0	0	0	0	0.00357654	0	0.00357654	0	0	0	0	0	0	0	0	0	0	0	0	0	0	0	0	0	0	0	0	0	0	0.00715308	0.00715308	0	0	0	0	0	0
OTU2299	0	0	0.00357654	0.00357654	0.00357654	0.00715308	0.0143062	0.00357654	0	0	0	0	0	0	0	0	0	0	0	0	0	0	0	0	0	0	0	0	0	0	0	0	0	0	0	0	0	0	0	0	0	0	0	0	0.0393419	0.046495	0.100143	0.0250358	0
OTU23	0.36123	0.396996	0.389843	0.271817	0.100143	0.0679542	0.150215	0.125179	0.211016	0.207439	0.193133	0.193133	0.590129	0.368383	0.518598	0.389843	0.540057	0.540057	0.618741	0.701001	0.0822604	0.107296	0.121602	0.0715308	0.0858369	0.100143	0.0751073	0.0643777	0.329041	0.550787	0.346924	0.407725	0.00715308	0	0.00715308	0.00357654	0.425608	0.332618	0.608011	0.575823	0.304006	0.350501	0.386266	0.203863	0.0822604	0.0536481	0.0965665	0.0500715	0.168097
OTU230	0	0	0	0	0	0	0	0	0	0	0	0	0	0	0	0	0.0751073	0.10372	0.046495	0.135908	0	0	0	0	0	0	0.00715308	0	0.0393419	0.0429185	0.0500715	0.0751073	0	0	0	0	0	0	0	0	0	0	0	0	0	0	0	0	0.00357654
OTU2300	0.0286123	0.00715308	0.0107296	0.0143062	0	0.00715308	0	0	0	0.00357654	0	0	0.0178827	0.0178827	0.0357654	0.0250358	0	0	0	0	0	0	0	0	0	0	0	0	0	0	0	0	0	0	0	0	0	0	0	0	0	0	0	0	0	0.00357654	0	0	0
OTU2301	0	0	0	0	0	0	0	0	0	0	0	0	0	0	0	0	0	0	0	0	0	0	0	0	0	0	0	0	0	0	0	0	0	0	0	0	0	0	0	0	0	0	0	0	0	0	0	0	0
OTU2302	0	0	0	0	0	0	0	0	0	0	0	0	0	0	0	0	0	0.0143062	0.0214592	0.0321888	0	0	0.00715308	0.00357654	0	0.00357654	0	0.00715308	0	0.00357654	0.0107296	0	0	0	0	0	0	0	0	0	0.00715308	0	0.00715308	0	0	0	0	0	0.00715308
OTU2303	0	0	0	0	0	0	0	0	0	0	0	0	0	0.0321888	0	0	0	0	0	0	0	0	0	0	0.0429185	0.0536481	0.0786838	0.0357654	0	0	0	0	0	0	0	0	0	0	0	0	0	0	0	0	0	0	0	0	0
OTU2304	0	0	0	0	0	0	0	0	0	0	0	0	0	0	0	0	0	0	0	0	0	0	0	0	0.00357654	0	0	0.00357654	0	0	0	0	0	0	0.00357654	0.00357654	0	0	0	0	0	0	0	0	0	0	0	0	0
OTU2305	0	0	0	0	0	0	0	0	0	0	0	0	0	0	0	0	0	0	0	0	0	0	0	0	0	0	0	0	0	0	0.00357654	0	0	0	0	0	0	0	0	0	0	0	0	0	0	0	0	0	0
OTU2306	0	0	0	0	0	0	0	0	0	0	0	0	0	0	0	0	0	0	0	0	0	0	0	0	0	0	0	0	0.00357654	0	0.00357654	0	0	0	0	0	0	0	0	0.00357654	0	0	0	0	0	0	0	0	0
OTU2307	0	0	0	0	0	0	0	0	0	0	0	0	0	0	0	0	0.00357654	0	0.00357654	0.0107296	0	0	0	0	0	0.00357654	0.0107296	0.00715308	0	0	0	0.00357654	0	0.0178827	0.0178827	0.0250358	0	0.00715308	0	0	0	0	0.00357654	0	0	0	0	0	0.0143062
OTU2308	0	0	0	0	0	0	0	0	0	0	0	0	0	0	0	0	0	0	0	0	0	0	0	0	0	0	0	0	0.0250358	0.0643777	0.0429185	0.00357654	0	0	0	0	0	0	0	0	0	0	0	0	0	0	0	0	0
OTU2309	0	0	0	0	0	0	0	0	0	0	0	0	0	0	0	0	0	0	0	0	0	0	0	0	0	0	0	0	0	0	0	0	0	0	0	0	0	0	0	0	0	0	0	0	0	0	0	0	0
OTU231	0.754649	0.565093	0.625894	0.450644	0.0250358	0.0321888	0.0608011	0.0393419	0	0.00357654	0	0	1.24821	1.03362	1.14807	1.75608	0	0	0	0	0	0	0	0	0	0	0	0	0	0	0	0	0	0	0	0	0.0107296	0.0178827	0.00357654	0.0178827	0	0	0	0	0.00357654	0	0	0	0
OTU2310	0.00357654	0	0.00357654	0	0.00357654	0	0	0	0	0	0	0	0	0	0	0	0	0	0	0	0	0	0	0	0	0	0	0	0	0	0	0	0	0	0	0	0	0	0	0	0	0	0	0	0	0	0	0	0
OTU2311	0	0	0	0.00357654	0	0	0	0	0	0	0	0	0	0	0	0	0	0	0	0	0	0	0	0	0	0	0	0	0	0.0107296	0	0	0	0	0	0	0	0	0	0	0	0	0	0	0	0	0	0	0
OTU2312	0	0	0	0	0	0	0	0	0	0	0	0	0	0	0.00357654	0	0	0	0	0.00357654	0	0	0	0	0	0	0	0	0	0.00357654	0.00357654	0.00715308	0.0143062	0	0	0.0143062	0	0	0	0.00357654	0	0	0	0	0	0	0	0	0.00715308
OTU2313	0	0	0	0	0	0	0	0	0	0	0	0	0.0107296	0.0321888	0	0	0	0	0	0	0	0	0	0	0	0	0	0	0	0	0.00357654	0	0	0	0	0	0	0	0	0.00357654	0	0	0.00357654	0	0	0	0	0.00357654	0
OTU2314	0	0	0	0	0	0	0	0	0	0	0	0	0	0	0	0	0.00357654	0	0.00357654	0	0	0	0.0143062	0	0	0	0	0	0.00715308	0.00357654	0.00715308	0.0143062	0	0	0	0	0.00357654	0.00357654	0	0	0	0	0	0.00357654	0	0	0	0	0
OTU2315	0	0	0	0	0	0	0	0	0	0	0	0	0	0	0	0	0	0	0	0.00357654	0	0	0	0	0	0	0	0	0	0	0	0.00357654	0	0	0	0	0.00357654	0	0.00357654	0	0	0	0	0.00357654	0	0	0	0	0
OTU2316	0	0	0	0	0	0	0	0	0	0	0	0	0	0.0107296	0	0	0	0	0	0	0	0	0	0	0	0	0	0	0	0	0	0	0	0	0	0	0	0	0	0	0	0	0	0	0	0	0	0	0
OTU2317	0	0	0	0	0	0.00357654	0.00715308	0.0107296	0.00715308	0	0	0	0	0.00357654	0.00715308	0.00715308	0.00357654	0	0	0	0.00715308	0.0107296	0.0107296	0.00715308	0	0.00357654	0.00357654	0.00357654	0	0	0.00357654	0	0	0	0	0	0	0	0	0	0	0	0	0	0	0.00715308	0.00357654	0	0
OTU2318	0	0	0	0	0	0	0	0	0	0	0	0	0	0	0	0	0	0	0	0	0	0	0	0	0	0	0	0	0	0	0	0	0	0	0	0	0	0	0	0	0	0	0	0	0	0	0	0	0
OTU2319	0	0	0	0	0	0	0	0	0	0	0	0	0	0	0	0	0	0	0	0	0	0	0	0	0	0	0	0	0	0	0	0	0	0	0	0	0	0	0	0	0	0	0	0	0	0	0	0	0
OTU232	0	0	0	0	0.00357654	0	0	0	0.00357654	0	0	0	0.200286	0.171674	0.200286	0.246781	0	0	0	0	0	0	0	0	0	0	0	0	0	0	0	0	0	0	0	0	0	0.00357654	0	0	0.00715308	0.00357654	0.00715308	0	0.10372	0.139485	0.404149	0.09299	0
OTU2320	0	0	0	0	0	0	0	0	0	0	0	0	0	0	0	0	0	0	0.00357654	0	0	0	0	0.00357654	0	0	0	0	0.00715308	0	0.00715308	0.0143062	0	0	0	0	0	0	0	0	0	0	0	0	0	0	0	0	0.00357654
OTU2321	0	0	0	0	0	0	0	0	0	0.0178827	0	0	0	0	0	0	0	0	0	0	0	0	0	0	0	0	0	0	0	0	0	0	0	0	0	0	0	0.0143062	0	0	0	0	0	0	0	0.00357654	0	0	0
OTU2322	0	0.0143062	0	0	0.00715308	0	0.0107296	0.00357654	0.0107296	0	0.0143062	0.00715308	0.00357654	0.00357654	0.0107296	0.0107296	0	0.00357654	0	0.00357654	0	0	0	0	0.0107296	0	0.00715308	0.0178827	0	0	0	0	0.00715308	0	0	0	0	0	0	0	0	0	0	0	0	0.00715308	0.00357654	0.00715308	0
OTU2323	0	0	0	0	0.00357654	0	0	0	0	0	0	0	0	0	0	0	0	0	0	0	0.00357654	0	0	0	0	0	0	0	0	0.00357654	0	0.00357654	0	0	0	0	0.00357654	0	0	0.0107296	0	0	0	0	0	0	0	0	0
OTU2324	0	0	0	0	0	0	0	0	0.00357654	0.00357654	0.00715308	0	0	0	0.00357654	0	0	0	0.00357654	0	0	0	0	0	0	0	0	0	0.0107296	0.00357654	0.00357654	0	0	0	0.00357654	0.00715308	0	0	0	0	0	0	0	0	0.00357654	0.00715308	0.00715308	0.00715308	0
OTU2325	0	0	0	0.00357654	0	0	0	0	0	0.0107296	0.00715308	0.00357654	0	0	0	0	0.0143062	0	0.00357654	0.00357654	0	0	0	0.00357654	0.00357654	0	0	0	0	0	0.00357654	0	0	0	0.00357654	0	0	0	0	0	0.00357654	0.00357654	0	0	0	0.00357654	0.00357654	0.00357654	0.00357654
OTU2326	0	0.00357654	0.00357654	0	0	0	0	0	0	0	0	0	0	0	0	0	0	0.00357654	0	0	0	0	0	0	0.00357654	0.00715308	0	0.00357654	0.0286123	0.0214592	0	0.00357654	0	0	0	0	0	0	0	0	0	0	0	0	0	0	0	0	0
OTU2327	0	0	0	0	0	0	0	0	0	0	0	0	0	0	0	0	0	0	0	0	0	0	0	0	0	0	0.00357654	0	0	0	0	0	0.0143062	0.0357654	0.0786838	0.046495	0	0	0	0	0	0	0	0	0	0	0	0	0.0143062
OTU2328	0	0	0	0	0	0	0	0	0	0	0	0	0.00357654	0	0	0	0	0	0	0	0	0	0	0	0	0.00357654	0.00715308	0	0	0	0	0	0	0	0	0	0	0	0	0	0	0	0	0	0	0	0	0	0
OTU2329	0.00715308	0.00715308	0.00715308	0.00357654	0	0.00715308	0	0	0	0	0	0.0107296	0	0	0	0	0	0	0	0	0	0	0.00357654	0	0	0	0	0	0	0	0	0	0	0.00357654	0	0.00715308	0.0286123	0.0250358	0.00357654	0.0107296	0	0	0	0	0	0	0	0	0
OTU233	0.0429185	0.0321888	0.0321888	0.0393419	0.0643777	0.046495	0.0643777	0.0608011	0.0429185	0.0500715	0.0965665	0.0321888	0.0965665	0.0429185	0.09299	0.0107296	0.243205	0.17525	0.0965665	0.157368	0.146638	0.143062	0.132332	0.143062	0.193133	0.19671	0.182403	0.182403	0.0214592	0.00357654	0	0.00357654	0.18598	0.153791	0.125179	0.150215	0.0965665	0.132332	0.135908	0.0679542	0.0214592	0.0429185	0.0143062	0.0107296	0.0250358	0.0286123	0.0858369	0.0858369	0
OTU2330	0	0	0	0	0	0	0	0	0	0	0	0	0	0.00357654	0.00357654	0	0	0.00357654	0.00715308	0	0	0	0	0	0	0	0.00715308	0	0	0	0	0	0.0178827	0.0178827	0.0357654	0.0178827	0	0.00357654	0	0	0	0	0	0	0	0	0	0	0
OTU2331	0	0	0	0	0	0	0	0	0	0	0	0	0	0	0	0	0	0	0	0	0	0	0	0	0	0	0	0	0	0	0	0	0	0	0	0	0	0	0	0	0	0	0	0	0	0	0	0	0
OTU2332	0	0	0	0	0	0	0	0	0	0	0	0	0.046495	0.0286123	0.00715308	0	0	0	0	0	0	0	0	0	0.0178827	0.0107296	0.0143062	0.0143062	0	0	0	0	0	0	0	0	0	0	0	0	0	0	0	0	0	0	0	0	0
OTU2333	0	0.00357654	0	0.00357654	0.00715308	0.0107296	0.00715308	0.00357654	0	0.0143062	0.0107296	0.00715308	0.00715308	0.00715308	0	0	0.00357654	0.00357654	0	0.00715308	0.00357654	0	0	0	0.0107296	0.00357654	0.00357654	0.00357654	0	0	0	0	0	0	0	0	0	0	0	0	0	0	0	0	0.0214592	0.00357654	0	0.00715308	0
OTU2334	0	0	0	0	0	0	0	0	0	0	0	0	0	0	0	0	0.00357654	0	0	0	0	0	0	0	0	0	0	0	0	0.00357654	0.00715308	0.0107296	0	0	0	0	0	0	0	0	0	0	0	0	0	0.00357654	0	0	0.00357654
OTU2335	0	0	0	0	0	0	0	0	0	0	0	0	0	0	0	0	0.00357654	0	0.0178827	0.0107296	0	0	0	0	0	0	0	0	0	0	0	0	0	0	0	0	0	0	0	0	0.0107296	0.00357654	0.0107296	0.00357654	0	0	0.00357654	0	0.00357654
OTU2336	0	0	0	0.00715308	0	0.00357654	0	0.00357654	0	0	0	0	0	0	0	0	0	0	0	0	0	0	0	0	0	0	0	0	0	0.00357654	0	0.00357654	0	0	0	0	0	0	0	0	0	0	0	0	0	0	0	0	0.00715308
OTU2337	0	0	0	0	0	0	0	0	0	0	0	0	0	0.0214592	0	0	0	0	0	0	0	0	0	0	0	0	0	0	0	0	0	0	0	0	0	0	0	0	0	0	0	0	0	0	0	0	0	0	0
OTU2338	0	0	0	0	0	0	0	0	0	0	0	0	0	0	0	0	0	0	0	0	0	0	0	0	0	0	0	0	0	0	0	0	0	0	0	0	0	0	0	0	0	0	0	0	0	0	0	0	0
OTU2339	0.00357654	0	0	0.00357654	0	0.00357654	0	0.0107296	0	0.00715308	0.00715308	0.0143062	0	0.00715308	0.00715308	0.00357654	0.00357654	0.00357654	0.00357654	0.0107296	0.00715308	0.0143062	0.0107296	0.00715308	0	0	0.00357654	0.00357654	0	0	0	0	0	0	0	0	0	0	0	0	0	0	0	0	0	0.00357654	0	0.00357654	0
OTU234	0	0	0	0	0	0	0.00357654	0	0	0	0	0	0	0	0	0	0.0214592	0.0321888	0.0250358	0.0572246	0.0143062	0	0	0.00357654	0	0	0	0	0	0	0	0	0.00357654	0	0	0	0	0	0	0	0	0	0	0	0	0	0	0	0.0214592
OTU2340	0	0.00357654	0.00715308	0	0	0	0.00357654	0	0	0	0.00357654	0	0	0	0	0.00357654	0	0	0	0	0	0	0	0	0	0	0	0	0	0	0	0	0.00357654	0	0	0	0	0	0.00357654	0	0	0	0	0	0	0	0	0	0
OTU2341	0.0107296	0	0	0	0	0	0.00357654	0	0.00357654	0	0	0	0	0	0	0	0	0	0	0	0	0	0	0.00357654	0.00357654	0.00715308	0.0286123	0.00357654	0	0	0	0	0.00715308	0.00357654	0.00715308	0.00357654	0	0	0.00357654	0	0	0	0	0	0.00357654	0.0107296	0.00357654	0.00357654	0
OTU2342	0	0	0.00357654	0	0.00357654	0.0107296	0	0	0.00715308	0.0107296	0.00357654	0.00357654	0	0	0	0	0	0	0	0.00357654	0	0	0	0	0	0	0	0	0	0	0.00357654	0	0	0	0	0	0	0	0	0	0	0	0	0	0.00357654	0	0.00357654	0.00357654	0
OTU2343	0	0	0	0	0	0	0	0	0	0.00715308	0.00715308	0	0	0	0	0	0	0	0	0	0	0	0	0	0	0	0	0	0	0	0	0.00357654	0	0	0	0	0.00357654	0	0.00357654	0	0	0	0	0	0	0	0	0.00715308	0
OTU2344	0	0	0	0	0	0	0	0	0	0	0	0	0	0	0	0	0	0	0	0	0	0	0	0	0.0214592	0.046495	0.0786838	0.0286123	0	0	0	0	0	0	0	0	0	0	0	0	0	0	0	0	0	0	0	0	0
OTU2345	0	0	0	0	0	0	0	0	0	0	0.00357654	0	0	0.00357654	0.00357654	0.00357654	0	0.00357654	0	0	0.00357654	0.00715308	0.00715308	0.00357654	0.00357654	0	0	0	0	0	0	0.00715308	0	0	0	0	0	0	0	0	0.0107296	0.00357654	0.00357654	0.00357654	0	0	0	0	0.00357654
OTU2346	0	0.00357654	0	0	0.00357654	0.00357654	0.00715308	0	0.00715308	0.00357654	0.00715308	0.0143062	0	0	0.00715308	0	0	0	0	0	0	0.00357654	0	0	0.0107296	0	0.00357654	0.00715308	0.00357654	0	0	0	0	0	0	0	0	0	0	0	0	0	0	0	0	0.0143062	0.00715308	0	0
OTU2347	0	0	0	0	0	0	0	0	0	0	0	0	0	0	0	0	0.0357654	0.00357654	0	0.00715308	0	0	0	0	0	0	0	0	0	0	0	0	0	0.00357654	0	0	0	0	0	0	0.00357654	0	0	0	0	0	0.00715308	0.00357654	0
OTU2348	0	0	0	0	0	0	0	0	0	0	0	0	0	0	0	0	0	0	0	0.00357654	0	0	0	0	0	0	0	0	0	0	0	0	0	0	0	0	0	0	0	0	0.0214592	0.0143062	0.0107296	0.0143062	0	0.00357654	0	0	0.00715308
OTU2349	0	0	0	0	0	0	0	0	0	0	0	0	0	0	0	0	0	0	0	0	0	0	0	0	0	0	0	0	0.00715308	0.00715308	0	0	0	0	0	0	0	0	0	0	0	0	0	0	0	0	0	0	0
OTU235	0.118026	0.121602	0.125179	0.10372	0.232475	0.218169	0.246781	0.243205	0.232475	0.246781	0.146638	0.121602	0.228898	0.350501	0.164521	0.0643777	0.0286123	0.046495	0.0608011	0.0143062	0.0178827	0.0107296	0.0286123	0.0286123	0.18598	0.193133	0.214592	0.225322	0.0643777	0.0429185	0.0679542	0.0751073	0.143062	0.200286	0.157368	0.146638	0.0214592	0.0286123	0.0286123	0.0214592	0	0	0.0107296	0.00357654	0.314735	0.314735	0.300429	0.225322	0
OTU2350	0	0	0	0	0	0	0	0	0	0	0	0	0	0	0	0	0	0	0	0	0	0	0	0	0	0	0	0	0	0	0	0	0	0	0	0	0	0	0	0	0	0	0	0	0	0	0	0	0
OTU2351	0	0	0	0.00357654	0.0178827	0.00715308	0.00357654	0.0250358	0.0321888	0.00357654	0.0286123	0.0608011	0	0	0	0	0	0	0	0	0	0	0	0	0	0	0	0	0	0	0	0	0	0	0	0	0	0	0	0	0	0	0	0	0.00357654	0	0.0107296	0.0107296	0
OTU2352	0	0	0	0	0.0107296	0	0.00357654	0.00357654	0	0.00715308	0	0	0.0286123	0.0321888	0.0393419	0.0643777	0	0	0	0	0	0	0	0	0	0	0	0	0	0	0	0	0	0	0	0	0	0	0	0	0	0	0	0	0	0	0.00715308	0	0
OTU2353	0	0	0	0	0	0	0	0	0	0	0	0	0	0	0	0	0.00357654	0.00357654	0	0	0.00357654	0.00357654	0.00357654	0.00357654	0	0	0	0	0	0	0.00357654	0.00715308	0	0	0	0	0.00357654	0	0.00357654	0	0.0178827	0.0321888	0.00715308	0.0286123	0	0	0	0	0
OTU2354	0	0	0	0	0.00357654	0	0	0	0	0	0	0	0	0	0	0	0	0	0	0	0	0.00715308	0	0.0107296	0	0	0	0	0	0	0	0	0	0	0	0	0	0	0	0	0	0	0	0	0	0.00357654	0.00715308	0	0
OTU2355	0	0	0	0	0	0	0	0	0	0	0	0	0	0	0	0	0	0	0	0	0	0	0	0	0	0	0	0	0	0	0	0	0	0	0	0	0	0	0	0	0	0	0	0	0	0	0	0	0
OTU2356	0	0	0	0	0	0	0	0	0	0	0	0	0.00357654	0	0	0	0	0	0	0	0.00357654	0	0	0	0.0214592	0.046495	0.0214592	0.0429185	0	0	0	0	0	0	0	0	0.0178827	0.00715308	0.0393419	0.00357654	0	0	0	0	0	0	0	0	0
OTU2357	0	0	0	0	0.00357654	0.00357654	0.0107296	0	0.00357654	0.00357654	0.0178827	0.00357654	0.00715308	0.00715308	0	0.0107296	0	0	0.00357654	0.00357654	0.0107296	0	0.00357654	0	0.00715308	0.00715308	0.00715308	0.0107296	0	0	0	0	0	0	0	0	0	0	0	0	0	0	0	0	0.00357654	0.00357654	0	0.00715308	0
OTU2358	0	0	0	0	0	0	0	0	0	0	0	0	0	0	0	0	0	0	0	0	0.00357654	0	0	0	0	0	0	0	0	0	0	0	0	0	0	0	0.0143062	0.0107296	0	0.00715308	0	0	0	0	0	0	0	0	0
OTU2359	0	0	0	0	0	0	0	0	0	0	0	0	0	0	0	0	0	0	0	0	0	0	0	0	0	0	0	0	0	0	0	0	0	0	0	0	0	0	0	0	0	0	0	0	0	0	0	0	0
OTU236	0.00357654	0	0.00357654	0.00357654	0	0	0	0.00715308	0	0.00715308	0.0107296	0.00357654	0	0.0178827	0.0143062	0.0107296	0.0250358	0.0178827	0.0214592	0.0250358	0	0	0.00357654	0	0	0	0	0	0.107296	0.200286	0.09299	0.107296	0	0	0.00357654	0	0.00715308	0.00715308	0.0143062	0.0178827	0.0643777	0.128755	0.0822604	0.132332	0.00715308	0.0178827	0.0107296	0.0178827	0.0178827
OTU2360	0	0	0	0	0	0	0	0	0	0	0	0	0	0	0	0	0	0	0	0	0	0	0	0	0	0	0	0	0	0	0	0	0	0	0	0	0	0	0	0	0	0	0	0	0	0	0	0	0
OTU2361	0	0	0	0	0	0	0	0	0	0	0	0	0	0	0	0	0	0	0	0	0	0	0	0	0	0	0	0	0	0	0	0	0	0	0	0	0	0	0	0	0	0	0	0	0	0	0	0	0
OTU2362	0	0.00357654	0.00357654	0	0.00357654	0.0107296	0.0107296	0.00715308	0.0143062	0	0.00715308	0.00357654	0.00357654	0	0	0	0	0.00357654	0	0	0	0	0	0	0.00357654	0	0.0178827	0	0	0	0	0	0	0	0	0	0	0	0	0	0	0	0	0	0.00715308	0.00357654	0.00357654	0.0107296	0
OTU2363	0	0	0	0	0	0	0	0	0	0	0	0	0	0	0	0	0	0	0	0	0	0	0	0	0	0	0	0	0	0	0	0	0	0	0	0	0	0	0	0	0	0	0	0	0	0	0	0	0
OTU2364	0	0	0	0	0	0	0	0	0	0	0	0	0	0	0	0	0.00357654	0	0.00357654	0.0178827	0	0	0	0	0	0	0	0	0	0	0	0	0	0	0	0	0	0	0	0	0	0	0	0	0	0	0	0.00357654	0
OTU2365	0	0	0	0	0	0	0	0	0	0	0	0	0	0	0	0	0	0	0	0	0.0214592	0	0.0214592	0	0	0	0	0	0	0	0	0	0	0	0	0	0.00357654	0	0	0	0	0	0	0	0	0	0	0	0
OTU2366	0	0	0	0	0	0	0	0	0	0	0	0	0	0	0	0	0.00357654	0.00715308	0.00357654	0.00357654	0	0	0	0	0	0.00715308	0	0.00715308	0	0	0	0	0	0	0	0	0	0	0	0	0	0.00715308	0	0	0	0	0	0	0
OTU2367	0	0.00715308	0.00715308	0.00357654	0.0214592	0.0250358	0.00715308	0.0178827	0	0.00715308	0.00357654	0	0	0	0	0	0.00357654	0	0	0.0107296	0	0	0	0	0	0	0.00357654	0	0	0	0	0	0	0	0	0	0	0	0	0	0	0	0	0	0.00357654	0.00715308	0.0178827	0.0143062	0
OTU2368	0	0	0	0	0	0	0.00357654	0	0	0	0	0	0	0	0	0	0	0	0	0	0	0	0	0	0	0	0	0	0	0	0	0	0	0	0	0	0	0	0	0	0	0	0	0	0	0	0	0	0
OTU2369	0	0	0	0	0	0	0	0	0	0	0	0	0	0	0	0	0.0107296	0	0	0.00357654	0.0143062	0.0143062	0.00715308	0.0178827	0	0	0	0.00357654	0	0.00357654	0	0.00357654	0.00715308	0	0.00715308	0.00357654	0	0	0	0	0	0	0	0.00357654	0	0.00357654	0	0	0
OTU237	0.0500715	0.0751073	0.0214592	0.0357654	0.0321888	0.0608011	0.0715308	0.00357654	0.00715308	0	0.00715308	0	0	0.0393419	0	0.0429185	0.0286123	0.0214592	0.121602	0.0214592	0.00357654	0.0107296	0.00715308	0.0107296	0.0858369	0.0500715	0.110873	0.0500715	0.593705	0.404149	0.236052	0.364807	0.0178827	0.0214592	0.046495	0.0143062	0.779685	0.618741	0.482833	0.554363	0.0143062	0.0107296	0.00715308	0.0214592	0.00357654	0.00715308	0.00357654	0	0.00715308
OTU2370	0	0	0	0	0	0	0	0	0	0	0	0	0	0.0107296	0	0	0	0	0	0	0	0	0	0	0	0	0	0	0	0.00715308	0	0.00357654	0	0	0	0	0	0	0.00715308	0	0	0	0.00715308	0.00357654	0	0	0	0	0.00357654
OTU2371	0	0	0	0	0	0	0	0	0	0	0	0	0	0	0	0	0	0	0	0	0	0	0	0	0	0	0	0	0	0	0	0	0	0	0	0	0	0	0	0	0	0	0	0	0	0	0	0	0
OTU2372	0	0	0	0	0	0	0	0	0	0	0	0	0	0	0	0	0	0	0	0	0	0	0	0	0	0	0	0	0	0.0214592	0	0.00357654	0	0	0	0	0	0	0	0	0	0	0.00357654	0	0	0	0	0	0
OTU2373	0	0	0	0	0	0	0	0	0	0	0	0	0	0	0	0	0	0	0	0	0	0	0	0	0	0	0	0	0	0	0	0	0	0	0	0	0	0.00357654	0	0	0	0	0	0	0	0	0	0	0
OTU2374	0	0	0	0	0	0	0	0	0	0	0	0	0	0	0	0	0	0	0	0	0	0	0	0	0	0	0	0	0	0	0	0	0	0	0	0	0.0143062	0.00357654	0.0107296	0.00357654	0	0	0	0	0	0	0	0	0.0143062
OTU2375	0	0	0	0	0	0	0	0.00357654	0	0	0	0	0	0	0	0	0	0	0	0	0	0.00357654	0	0	0	0	0	0.00357654	0	0	0	0	0	0	0	0	0.00715308	0.00715308	0.0214592	0.0178827	0	0	0	0	0.0321888	0	0.0143062	0	0
OTU2376	0.00357654	0.00357654	0.00357654	0.00357654	0.0107296	0.0107296	0.0214592	0.0178827	0.0143062	0.0107296	0.0250358	0.0107296	0.00715308	0.00715308	0	0.00357654	0	0	0	0	0	0	0	0	0	0	0	0	0	0	0	0	0	0	0	0	0	0	0	0	0	0	0	0	0.0107296	0.0107296	0	0.00715308	0
OTU2377	0	0	0	0	0	0	0	0.00357654	0.0107296	0.00715308	0.0107296	0	0	0	0	0	0.00357654	0	0	0	0.00357654	0	0	0	0	0	0	0	0	0	0	0	0	0	0	0	0	0	0	0	0	0	0	0	0	0	0	0	0
OTU2378	0	0	0	0	0	0	0	0	0	0	0	0	0	0	0	0	0	0	0	0	0	0	0	0	0	0	0	0	0	0	0	0	0	0	0	0	0	0	0	0	0	0	0	0	0	0	0	0	0
OTU2379	0	0	0	0	0	0	0	0	0	0	0	0	0	0	0	0	0	0	0	0	0	0	0	0	0	0	0	0	0.00357654	0	0.00357654	0.00715308	0	0	0	0	0	0	0	0	0	0	0	0	0	0	0	0	0
OTU238	0.157368	0.203863	0.18598	0.125179	0.0572246	0.139485	0.135908	0.100143	0.0178827	0.0143062	0.0250358	0.00715308	0	0	0	0	0.0608011	0.100143	0.046495	0.0751073	0	0	0	0	0	0	0.00715308	0	0.0107296	0.0178827	0.0250358	0.0321888	0	0	0	0	0	0	0	0	0.0357654	0.0321888	0.0178827	0.0107296	0.482833	0.318312	0.375536	0.26824	0.00357654
OTU2380	0	0	0	0	0	0	0	0	0	0	0	0	0	0	0	0	0	0	0	0	0	0	0	0	0	0	0	0	0	0	0	0	0	0	0	0	0	0	0	0	0	0	0	0	0	0	0	0	0
OTU2381	0	0	0	0	0	0	0.00357654	0	0	0	0	0	0	0	0	0	0	0	0	0	0	0	0	0	0	0	0	0	0	0.00357654	0	0.0107296	0.00357654	0.00357654	0.00357654	0.00357654	0	0	0	0	0	0	0	0	0	0	0	0	0
OTU2382	0	0	0	0	0	0	0	0	0	0	0	0	0	0	0	0	0	0	0	0	0	0	0	0	0	0	0	0	0	0	0	0	0	0	0	0	0	0	0	0	0	0	0	0	0	0	0	0	0
OTU2383	0	0	0	0	0	0	0	0	0	0	0	0	0	0	0	0	0	0	0	0	0	0	0	0	0	0	0	0	0.0286123	0.0107296	0.046495	0.0286123	0	0	0	0	0	0	0	0	0	0	0	0	0	0	0	0	0
OTU2384	0	0	0	0	0	0	0	0	0	0	0	0	0	0	0	0	0.00357654	0	0	0	0	0	0	0	0	0	0	0	0.00357654	0.00357654	0	0	0	0	0	0	0	0	0	0	0	0	0	0	0	0	0	0	0
OTU2385	0.0500715	0.0143062	0.0393419	0.0321888	0	0	0	0	0	0	0	0.00357654	0	0	0	0	0	0	0	0	0	0	0	0	0	0	0	0	0	0	0	0	0	0	0	0	0	0	0	0	0	0	0	0	0	0	0.0214592	0	0
OTU2386	0	0	0	0	0	0	0	0	0	0	0	0	0	0	0	0	0	0	0	0	0	0	0	0	0	0	0	0	0.0143062	0.0250358	0.00715308	0	0	0	0	0	0	0	0	0	0	0	0	0	0	0	0	0	0.00357654
OTU2387	0	0	0	0	0	0	0	0	0	0	0	0	0	0	0	0	0	0	0	0	0	0	0	0	0	0	0	0	0	0	0.00357654	0.0107296	0.0214592	0.0214592	0.00715308	0.00715308	0	0.00715308	0.00357654	0	0	0	0	0	0.00715308	0.00357654	0	0.00357654	0
OTU2388	0	0	0	0	0	0	0	0	0	0	0	0	0	0	0	0	0	0	0	0	0.00357654	0	0.00357654	0.00715308	0.00715308	0.00357654	0	0	0	0	0	0	0	0	0	0	0	0.00357654	0	0	0	0	0	0	0.00357654	0	0	0	0
OTU2389	0	0	0	0	0	0	0	0	0	0	0	0	0	0	0	0	0	0	0	0	0	0.00357654	0.00357654	0	0	0	0	0	0	0	0	0	0	0	0	0	0.0429185	0.0178827	0.0500715	0.0643777	0	0	0	0	0	0	0	0	0
OTU239	0	0.00357654	0.00715308	0	0	0	0	0	0	0	0	0	0	0.0250358	0.0143062	0.0429185	0.368383	0.468526	0.357654	0.500715	0.45422	0.411302	0.411302	0.472103	0	0.00357654	0.00357654	0.00357654	0.178827	0.146638	0.157368	0.282546	0	0	0	0	0.0965665	0.100143	0.121602	0.0822604	0.286123	0.271817	0.221745	0.232475	0	0	0	0	0.0143062
OTU2390	0	0	0	0	0	0.0214592	0.0178827	0.00715308	0	0	0	0	0	0	0	0	0	0	0	0	0	0	0	0	0	0	0	0	0	0	0	0	0	0	0	0	0	0	0	0	0.0107296	0	0	0.00357654	0	0	0	0	0
OTU2391	0	0	0	0	0	0	0	0.00715308	0	0	0	0	0	0.00715308	0	0	0.00357654	0	0.00357654	0.0107296	0	0	0	0	0	0	0	0	0	0	0	0	0	0	0	0	0	0	0	0	0	0	0	0	0.00357654	0	0.00357654	0	0
OTU2392	0	0.00357654	0	0.00357654	0.00715308	0	0.0107296	0.00715308	0.0321888	0.00357654	0.00357654	0	0	0.00357654	0.00357654	0.00357654	0.00715308	0.00357654	0	0.00357654	0	0.00357654	0	0	0.00357654	0.00357654	0.00715308	0.00715308	0	0	0	0	0	0	0	0.00357654	0	0	0	0	0	0	0	0	0	0	0.0107296	0.0143062	0
OTU2393	0	0	0	0	0	0	0	0	0	0	0	0	0.0250358	0	0	0.00357654	0	0	0	0	0	0	0	0	0	0	0	0	0.00357654	0	0.0107296	0	0	0	0	0	0	0	0	0	0	0	0	0	0	0	0	0	0
OTU2394	0	0	0	0	0	0	0	0	0	0	0	0	0	0	0	0	0	0	0	0	0	0	0	0	0	0	0	0	0.00357654	0	0	0	0	0	0	0	0.0321888	0.00357654	0.0107296	0.0357654	0.00357654	0	0.00357654	0.00715308	0	0	0	0	0
OTU2395	0	0	0	0	0	0	0	0	0	0	0	0	0	0	0	0	0	0	0	0	0	0	0.00357654	0	0	0	0	0	0	0	0.00357654	0	0	0	0.00715308	0	0	0	0	0	0	0	0	0	0	0	0	0	0
OTU2396	0	0	0	0	0	0	0	0	0	0	0	0	0	0	0	0	0	0	0	0	0	0	0	0	0	0	0.00357654	0	0	0	0	0	0	0	0	0	0	0	0	0	0	0	0	0	0	0	0	0	0
OTU2397	0.00357654	0.00357654	0	0.0107296	0	0	0.0178827	0.00715308	0.00715308	0.0107296	0.0214592	0.00357654	0	0.0143062	0.0107296	0.0178827	0	0	0	0	0	0	0	0	0	0	0.00357654	0	0	0	0	0	0	0	0	0	0	0	0	0	0	0	0	0	0	0.00715308	0.0143062	0.00715308	0
OTU2398	0	0	0	0	0	0	0	0	0	0	0	0	0	0	0	0	0	0	0	0	0	0	0	0	0	0	0	0.00357654	0	0	0	0	0	0	0	0	0	0	0	0	0	0	0	0	0	0	0	0	0
OTU2399	0	0	0	0	0	0	0	0	0	0	0	0	0	0	0	0	0	0	0	0	0	0	0	0	0	0	0	0	0	0	0	0	0	0	0	0	0	0	0	0	0	0	0	0	0	0	0	0	0
OTU24	0.139485	0.132332	0.0822604	0.0608011	0.801144	1.02647	0.840486	0.686695	0.0214592	0.0178827	0.0357654	0.0143062	0.329041	0.218169	0.150215	0.543634	0.926323	0.91917	1.16595	0.82618	0.321888	0.357654	0.239628	0.19671	0.704578	0.854793	0.636624	0.482833	4.32046	4.4206	4.2382	3.50858	0.0786838	0.0751073	0.0500715	0.0608011	0.0500715	0.0357654	0.0178827	0.0178827	0.139485	0.139485	0.100143	0.09299	0.139485	0.250358	0.121602	0.100143	0.0178827
OTU240	0.0751073	0.0858369	0.0894134	0.09299	0.0178827	0.00357654	0.0286123	0.00715308	0.0107296	0	0.0107296	0.00715308	0	0.00357654	0.0107296	0.00357654	0.0107296	0.00715308	0.046495	0.0143062	0.0107296	0.00357654	0.00715308	0.00357654	0.00357654	0	0	0	0.0965665	0.193133	0.0822604	0.107296	0.00715308	0.0178827	0.0357654	0	0.0143062	0.00357654	0.0178827	0.00715308	0.00357654	0.00715308	0.0143062	0.0107296	0.0214592	0.0107296	0.0250358	0.00357654	0.00715308
OTU2400	0	0	0	0	0	0	0	0	0	0	0	0	0	0	0	0.00357654	0.00357654	0	0	0.00357654	0	0	0	0	0.00715308	0.0107296	0	0.00357654	0	0	0	0	0.00357654	0.0357654	0.00357654	0.0143062	0.00715308	0	0.00715308	0	0	0	0	0.00357654	0	0	0	0	0.00715308
OTU2401	0	0	0	0	0	0	0.00357654	0.00357654	0	0	0	0	0	0	0	0	0	0	0	0	0	0	0	0.00357654	0	0	0	0	0	0	0	0	0	0	0	0	0	0	0	0	0	0	0	0	0	0	0	0	0.00357654
OTU2402	0	0	0	0	0	0	0	0	0	0	0	0	0	0	0	0	0	0	0	0	0	0	0	0	0	0	0	0	0	0.00357654	0	0	0.00357654	0.00357654	0.0214592	0.0107296	0	0	0	0.00357654	0	0	0	0	0	0	0	0	0
OTU2403	0	0.0107296	0.00715308	0.00357654	0	0	0	0	0	0	0	0	0	0	0	0	0	0	0	0	0	0	0	0	0	0	0	0	0.00357654	0.00715308	0	0	0.00357654	0	0	0.00715308	0	0	0	0	0	0	0	0	0	0	0	0	0.00357654
OTU2404	0	0	0	0	0	0	0	0	0	0	0	0	0	0	0	0	0	0	0	0	0	0	0	0	0	0	0	0	0	0	0	0	0	0	0	0	0	0	0	0	0	0	0	0	0	0	0	0	0
OTU2405	0	0	0	0	0	0	0	0	0.0107296	0.0572246	0	0.00357654	0	0.0107296	0	0	0	0	0	0	0	0	0	0	0	0	0	0	0	0	0	0	0	0	0	0	0	0	0	0	0	0	0	0	0	0	0	0	0.0178827
OTU2406	0	0	0	0	0	0	0	0	0	0	0	0	0	0	0	0	0	0.00357654	0.0143062	0.00715308	0.00715308	0.00357654	0.00357654	0.0107296	0	0	0	0	0.00715308	0	0.00357654	0	0	0	0	0	0	0	0	0	0	0	0.00357654	0.00357654	0	0	0	0	0
OTU2407	0	0	0	0	0.00357654	0	0	0	0	0.00357654	0	0	0	0.00357654	0	0	0.00715308	0	0	0	0	0	0	0	0	0	0.00357654	0	0.00357654	0	0.00357654	0	0	0	0	0	0	0	0	0	0	0	0	0	0	0	0.00357654	0	0
OTU2408	0	0	0	0	0	0	0	0	0	0	0	0	0	0	0	0	0.046495	0.10372	0.0143062	0.0643777	0	0	0	0.00357654	0	0	0	0	0	0	0	0	0	0	0	0	0	0	0	0	0	0	0	0	0	0	0	0	0
OTU2409	0	0	0	0	0	0	0	0	0	0	0.00357654	0	0	0	0	0	0	0	0	0	0	0	0	0	0	0	0	0	0	0	0	0	0	0	0.00357654	0	0	0	0	0.00357654	0	0	0	0	0.00357654	0.00357654	0	0	0
OTU241	0	0.00357654	0	0	0	0	0	0.00357654	0	0	0	0.00357654	0	0.0178827	0	0	0.0143062	0.00357654	0.00357654	0.0250358	0	0	0	0	0	0.00715308	0	0	0.0321888	0.0286123	0.0500715	0.0429185	0.00715308	0.00715308	0	0.00715308	0.00357654	0	0.0143062	0	0.00357654	0.0143062	0.0250358	0.00715308	0.00357654	0.00715308	0.0107296	0	0.100143
OTU2410	0	0	0	0	0.00357654	0	0	0	0	0	0	0	0	0	0.0536481	0	0	0	0	0	0	0	0	0	0	0.0107296	0.00357654	0	0	0	0	0	0	0	0	0	0	0	0	0	0	0	0	0	0	0	0	0	0
OTU2411	0	0	0	0	0	0	0	0	0	0	0	0	0	0	0	0	0	0	0	0	0	0	0	0.00715308	0.0107296	0.0107296	0.00357654	0.0107296	0	0	0	0	0.00357654	0	0	0	0	0	0.00715308	0	0.0107296	0.0107296	0.0143062	0.0143062	0	0	0	0	0
OTU2412	0	0	0	0	0	0	0	0	0	0	0	0	0	0	0	0	0	0.00715308	0.00357654	0.00357654	0	0	0	0	0	0.00357654	0.00357654	0	0	0	0	0	0.0178827	0.0214592	0.0250358	0.0250358	0.00715308	0	0	0	0	0	0	0	0	0	0	0	0
OTU2413	0.00357654	0	0	0	0	0.00357654	0	0	0	0	0	0	0	0	0	0	0	0	0	0	0	0	0.00357654	0	0	0	0	0	0.00357654	0.00715308	0	0	0	0	0	0	0	0	0	0	0	0	0	0	0.00357654	0	0.00715308	0	0
OTU2414	0	0	0	0	0	0	0	0	0	0	0	0	0	0	0	0	0	0	0	0	0	0	0	0	0	0	0	0	0	0	0	0	0	0	0	0	0	0	0	0	0	0	0	0	0	0	0	0	0
OTU2415	0.00357654	0	0	0	0.0107296	0.0107296	0.0178827	0.0107296	0	0	0	0	0	0	0	0	0	0	0	0	0	0	0	0	0	0	0	0	0.00357654	0	0	0	0	0	0	0	0	0	0	0	0	0	0	0	0	0	0.00715308	0	0
OTU2416	0	0.00357654	0.00357654	0	0.0107296	0.00715308	0.00715308	0.00357654	0.0178827	0	0.0107296	0.00715308	0	0.00357654	0	0	0	0	0	0	0.00715308	0.0107296	0	0.00357654	0	0.00357654	0	0.0107296	0	0	0	0	0	0	0.00357654	0	0	0.00357654	0	0	0	0	0	0	0	0.0143062	0.00715308	0.0143062	0
OTU2417	0	0	0	0	0.00715308	0	0	0.00357654	0	0	0	0	0	0	0	0	0	0	0	0	0	0	0	0	0	0	0	0	0	0	0	0	0	0	0	0	0	0	0	0	0	0	0	0	0	0	0	0	0
OTU2418	0	0	0	0	0	0	0	0	0	0	0	0	0	0	0	0	0.00715308	0	0	0.00357654	0	0	0	0	0	0	0	0	0	0.00357654	0	0	0.00357654	0.0107296	0.00715308	0	0	0	0	0	0.00357654	0	0	0	0	0	0	0	0
OTU2419	0	0	0	0	0	0	0	0	0	0	0	0	0	0	0	0	0	0	0	0	0	0	0	0	0	0	0	0	0	0	0	0	0	0	0	0	0	0	0	0	0	0	0	0	0	0	0	0	0
OTU242	0.0250358	0.00357654	0.0250358	0.00715308	0	0	0	0	0.00357654	0	0.00357654	0.00357654	0	0	0.0143062	0	0	0	0	0.00357654	0	0	0	0.00357654	0	0	0	0	0	0.00357654	0.00357654	0	0	0	0	0	0.110873	0.203863	0.19671	0.236052	0.00357654	0.00357654	0.00357654	0.00357654	0	0.0107296	0.0107296	0.00715308	0.0286123
OTU2420	0	0	0	0	0	0	0	0	0	0	0	0	0	0	0	0	0.00715308	0.00715308	0.0107296	0	0	0	0	0	0	0	0	0	0.00357654	0	0	0.00357654	0	0	0	0.00715308	0	0	0	0	0	0	0	0	0	0	0	0	0.0679542
OTU2421	0	0	0	0	0	0	0	0	0	0	0	0	0	0	0	0	0	0	0	0	0	0	0	0	0	0	0	0	0	0	0	0	0	0	0	0	0	0	0	0	0	0	0	0	0	0	0	0	0.0107296
OTU2422	0.00715308	0	0	0	0	0	0	0.00715308	0.0536481	0.0214592	0.0250358	0.0357654	0	0	0	0	0	0	0	0	0	0	0	0	0	0	0	0	0.00357654	0.00357654	0	0.00715308	0	0	0	0	0	0	0	0	0	0	0	0	0.0250358	0	0.00357654	0	0
OTU2423	0	0	0	0	0	0	0	0	0	0	0	0	0	0	0	0	0	0	0	0	0	0	0	0	0	0	0	0	0	0	0	0	0	0	0	0	0	0	0	0	0	0	0	0	0	0	0	0	0
OTU2424	0	0	0	0	0	0	0	0	0	0	0	0	0	0	0	0	0	0	0	0	0	0	0	0	0	0	0	0	0	0	0	0	0	0	0	0	0	0	0	0	0	0	0	0	0	0	0.00357654	0	0
OTU2425	0	0	0	0	0	0	0	0	0	0	0	0	0	0	0	0	0	0	0	0	0	0	0	0	0.00357654	0	0	0	0	0	0	0	0	0.00357654	0	0	0	0	0	0	0.00357654	0	0	0	0	0	0	0	0
OTU2426	0	0	0	0	0	0	0	0	0	0	0	0	0	0	0	0	0	0	0	0	0.00715308	0	0	0.0107296	0	0	0	0	0	0	0	0	0.00715308	0	0	0	0	0	0	0	0	0	0	0	0	0	0	0	0
OTU2427	0	0.00357654	0	0	0	0	0	0	0	0	0	0	0	0	0	0	0	0	0	0	0	0	0	0	0	0	0	0	0	0	0	0	0	0	0	0	0.0894134	0.0572246	0.0751073	0.0286123	0	0	0	0	0	0	0.00357654	0	0
OTU2428	0	0	0	0	0	0	0	0	0	0	0	0	0	0	0	0	0	0	0	0	0	0	0	0	0	0	0	0	0.00357654	0	0	0	0	0	0	0	0.0143062	0.00715308	0.0107296	0.00357654	0	0	0	0	0	0	0	0	0
OTU2429	0	0	0	0	0	0	0	0	0	0	0	0	0	0	0	0	0	0	0.00357654	0	0	0.00715308	0	0	0	0.00357654	0	0	0	0	0.00715308	0.00357654	0.00357654	0.00715308	0.0107296	0.0107296	0	0	0	0	0	0	0	0.00357654	0	0	0	0	0.00357654
OTU243	0	0	0.00357654	0	0	0	0.00715308	0	0	0	0	0	0	0.107296	0.00715308	0	0.332618	0.275393	0.282546	0.597282	0.0178827	0.00715308	0.0143062	0.0143062	0.046495	0.0357654	0.0500715	0.0643777	0.0214592	0.0286123	0.00357654	0.0107296	0.472103	0.447067	0.439914	0.472103	0.0536481	0.100143	0.0286123	0.0679542	0.0107296	0.0143062	0.0107296	0.0429185	0	0	0	0	0.0500715
OTU2430	0	0	0	0	0	0	0.00357654	0	0	0.00715308	0	0	0.00357654	0	0	0.00357654	0	0	0	0	0.00357654	0.00357654	0	0	0.00357654	0.00357654	0.00715308	0.00715308	0	0.00715308	0	0	0	0	0	0	0	0.00357654	0.00715308	0.00357654	0	0	0	0	0	0	0.00357654	0.0107296	0
OTU2431	0	0	0.00357654	0	0	0	0	0.00357654	0.0107296	0	0	0	0	0	0	0	0	0.00357654	0	0	0	0	0	0	0	0	0	0	0	0	0	0	0	0	0	0	0	0	0	0	0	0	0	0	0.0143062	0.0357654	0.0572246	0.0357654	0
OTU2432	0	0	0	0	0	0.0107296	0.00715308	0.00715308	0.00357654	0.0107296	0.00357654	0	0.00357654	0.00715308	0	0.0143062	0.00357654	0	0	0	0.0214592	0	0.00357654	0.0143062	0	0	0.0107296	0.00357654	0	0	0	0	0	0	0	0	0	0	0	0	0	0	0	0	0.00715308	0.00357654	0.00357654	0	0
OTU2433	0	0	0	0	0	0	0	0	0	0	0.00357654	0	0	0	0	0	0	0	0	0	0	0	0	0	0.00357654	0	0	0	0	0	0.00357654	0	0	0	0	0	0	0	0	0	0	0	0	0	0	0	0	0	0
OTU2434	0	0	0	0	0	0	0	0	0	0	0	0	0	0	0	0	0	0	0	0	0	0	0	0	0	0	0	0	0	0	0	0	0.00357654	0.00715308	0.0143062	0.00357654	0	0	0.0178827	0	0	0	0	0	0	0	0	0	0
OTU2435	0	0	0	0	0	0	0	0	0	0	0	0	0	0	0	0	0	0	0	0	0	0	0	0	0	0	0	0	0	0	0	0	0	0	0	0	0	0	0	0	0	0	0.00357654	0	0	0	0	0	0
OTU2436	0	0	0.00357654	0.00357654	0	0.0107296	0	0	0.0321888	0.0143062	0.0143062	0.00357654	0	0	0	0	0	0	0	0	0	0	0	0	0	0	0	0	0	0	0	0	0	0	0	0	0	0	0	0	0	0	0	0	0	0.00357654	0	0.00357654	0
OTU2437	0	0	0	0	0	0	0	0	0	0	0	0	0	0	0	0	0	0	0.00357654	0	0.00357654	0	0	0	0	0.00357654	0	0	0	0	0	0	0	0	0	0	0	0	0	0	0	0	0	0	0	0	0	0	0.00357654
OTU2438	0	0	0	0	0	0	0	0	0	0	0	0	0	0	0	0	0	0	0	0	0	0	0	0	0	0	0	0	0	0	0	0	0	0	0	0	0	0	0	0	0	0	0	0	0	0	0	0	0
OTU2439	0	0	0	0	0	0	0	0	0	0	0	0	0	0	0	0	0	0	0	0	0	0	0	0	0	0	0	0.00715308	0	0	0	0	0	0.00357654	0	0	0	0	0	0	0	0	0	0	0	0	0	0	0
OTU244	0.0107296	0.0178827	0.0178827	0.0143062	0.0500715	0.0608011	0.0393419	0.0357654	0.0107296	0.0143062	0.0143062	0	0.0178827	0.0715308	0.0715308	0.00715308	0.0572246	0.0786838	0.0715308	0.10372	0.0500715	0.0250358	0.0143062	0.0143062	0.146638	0.182403	0.160944	0.160944	0.0357654	0.0429185	0.046495	0.0608011	0.0107296	0.0214592	0.0107296	0.0107296	1.01216	0.582976	0.686695	0.675966	0.0321888	0.0107296	0.0250358	0.0214592	0.0715308	0.00715308	0.0143062	0.0536481	0.0107296
OTU2440	0	0	0	0	0	0	0	0	0	0	0	0	0	0	0	0	0.00357654	0	0	0	0	0	0	0	0	0	0	0	0	0	0	0	0	0	0	0	0.0286123	0.00715308	0.0143062	0.00357654	0	0	0	0	0	0	0	0	0
OTU2441	0.00715308	0	0	0	0	0	0	0	0	0.00357654	0	0	0	0	0	0	0	0	0	0.00357654	0	0	0	0	0	0	0	0	0	0	0	0.00357654	0	0	0	0	0	0	0	0	0	0	0	0	0	0	0	0	0
OTU2442	0	0	0	0	0	0	0	0	0	0	0	0	0	0	0	0	0	0	0	0	0	0	0	0	0	0	0	0	0	0	0	0	0	0	0	0	0	0	0	0	0	0	0	0	0	0	0	0	0
OTU2443	0	0	0	0	0.00357654	0	0	0	0	0	0	0	0.0321888	0	0	0	0	0	0.00357654	0	0	0	0	0	0	0	0.00357654	0	0	0	0.00357654	0	0.0250358	0.0107296	0.00715308	0.0178827	0	0	0	0	0	0	0	0	0	0	0.0143062	0	0
OTU2444	0	0	0	0	0	0	0	0	0	0	0	0	0	0	0	0	0	0	0	0	0	0	0	0	0	0	0	0	0	0	0	0	0	0	0	0	0	0	0	0	0.0214592	0.0643777	0.0286123	0.0143062	0	0	0	0	0
OTU2445	0	0	0	0	0	0	0	0	0	0	0	0	0.0786838	0.0214592	0.0250358	0.0500715	0	0	0	0	0	0	0	0	0	0	0	0	0	0	0	0	0	0	0	0	0	0	0	0	0	0	0	0	0	0	0	0	0
OTU2446	0.00357654	0	0	0	0	0	0	0	0	0	0	0	0	0	0.0178827	0	0	0	0	0	0.046495	0.0214592	0.0143062	0.0321888	0	0.00715308	0.0107296	0.00715308	0	0	0.00357654	0	0	0	0	0	0.00357654	0.0178827	0.00357654	0	0	0	0	0	0	0	0	0	0
OTU2447	0	0	0	0	0	0	0	0	0.0107296	0	0	0	0	0	0	0	0.00357654	0.00357654	0	0	0	0	0	0	0	0	0	0	0	0	0.00357654	0.00715308	0.00357654	0.00357654	0	0	0	0.00357654	0	0	0	0	0	0	0	0.00357654	0.00715308	0	0.00357654
OTU2448	0.00357654	0	0	0.00715308	0.00357654	0	0	0	0	0	0	0	0	0	0	0	0	0	0	0	0	0.00357654	0.00357654	0	0	0	0	0.00357654	0	0	0	0	0	0	0	0	0	0	0	0	0	0.00357654	0	0.00357654	0	0	0	0	0
OTU2449	0	0	0	0	0	0	0	0	0	0	0	0	0	0	0	0	0	0	0	0	0	0	0	0	0	0	0	0	0.0143062	0.00357654	0.00357654	0	0	0	0	0.00357654	0	0	0	0	0	0	0	0	0	0	0	0	0
OTU245	0.0286123	0.00357654	0.0143062	0.00715308	0.0429185	0.0429185	0.0608011	0.0965665	0.0107296	0	0	0	0.0321888	0.0429185	0.0107296	0	0.0250358	0.0214592	0.0250358	0.0321888	0.0143062	0.00357654	0.00715308	0.0143062	0.0143062	0.0286123	0.0250358	0.0178827	0.0143062	0.0357654	0.0393419	0.0107296	0.0107296	0.00715308	0.00715308	0.00715308	0.00715308	0.0321888	0.0357654	0.0214592	0.0107296	0.0250358	0.00715308	0.0250358	0.0178827	0.0286123	0.0286123	0.0143062	0.0178827
OTU2450	0.0143062	0.0107296	0.0143062	0.00357654	0.00715308	0.0643777	0.0107296	0.0107296	0.0107296	0	0	0	0.00715308	0	0	0.00357654	0	0	0	0	0	0	0	0	0	0	0	0	0	0	0	0	0	0	0	0	0	0	0	0	0	0	0	0	0	0	0.00357654	0.0107296	0
OTU2451	0	0	0	0	0	0	0	0	0	0	0	0	0.00357654	0	0	0	0	0	0	0	0	0	0	0	0	0	0	0	0.0214592	0.00357654	0.0214592	0	0	0	0	0	0	0	0	0	0	0.00357654	0	0	0	0	0	0	0
OTU2452	0	0	0	0	0.00357654	0	0	0	0.0143062	0.0178827	0.0357654	0.0250358	0.00715308	0.0286123	0.0214592	0.0178827	0	0	0	0	0	0	0	0	0	0	0	0	0	0	0	0	0	0	0	0	0	0	0	0	0	0	0	0	0	0	0	0.00715308	0
OTU2453	0	0	0	0	0	0	0	0	0	0	0	0	0	0	0	0	0	0	0	0	0	0	0.00357654	0	0	0	0	0	0	0	0	0	0	0	0	0	0	0	0	0	0	0	0	0	0.0429185	0.0357654	0.0321888	0.0500715	0
OTU2454	0	0	0	0	0	0	0	0	0	0	0	0	0	0	0	0	0	0	0	0	0	0	0	0	0	0	0	0	0	0	0	0	0	0	0	0	0	0	0	0	0	0	0	0	0	0	0	0	0
OTU2455	0	0	0	0	0	0	0	0	0	0	0	0	0	0	0	0	0	0	0	0	0	0	0	0	0	0	0	0	0	0	0	0.00357654	0	0	0	0	0	0	0	0	0	0	0.00357654	0	0	0	0	0	0
OTU2456	0	0	0	0	0	0	0	0	0	0	0	0	0	0	0	0	0	0	0	0	0	0	0	0	0	0	0	0	0.00357654	0	0	0.00715308	0	0	0	0	0	0	0	0	0	0	0	0	0	0	0	0	0
OTU2457	0	0	0	0	0	0	0	0	0	0	0	0	0	0	0	0	0	0	0	0	0	0	0	0	0	0	0	0	0	0	0	0	0	0	0	0	0	0.0107296	0	0	0	0	0	0	0	0	0	0	0.046495
OTU2458	0	0	0	0	0	0	0	0	0	0	0	0	0	0	0	0	0	0	0.00715308	0	0	0.00357654	0	0.00357654	0	0	0	0	0.00357654	0.00715308	0.00715308	0.0107296	0	0	0.00357654	0	0.0143062	0.00715308	0	0	0	0	0	0	0	0	0.00357654	0	0.0143062
OTU2459	0	0	0	0	0	0	0	0	0	0	0	0	0	0.00715308	0	0	0	0	0.00357654	0	0	0	0	0	0	0	0.00357654	0.0107296	0.00357654	0.00357654	0.00357654	0	0	0	0	0	0.00357654	0.0107296	0.0107296	0	0	0	0	0	0	0	0	0	0.00715308
OTU246	0.00357654	0.00715308	0.00357654	0.00715308	0.00715308	0.00715308	0.0143062	0.0178827	0.0751073	0.0786838	0.0751073	0.0894134	0	0.046495	0.0715308	0.0143062	0	0	0	0	0	0	0	0	0	0	0	0	0	0	0	0	0	0	0	0	0	0	0	0	0	0	0	0	0.0286123	0.0143062	0.0286123	0.0143062	0
OTU2460	0	0	0	0	0	0	0	0	0	0.00357654	0	0	0	0	0	0	0	0.00357654	0	0	0.00357654	0.0107296	0.0143062	0.0143062	0	0	0	0	0	0	0	0	0	0	0.00357654	0	0	0.00357654	0.00715308	0	0	0	0	0	0	0.00715308	0	0	0
OTU2461	0	0	0	0	0	0	0	0	0	0	0	0	0	0	0	0	0	0	0	0	0	0	0	0	0	0	0	0	0	0	0	0	0.046495	0.0500715	0.0357654	0.0393419	0	0	0	0	0	0.00357654	0	0	0	0	0	0	0
OTU2462	0	0	0.00357654	0	0.00357654	0.0107296	0.0143062	0.0214592	0	0	0	0	0	0	0	0	0	0.00357654	0	0	0	0	0	0	0	0.0107296	0	0	0	0	0	0	0	0	0	0.00357654	0	0.00357654	0	0	0	0.00357654	0	0	0	0	0	0	0
OTU2463	0	0	0	0	0	0.00357654	0	0	0	0	0	0	0	0	0	0	0	0	0	0	0	0	0	0	0	0	0	0	0.00357654	0.00357654	0	0	0	0	0	0	0	0	0	0	0	0	0	0	0	0.00357654	0.00357654	0	0
OTU2464	0	0	0	0	0	0	0	0	0	0	0	0	0	0	0	0	0.00357654	0.00357654	0.00357654	0.00357654	0	0	0	0	0	0	0	0	0	0	0	0	0.0178827	0.0250358	0.0178827	0.00715308	0.00357654	0.0107296	0.00357654	0.00357654	0	0	0	0	0	0.00357654	0	0	0.00357654
OTU2465	0	0	0	0	0	0	0	0	0	0	0	0	0	0	0	0	0.00357654	0	0	0	0	0	0	0	0	0	0	0	0	0	0.00357654	0.0214592	0	0	0	0	0	0	0	0	0	0	0	0	0	0	0	0	0
OTU2466	0	0	0	0	0	0	0	0	0	0	0	0	0	0	0	0	0	0	0	0.00357654	0	0	0	0	0	0	0	0	0	0.0178827	0.00357654	0	0.0143062	0.0107296	0.00715308	0.00357654	0	0	0.00357654	0.00715308	0	0.00357654	0.00715308	0	0	0	0	0	0
OTU2467	0	0	0	0	0	0	0	0	0	0	0.0178827	0.00357654	0	0	0.0143062	0	0	0	0	0	0	0	0	0	0	0.00715308	0.00357654	0.00357654	0	0	0	0	0	0	0	0	0	0	0	0	0	0	0	0.00357654	0.00357654	0.00715308	0.0143062	0	0
OTU2468	0	0	0	0	0	0	0	0	0	0	0	0	0	0	0	0	0	0	0	0	0	0	0	0	0	0	0	0	0	0	0	0	0	0	0	0	0	0	0	0	0	0	0	0	0	0	0	0	0
OTU2469	0.00357654	0	0	0	0.0214592	0.0214592	0	0.00715308	0.00357654	0	0	0.00357654	0.00357654	0.0178827	0.0357654	0	0	0	0	0	0	0	0	0	0	0	0	0	0	0	0	0	0	0	0	0	0	0	0	0	0	0	0	0	0	0	0.00715308	0.0178827	0
OTU247	0.00715308	0.00715308	0.00357654	0	0.00357654	0	0.0286123	0.00715308	0	0	0.00357654	0	0.19671	0.0536481	0.157368	0.0643777	0.00357654	0.00715308	0	0.0250358	0	0.00715308	0	0.00357654	0.0894134	0.107296	0.0751073	0.114449	0.110873	0.110873	0.118026	0.0286123	0.0822604	0.046495	0.0751073	0.0500715	0.221745	0.311159	0.243205	0.218169	0.228898	0.350501	0.246781	0.168097	0.0107296	0.00715308	0	0	0.0608011
OTU2470	0	0	0	0	0	0	0.0178827	0	0	0.0321888	0.00357654	0	0	0	0	0	0	0	0	0	0	0	0	0	0	0	0	0	0	0	0	0	0	0	0	0	0	0	0	0	0	0	0	0	0	0	0	0	0
OTU2471	0.0393419	0.0250358	0.0357654	0.0214592	0.00357654	0	0	0.00357654	0.00357654	0	0	0.0178827	0	0.00715308	0	0.0214592	0	0	0	0	0	0	0	0	0	0	0	0	0	0	0	0	0	0	0	0	0	0	0	0	0	0	0	0	0	0	0	0.00357654	0
OTU2472	0	0	0	0	0.00357654	0	0	0	0	0	0	0	0	0	0	0	0	0	0	0	0	0.00357654	0	0	0	0	0	0	0	0	0	0	0	0	0	0	0.00357654	0	0.00357654	0.00357654	0	0	0	0	0	0	0	0	0
OTU2473	0.00357654	0.0143062	0.0250358	0.0143062	0	0	0	0	0	0	0	0	0	0	0	0	0	0	0	0	0	0	0	0	0	0	0	0	0.00715308	0.0107296	0.00715308	0.00357654	0	0	0	0	0	0	0	0	0	0	0	0	0	0	0	0	0
OTU2474	0	0	0	0	0	0	0	0	0	0	0	0	0	0	0	0	0	0	0	0	0	0	0	0	0	0	0	0	0	0	0	0	0	0	0	0	0.0393419	0.0286123	0.0500715	0.0393419	0	0	0	0	0.00715308	0	0	0	0
OTU2475	0	0	0	0	0	0	0	0	0	0	0	0	0	0	0	0	0	0.00715308	0.00357654	0	0	0	0	0	0	0	0	0	0	0	0	0	0	0	0	0	0	0	0.0107296	0	0	0	0	0	0	0	0	0	0
OTU2476	0	0	0	0	0	0	0	0	0	0	0	0	0	0.0178827	0	0	0	0	0	0	0	0	0	0.00357654	0.00357654	0	0	0	0	0	0	0	0	0	0	0	0	0	0	0	0	0	0	0	0	0	0	0	0.00357654
OTU2477	0	0	0.00357654	0	0	0.0178827	0.00357654	0.00715308	0.0143062	0.0178827	0	0	0	0.0107296	0	0.0357654	0	0	0.00357654	0	0.00715308	0	0.00357654	0	0	0	0	0	0	0	0	0	0	0	0	0	0.00357654	0	0.00357654	0	0	0	0	0	0	0	0.00357654	0	0
OTU2478	0	0.00357654	0	0.00357654	0.00715308	0	0.00357654	0.0107296	0.0107296	0.0107296	0.0107296	0.00357654	0.00715308	0.00357654	0.00357654	0.00357654	0	0	0	0	0	0	0	0	0	0	0	0	0	0	0	0	0	0	0	0	0	0	0	0	0	0	0	0	0.0107296	0.00357654	0	0.00357654	0
OTU2479	0	0	0	0	0	0	0	0	0	0	0	0	0	0	0	0.0214592	0	0	0	0	0.00715308	0	0	0.00357654	0	0	0	0	0	0	0	0	0	0	0	0	0	0	0	0	0	0.00357654	0	0	0	0	0	0	0
OTU248	0.0107296	0.0107296	0.00357654	0.00357654	0.19671	0.128755	0.0786838	0.0894134	0.00715308	0	0	0.00357654	0	0	0	0	0	0	0	0	0	0	0	0	0.0894134	0.10372	0.132332	0.0679542	0	0	0	0	0	0	0	0	0	0	0	0	0	0	0	0	1.63448	1.52718	1.16595	2.58941	0
OTU2480	0	0	0	0	0	0	0	0	0	0	0	0	0	0	0	0	0	0	0	0	0	0	0	0	0	0	0	0	0	0	0	0	0	0	0	0	0	0	0	0	0	0	0	0.00357654	0	0	0	0.00357654	0
OTU2481	0	0	0	0	0	0	0	0	0	0	0	0	0	0	0	0	0	0	0	0	0	0	0	0	0	0	0	0	0	0	0	0	0	0	0	0	0.0429185	0.0286123	0.09299	0.0715308	0	0	0.00357654	0	0	0	0	0	0
OTU2482	0	0	0	0	0	0	0	0	0	0	0	0	0	0	0	0	0	0	0	0	0	0	0	0	0.00357654	0.00357654	0	0	0	0.00357654	0.00357654	0	0	0	0	0.00357654	0	0	0	0	0	0	0.00357654	0	0	0	0.00357654	0	0
OTU2483	0	0	0	0	0	0	0	0	0	0	0	0	0	0	0	0	0	0	0	0	0	0	0	0	0	0	0	0	0	0	0	0	0	0	0	0	0	0	0	0	0	0	0	0	0	0	0	0	0
OTU2484	0	0	0	0	0	0	0	0	0	0	0	0	0	0	0	0	0	0	0	0	0	0	0	0	0	0	0	0	0	0	0	0	0	0	0	0	0	0	0	0	0	0	0	0	0	0	0	0	0
OTU2485	0.0500715	0.0321888	0.0321888	0.0107296	0	0	0.00357654	0	0	0	0	0	0	0	0	0	0.00357654	0	0.00357654	0	0	0	0	0	0	0	0	0	0	0	0	0	0	0	0	0	0	0	0	0	0	0	0	0	0	0	0	0.00715308	0
OTU2486	0	0	0	0	0	0	0	0	0	0	0	0	0	0	0	0	0	0	0	0	0	0	0	0	0	0.00357654	0.00357654	0	0	0	0	0	0	0	0	0	0	0	0	0.00357654	0	0	0	0	0	0	0	0	0
OTU2487	0	0	0	0	0	0.0107296	0	0.00357654	0.0107296	0.0178827	0	0.00357654	0	0	0	0	0	0	0	0	0	0	0	0	0.00357654	0.00357654	0.0107296	0.00357654	0	0	0	0	0	0	0	0	0	0	0	0	0	0	0	0	0.00357654	0	0	0.0143062	0
OTU2488	0	0	0	0	0	0	0	0	0	0	0	0	0	0	0	0	0	0	0	0	0	0	0	0	0	0	0	0	0	0	0	0	0	0	0	0	0	0	0	0	0	0	0	0	0	0	0	0	0
OTU2489	0	0	0	0	0	0	0	0	0	0	0	0	0	0	0	0	0	0	0	0	0	0	0	0	0	0	0	0	0	0	0	0	0	0	0	0	0	0.00357654	0	0	0	0	0	0	0.00357654	0	0	0	0
OTU249	0.114449	0.0679542	0.100143	0.0786838	0.364807	0.232475	0.218169	0.318312	0.160944	0.182403	0.318312	0.178827	0.139485	0.143062	0.168097	0.164521	0	0	0	0.00357654	0.0572246	0.0321888	0.0214592	0.046495	0.0214592	0.0250358	0.0321888	0.0143062	0	0	0	0	0.0143062	0.0178827	0.00357654	0.0143062	0.0178827	0.00357654	0.00357654	0.00715308	0	0	0	0.00357654	0.529328	0.500715	0.346924	0.56867	0
OTU2490	0	0	0	0	0.00357654	0.00357654	0.00357654	0	0	0	0.00357654	0	0	0	0	0	0	0	0	0	0	0	0	0	0	0	0	0	0	0	0	0	0	0	0	0	0	0	0	0	0	0	0	0	0	0	0	0.00357654	0
OTU2491	0	0	0	0	0	0	0	0	0	0	0	0	0	0	0	0	0	0	0	0	0	0	0	0	0	0	0	0	0	0	0	0	0	0	0	0	0	0	0	0.00357654	0	0	0	0	0	0	0	0	0
OTU2492	0	0	0	0	0	0	0.00357654	0	0	0	0	0	0	0	0	0	0	0	0	0	0	0	0	0	0	0	0	0	0.00715308	0	0	0.0143062	0	0	0	0	0.00357654	0	0.0107296	0	0	0.00357654	0	0	0	0	0.00357654	0	0
OTU2493	0	0	0	0	0	0	0	0	0	0	0	0	0	0	0	0	0	0	0	0	0	0	0	0	0	0	0	0	0	0	0	0	0	0	0	0	0	0	0	0	0	0	0	0	0	0	0	0	0
OTU2494	0	0	0	0	0	0	0	0	0	0	0	0	0	0	0	0	0	0	0	0	0	0	0	0	0	0	0	0.00357654	0	0	0	0	0	0	0	0	0	0	0	0	0	0	0	0	0	0	0	0	0
OTU2495	0	0	0	0	0	0	0	0	0	0	0	0	0	0	0	0	0	0	0	0	0	0	0	0	0	0	0	0	0	0	0	0	0	0	0	0	0	0	0	0	0	0	0	0	0	0	0	0	0
OTU2496	0	0	0	0	0	0	0	0	0	0	0	0	0	0	0	0	0	0	0	0	0	0	0	0	0	0	0	0	0	0.00357654	0	0	0	0	0	0	0	0	0	0	0	0	0	0	0	0	0	0	0
OTU2497	0	0	0	0	0.00357654	0.0143062	0.0178827	0.00357654	0.00715308	0.00357654	0.0143062	0	0	0	0	0	0	0	0	0	0	0	0	0	0	0	0	0	0	0	0	0	0	0	0	0	0	0	0	0	0	0	0	0	0.00357654	0.0214592	0.00357654	0.00715308	0
OTU2498	0	0	0	0	0	0	0	0	0	0	0	0	0	0	0	0	0	0	0	0	0	0	0	0	0	0	0	0	0	0	0	0	0	0	0	0	0	0	0	0	0	0	0	0	0	0	0	0	0
OTU2499	0	0	0	0.00357654	0	0	0	0	0	0	0	0	0	0	0	0	0	0	0	0	0	0	0	0	0	0	0	0	0	0	0	0	0	0	0	0	0.0357654	0.046495	0.114449	0.0429185	0	0	0	0	0	0	0	0	0
OTU25	0.0286123	0.046495	0.0393419	0.0214592	0	0.00715308	0.00357654	0.0214592	0.0321888	0.0250358	0.0321888	0.0143062	0.0250358	0.0822604	0	0.0321888	0.135908	0.121602	0.09299	0.128755	0.0500715	0.0321888	0.046495	0.046495	0.00715308	0.0429185	0.0536481	0.0178827	0.0858369	0.110873	0.107296	0.0679542	0.0214592	0.0357654	0.0178827	0	0.239628	0.314735	0.350501	0.282546	0.228898	0.300429	0.264664	0.239628	0	0.00357654	0.0143062	0.0143062	0.0500715
OTU250	0.110873	0.114449	0.100143	0.125179	1.5093	1.54506	1.40916	1.14092	0.0894134	0.139485	0.10372	0.0822604	0	0.0107296	0	0	0.0107296	0.0143062	0	0.0178827	0.00357654	0	0.00357654	0.00357654	0	0	0	0	0	0	0	0	0	0	0	0	0.00357654	0.00357654	0.00357654	0	0.189557	0.168097	0.168097	0.407725	0.332618	0.404149	0.468526	0.400572	0.0572246
OTU2500	0	0	0	0	0.00357654	0	0.00715308	0.00357654	0	0	0	0	0	0	0	0	0	0	0	0	0.00357654	0	0	0	0	0	0	0.00357654	0	0	0	0	0	0	0	0	0.00357654	0.00357654	0.0107296	0	0	0	0	0	0	0	0.00715308	0	0
OTU2501	0	0	0	0	0	0	0	0	0	0	0	0	0	0	0.0250358	0	0	0	0	0	0	0	0	0	0	0	0	0	0	0	0	0	0	0	0	0	0	0	0	0	0	0	0	0	0	0	0	0	0
OTU2502	0	0	0.00715308	0	0	0	0.00357654	0	0	0	0	0	0	0	0	0	0	0	0	0	0	0	0	0	0.00715308	0.00357654	0.00357654	0.00357654	0	0.00357654	0	0	0	0.00715308	0	0	0	0	0.00357654	0	0	0	0	0	0	0	0	0	0
OTU2503	0	0	0	0	0	0	0.00357654	0	0.00357654	0	0	0	0	0.0214592	0	0	0	0	0	0	0	0	0	0	0	0.0178827	0.0143062	0.00357654	0	0	0	0	0	0	0	0	0	0	0.00357654	0	0	0	0	0.00357654	0	0	0	0	0
OTU2504	0	0	0	0	0.00357654	0	0	0	0	0	0	0	0	0	0	0	0	0	0	0	0	0	0	0	0	0	0	0	0	0	0	0	0	0	0	0	0	0	0	0	0	0	0	0	0	0.0286123	0.00357654	0	0
OTU2505	0	0	0	0	0	0	0	0	0	0	0	0	0	0	0	0	0.00715308	0.00715308	0.00357654	0	0.00357654	0.0143062	0	0	0	0	0.00357654	0	0	0	0	0	0	0	0	0	0	0.00357654	0.00357654	0	0	0	0	0	0	0	0	0	0
OTU2506	0	0	0	0	0	0	0	0	0	0	0	0	0	0	0	0	0	0	0	0	0	0	0	0	0	0	0	0	0	0	0	0	0	0	0	0	0	0	0	0	0	0	0	0	0	0	0	0	0
OTU2507	0	0.00715308	0.00357654	0	0	0.0178827	0.0214592	0.0286123	0.0357654	0.0107296	0.0143062	0.0107296	0	0	0	0	0	0	0	0	0	0.00357654	0	0	0	0	0	0	0	0	0	0	0	0	0	0	0	0	0	0	0	0	0	0	0	0	0.0321888	0.00357654	0
OTU2508	0	0	0	0	0	0	0	0	0	0	0	0	0	0	0	0	0	0	0	0	0	0	0	0	0	0	0	0	0	0	0	0	0	0	0	0	0	0	0	0	0	0	0	0	0	0	0	0	0
OTU2509	0	0	0	0	0.00357654	0	0.00357654	0	0.00357654	0	0.00715308	0.00715308	0.00357654	0.0143062	0.00715308	0.00357654	0	0.00357654	0.00357654	0	0	0	0	0	0	0.00357654	0.00715308	0	0	0	0	0	0	0	0.00357654	0	0	0	0	0	0	0	0	0	0.00357654	0	0	0.00357654	0
OTU251	0.0107296	0.0286123	0.0107296	0.00715308	0.143062	0.0679542	0.0786838	0.0786838	0.00357654	0	0	0	0.09299	0.121602	0.121602	0.157368	0.139485	0.110873	0.150215	0.135908	0.0321888	0.0214592	0.0357654	0.0393419	0.0894134	0.0786838	0.100143	0.0679542	0.515021	0.532904	0.418455	0.318312	0.00357654	0	0	0.0143062	0.00357654	0	0	0.00357654	0.00715308	0.0178827	0.0250358	0.00715308	0.0250358	0.0321888	0.0178827	0.00715308	0
OTU2510	0	0	0	0	0	0	0	0	0	0	0	0	0	0	0	0	0	0	0	0	0	0	0	0	0	0	0	0	0	0	0	0	0	0	0	0	0	0	0	0	0	0	0	0.00357654	0	0	0	0	0
OTU2511	0	0	0	0	0	0	0	0	0	0	0	0	0.00357654	0.0536481	0	0	0	0.00715308	0	0	0	0	0.00357654	0	0.0178827	0.0107296	0.0107296	0.0107296	0	0	0	0	0	0	0	0	0	0	0	0	0.00715308	0	0	0	0	0	0	0	0
OTU2512	0	0	0	0	0	0	0	0	0	0	0	0	0	0	0	0	0	0	0	0	0	0	0	0	0	0	0	0	0.00357654	0	0	0.00357654	0	0	0	0	0	0	0	0	0	0	0	0.00357654	0	0	0	0	0
OTU2513	0	0	0	0	0	0	0	0	0	0	0	0	0	0	0	0	0	0	0	0	0	0	0	0	0	0	0	0	0	0	0	0	0	0	0	0	0	0	0	0	0	0	0	0	0	0	0	0	0
OTU2514	0	0	0	0	0	0	0	0	0	0	0	0	0	0	0	0	0	0	0	0	0	0	0	0	0	0	0	0	0	0	0	0	0	0	0	0	0	0	0	0	0	0	0	0	0	0	0	0	0
OTU2515	0	0	0	0	0	0	0	0	0	0	0	0	0	0	0	0	0	0	0	0	0	0	0	0	0	0	0	0	0	0	0	0	0	0	0	0	0	0	0	0	0	0	0	0	0	0	0	0	0
OTU2516	0	0	0	0	0	0	0	0	0	0	0	0	0	0	0	0	0	0	0	0	0	0	0	0	0	0	0	0	0	0.00357654	0.00357654	0	0	0	0	0	0.00357654	0.00357654	0.00715308	0	0	0	0	0	0	0	0	0	0
OTU2517	0	0	0.00715308	0.00357654	0.0107296	0.0178827	0.00715308	0	0.0143062	0.0107296	0	0	0	0	0	0	0	0	0	0	0	0	0	0	0	0	0	0	0	0	0	0	0	0	0	0	0	0	0	0	0	0	0	0	0.0286123	0	0	0.00715308	0
OTU2518	0	0	0	0	0	0	0	0	0	0	0	0	0	0	0	0	0	0	0	0	0	0	0	0	0	0	0	0	0	0	0	0	0	0	0	0	0	0	0	0	0	0.00357654	0.00357654	0.00357654	0	0	0	0	0.0143062
OTU2519	0	0	0	0	0	0	0	0	0	0	0	0	0	0	0	0	0	0	0	0	0	0	0	0	0	0	0	0	0	0	0	0	0	0	0	0	0	0	0	0	0	0	0	0	0	0	0	0	0
OTU252	0	0	0	0	0	0	0	0	0	0	0	0.00357654	0.228898	0.100143	0.125179	0.150215	0	0	0	0	0.0679542	0.0894134	0.0751073	0.0965665	0.0715308	0.0608011	0.0536481	0.0500715	0	0.00715308	0	0.00357654	0	0	0	0	0	0	0	0	0.00715308	0	0	0	0	0	0	0	0
OTU2520	0	0	0	0	0	0	0	0	0	0	0	0	0	0	0	0	0	0	0	0	0.0107296	0.00357654	0	0.00357654	0	0	0	0	0	0	0	0	0	0	0	0	0	0	0	0	0	0	0	0	0	0	0.00357654	0	0
OTU2521	0	0	0	0.00357654	0	0.00715308	0.00357654	0	0	0	0.00357654	0	0	0	0	0	0	0	0	0	0	0	0	0	0	0	0	0	0	0	0.00715308	0	0	0.00357654	0	0	0	0	0	0.00357654	0.00357654	0	0	0	0	0	0	0.0143062	0
OTU2522	0	0	0	0	0	0	0	0	0	0	0	0	0	0	0	0	0	0.00357654	0.00715308	0	0	0	0.00357654	0	0.00715308	0.00357654	0.00357654	0.00357654	0	0	0	0	0.00357654	0.0214592	0.0178827	0.00715308	0	0	0	0	0	0	0	0.00357654	0	0.00357654	0	0	0.0214592
OTU2523	0	0	0	0	0	0	0	0	0	0	0	0	0	0	0	0	0.0107296	0	0	0.00357654	0	0	0	0	0	0	0	0	0	0	0	0	0	0.00715308	0	0	0	0	0	0	0	0	0	0	0	0	0	0	0
OTU2524	0	0	0	0	0	0	0	0	0	0	0	0	0	0	0	0.0286123	0	0	0	0	0	0	0	0	0	0	0	0	0	0	0	0	0.00357654	0.00357654	0	0	0	0	0	0	0	0.00357654	0.00357654	0.00357654	0	0	0	0	0
OTU2525	0	0	0	0	0	0	0	0	0	0	0	0	0.00357654	0.0143062	0	0	0	0	0	0	0	0	0	0	0	0	0	0	0	0	0	0	0	0	0	0	0.00715308	0.00357654	0.00357654	0.00357654	0	0.00357654	0.00715308	0	0	0	0	0	0
OTU2526	0	0	0	0	0.00715308	0.0214592	0.00715308	0.00715308	0	0	0	0	0	0	0	0	0	0	0	0	0	0	0	0	0	0	0	0	0	0	0	0	0	0	0	0	0	0	0	0	0	0	0	0	0	0	0.00357654	0	0
OTU2527	0	0	0	0	0	0	0	0.00357654	0	0	0	0	0	0	0	0	0	0	0	0	0	0	0	0	0	0.00715308	0.00715308	0.00715308	0	0	0	0	0	0	0	0	0	0	0	0	0	0	0	0	0	0	0	0	0
OTU2528	0	0	0	0	0.00357654	0.00715308	0	0	0	0	0	0	0	0	0	0	0	0	0.00357654	0	0	0	0	0	0	0	0	0	0	0	0	0	0	0	0	0	0.0250358	0.00357654	0.00357654	0.00715308	0	0	0	0	0	0	0	0.00357654	0
OTU2529	0	0	0	0	0	0	0	0	0	0	0	0	0	0	0	0	0	0.00715308	0.00715308	0	0	0	0	0	0	0	0	0	0.00357654	0	0.00715308	0	0	0	0	0	0	0	0	0	0	0	0	0	0	0	0	0	0
OTU253	0	0	0	0	0	0	0	0	0	0	0	0	0.0894134	0.0858369	0.0143062	0.0429185	0.600858	0.894134	0.261087	0.66166	0.0786838	0.0786838	0.0822604	0.0608011	0	0.00357654	0	0	0	0.00357654	0.00357654	0	0	0	0	0	0	0.00357654	0.00357654	0.00357654	0	0.00357654	0	0	0	0	0	0	0
OTU2530	0.00357654	0	0.00357654	0.00715308	0	0	0.00357654	0	0	0.00715308	0	0.00357654	0	0	0	0	0.00357654	0	0.00357654	0	0	0	0	0	0	0	0	0	0	0	0	0	0	0	0	0	0	0	0	0	0	0	0	0	0	0	0	0	0
OTU2531	0	0	0	0.00357654	0	0.00715308	0.00357654	0	0.00357654	0.00357654	0	0.00357654	0	0	0	0	0	0	0	0	0	0	0	0	0	0	0	0	0	0	0	0.00357654	0	0	0	0	0	0	0	0	0	0	0	0.00357654	0	0	0	0	0
OTU2532	0	0.00715308	0.00715308	0	0.00715308	0	0	0	0	0	0	0	0	0	0	0	0	0	0	0	0.00715308	0.0143062	0.00715308	0	0	0.00357654	0	0	0	0	0	0	0	0	0	0	0	0	0.00357654	0.00357654	0	0	0	0	0	0	0	0	0
OTU2533	0	0	0	0	0	0	0	0	0	0	0	0	0	0	0	0	0	0	0	0	0	0	0	0	0	0	0	0	0	0.00357654	0	0.00715308	0	0	0	0	0	0	0	0	0	0	0	0.00357654	0	0	0	0	0
OTU2534	0	0	0	0	0	0	0	0	0	0	0	0	0	0	0	0	0	0	0	0	0	0	0	0	0	0	0	0	0	0	0	0	0	0	0	0	0	0	0	0	0	0	0	0	0	0	0	0	0
OTU2535	0	0	0	0	0	0	0	0	0	0	0	0	0	0	0	0	0	0	0	0	0	0	0	0	0	0	0	0	0	0	0	0	0.0143062	0.0393419	0.00715308	0.0250358	0	0	0	0.00357654	0	0	0	0	0	0	0	0	0
OTU2536	0	0.00357654	0	0	0	0	0	0.0107296	0	0	0	0	0	0	0	0	0	0	0	0	0	0	0.00357654	0	0.00357654	0	0.00715308	0.00357654	0	0	0	0	0	0	0	0	0	0	0	0	0	0	0	0	0	0	0	0	0
OTU2537	0	0	0	0	0	0	0	0	0	0	0	0	0	0	0	0	0	0	0.00715308	0	0.0321888	0.0214592	0.0214592	0.0500715	0	0	0	0	0	0.00357654	0.0107296	0.0107296	0	0	0	0.00357654	0	0	0	0	0	0	0	0.00357654	0	0	0	0	0
OTU2538	0.00357654	0.00357654	0	0	0	0.00357654	0.00357654	0	0	0	0.00357654	0	0	0.00357654	0	0	0.00357654	0.00357654	0.00357654	0.00357654	0	0	0	0	0.00357654	0	0	0	0	0	0.00357654	0.00357654	0	0.00357654	0	0	0	0	0	0.00357654	0	0	0	0	0.00357654	0	0.00357654	0.00715308	0
OTU2539	0	0	0	0	0	0	0	0	0	0	0	0	0	0	0	0	0	0	0	0	0	0	0	0	0	0	0	0	0.00357654	0.00357654	0	0	0.0286123	0.0572246	0.0429185	0.0321888	0	0	0	0	0	0	0	0	0	0	0	0	0
OTU254	0.0321888	0.0393419	0.0214592	0.0393419	0	0.00357654	0.00357654	0	0.00357654	0	0	0	0.0107296	0.0250358	0.0214592	0	0	0	0	0	0.0643777	0.0429185	0.046495	0.0357654	0.0178827	0.0143062	0.0107296	0.0178827	0	0	0	0	0	0	0	0	0.00715308	0	0	0	0	0.00357654	0.00357654	0	0	0	0	0	0
OTU2540	0	0	0.00357654	0	0	0	0.00357654	0	0	0	0.00357654	0	0	0	0	0	0	0	0.0107296	0.0143062	0.00357654	0	0	0	0	0.00357654	0.00357654	0.00357654	0	0	0	0	0	0	0	0	0.00715308	0.0107296	0.00715308	0	0	0	0	0	0	0	0	0.00357654	0
OTU2541	0	0	0	0	0	0	0.00357654	0	0.00715308	0.00715308	0.00715308	0.00357654	0.00357654	0.00357654	0	0	0	0	0	0	0	0	0.00715308	0.00357654	0.0107296	0.00357654	0	0	0	0	0	0	0	0.00357654	0	0.00357654	0	0	0	0	0	0	0	0	0.0107296	0.00357654	0.00357654	0.0107296	0
OTU2542	0	0	0	0	0	0	0	0	0	0	0	0	0	0	0	0	0	0	0	0	0	0	0	0	0	0	0	0	0	0.00715308	0.00715308	0.0143062	0	0	0	0	0	0	0	0	0	0.00715308	0.00357654	0	0	0	0	0	0
OTU2543	0	0	0	0	0	0	0	0	0	0	0.0250358	0	0	0	0	0	0.00715308	0	0	0	0	0	0	0	0.0250358	0.00715308	0.00715308	0.0107296	0	0.00357654	0	0	0	0	0	0	0	0	0	0	0	0	0	0	0	0	0	0	0
OTU2544	0	0	0	0	0	0	0	0	0	0	0	0	0	0	0	0	0	0	0	0	0	0	0	0	0	0	0	0	0	0	0	0	0	0	0	0	0	0	0	0	0	0	0	0	0.00357654	0.00715308	0.00357654	0	0
OTU2545	0.0214592	0.00715308	0.0214592	0.0143062	0.00715308	0	0.00715308	0	0	0	0.00715308	0.00357654	0	0	0	0	0	0	0	0	0	0	0	0	0	0	0	0	0	0.00357654	0.00357654	0	0	0	0	0	0	0	0	0	0.00357654	0	0.00715308	0	0	0.00357654	0	0	0
OTU2546	0	0	0	0	0	0	0	0	0	0	0	0	0	0	0	0	0	0	0	0	0	0.00357654	0	0	0	0	0.00357654	0	0	0	0	0	0	0	0	0	0.0429185	0.0214592	0.0357654	0.00715308	0	0	0	0	0	0	0	0	0
OTU2547	0	0	0	0	0	0	0	0.0143062	0	0	0.0107296	0	0	0	0	0	0	0	0	0	0	0	0.00357654	0	0	0.00357654	0	0	0.00357654	0	0	0.00357654	0	0	0	0	0	0	0	0	0	0	0.00715308	0.00715308	0	0.00715308	0	0	0
OTU2548	0	0	0	0	0.00715308	0.00715308	0	0	0	0	0	0	0	0	0	0	0	0	0	0	0	0	0	0	0	0.00357654	0	0.00715308	0	0	0	0	0	0	0	0	0	0	0	0	0	0	0	0	0	0	0	0	0
OTU2549	0	0	0	0	0	0	0	0	0	0	0	0	0	0	0	0	0	0	0	0	0.00357654	0	0	0	0	0	0	0	0	0	0.00357654	0	0	0	0	0	0	0	0	0.00357654	0	0	0	0	0	0.00715308	0.00357654	0	0
OTU255	0	0	0	0	0	0	0	0	0	0	0	0	0.0715308	0.0178827	0.0500715	0.0214592	0	0.00357654	0	0	0	0	0	0	0	0	0	0	0.046495	0.0679542	0.0679542	0.0500715	0	0	0	0	0	0	0.0214592	0.0143062	0.221745	0.232475	0.218169	0.350501	0	0	0	0	0.0965665
OTU2550	0	0	0	0	0	0	0	0	0	0	0	0	0	0	0	0	0	0	0	0.00357654	0	0	0	0	0	0	0	0	0	0.00357654	0.0107296	0.0107296	0.0107296	0.0357654	0.0286123	0.0178827	0	0	0	0	0	0	0	0	0	0	0	0	0
OTU2551	0	0	0	0	0	0	0	0	0	0	0	0	0.00715308	0	0.0643777	0	0	0	0	0	0	0	0	0	0.00715308	0.0357654	0.0214592	0.0357654	0	0	0.00357654	0	0.00357654	0	0	0	0	0	0	0	0	0	0	0	0	0	0	0	0
OTU2552	0	0	0	0	0.00357654	0	0	0	0	0	0	0	0	0	0	0	0	0	0	0	0	0	0	0	0	0	0	0	0	0	0	0	0	0	0	0	0	0	0	0	0	0	0.00357654	0	0	0	0	0	0
OTU2553	0	0	0	0	0	0	0	0	0	0	0	0	0	0	0	0	0	0	0	0	0	0	0	0	0	0	0	0	0	0	0	0	0	0	0	0	0	0	0	0	0	0	0	0	0	0	0	0	0
OTU2554	0	0	0	0	0	0	0	0	0	0	0	0	0	0	0	0	0	0.00357654	0	0	0	0	0	0	0	0	0	0	0	0	0	0.00357654	0.00357654	0.0178827	0.00715308	0.0107296	0.00357654	0	0	0	0	0	0	0	0	0	0	0	0
OTU2555	0	0	0	0	0	0	0	0	0	0	0	0	0	0	0	0	0	0	0	0	0	0	0	0	0	0	0	0	0	0	0	0.00357654	0.00357654	0.00357654	0	0	0	0	0	0	0	0	0	0	0	0	0	0	0
OTU2556	0	0	0	0	0	0	0	0	0	0	0	0	0	0	0	0	0	0	0	0	0	0	0	0	0	0	0	0	0	0	0	0	0	0	0	0	0.0286123	0.0965665	0.0357654	0.0393419	0	0	0.00357654	0	0	0	0	0	0
OTU2557	0	0	0	0	0	0	0	0	0	0	0	0	0	0.00715308	0	0	0	0	0	0	0	0	0	0	0	0	0	0	0	0	0	0	0	0	0	0	0	0	0	0	0	0	0	0	0	0	0	0	0
OTU2558	0	0	0	0	0	0	0	0	0	0	0	0	0	0	0.0107296	0	0	0	0	0	0	0	0	0	0	0	0	0	0	0.00357654	0	0	0.0107296	0.0286123	0.0393419	0.046495	0	0.00715308	0.00715308	0.00357654	0	0	0	0	0	0	0	0	0
OTU2559	0	0	0	0	0	0	0	0	0	0	0	0	0	0	0	0	0	0	0	0	0	0	0	0	0	0	0	0	0	0	0	0	0.00715308	0	0.0178827	0	0	0	0	0	0	0	0	0	0	0	0	0	0
OTU256	0.00715308	0	0.0107296	0	0	0	0.00357654	0	0.0107296	0	0.00715308	0	0.0679542	0.0572246	0	0.0107296	0.0608011	0.0643777	0.10372	0.0894134	0.0321888	0.0357654	0.0250358	0.0143062	0.0429185	0.107296	0.0643777	0.0858369	0.0822604	0.0751073	0.0858369	0.100143	0.0107296	0.00715308	0.00715308	0.0107296	0.0143062	0.0178827	0.0107296	0.00715308	0.0214592	0.0357654	0.0178827	0.00715308	0.00715308	0.0178827	0.0321888	0.046495	0.0214592
OTU2560	0	0	0	0	0	0	0	0	0	0	0	0	0	0	0	0	0	0	0	0	0	0	0	0.00715308	0	0	0	0	0	0	0	0	0	0	0	0	0	0	0	0	0	0	0.00357654	0	0	0	0	0	0.0107296
OTU2561	0	0	0	0	0	0	0	0	0	0	0	0	0	0	0	0	0	0	0	0	0	0	0	0	0	0	0	0	0	0	0	0	0	0	0	0	0	0	0	0	0	0	0	0.00715308	0	0	0	0	0.00357654
OTU2562	0	0	0	0	0.00357654	0	0	0.00357654	0	0	0	0	0	0	0	0	0	0.0214592	0	0.0214592	0	0	0	0	0	0	0	0	0	0	0	0	0.0143062	0.00715308	0.0107296	0.00715308	0	0.0143062	0.0107296	0.0143062	0	0.00357654	0	0	0	0	0	0	0
OTU2563	0	0	0	0	0.00357654	0	0	0	0	0	0	0	0	0	0	0	0	0	0	0	0	0	0	0	0.0107296	0	0.00357654	0	0	0	0	0	0	0	0	0	0	0	0	0	0	0	0	0	0.00357654	0.00357654	0	0	0
OTU2564	0	0.00357654	0	0	0	0	0	0	0	0	0	0	0	0	0	0	0	0	0	0.00357654	0	0.00357654	0	0	0	0.00715308	0	0	0	0	0.00357654	0.00357654	0.0214592	0.0107296	0.0178827	0.0143062	0	0.00357654	0	0	0	0	0	0	0	0	0	0	0
OTU2565	0	0	0	0	0	0	0	0	0	0	0	0	0	0	0	0	0.0107296	0.0178827	0.00357654	0.00715308	0	0.00357654	0	0.00715308	0.00357654	0.00357654	0.0107296	0	0.00715308	0	0	0.00715308	0	0	0	0	0	0	0	0	0	0	0.00357654	0	0	0	0	0	0.00715308
OTU2566	0	0	0	0	0.00357654	0.00715308	0	0.00715308	0.00357654	0.0107296	0	0.00357654	0	0.00715308	0.0107296	0	0	0	0	0	0	0.00357654	0.00357654	0.00357654	0.0107296	0.00357654	0.00715308	0.00357654	0	0	0	0	0	0	0	0.00357654	0	0	0	0	0	0	0	0	0.0107296	0	0	0.00715308	0
OTU2567	0	0	0	0	0.0107296	0.00357654	0.00357654	0.00357654	0.00715308	0.00715308	0.00715308	0	0.0214592	0.00357654	0.00357654	0	0.00715308	0	0.00357654	0	0	0	0.00357654	0	0.00357654	0	0.00357654	0.00357654	0.00357654	0.00357654	0	0	0	0	0	0	0	0	0	0	0	0	0	0	0.00357654	0.0107296	0.0143062	0.00715308	0
OTU2568	0	0	0	0	0	0	0	0	0	0	0	0	0	0	0	0	0	0	0	0	0	0	0	0	0	0	0	0	0	0	0	0	0	0	0	0	0	0	0	0	0	0	0	0	0	0	0	0	0
OTU2569	0	0	0	0	0.00357654	0	0	0	0	0	0	0	0	0	0	0	0	0	0	0	0	0	0	0	0	0	0	0	0	0	0	0	0	0	0	0	0	0	0	0	0.0143062	0	0.0214592	0.0679542	0	0	0	0	0.00357654
OTU257	0	0	0	0	0	0	0	0	0	0	0	0	0.411302	0.439914	0.439914	0.350501	0	0	0	0	0.00357654	0	0	0	1.45565	1.41989	1.34478	1.65236	0	0	0	0	0.0786838	0.139485	0.0822604	0.0572246	0	0	0	0	0	0	0	0	0	0.00357654	0.0143062	0	0
OTU2570	0	0	0	0	0	0	0	0	0	0	0	0	0	0.00357654	0	0	0.00715308	0.00715308	0.00357654	0.00357654	0	0	0	0	0	0	0	0	0	0	0.00715308	0	0.0286123	0.0357654	0.0321888	0.0107296	0	0	0	0	0	0	0	0	0	0	0	0	0.00715308
OTU2571	0	0	0	0	0	0	0	0	0	0	0	0	0	0	0	0	0	0	0	0	0	0	0	0	0	0	0	0	0	0	0	0	0	0	0	0	0.0178827	0.0143062	0.0143062	0.0143062	0	0	0	0	0	0	0	0	0
OTU2572	0	0	0	0	0	0	0	0	0.00357654	0.00715308	0.0250358	0.0214592	0	0	0	0	0	0	0	0	0	0	0	0	0	0	0	0	0	0	0	0	0	0	0	0	0.00357654	0	0	0	0	0	0	0	0	0.00715308	0.0107296	0	0
OTU2573	0	0	0	0	0	0	0	0	0	0	0	0	0	0.0286123	0	0.0250358	0	0	0	0	0	0	0	0	0.00357654	0.00357654	0.0286123	0.0178827	0	0	0	0	0	0	0	0	0	0	0	0	0	0	0	0	0	0	0	0	0
OTU2574	0	0	0	0	0	0	0	0	0	0	0	0	0	0	0.00357654	0	0	0.00357654	0.00357654	0	0	0	0.00715308	0	0	0	0	0	0.00357654	0	0	0	0	0	0	0	0	0	0	0	0.0143062	0.00357654	0.0143062	0.0107296	0	0	0	0	0.0393419
OTU2575	0.00715308	0.0286123	0.0107296	0.00715308	0.00715308	0.0143062	0.00715308	0	0	0	0	0	0	0.00357654	0	0	0	0	0	0	0	0	0	0	0.00357654	0	0	0	0.00357654	0	0	0	0	0	0	0	0	0	0	0	0	0	0	0	0	0	0	0.00357654	0
OTU2576	0	0	0.0107296	0	0	0	0	0	0	0	0.00357654	0	0	0	0	0	0	0	0	0	0.00715308	0.00357654	0	0.00715308	0	0	0	0	0	0.00357654	0.00715308	0	0	0	0	0	0	0	0	0	0	0	0	0	0.00357654	0	0.0107296	0.0143062	0.00357654
OTU2577	0	0	0	0	0	0	0	0	0	0	0	0	0	0	0	0	0	0.00357654	0.00357654	0	0	0	0	0	0	0	0	0	0	0	0.00357654	0	0	0	0	0	0	0	0	0	0	0	0	0	0	0	0	0	0
OTU2578	0	0	0	0	0	0	0	0	0	0	0	0	0	0.00715308	0	0.0286123	0	0	0	0	0	0	0	0	0	0	0	0	0	0	0.00357654	0	0.00715308	0.00715308	0.0143062	0.00715308	0	0	0	0	0	0	0	0	0	0	0	0	0
OTU2579	0	0	0	0	0	0	0	0	0	0	0	0	0	0	0	0	0	0	0	0	0	0	0	0	0	0	0	0	0	0	0	0	0	0	0	0	0	0	0	0	0.0107296	0.00715308	0.00357654	0.00715308	0	0	0	0	0
OTU258	0.00715308	0.0321888	0.0107296	0	0.0143062	0.00715308	0.00357654	0.0107296	0.0178827	0.0250358	0	0.00715308	0.0608011	0.00357654	0.0536481	0.0250358	0.0214592	0.0321888	0.0143062	0.0608011	0.0894134	0.114449	0.0643777	0.0894134	0.200286	0.157368	0.182403	0.125179	0	0.00715308	0.00715308	0	0.0751073	0.0608011	0.0608011	0.0357654	0.0321888	0.0107296	0.0608011	0.0214592	0.00715308	0.00357654	0.00357654	0	0.0250358	0.0321888	0.0143062	0.0357654	0
OTU2580	0	0	0	0	0	0	0	0	0	0	0	0	0	0	0	0	0	0	0	0	0	0	0	0	0	0	0	0	0	0	0	0	0	0	0	0	0	0	0	0	0	0	0.00357654	0	0	0	0	0	0
OTU2581	0	0	0	0	0	0	0	0	0	0	0	0	0	0	0	0	0	0	0	0	0	0	0	0	0	0	0	0	0	0	0	0	0	0	0	0	0	0	0	0	0	0	0	0	0	0	0	0	0
OTU2582	0	0	0	0	0	0	0	0	0	0	0	0	0	0	0	0	0	0	0.00357654	0.00357654	0	0	0	0	0	0	0	0	0	0	0	0	0.0214592	0.0500715	0.0178827	0.0393419	0	0	0	0	0	0	0	0	0	0	0	0	0
OTU2583	0	0	0	0	0	0	0	0	0	0	0	0	0	0	0.00715308	0	0.00715308	0.0143062	0.00715308	0.0107296	0.00357654	0.00357654	0.0178827	0.00715308	0	0	0	0	0.00357654	0	0.00357654	0	0	0	0	0	0	0.00715308	0	0	0.00715308	0.00357654	0	0	0	0	0	0	0
OTU2584	0	0	0	0.00357654	0	0	0	0	0	0	0	0	0	0	0	0	0	0.00357654	0	0	0	0	0	0	0	0	0	0	0	0	0	0	0	0	0	0	0	0.00357654	0	0	0	0	0	0	0	0	0.00715308	0	0.00357654
OTU2585	0	0	0	0	0.00357654	0	0	0.00357654	0	0	0	0	0.00357654	0.00357654	0.00715308	0	0	0	0.00357654	0.00357654	0.00357654	0.00357654	0	0	0	0.00357654	0	0	0	0	0	0	0.00357654	0.0286123	0	0.0214592	0	0	0	0	0	0	0	0	0	0	0	0	0
OTU2586	0	0	0	0	0.0178827	0.0250358	0.0429185	0.0536481	0	0	0	0	0	0	0	0	0	0	0	0	0	0	0	0	0	0	0	0	0	0	0	0	0	0	0	0	0	0.00357654	0	0	0	0	0	0	0.00357654	0	0	0	0
OTU2587	0	0	0	0	0	0	0	0.00357654	0	0	0	0	0	0	0	0	0	0	0	0	0	0	0	0	0	0	0	0	0	0	0	0	0	0	0	0	0	0	0	0	0	0	0	0	0	0.00357654	0.0143062	0.00715308	0
OTU2588	0	0	0	0	0	0	0	0	0	0	0	0	0	0	0	0	0.00715308	0.00715308	0.0107296	0	0	0	0	0	0	0	0.00715308	0	0	0	0	0	0	0	0	0	0	0	0	0	0	0	0	0	0	0	0	0	0
OTU2589	0	0	0	0	0	0	0	0	0	0	0	0	0	0	0	0	0	0	0	0	0	0	0	0	0	0	0	0	0	0	0	0	0	0	0	0	0	0	0	0	0	0	0	0	0	0	0	0	0.0393419
OTU259	0.0178827	0.0286123	0.0214592	0.0286123	0.0500715	0.0107296	0.0214592	0.0214592	0.0500715	0.0608011	0.0715308	0.0107296	0.207439	0.0608011	0.0608011	0.0250358	0.0107296	0	0	0	0.00357654	0	0.0107296	0.0178827	0.139485	0.160944	0.107296	0.114449	0.0250358	0.0643777	0.0822604	0.046495	0.0286123	0.046495	0.0357654	0.0214592	0.472103	0.411302	0.38269	0.336195	0.00357654	0.00715308	0.0107296	0.0107296	0.00715308	0.0250358	0.0321888	0.0572246	0
OTU2590	0	0	0	0	0	0.0107296	0	0	0.00357654	0.00357654	0	0	0	0	0	0	0	0	0	0	0	0	0	0	0	0	0	0	0	0	0	0	0	0	0	0	0	0	0.00357654	0	0	0	0	0	0	0	0	0	0
OTU2591	0	0	0	0	0	0	0	0	0	0	0	0	0	0	0	0	0	0	0	0	0	0	0	0	0	0	0	0	0	0	0	0	0	0	0	0	0	0	0	0	0	0	0	0	0	0	0	0	0
OTU2592	0	0	0	0	0.00357654	0	0.00715308	0.00357654	0.0143062	0.00715308	0.00357654	0.0143062	0	0.0143062	0	0.00715308	0.00357654	0	0	0	0	0	0	0	0	0.00357654	0.00357654	0.00357654	0	0	0	0	0	0	0	0	0	0	0	0	0	0	0	0	0.00715308	0	0.00715308	0	0
OTU2593	0	0	0	0	0	0	0	0	0	0	0	0	0.0321888	0.0178827	0.0107296	0.0178827	0	0	0	0	0	0	0	0	0	0	0	0	0	0	0	0	0	0	0	0	0	0	0	0	0	0	0	0	0	0	0	0	0
OTU2594	0	0	0	0	0	0.00357654	0.00357654	0	0	0	0	0	0	0	0.00357654	0	0	0	0	0	0	0	0	0	0	0.00357654	0	0	0	0	0	0	0	0	0.00357654	0	0	0	0	0	0	0	0	0	0	0	0.00357654	0	0
OTU2595	0	0	0	0	0.0250358	0.0214592	0.00715308	0.0178827	0	0	0	0	0	0.0107296	0.0107296	0	0	0	0	0	0.00715308	0	0.00357654	0	0	0	0	0	0	0	0	0	0	0	0	0	0	0	0	0	0	0	0	0	0	0.0107296	0.00357654	0	0
OTU2596	0	0	0	0	0	0	0	0.00715308	0	0.00357654	0.00715308	0	0	0	0	0	0	0	0	0	0	0	0	0	0	0	0	0	0	0	0	0	0	0	0	0	0.0250358	0.0393419	0.0786838	0.0321888	0	0	0	0	0	0	0	0	0
OTU2597	0	0	0	0	0	0	0	0	0	0	0	0	0	0	0	0	0	0	0	0	0	0	0	0	0	0	0	0	0	0	0.00357654	0	0	0.00715308	0.00357654	0	0.00715308	0	0	0	0	0	0	0	0	0.00357654	0	0	0
OTU2598	0	0	0	0	0	0	0	0	0	0	0	0	0	0	0	0	0	0	0	0	0	0	0	0	0	0	0	0	0	0	0.00357654	0	0	0	0	0	0	0	0	0	0	0	0.00357654	0	0	0	0	0	0.00357654
OTU2599	0	0	0	0	0	0	0	0	0	0	0	0	0	0	0	0	0	0	0	0	0	0	0	0	0	0	0	0	0	0	0	0	0	0	0	0	0	0	0	0	0	0	0	0	0	0	0	0	0
OTU26	0.346924	0.368383	0.311159	0.293276	0.046495	0.107296	0.0214592	0.0429185	0.0286123	0.0286123	0.00715308	0.0143062	0.046495	0.0214592	0.0500715	0.0321888	0.114449	0.0429185	0.0965665	0.118026	0.0214592	0.0429185	0.0250358	0.0286123	0	0.0107296	0	0.00715308	0.143062	0.189557	0.0965665	0.10372	0.0643777	0.09299	0.0858369	0.09299	0.443491	0.436338	0.400572	0.436338	0.332618	0.697425	0.325465	0.461373	0.0178827	0.0214592	0.00357654	0.0107296	0.332618
OTU260	0.0250358	0.0536481	0.0357654	0.0393419	0.304006	0.189557	0.257511	0.203863	0.0286123	0.0393419	0.0393419	0.0178827	0	0	0	0	0	0	0	0	0.0107296	0.0107296	0.00357654	0.0107296	0.0107296	0.0286123	0.00715308	0.00715308	2.07082	1.33763	1.06223	0.819027	0	0.00357654	0.00357654	0	0	0	0	0	0	0	0	0	0	0.00715308	0.0536481	0	0
OTU2600	0	0	0	0	0	0	0	0	0	0	0	0	0	0	0	0	0.0357654	0.0143062	0.0143062	0.0321888	0	0	0	0	0	0.00357654	0	0	0.0107296	0.00715308	0	0.0107296	0	0	0	0	0	0	0	0	0	0	0	0	0	0	0	0	0
OTU2601	0	0	0	0	0	0	0	0	0.0143062	0	0	0.00715308	0	0	0	0	0	0	0	0	0	0	0	0	0	0	0	0	0	0	0	0	0	0	0	0	0	0	0	0	0	0	0	0	0	0.0107296	0	0.0143062	0
OTU2602	0.0143062	0.0286123	0.00357654	0.0178827	0.00357654	0.00357654	0.00357654	0.00357654	0	0	0	0	0	0	0	0	0	0	0	0	0	0	0	0	0	0	0.00715308	0	0	0.00357654	0	0	0	0	0	0	0.00357654	0.0143062	0.00715308	0.00715308	0	0	0	0.00357654	0	0	0	0	0
OTU2603	0	0	0	0.00357654	0.0214592	0.00357654	0.00715308	0.00357654	0.00357654	0.00357654	0.0107296	0.00357654	0	0	0	0.00357654	0	0	0	0	0.00357654	0.00357654	0.00357654	0	0	0	0	0	0	0	0	0	0	0	0	0	0	0	0	0	0	0	0	0	0.00715308	0.00715308	0.0107296	0	0
OTU2604	0	0	0	0	0	0	0	0	0	0	0	0	0	0	0	0	0	0	0	0	0	0	0	0	0	0	0	0	0	0	0	0	0	0	0	0.00357654	0.00357654	0.00715308	0.0107296	0	0	0	0	0	0	0	0	0	0
OTU2605	0	0	0.00357654	0	0	0	0	0	0	0	0	0	0	0	0	0	0	0	0	0	0	0	0	0	0	0	0	0	0.00357654	0.00715308	0	0.00357654	0	0	0	0	0	0	0	0	0	0.00357654	0	0.00357654	0	0	0	0	0
OTU2606	0	0	0	0	0	0	0	0	0	0	0	0	0	0	0	0	0	0	0	0	0	0	0	0	0	0	0	0	0	0	0	0	0	0	0	0	0	0	0	0	0	0	0	0	0	0	0	0	0
OTU2607	0	0	0	0	0	0	0	0	0	0	0	0	0	0	0	0	0	0	0	0	0	0	0	0	0	0.00357654	0.00357654	0	0.00715308	0.0143062	0.0107296	0.00357654	0	0	0	0.00357654	0	0	0	0	0	0	0	0	0	0	0	0	0.00715308
OTU2608	0	0	0	0	0	0	0	0	0	0	0	0	0	0	0	0	0	0	0	0	0	0	0	0	0	0	0	0	0	0	0	0	0	0	0	0	0	0	0	0	0	0.00715308	0	0	0	0	0	0	0.00357654
OTU2609	0	0	0	0	0	0	0	0	0	0	0	0	0	0	0	0	0	0	0	0	0	0	0	0	0	0	0	0	0	0	0	0	0	0	0	0	0	0.00357654	0	0.00357654	0	0	0	0	0	0	0	0	0
OTU261	0.0107296	0	0.00357654	0	0.0143062	0.00715308	0.0250358	0.0143062	0.00715308	0.00715308	0.00357654	0.00357654	0	0	0	0	0.00357654	0.00715308	0.0178827	0.0107296	0.00715308	0	0	0	0	0	0	0	0.0679542	0.0679542	0.0786838	0.0965665	0	0	0	0	0.00357654	0.0107296	0.0107296	0.0143062	0.261087	0.489986	0.429185	0.339771	0.0107296	0.00357654	0	0	0
OTU2610	0	0	0	0	0	0	0	0	0	0	0	0	0	0	0	0	0	0	0	0	0	0	0	0	0	0	0	0	0.00357654	0	0.00357654	0.00357654	0	0	0	0	0	0	0	0	0	0	0	0	0	0	0	0	0
OTU2611	0	0	0	0.00357654	0	0.00357654	0.00715308	0	0.00357654	0.0143062	0	0.00357654	0.0107296	0.0143062	0.00357654	0.00715308	0	0	0	0.00357654	0.00715308	0	0.00357654	0	0	0.0178827	0.0107296	0.0107296	0.00357654	0	0	0.00357654	0	0	0	0	0	0	0	0	0	0	0	0	0.0107296	0.00715308	0.00715308	0.00357654	0
OTU2612	0	0	0	0	0	0.00357654	0.00357654	0.00357654	0	0	0	0	0.0143062	0.00357654	0.00357654	0	0	0	0	0	0.00357654	0	0	0	0	0	0.00357654	0	0	0	0	0	0	0	0	0.00357654	0.00357654	0.00715308	0	0.00715308	0	0	0	0	0	0.00715308	0	0	0
OTU2613	0	0	0	0	0	0	0	0	0	0	0	0	0	0.00357654	0	0.00357654	0	0	0	0	0.00357654	0	0.00357654	0	0	0	0	0.00357654	0	0	0	0	0	0	0	0	0	0	0	0	0.00357654	0	0	0	0	0	0	0	0.00715308
OTU2614	0	0	0	0	0	0	0	0	0	0	0	0	0	0	0.0250358	0	0.00715308	0.0143062	0.00357654	0	0	0	0	0	0	0	0	0	0	0	0	0	0	0	0	0	0	0	0	0	0	0.00715308	0	0	0	0	0	0	0
OTU2615	0	0	0	0	0	0	0	0	0	0	0	0	0	0	0	0	0	0	0	0	0	0	0	0	0	0	0	0	0	0	0	0	0	0	0	0	0	0	0	0	0	0	0	0	0	0	0	0	0
OTU2616	0	0	0	0	0	0	0	0	0	0	0	0	0	0	0	0	0	0	0	0	0	0.00357654	0	0	0	0	0	0	0.0107296	0	0	0	0.00357654	0.0107296	0.0143062	0.0107296	0.00715308	0.00357654	0	0	0	0	0	0	0	0	0	0	0
OTU2617	0	0.00715308	0.00715308	0	0.00715308	0.00357654	0.0214592	0.00715308	0	0	0.00357654	0	0	0	0.00715308	0	0	0	0	0	0	0	0	0	0.0107296	0.0143062	0.0107296	0.0357654	0	0	0	0	0	0	0	0	0	0	0	0	0	0	0	0	0.00715308	0.0143062	0.00715308	0.00357654	0
OTU2618	0	0	0	0	0	0	0	0	0	0	0	0	0	0	0	0	0	0	0	0	0	0	0	0	0	0	0	0	0	0	0	0	0	0	0	0	0	0	0	0	0	0	0	0	0	0	0	0	0
OTU2619	0	0	0	0	0	0	0	0	0	0	0	0	0	0	0	0	0	0	0	0	0	0	0	0	0	0	0	0	0	0	0	0.00715308	0	0	0	0	0.00357654	0	0	0	0	0	0	0	0	0	0	0	0
OTU262	0.164521	0.225322	0.160944	0.193133	0.536481	0.389843	0.404149	0.343348	0.346924	0.307582	0.414878	0.225322	0.189557	0.18598	0.100143	0.321888	0	0	0	0	0.00357654	0	0	0	0	0	0.00357654	0	0	0	0	0	0.00357654	0.0107296	0.0250358	0	0	0.00357654	0	0.0107296	0	0	0	0	0.675966	0.708155	0.729614	0.604435	0
OTU2620	0	0	0	0	0	0	0	0	0	0	0	0	0	0	0	0	0	0	0	0	0.00357654	0.00357654	0	0.00357654	0.00357654	0.00715308	0.00357654	0.00715308	0	0	0	0	0	0	0	0	0	0	0	0	0	0	0	0	0	0	0	0	0
OTU2621	0	0	0	0	0	0	0	0	0	0	0	0	0	0	0	0	0.00357654	0	0	0.00357654	0	0	0	0	0.00357654	0	0	0	0	0.00357654	0	0.00357654	0	0.00357654	0.0107296	0	0.00357654	0.00357654	0	0	0	0	0	0	0	0	0	0	0.00715308
OTU2622	0	0	0	0	0	0	0	0	0	0	0	0	0	0	0	0	0	0.00357654	0	0	0	0	0	0	0	0	0	0	0	0	0.00357654	0	0	0	0	0	0.0572246	0.0500715	0.0536481	0.0214592	0	0	0	0	0	0	0	0	0
OTU2623	0	0	0	0	0	0	0	0	0	0	0	0	0	0	0.0143062	0	0.0500715	0.0178827	0.0143062	0.0107296	0.0107296	0.00715308	0.00357654	0.00357654	0	0	0	0	0	0	0	0	0	0	0	0	0.00715308	0	0	0.0178827	0	0	0	0	0	0	0	0	0
OTU2624	0	0	0	0	0	0	0	0	0	0	0	0	0	0	0	0	0	0	0	0	0	0	0	0	0	0	0.00357654	0	0	0	0	0	0	0	0	0	0	0	0	0	0	0	0	0	0	0	0	0	0
OTU2625	0	0	0	0	0	0	0	0	0	0	0	0	0	0	0	0	0	0	0	0	0	0	0	0	0	0	0	0	0	0	0	0	0	0	0	0	0	0	0	0	0	0	0	0	0	0	0	0	0
OTU2626	0	0	0	0	0	0	0	0	0	0	0	0	0	0	0	0	0	0	0	0	0	0	0	0	0	0	0	0	0	0	0	0	0	0	0	0	0	0	0	0	0	0	0	0	0	0	0	0	0
OTU2627	0	0	0	0	0	0	0	0	0	0	0	0	0	0	0	0	0	0	0	0	0	0	0	0	0	0	0	0	0	0.00357654	0.0107296	0.00357654	0.00357654	0	0.00357654	0	0	0	0	0	0	0	0	0	0	0	0	0	0.00357654
OTU2628	0	0	0	0	0	0	0	0	0	0	0	0	0	0	0	0	0	0	0	0	0	0	0	0	0	0	0	0	0	0	0	0	0	0	0	0	0	0	0	0	0	0	0	0	0	0	0	0	0
OTU2629	0	0	0	0	0	0	0	0	0	0	0	0	0	0	0	0	0	0	0	0	0.00357654	0	0	0	0	0	0	0	0.0321888	0.0357654	0.0214592	0.0214592	0	0	0	0	0	0	0	0	0	0	0	0	0	0	0	0	0
OTU263	0.0178827	0.0143062	0.0286123	0.00715308	0.0786838	0.232475	0.114449	0.118026	0	0	0	0.00715308	0.0500715	0.0107296	0.0286123	0.0107296	0.10372	0.128755	0.0679542	0.0965665	0.0357654	0.0357654	0.0500715	0.0107296	0.0250358	0.0608011	0.0500715	0.0321888	0.0286123	0.00715308	0.00357654	0.0178827	0.00715308	0.00357654	0	0.0178827	0	0.0143062	0.00357654	0.00715308	0.00357654	0.00715308	0.00357654	0.00715308	0.0536481	0.0286123	0.0715308	0.0286123	0.0107296
OTU2630	0	0	0	0.00357654	0.0143062	0.00715308	0.0107296	0.0178827	0	0.00357654	0.00357654	0.0107296	0.00357654	0.00357654	0.0107296	0.00357654	0	0	0	0	0	0.00715308	0	0.00357654	0	0	0	0	0	0	0	0	0	0	0	0	0	0	0	0	0	0	0	0.00357654	0.0286123	0.0250358	0.0143062	0.00357654	0
OTU2631	0	0	0	0	0	0	0	0	0	0	0	0	0	0	0	0.00357654	0	0	0	0	0	0	0.00357654	0.00357654	0	0.00357654	0	0	0	0.00715308	0	0	0	0	0	0	0	0	0	0	0.00357654	0	0	0	0	0	0	0	0.0107296
OTU2632	0	0	0	0	0	0	0	0	0	0	0	0	0	0	0	0	0	0	0	0	0	0	0	0	0	0	0	0	0	0	0	0	0	0	0	0	0	0	0	0	0	0	0	0	0	0	0	0	0
OTU2633	0	0	0	0	0	0	0	0	0	0	0	0	0	0	0	0	0	0	0	0	0	0	0	0	0	0	0	0	0	0	0	0	0	0	0	0	0	0	0	0	0	0	0	0	0	0	0	0	0
OTU2634	0	0	0	0	0.00715308	0.0214592	0	0.00357654	0.00715308	0	0.00715308	0.00357654	0	0	0.0321888	0	0	0	0	0	0	0	0.00357654	0	0.00715308	0	0.00715308	0	0	0	0	0	0	0	0	0	0.0107296	0	0.0107296	0	0	0	0	0	0	0	0	0	0
OTU2635	0	0	0	0	0	0	0	0	0	0	0	0	0	0	0.0643777	0	0	0	0	0.00715308	0.00357654	0	0	0	0	0	0	0	0	0	0	0	0	0	0	0	0	0	0.00357654	0	0.00357654	0.00357654	0.00715308	0.00357654	0	0	0	0	0
OTU2636	0	0	0	0	0	0	0	0	0	0	0	0	0	0	0	0	0	0	0	0	0	0	0	0	0	0	0	0	0	0	0	0	0	0	0	0	0	0	0	0	0	0	0	0	0	0	0	0	0
OTU2637	0	0	0.00357654	0	0	0	0	0	0	0.00357654	0	0	0	0.00357654	0	0.00357654	0.00357654	0	0.00357654	0	0	0	0	0	0.00357654	0	0	0.00357654	0	0.00357654	0	0.00357654	0.00357654	0	0	0	0	0	0	0	0	0	0	0	0	0	0	0	0
OTU2638	0	0	0	0	0	0	0	0	0	0	0	0	0	0	0	0	0	0	0	0	0	0	0	0	0	0	0	0	0	0	0	0	0	0	0	0	0	0	0	0	0	0	0	0	0	0	0	0	0
OTU2639	0	0	0	0	0	0	0	0	0	0	0	0	0	0	0	0	0	0	0	0	0	0	0	0	0	0	0	0	0	0	0	0	0	0	0	0	0	0	0	0	0	0	0	0	0	0	0	0	0
OTU264	0.0286123	0.0286123	0.00357654	0.0143062	0.09299	0.0572246	0.114449	0.0500715	0.182403	0.114449	0.046495	0.0536481	0.0250358	0	0.0321888	0.0822604	0.0286123	0.0214592	0.0429185	0.0321888	0.09299	0.09299	0.0536481	0.0751073	0.0643777	0.0643777	0.0429185	0.0321888	0.046495	0.0357654	0.0536481	0.0643777	0.00715308	0	0.0107296	0	0.0572246	0.0321888	0.0429185	0.0715308	0.0429185	0.0107296	0.0250358	0.0214592	0.135908	0.0894134	0.143062	0.157368	0.0608011
OTU2640	0	0	0	0	0	0	0	0	0	0	0	0	0	0	0	0	0	0	0	0	0	0	0	0	0	0	0	0	0	0	0	0	0	0	0	0	0	0	0	0	0	0	0	0	0	0	0	0	0.00715308
OTU2641	0	0	0	0	0	0	0	0	0	0	0	0	0	0	0	0	0	0.00357654	0	0	0	0.00357654	0	0	0	0	0	0	0	0.00357654	0	0.00715308	0	0	0	0	0	0	0	0	0	0	0	0	0	0	0	0	0
OTU2642	0	0.00357654	0	0	0	0	0	0	0	0	0	0	0	0	0	0	0	0	0	0	0	0	0	0	0	0	0	0	0	0.00715308	0	0	0	0	0	0	0	0	0	0	0	0	0.00357654	0	0	0	0	0	0
OTU2643	0	0	0	0	0	0	0	0	0	0	0	0	0	0	0	0	0	0	0	0	0	0	0	0	0	0	0	0	0	0	0	0	0	0	0	0	0	0	0	0	0	0	0	0	0	0	0	0	0
OTU2644	0	0	0	0	0	0	0	0	0	0	0	0	0	0	0	0.0178827	0	0	0	0	0	0	0	0	0	0	0	0	0	0	0	0	0	0	0	0	0	0	0	0	0	0	0	0	0	0	0	0	0
OTU2645	0	0	0	0	0	0	0	0	0.00357654	0	0	0	0	0	0	0	0	0	0	0	0	0	0	0	0	0	0	0	0	0	0.00715308	0	0	0	0	0	0	0.00357654	0	0	0	0	0	0	0	0.00357654	0	0	0
OTU2646	0	0	0	0	0	0	0	0	0.0286123	0	0	0	0	0	0	0	0	0	0	0	0	0	0	0	0	0	0	0	0	0.00357654	0	0	0	0	0	0	0	0	0	0	0	0	0	0	0	0	0.00357654	0.00357654	0
OTU2647	0	0	0	0	0	0	0	0	0	0	0	0	0.00357654	0	0	0	0	0	0	0	0	0	0	0	0.0214592	0.0214592	0.0429185	0.00357654	0	0	0	0	0	0	0	0	0	0	0	0	0	0	0	0	0.0107296	0.0178827	0.0107296	0.0214592	0
OTU2648	0	0	0	0	0	0	0	0	0	0	0	0	0	0	0	0	0	0	0	0	0	0	0	0	0	0	0	0	0	0	0	0	0	0	0	0	0	0	0	0	0	0	0	0	0	0	0	0	0
OTU2649	0	0	0.00357654	0	0.00715308	0	0	0	0	0	0	0	0	0	0	0.00357654	0	0	0	0	0	0	0	0	0	0	0	0	0	0	0	0	0.00357654	0	0	0	0	0	0	0	0	0	0	0	0	0	0	0.0143062	0
OTU265	0	0	0	0.00357654	0	0	0	0	0	0	0	0	0.0608011	0.0286123	0.0965665	0.0822604	0.128755	0.107296	0.121602	0.139485	0	0.00357654	0	0.00357654	0.00715308	0	0	0.00357654	0	0.0107296	0	0	0	0	0	0	0.0143062	0	0	0	0.0143062	0.0321888	0.0214592	0.0321888	0	0	0	0	0.00357654
OTU2650	0	0	0	0	0	0	0	0	0	0	0	0	0	0	0	0	0	0	0	0	0	0	0	0	0	0	0	0	0.00715308	0.00715308	0	0.00715308	0	0	0	0	0.00357654	0	0	0	0	0.0178827	0	0.00357654	0	0	0	0	0
OTU2651	0	0	0	0	0	0	0	0	0	0	0	0	0	0	0	0	0	0	0	0	0	0	0	0	0	0	0	0	0	0.00357654	0	0.00357654	0	0	0	0	0	0	0	0	0	0	0.00357654	0.00357654	0	0	0	0	0
OTU2652	0	0	0	0	0	0	0	0	0	0	0	0	0	0	0	0	0	0	0	0	0	0	0	0	0	0	0	0	0	0	0	0	0	0	0	0	0	0	0	0	0	0	0.00357654	0.00357654	0	0	0	0	0.0107296
OTU2653	0	0	0	0	0	0	0	0	0	0	0	0	0	0	0	0	0.00357654	0.00715308	0	0.00357654	0.00357654	0	0	0	0	0	0	0.0107296	0.00357654	0.0107296	0.0107296	0	0	0	0	0.00357654	0.00715308	0.00357654	0	0	0.00715308	0	0	0	0	0	0	0	0.00357654
OTU2654	0	0	0	0	0	0	0	0	0	0	0	0	0	0	0.00357654	0	0	0	0	0	0	0	0	0	0	0	0	0	0	0	0	0	0	0	0	0	0	0	0	0	0	0	0	0	0	0	0	0	0
OTU2655	0	0	0	0	0	0	0	0	0	0	0	0	0.0214592	0	0	0	0.00357654	0	0	0	0	0	0	0	0	0	0	0	0	0	0	0	0	0	0	0	0	0	0	0	0	0	0	0	0	0	0	0	0
OTU2656	0	0	0	0	0	0	0	0	0	0	0	0	0	0	0	0	0	0	0	0	0	0	0	0	0	0	0	0	0	0.0107296	0.00357654	0	0	0	0	0	0	0.00715308	0	0	0	0	0	0	0	0	0.00357654	0	0
OTU2657	0	0	0	0	0	0	0	0	0	0	0	0	0	0	0	0	0	0	0	0	0	0.00357654	0.00357654	0	0	0	0	0	0	0	0	0	0.0107296	0.00715308	0.0107296	0.0286123	0	0.00357654	0	0	0	0	0	0	0	0	0	0	0
OTU2658	0	0	0	0	0.00357654	0	0	0.00715308	0	0	0	0	0	0	0	0	0.00715308	0	0	0	0	0	0	0	0	0	0	0	0	0	0	0	0	0	0	0	0	0	0	0	0	0	0	0	0	0	0	0.00357654	0
OTU2659	0	0	0	0	0	0	0	0	0	0	0	0	0	0	0	0	0	0	0	0	0	0	0	0	0	0	0	0	0	0	0	0	0	0	0	0	0.00715308	0.00715308	0.00357654	0.0143062	0	0.00357654	0	0	0	0	0	0	0
OTU266	0	0	0.00715308	0.00357654	0.00715308	0.00357654	0.00357654	0.0107296	0.0357654	0.0715308	0.0429185	0	0	0	0.0143062	0	0.0178827	0.0286123	0.00715308	0.0178827	0.0143062	0.0143062	0	0.00715308	0	0	0.00357654	0	0.100143	0.171674	0.139485	0.189557	0	0.0214592	0.00715308	0.00715308	0.00357654	0	0.00357654	0.00715308	0.00715308	0.0107296	0.0214592	0.0143062	0.0608011	0.0608011	0.0572246	0.0858369	0
OTU2660	0	0	0	0	0.00715308	0	0	0	0.0107296	0.00357654	0.00357654	0.00357654	0.0107296	0	0.00715308	0.0107296	0	0.00357654	0	0	0	0.00357654	0.00357654	0	0.00715308	0.00357654	0.0107296	0	0	0	0	0	0	0	0	0	0	0	0	0	0	0	0	0	0.00715308	0.00357654	0	0.00715308	0
OTU2661	0	0	0	0	0	0	0	0	0	0	0	0	0	0	0	0	0	0	0	0	0	0	0	0	0	0	0	0	0	0	0	0	0	0	0	0	0	0	0	0	0	0	0	0	0	0	0	0	0
OTU2662	0	0	0	0	0	0	0.00357654	0	0	0	0	0	0	0.0143062	0.0178827	0.00715308	0	0	0	0	0	0	0	0	0	0	0	0	0	0	0	0	0	0	0	0	0	0	0	0	0	0	0	0	0	0.00357654	0	0.00357654	0
OTU2663	0	0	0	0	0	0	0	0	0	0	0	0	0	0	0	0	0	0	0	0	0	0	0	0	0	0	0	0	0	0	0	0	0	0	0	0	0	0	0	0	0	0	0	0	0	0	0	0	0
OTU2664	0	0	0	0	0.00357654	0	0	0	0.0107296	0.0178827	0.00357654	0.00357654	0	0.00715308	0.00357654	0	0.00357654	0	0	0.00357654	0.00357654	0	0	0	0.0143062	0.00357654	0	0.0107296	0	0	0	0	0.00357654	0	0.00357654	0	0	0	0	0.00357654	0	0	0	0	0.00715308	0.00715308	0.00357654	0.00357654	0
OTU2665	0	0	0	0	0.00357654	0.00715308	0.00357654	0.00715308	0.00357654	0	0.00715308	0	0	0	0	0	0	0	0	0	0	0	0	0	0	0	0	0	0	0	0	0	0	0	0	0	0	0	0	0	0	0	0	0	0	0.00357654	0	0.00357654	0
OTU2666	0	0	0	0	0.0894134	0.00715308	0.0357654	0.0429185	0	0	0	0	0	0	0	0	0	0	0	0	0	0	0	0	0	0	0	0	0	0	0	0	0	0	0	0	0	0	0	0	0	0	0	0	0	0	0	0	0
OTU2667	0	0	0	0	0	0	0	0	0	0	0	0	0	0	0	0	0	0	0	0	0	0	0	0	0	0	0	0	0	0	0	0	0	0	0	0	0	0	0	0	0	0	0	0	0	0	0	0	0
OTU2668	0	0	0	0	0	0	0	0	0	0	0	0	0	0	0	0	0	0	0	0	0	0	0	0	0	0	0	0	0	0	0	0	0	0	0	0	0	0	0	0	0	0	0	0	0	0	0	0	0
OTU2669	0	0	0	0	0	0	0	0	0	0	0	0	0	0	0	0	0	0	0	0	0	0	0	0	0	0	0	0	0	0	0	0	0	0	0	0	0	0	0	0	0	0	0	0	0	0	0	0	0
OTU267	0.17525	0.239628	0.311159	0.18598	0.214592	0.143062	0.314735	0.221745	0.189557	0.275393	0.178827	0.128755	0.243205	0.100143	0.110873	0.157368	0.178827	0.114449	0.0894134	0.164521	0.00715308	0	0	0	0.00715308	0.0107296	0	0.00715308	0	0.00357654	0.00357654	0	0	0	0	0	0.00715308	0	0	0	0.00715308	0.00357654	0.0143062	0.00715308	0.271817	0.246781	0.300429	0.157368	0
OTU2670	0	0.00715308	0	0	0	0	0	0	0	0	0	0	0	0	0	0	0	0	0	0	0	0	0	0	0	0	0.00357654	0	0	0	0	0	0	0	0	0	0.0107296	0.00357654	0.00715308	0.0107296	0	0	0	0	0	0	0	0.00357654	0
OTU2671	0	0	0	0	0	0	0	0	0	0	0	0	0	0	0	0	0	0	0	0	0	0	0	0	0	0	0	0	0	0	0	0	0	0	0	0	0	0	0	0	0	0	0	0	0	0	0	0	0
OTU2672	0.00715308	0	0	0	0.00357654	0	0.00715308	0.00357654	0.00357654	0.00715308	0.00715308	0.00357654	0.00715308	0.00715308	0.00357654	0	0	0.00357654	0.00357654	0	0.00357654	0.00357654	0.00715308	0	0.0143062	0	0	0.00715308	0	0	0	0	0	0	0	0	0	0	0	0	0	0	0	0	0.0107296	0.0143062	0.00357654	0.00357654	0
OTU2673	0	0	0	0	0	0	0	0	0	0	0	0	0	0	0	0	0	0	0	0	0	0	0	0	0	0	0	0	0	0	0.00357654	0	0	0	0	0	0.0107296	0.00357654	0.0107296	0.00715308	0	0	0	0	0	0	0	0	0
OTU2674	0	0	0	0	0	0.00357654	0	0.00357654	0	0	0.00357654	0	0	0	0	0.00357654	0	0	0	0	0	0	0	0	0	0.00357654	0	0	0	0	0	0	0	0	0	0	0.00357654	0	0	0	0	0.0178827	0.00357654	0.0143062	0	0	0	0	0
OTU2675	0	0	0	0	0.00715308	0	0	0	0	0	0	0	0	0	0	0	0.00357654	0.00715308	0	0.00357654	0	0	0	0	0.00715308	0	0	0.00357654	0.0107296	0	0	0	0	0	0	0	0	0.0107296	0.0107296	0.00357654	0	0	0	0	0	0.00357654	0	0	0
OTU2676	0	0	0	0	0	0	0	0	0	0	0	0	0	0	0	0	0	0	0	0	0	0	0	0	0	0	0	0	0	0	0	0	0	0	0	0	0	0	0	0	0	0	0	0	0.0107296	0	0	0	0
OTU2677	0	0	0	0.00357654	0	0	0	0	0	0	0	0	0	0	0	0	0	0	0	0	0	0	0	0	0	0	0	0	0	0.00357654	0	0	0	0	0	0	0.00357654	0.00715308	0	0.00715308	0	0	0	0	0	0.00715308	0	0.00715308	0
OTU2678	0	0	0	0	0	0	0	0	0	0	0	0	0	0	0	0	0	0	0	0	0	0	0	0	0	0	0	0	0.0393419	0.0107296	0.046495	0.0250358	0	0	0	0	0	0	0	0	0.0143062	0.0143062	0.0214592	0	0	0	0	0	0
OTU2679	0	0	0	0	0	0.00357654	0.0250358	0.00357654	0.0393419	0.0679542	0.0429185	0.00715308	0	0	0	0	0	0	0	0	0.00357654	0	0	0	0	0	0	0	0	0	0	0	0	0	0	0	0	0	0	0	0	0	0	0	0	0	0.00357654	0	0
OTU268	0	0	0	0	0	0	0	0	0	0	0	0	0	0	0	0	0	0	0	0	0	0	0	0	0	0	0	0	0	0	0	0	0	0	0	0	0	0	0	0	0	0	0	0	0	0	0	0	0
OTU2680	0	0	0	0	0	0	0	0	0	0	0	0	0	0	0.0178827	0	0.00357654	0.00357654	0.00715308	0.00357654	0	0	0	0	0	0	0	0	0	0	0	0	0	0	0	0	0	0	0	0	0	0	0	0	0.00715308	0	0	0	0
OTU2681	0	0	0	0	0	0	0	0	0	0	0	0	0	0	0	0	0	0	0	0	0	0	0	0	0	0	0	0	0	0	0	0	0	0	0	0	0	0	0	0	0	0	0	0	0	0	0	0	0
OTU2682	0	0	0	0	0	0	0	0	0	0	0	0	0	0	0	0	0	0.00357654	0	0.00357654	0	0	0	0.00357654	0	0	0	0	0	0	0	0	0	0	0	0	0	0	0	0	0	0	0	0	0	0	0	0	0
OTU2683	0	0	0	0	0	0	0	0	0	0	0	0	0	0	0	0	0	0	0	0	0	0	0	0	0	0	0	0	0	0	0	0	0	0	0	0	0	0	0	0	0	0	0	0	0	0	0	0	0
OTU2684	0	0	0	0	0	0	0	0	0	0	0	0	0	0	0	0	0	0	0	0	0	0	0	0	0	0	0	0.00357654	0	0	0.00357654	0	0	0	0	0	0	0.00357654	0	0	0	0.00715308	0.00357654	0.0107296	0	0	0	0	0.00357654
OTU2685	0	0	0	0	0	0	0	0	0	0	0	0	0	0	0	0	0	0	0	0	0	0	0	0	0	0	0	0	0	0	0	0	0	0	0	0	0	0	0	0	0	0	0	0	0	0	0	0	0
OTU2686	0	0	0	0	0	0	0	0	0	0	0	0	0	0	0	0	0	0	0	0	0	0	0	0	0	0	0	0	0	0	0	0	0	0	0	0	0	0	0	0	0	0	0	0	0	0	0	0	0
OTU2687	0	0	0	0	0	0	0	0	0	0	0	0	0	0	0	0	0	0.00357654	0	0	0	0	0	0	0	0	0	0	0	0	0	0	0	0	0	0	0.0107296	0.00715308	0.00357654	0.0107296	0	0	0	0	0.00357654	0	0	0	0
OTU2688	0	0	0	0	0	0	0	0	0	0	0	0	0	0	0	0	0	0	0	0	0	0	0	0	0	0	0	0	0	0	0	0	0	0	0	0	0	0	0	0	0	0	0	0	0	0	0	0	0
OTU2689	0	0	0	0	0	0	0	0	0	0	0	0	0	0	0.00357654	0.0357654	0	0.00715308	0	0.00715308	0.00357654	0	0	0	0	0	0	0	0	0	0.00715308	0	0	0	0	0	0	0	0	0	0.00357654	0	0.00357654	0	0	0	0	0	0
OTU269	0	0	0	0	0	0	0	0	0	0	0	0	0	0	0	0	0.00715308	0	0.00357654	0	0	0	0	0	0	0	0	0	0.0107296	0.0143062	0.0143062	0.0178827	0	0	0	0	0	0	0	0	0	0	0	0	0.00715308	0	0	0	0.00357654
OTU2690	0.0214592	0.0178827	0.0107296	0.00715308	0.00357654	0	0.00357654	0	0	0	0	0	0	0	0	0	0	0	0	0	0	0	0	0	0	0	0	0	0	0	0	0	0	0	0	0	0	0	0	0	0	0	0	0	0	0.0143062	0.00715308	0	0
OTU2691	0	0	0	0	0	0.0143062	0.00357654	0.0143062	0.0143062	0.0214592	0.00357654	0.00357654	0	0	0.0178827	0	0	0	0	0	0	0	0	0	0.0107296	0.00357654	0.00357654	0	0	0	0	0	0.0143062	0.00357654	0.00715308	0.00357654	0	0	0	0	0	0	0	0	0.00357654	0.0107296	0.00715308	0.00715308	0
OTU2692	0	0.00715308	0.00357654	0	0	0	0	0	0	0	0	0	0	0	0	0	0	0	0	0	0	0	0	0	0	0	0	0	0	0	0	0	0	0	0	0	0	0	0	0	0	0	0	0	0	0	0	0	0
OTU2693	0	0	0	0	0	0	0	0	0	0	0	0	0	0	0	0	0	0	0	0	0	0	0	0	0	0	0	0	0	0	0	0	0	0	0	0	0	0	0	0	0	0	0	0	0	0	0	0	0
OTU2694	0	0	0	0	0	0	0	0	0	0	0	0	0	0	0	0	0	0.00357654	0	0	0	0	0	0	0.00357654	0	0	0	0	0	0.00357654	0	0	0	0	0	0	0	0	0	0	0	0.00357654	0	0	0	0	0	0
OTU2695	0	0	0	0	0	0	0	0	0	0	0	0	0	0	0	0	0	0	0	0	0	0	0	0	0	0	0.00357654	0	0	0	0	0	0	0	0	0	0	0	0	0	0	0	0	0	0	0	0	0	0
OTU2696	0	0	0	0	0	0	0	0	0	0	0	0	0	0	0.0107296	0	0	0	0	0	0	0	0	0	0.00715308	0.0107296	0.00357654	0.00715308	0	0	0	0	0	0	0	0	0	0	0	0	0	0	0	0	0	0	0	0	0
OTU2697	0	0	0	0	0	0	0	0	0.00357654	0.0107296	0	0	0	0	0	0	0	0	0	0	0	0	0	0	0	0	0	0	0	0	0	0	0	0	0	0	0	0	0	0	0.00357654	0	0	0	0.0107296	0	0.0107296	0.00715308	0
OTU2698	0	0	0	0	0	0	0	0	0	0	0	0	0	0	0	0	0	0	0	0	0	0	0	0	0	0	0	0	0	0	0	0	0	0	0	0	0	0	0	0	0	0	0	0	0	0	0	0	0
OTU2699	0	0	0	0.00715308	0	0	0	0.0214592	0	0	0	0.0143062	0	0	0	0	0	0	0	0	0	0	0	0	0	0	0	0	0	0	0	0	0	0	0	0	0.00357654	0	0	0	0	0	0	0	0.00715308	0.0250358	0	0	0
OTU27	0.0751073	0.0786838	0.0679542	0.0643777	0.164521	0.26824	0.153791	0.214592	0.239628	0.125179	0.139485	0.0894134	0.0572246	0.0250358	0.0107296	0.0321888	0.325465	0.332618	0.203863	0.357654	0.325465	0.418455	0.282546	0.400572	0.0214592	0.0536481	0.046495	0.0214592	0.211016	0.293276	0.38269	0.286123	0.125179	0.132332	0.160944	0.132332	2.7897	4.95708	2.65021	2.46066	0.2897	0.368383	0.286123	0.218169	0.611588	0.586552	0.625894	0.439914	0.962089
OTU270	0.00715308	0.00357654	0.00357654	0	0.0286123	0.0143062	0.0321888	0.046495	0.00357654	0.0143062	0.00357654	0	0	0	0	0	0.00357654	0.00357654	0.0107296	0	0.0107296	0.00357654	0.00715308	0.00357654	0.0286123	0.0286123	0.0250358	0	0.386266	0.489986	0.611588	0.350501	0.00357654	0.00357654	0	0	0.0429185	0.0500715	0.046495	0.0894134	0.00357654	0	0.00357654	0	0.0107296	0.0214592	0.0143062	0.0143062	0
OTU2700	0.00357654	0	0	0	0	0.00357654	0	0	0.00715308	0	0	0.00357654	0.00715308	0.00357654	0.00357654	0	0.00357654	0	0.00357654	0.00357654	0.00357654	0	0.00357654	0.00357654	0.00715308	0.0143062	0.00715308	0	0	0	0	0	0	0	0	0	0	0	0	0.00357654	0	0	0	0	0.00357654	0	0.00715308	0.00715308	0
OTU2701	0	0	0	0	0	0	0	0	0	0	0	0	0.00715308	0.00357654	0.00715308	0	0	0	0	0	0	0	0	0	0	0	0	0	0	0	0	0	0.0107296	0.0143062	0.0250358	0.00715308	0	0.00357654	0	0.00357654	0	0	0	0	0	0	0	0	0.00357654
OTU2702	0	0	0	0	0	0	0	0	0	0	0	0	0.00357654	0.00357654	0	0.00357654	0	0	0.00357654	0	0.046495	0.0143062	0.0143062	0.046495	0	0	0	0	0	0	0.0107296	0	0	0	0	0	0	0	0	0	0	0.00357654	0	0.00357654	0	0	0	0	0
OTU2703	0	0	0	0	0	0	0	0	0	0	0	0	0	0	0	0	0	0	0	0	0	0	0	0	0	0	0	0	0	0	0	0	0	0	0	0	0	0	0	0	0	0.00357654	0	0.00357654	0	0	0	0	0.00357654
OTU2704	0	0	0	0	0.00357654	0.00715308	0	0.00715308	0.0178827	0	0	0.00357654	0	0	0.00357654	0	0	0	0	0	0	0	0	0	0.00357654	0	0	0.00357654	0	0	0	0	0	0	0	0	0	0	0	0	0	0	0	0	0.00357654	0.00715308	0.0178827	0.0357654	0
OTU2705	0	0	0	0	0	0	0	0	0	0	0	0	0.0143062	0	0	0	0	0.00715308	0	0	0.0178827	0.00357654	0	0.00357654	0.0107296	0.0250358	0.0107296	0.00357654	0	0	0	0	0	0	0	0	0	0	0	0	0	0	0	0	0	0	0	0	0
OTU2706	0	0	0	0	0	0	0	0	0	0	0	0	0	0	0	0	0	0	0	0	0	0	0	0	0	0	0	0	0	0	0	0	0.0393419	0.0393419	0.0286123	0.0214592	0	0	0	0	0	0	0	0	0	0	0	0	0
OTU2707	0	0	0	0	0	0	0	0	0	0	0	0	0	0	0	0	0	0	0	0	0	0	0	0	0	0	0	0	0	0	0	0	0	0	0	0	0.0286123	0.0429185	0.0178827	0.0178827	0	0	0	0	0	0	0	0	0
OTU2708	0	0	0	0	0.0143062	0	0.00357654	0.00357654	0	0.00357654	0.00357654	0	0	0	0.00357654	0	0	0	0.00357654	0	0	0.00357654	0	0	0	0	0	0	0	0	0.00357654	0	0	0.00357654	0	0.00357654	0.00357654	0	0	0	0	0	0	0	0	0	0.00357654	0.00715308	0
OTU2709	0	0	0	0	0	0	0	0	0.0107296	0	0.00715308	0	0	0	0	0	0	0	0	0	0.00357654	0.0143062	0	0.00357654	0	0	0.00357654	0	0	0	0	0	0	0	0	0	0	0	0	0	0	0	0	0	0	0	0.00357654	0	0
OTU271	0	0.00357654	0.00357654	0	0	0	0	0	0	0	0	0	0	0	0	0	0	0	0	0	0	0	0	0	0	0	0	0	0	0.0143062	0.00357654	0.00357654	0	0	0	0	0.0429185	0.0178827	0.0357654	0.0178827	0	0	0	0	0	0	0	0	0
OTU2710	0	0	0	0	0	0	0	0	0	0	0	0	0.0357654	0	0	0	0	0	0	0	0	0	0	0	0.0107296	0.0250358	0.0286123	0.0429185	0	0	0	0	0	0	0	0	0	0	0	0	0	0	0	0	0	0	0	0	0
OTU2711	0	0	0	0	0	0	0	0	0	0	0	0	0	0.00357654	0.00357654	0	0.00715308	0.00357654	0.0107296	0.00357654	0	0	0.00357654	0.00357654	0	0.00357654	0	0	0.00715308	0	0.00357654	0	0	0	0	0	0	0.00357654	0	0	0.0107296	0	0	0.00715308	0	0	0	0	0
OTU2712	0	0	0	0	0	0	0	0	0	0	0	0	0	0	0	0	0	0	0	0	0	0	0	0	0	0	0	0	0	0	0	0	0	0	0	0	0	0	0.00715308	0	0.0214592	0.0143062	0.0214592	0.0178827	0	0	0	0	0
OTU2713	0	0	0	0	0	0	0	0	0.00357654	0	0	0	0	0	0	0	0	0	0	0	0	0	0.00357654	0	0.00357654	0	0.00357654	0	0	0	0	0	0	0	0	0	0	0.00357654	0	0	0	0	0	0	0	0	0	0	0
OTU2714	0	0	0	0	0	0	0	0	0	0	0	0	0	0	0	0	0	0	0	0	0	0	0	0	0	0	0	0	0	0	0	0	0	0	0	0	0	0	0	0	0	0	0	0	0	0	0	0	0
OTU2715	0	0	0	0	0	0	0	0	0	0	0	0	0	0	0	0	0	0	0	0	0	0	0	0	0.00357654	0.00715308	0	0.0107296	0	0	0	0	0	0	0	0	0	0	0	0	0.00715308	0.00715308	0	0	0	0	0	0	0
OTU2716	0	0	0	0	0	0	0	0	0	0	0	0	0	0	0	0	0	0	0	0	0	0	0	0	0	0	0	0	0	0	0	0	0	0	0	0	0	0	0	0	0	0	0	0	0	0	0	0	0
OTU2717	0	0	0	0	0	0	0	0	0	0	0	0	0	0	0	0	0	0	0	0.00715308	0	0	0	0	0	0	0	0	0.00715308	0	0	0	0	0	0	0	0	0	0	0	0	0	0	0	0	0	0	0	0
OTU2718	0	0	0	0	0	0	0	0	0	0	0	0	0	0	0	0	0	0	0	0.00357654	0	0	0	0	0	0	0	0	0	0	0	0	0	0	0	0	0	0	0	0	0	0	0	0	0	0	0	0	0
OTU2719	0	0	0	0	0	0	0	0	0	0	0	0	0	0	0	0	0	0	0	0	0	0	0	0	0	0	0	0	0.00357654	0	0.00357654	0	0.0357654	0.0357654	0.0214592	0.0250358	0	0	0	0	0	0	0	0	0	0	0	0	0
OTU272	0.0178827	0.0178827	0.00715308	0.0107296	0.114449	0.193133	0.207439	0.27897	0	0	0	0.00715308	0	0	0	0	0	0	0	0	0	0	0	0	0	0	0	0	0.00357654	0.00357654	0.00357654	0	0	0	0	0	0.0643777	0.0751073	0.121602	0.0751073	0.0965665	0.125179	0.211016	0.0858369	0.0286123	0.0286123	0.09299	0.00357654	0
OTU2720	0.00357654	0	0	0.00357654	0	0.0107296	0.00715308	0.00715308	0	0	0	0	0	0	0	0	0	0	0	0	0	0	0	0	0	0.00715308	0	0	0	0	0	0	0	0	0	0	0	0.00715308	0	0	0	0	0	0	0.0143062	0	0	0	0
OTU2721	0	0	0	0	0	0	0	0	0	0	0	0	0	0	0	0	0	0	0	0	0	0	0	0	0	0	0	0	0	0	0	0	0	0.00357654	0.00715308	0	0	0	0	0	0	0	0	0	0	0	0	0	0
OTU2722	0	0	0	0	0	0	0	0	0	0	0	0	0	0	0	0	0	0	0.00715308	0	0	0	0	0	0	0.00715308	0	0	0	0	0	0	0	0	0	0	0	0	0	0.00357654	0	0	0	0	0	0	0	0	0.00357654
OTU2723	0	0	0	0	0	0	0	0	0	0	0	0	0	0	0	0	0	0	0	0	0	0	0.00715308	0	0	0	0	0	0	0	0	0	0	0	0	0	0.0143062	0.0214592	0.0178827	0.00715308	0	0	0	0	0.00357654	0.00357654	0.0143062	0.00715308	0
OTU2724	0	0	0	0	0	0	0	0	0	0	0	0	0	0	0	0	0	0	0	0	0	0	0	0	0	0	0	0	0	0	0	0	0	0.0214592	0.0107296	0.0107296	0	0	0	0	0	0	0.00357654	0	0	0	0	0	0.0393419
OTU2725	0	0	0	0	0.0107296	0	0.00715308	0.0107296	0	0.00715308	0.0107296	0	0	0	0	0	0	0	0	0	0	0	0	0	0	0	0	0	0	0	0	0	0	0	0	0	0	0	0	0	0	0	0	0	0	0	0.0107296	0	0
OTU2726	0	0	0	0	0	0	0	0	0	0	0	0	0	0	0	0	0	0	0	0	0	0	0	0	0	0	0	0	0	0	0	0	0	0	0	0	0	0	0	0	0	0	0	0	0	0	0	0	0
OTU2727	0	0	0	0.00357654	0.00357654	0.00715308	0.0143062	0.0107296	0.0143062	0	0.0321888	0.00715308	0	0	0	0	0	0	0	0	0	0	0	0	0	0	0	0	0	0	0	0	0	0	0	0	0	0	0	0	0	0	0	0	0	0	0.00357654	0	0
OTU2728	0	0	0	0	0	0	0	0	0	0	0	0	0	0	0	0	0	0	0	0	0	0	0	0	0	0	0	0	0	0.00357654	0	0	0.0500715	0.0214592	0.0357654	0.0286123	0.00357654	0.00357654	0	0	0	0	0	0	0	0	0	0	0
OTU2729	0.0178827	0.0178827	0.0107296	0	0	0	0	0	0	0	0	0	0	0	0	0	0	0	0	0	0	0	0	0	0	0	0	0	0	0	0	0	0	0	0	0	0	0	0	0	0	0	0	0	0	0	0	0	0
OTU273	0	0	0.00357654	0	0	0.0143062	0.00357654	0	0	0.00357654	0	0	0.046495	0.0214592	0	0.0107296	0	0.00357654	0	0.0107296	0	0	0	0	0	0.00357654	0	0.00357654	0.0536481	0.0250358	0.0321888	0.0393419	0.654506	0.615165	0.894134	0.865522	0.0393419	0.0965665	0.0321888	0.046495	0.0321888	0.0107296	0.0286123	0.0286123	0.0107296	0.0107296	0.0143062	0.00357654	0
OTU2730	0	0	0	0	0	0	0	0	0	0	0	0	0	0.00357654	0	0	0	0	0	0	0	0	0	0	0	0	0	0	0	0	0	0	0	0	0	0	0.00357654	0	0	0	0	0	0	0	0	0	0	0	0
OTU2731	0	0	0	0	0	0	0	0	0	0	0	0	0.0214592	0	0.0536481	0.0429185	0	0	0	0	0	0	0	0	0.00357654	0	0	0	0	0	0	0	0	0	0	0	0	0	0	0	0	0	0	0	0	0	0	0	0
OTU2732	0	0	0	0	0	0	0	0	0	0	0	0	0	0	0	0	0	0	0	0	0	0	0	0	0	0	0	0	0	0	0	0	0	0	0	0	0	0	0	0	0	0	0	0	0	0	0	0	0
OTU2733	0	0	0	0	0	0	0	0	0	0	0	0	0	0.00357654	0.00357654	0.00357654	0	0	0.00357654	0.00357654	0	0.00357654	0.00357654	0	0	0.00357654	0	0	0.00357654	0	0	0	0	0	0	0	0	0	0	0	0	0	0	0	0	0	0	0	0
OTU2734	0	0	0	0	0	0	0	0	0	0	0	0	0	0	0	0	0	0	0	0	0	0	0	0	0	0	0	0	0	0	0	0	0	0	0	0	0	0	0	0	0	0	0	0	0	0	0	0	0
OTU2735	0	0	0	0	0	0	0	0	0	0	0	0	0	0	0	0	0	0	0	0	0	0	0	0	0	0	0	0	0.00357654	0	0	0	0	0	0	0	0	0	0	0	0	0	0	0	0	0	0	0	0
OTU2736	0.00357654	0	0	0	0	0	0	0	0	0	0	0	0	0	0	0	0	0	0	0	0	0	0	0	0	0	0	0	0	0	0	0	0	0	0	0	0	0	0	0	0	0	0.00357654	0	0	0	0	0	0.00357654
OTU2737	0	0	0	0	0	0	0	0	0	0	0	0	0	0	0	0	0	0	0	0	0	0	0	0	0.00357654	0	0	0	0	0.00357654	0.00357654	0	0.0357654	0.00715308	0.0250358	0.0107296	0	0	0	0	0	0	0	0	0	0	0	0	0
OTU2738	0	0	0	0	0	0	0	0	0	0	0	0	0	0	0	0	0	0	0	0	0	0	0	0	0.00715308	0.0286123	0.0107296	0.0214592	0	0	0	0	0	0	0	0	0	0	0	0	0	0	0	0	0.00715308	0.0143062	0.00357654	0.0250358	0
OTU2739	0	0.00357654	0.00357654	0	0.00357654	0	0	0	0	0	0	0	0	0	0	0	0	0	0	0	0.00357654	0	0.00357654	0	0	0.00357654	0.00715308	0	0	0	0	0	0	0	0	0	0	0	0	0	0	0	0	0	0	0	0	0	0
OTU274	0.0143062	0.0143062	0.0286123	0.0321888	0.10372	0.218169	0.125179	0.0894134	0.0715308	0.0286123	0.046495	0.0357654	0.0500715	0.0643777	0.0822604	0.0178827	0.0143062	0	0	0.00357654	0.0894134	0.0822604	0.0536481	0.0643777	0.0751073	0.0822604	0.132332	0.0751073	0.0107296	0.0107296	0.00357654	0.0107296	0.0500715	0.0357654	0.0357654	0.0572246	0	0	0	0	0	0.0143062	0.00357654	0	0.211016	0.132332	0.239628	0.178827	0
OTU2740	0	0	0	0	0	0	0	0	0	0	0	0	0	0	0	0	0	0	0	0	0	0	0	0	0	0.00357654	0	0	0	0	0	0	0.0321888	0.0178827	0.0214592	0.0250358	0	0	0	0	0	0	0	0	0	0	0	0	0
OTU2741	0	0	0	0	0	0	0	0	0	0	0	0	0	0	0	0	0.0178827	0.0286123	0.00715308	0.00715308	0	0	0	0	0.00357654	0	0	0	0	0	0	0	0	0.0143062	0	0.00357654	0	0	0	0	0	0	0	0	0	0	0	0	0
OTU2742	0	0	0	0	0	0	0	0	0	0	0	0	0	0	0	0	0	0	0.00357654	0	0	0	0	0	0	0	0	0	0.00357654	0	0	0	0	0	0	0	0	0	0	0	0	0	0	0	0	0	0	0	0.0143062
OTU2743	0.00715308	0.00357654	0.0214592	0.00357654	0.0178827	0.0107296	0.00357654	0.00715308	0.00357654	0.00357654	0.00357654	0.00357654	0	0.0143062	0	0	0	0	0	0	0	0	0	0	0	0	0	0	0	0	0	0	0	0	0	0	0	0	0	0	0	0	0	0	0.0250358	0	0.00357654	0	0
[truncated: 6,350 more rows]
[truncated: 83 more columns]
