# Supplementary material for: Morel Production Related to Soil Microbial Diversity and Evenness
Source: Microbiol Spectr. 2021 Oct 13;9(2):e00229-21. doi: 10.1128/Spectrum.00229-21 (PMC8515941; doi:10.1128/Spectrum.00229-21)
Supplement: SUPPLEMENTAL FILE 3 — Supplemental material. Download SPECTRUM00229-21_Supp_3_seq3.xlsx, XLSX file, 15.8 MB [file spectrum00229-21_supp_3_seq3.xlsx]

## Sheet: ITS OTUs
OTU ID	SF01a	SF01b	SF01c	SF01d	SF03a	SF03b	SF03c	SF03d	SF05a	SF05b	SF05c	SF05d	MZ02a	MZ02b	MZ02c	MZ02d	ZJ01a	ZJ01b	ZJ01c	ZJ01d	ZJ02a	ZJ02b	ZJ02c	ZJ02d	ZJ04a	ZJ04b	ZJ04c	ZJ04d	ZJ05a	ZJ05b	ZJ05c	ZJ05d	ZJ06a	ZJ06b	ZJ06c	ZJ06d	JT01a	JT01b	JT01c	JT01d	JT02a	JT02b	JT02c	JT02d	JT03a	JT03b	JT03c	JT03d	JT05a
OTU1	4	0	2	3	7	8	6	6	2	0	6	1	472	558	571	478	5761	6524	8498	6684	1979	2070	1954	2138	142	141	126	124	4637	3771	4411	3910	7	17	4	10	734	613	508	625	7132	6518	6893	6857	14	11	16	13	1601
OTU2	970	964	908	759	8339	8165	7072	6770	9195	8852	10217	9628	2621	2539	2458	2341	1616	1392	1211	1281	1626	1706	1398	1293	5960	6027	5562	5758	685	413	425	435	1077	1267	1193	996	215	248	262	302	20	25	11	9	7499	6813	6605	6936	11
OTU3	23	19	29	12	29	31	38	23	14	5	19	18	327	348	205	239	179	171	124	277	503	531	513	567	394	449	488	413	1962	1822	2029	1855	41	59	38	58	2439	2110	2038	2415	77	97	66	161	116	127	132	141	639
OTU4	30	16	19	18	83	82	79	106	156	130	97	48	273	335	283	309	219	194	195	224	837	845	880	995	571	595	632	719	243	196	136	128	163	172	168	161	1066	1135	1088	1054	192	240	197	151	301	296	237	269	4548
OTU5	686	718	632	717	143	168	180	159	140	117	70	41	34	33	54	22	152	131	266	144	29	36	27	31	2	0	5	3	1086	1810	1057	1536	133	140	236	185	88	56	95	98	47	128	57	96	84	81	95	55	261
OTU6	11	11	9	8	21	14	11	12	5	18	12	8	37	107	70	54	120	146	212	229	750	718	590	1111	41	32	34	39	562	788	990	845	175	86	90	104	2013	1423	1287	1153	1996	956	1253	734	39	63	74	65	726
OTU7	5	4	3	0	2	4	8	5	17	10	3	44	267	200	174	322	928	973	873	923	43	39	41	43	429	484	499	536	97	83	88	69	4863	5057	5313	5067	478	881	597	556	78	74	78	106	13	10	39	11	1056
OTU8	11490	10609	10821	13126	0	1	3	3	158	353	286	78	0	0	2	0	14	20	8	29	1	2	4	3	0	2	3	0	0	0	0	0	0	0	0	0	158	175	290	440	10	12	10	38	235	369	233	214	0
OTU9	2467	2469	2593	2079	54	57	77	84	71	49	35	129	190	290	178	252	221	191	150	140	148	140	143	175	39	51	43	48	244	296	365	269	706	694	675	815	15	21	13	20	24	40	30	42	9	19	17	11	43
OTU10	6	10	1	1	54	60	62	54	1	0	3	8	13	33	0	3	35	27	24	23	4	18	23	13	3	3	9	8	14	11	16	11	7	2	1	2	1776	852	959	932	9	14	16	5	15	14	6	12	16
OTU11	3	12	9	4	28	27	19	22	5	2	7	3	88	83	83	89	279	250	172	487	142	143	119	138	81	65	64	71	414	454	464	612	1562	1388	1535	1305	161	289	214	321	70	74	78	46	72	66	91	80	543
OTU12	19	21	30	29	7	3	4	2	0	3	3	1	162	276	285	306	1846	2021	2006	1739	1675	1687	1713	1807	10	6	10	7	437	401	390	577	9	11	10	22	315	308	261	324	222	226	193	218	1	12	6	3	39
OTU13	2785	3411	2766	2398	1477	1766	1576	2524	337	330	523	566	0	0	9	6	2	1	2	6	1	2	0	2	3	0	1	2	798	768	698	1525	0	0	1	0	385	388	371	391	114	186	169	271	85	71	170	74	6
OTU14	28	22	19	29	6	2	5	6	0	1	5	2	20	9	8	0	25	26	14	21	1	0	0	0	0	0	0	1	77	73	69	87	22	23	18	25	129	142	151	146	4	5	2	4	0	0	0	1	4
OTU15	27	16	16	15	93	33	82	67	13	29	20	16	124	57	69	115	113	73	161	116	554	544	802	378	103	112	103	112	74	80	54	63	134	136	110	82	160	168	199	249	64	64	62	81	78	52	43	56	7
OTU16	20	11	24	16	5	4	7	2	0	2	1	1	72	71	67	103	1448	1545	1379	1238	1635	1654	1637	1780	3	7	7	4	293	226	246	367	20	15	20	14	264	236	249	235	267	264	215	294	6	6	1	7	130
OTU17	1	0	0	0	1	1	1	2	2	0	0	1	55	157	94	114	357	224	140	271	426	402	340	438	281	212	190	251	17	27	13	19	324	318	419	291	35	32	49	38	59	82	46	35	5	10	20	7	13
OTU18	2	1	0	0	0	0	0	0	0	0	0	0	154	169	121	26	305	239	103	114	128	162	138	151	1	2	1	6	0	0	3	0	0	1	2	1	37	41	31	26	664	676	815	916	0	1	7	2	3304
OTU19	63	24	28	24	16	17	21	24	48	123	36	23	42	57	77	59	1	0	1	2	222	295	171	163	12	12	5	6	0	0	0	1	241	234	366	223	0	2	2	2	10	9	3	5	25	15	9	8	0
OTU20	1	0	3	0	27	47	41	38	4	1	0	0	16	5	21	39	39	11	18	28	9	11	9	9	39	30	35	27	43	65	43	39	140	129	140	165	416	915	599	594	45	46	30	18	230	201	167	198	1978
OTU21	1	2	5	3	5	2	3	2	3	3	2	0	35	84	76	51	45	49	67	93	205	197	159	290	6	6	16	15	153	245	274	226	41	24	18	22	614	440	438	438	446	235	331	196	17	26	23	11	166
OTU22	6	15	12	5	9	2	6	4	0	5	3	2	26	47	113	24	75	62	44	81	41	30	35	42	98	80	89	72	51	61	62	87	99	75	97	77	102	155	121	106	537	492	482	549	7	11	5	25	100
OTU23	101	111	109	76	28	19	42	35	59	58	54	54	165	103	145	109	151	151	173	196	23	30	34	20	24	28	21	18	92	154	97	114	2	0	2	1	119	93	170	161	85	98	108	57	23	15	27	14	47
OTU24	39	37	23	17	224	287	235	192	6	5	10	4	92	61	42	152	259	257	326	231	90	100	67	55	197	239	178	135	1208	1236	1185	981	22	21	14	17	14	10	5	5	39	39	28	26	39	70	34	28	5
OTU25	8	13	11	6	0	2	1	6	9	7	9	4	7	23	0	9	38	34	26	36	14	9	13	13	2	12	15	5	24	31	30	19	6	10	5	0	67	88	98	79	64	84	74	67	0	1	4	4	14
OTU26	97	103	87	82	13	30	6	12	8	8	2	4	13	6	14	9	32	12	27	33	6	12	7	8	0	3	0	2	40	53	27	29	18	26	24	26	124	122	112	122	93	195	91	129	5	6	1	3	93
OTU27	21	22	19	18	46	75	43	60	67	35	39	25	16	7	3	9	91	93	57	100	91	117	79	112	6	15	13	6	59	82	107	80	35	37	45	37	780	1386	741	688	81	103	80	61	171	164	175	123	269
OTU28	56	98	73	69	245	249	245	263	367	345	299	242	86	61	48	26	250	194	194	214	38	30	28	26	93	95	93	110	110	141	151	171	233	303	252	254	39	39	35	42	40	37	41	28	281	315	339	294	47
OTU29	0	1	0	0	1	1	0	0	0	0	0	0	4	16	54	18	5	1	3	1	5	4	4	4	3	1	2	1	221	194	178	273	0	0	1	2	23	18	22	26	53	66	49	62	0	0	0	1	22
OTU30	2	7	0	4	8	5	4	5	9	6	1	4	22	35	37	25	31	24	19	25	75	83	72	64	1	1	6	3	194	154	196	232	2	3	2	1	54	61	81	99	132	167	145	139	9	0	14	6	78
OTU31	16	14	7	5	64	69	77	122	95	110	96	163	87	69	88	92	455	298	305	357	200	216	216	196	95	84	68	44	97	103	81	97	46	65	58	28	9	8	12	18	101	101	117	83	70	57	75	33	67
OTU32	40	42	37	24	35	45	48	35	291	294	215	183	70	74	51	89	632	812	501	605	26	39	24	41	1	6	4	1	255	267	222	415	0	0	0	0	8	7	5	21	102	202	126	91	53	48	45	40	46
OTU33	3	1	2	2	1	1	1	0	5	4	1	0	176	181	196	203	46	64	14	42	148	161	141	142	2	0	1	0	0	2	10	1	3	0	0	0	54	31	15	38	2282	1940	2333	1607	0	0	2	3	5
OTU34	2	5	3	4	3	2	6	6	2	3	2	1	83	112	74	71	42	30	17	43	59	57	45	69	47	44	68	43	228	234	264	226	6	2	6	9	278	263	232	319	18	18	23	19	10	22	25	23	66
OTU35	65	66	65	54	3	5	1	1	2	1	0	0	32	17	18	8	14	8	7	7	4	11	2	3	0	0	0	0	17	31	14	9	1	0	0	0	0	1	2	1	4	4	4	5	1	0	6	3	18
OTU36	0	0	0	0	10	6	3	2	185	191	312	403	1049	755	809	1335	0	0	0	0	0	0	0	0	0	0	0	0	0	0	0	0	0	0	0	0	1	4	2	0	0	0	0	0	26	42	16	30	0
OTU37	3	6	7	2	25	23	21	15	19	21	14	22	16	35	98	13	92	101	52	110	20	18	15	18	26	20	23	25	200	208	171	275	219	233	217	276	71	100	99	80	29	37	36	29	22	19	25	30	487
OTU38	2	0	0	1	4	1	1	1	0	0	4	0	795	889	799	991	2	1	1	0	39	52	39	46	2854	2503	2686	3091	0	0	1	0	2	6	2	1	1	1	0	0	0	0	0	0	6	6	12	1	0
OTU39	151	313	328	412	73	129	49	58	4	0	1	0	0	2	0	0	0	0	0	0	0	0	0	0	0	0	0	0	13	7	34	10	0	0	0	0	94	83	107	44	1	0	0	0	2	2	5	2	0
OTU40	2	0	0	0	0	0	0	0	0	0	0	0	47	21	7	18	3	5	3	5	2	2	1	2	1	0	0	0	115	112	131	129	0	0	0	0	9	13	27	26	536	441	441	721	0	0	2	0	225
OTU41	70	88	95	58	135	123	127	93	380	332	399	430	48	45	39	36	236	262	321	245	954	1072	892	858	34	39	37	40	2	4	2	2	5	7	5	4	0	2	2	0	2	3	1	4	118	109	95	63	4
OTU42	43	66	35	48	116	128	144	138	58	59	56	70	110	142	87	101	17	23	21	20	303	201	291	235	194	231	260	298	136	157	142	306	8	9	7	7	316	232	260	272	44	68	48	89	156	180	215	178	126
OTU43	1	0	1	0	4	1	0	0	0	0	0	0	1	2	2	8	1	5	1	5	2	3	1	7	0	2	3	0	2	7	1	2	0	0	0	0	503	474	522	496	62	99	80	52	1	0	0	0	27
OTU44	1636	1453	1619	1707	231	406	310	398	77	59	98	199	0	0	4	5	0	0	0	1	0	0	0	2	1	0	0	0	42	50	69	49	0	0	0	0	59	31	43	53	56	86	75	167	51	55	105	56	1
OTU45	30	49	39	24	178	145	156	144	120	87	89	64	90	81	173	107	0	1	1	1	60	61	35	39	193	120	105	121	7	6	9	4	24	18	15	17	33	21	36	24	2	2	0	2	165	163	231	160	9
OTU46	6	2	10	4	10	8	21	12	51	49	34	47	22	29	7	35	12	5	8	3	14	17	16	6	0	0	0	0	101	88	73	101	1	1	0	0	19	16	18	20	61	71	56	36	11	19	11	5	80
OTU47	16	10	5	4	1	3	3	5	11	7	4	10	49	32	40	26	118	95	115	109	228	246	258	232	32	30	33	39	223	210	301	181	1	1	0	0	225	260	208	165	138	138	143	116	7	1	21	3	22
OTU48	53	50	58	35	159	115	128	136	185	187	146	120	100	79	99	42	143	101	107	141	26	23	13	18	44	69	59	63	76	87	96	90	104	106	83	91	217	239	336	283	15	18	24	34	159	173	219	166	24
OTU49	100	213	212	293	61	82	32	52	2	0	0	1	0	5	0	0	0	0	0	0	0	0	0	0	0	0	1	1	8	13	36	8	0	0	0	0	75	52	66	40	0	0	0	0	0	8	2	0	0
OTU50	13	11	13	8	1	0	3	0	0	1	2	2	53	46	51	66	1	1	0	3	2570	2432	3306	2660	0	1	0	0	97	123	176	63	0	0	0	0	17	25	21	18	44	43	26	22	3	0	2	0	2
OTU51	0	1	1	0	0	1	0	0	0	0	0	0	25	22	51	11	0	1	1	0	0	3	2	1	1	0	1	0	106	136	111	135	1	0	0	2	14	16	19	11	34	33	37	22	0	0	0	1	12
OTU52	0	0	0	1	6	4	1	2	5	3	1	7	6	52	26	9	12	15	10	13	14	13	23	18	30	36	34	47	55	50	40	78	1757	1812	1602	1695	63	113	82	77	5	9	6	4	6	1	7	6	2
OTU53	0	0	0	0	0	0	0	0	0	0	0	0	0	9	14	10	56	39	28	59	22	10	13	20	1	0	0	0	9	28	5	13	0	0	0	0	2	1	3	2	24	34	32	25	0	0	0	0	73
OTU54	2	1	1	2	12	3	7	10	11	9	10	6	83	110	84	70	28	20	24	25	88	80	115	99	69	62	70	66	17	20	11	9	15	13	11	24	119	157	117	140	20	25	19	16	33	30	25	30	327
OTU55	6	2	7	5	49	91	73	61	0	1	3	2	25	21	14	15	343	255	135	242	248	263	214	284	5	9	1	2	20	19	29	3	0	0	0	0	4	1	1	0	210	296	174	120	1	3	0	0	13
OTU56	0	0	0	0	0	0	4	0	0	0	1	0	0	41	30	16	4	0	0	1	1	0	2	1	0	0	0	0	52	47	40	55	2484	2221	2150	2285	90	220	130	119	2	6	4	3	5	0	1	4	0
OTU57	3	0	4	1	30	38	50	83	156	152	88	39	12	12	22	20	3	0	0	7	5	11	10	7	28	30	35	19	22	29	13	14	1	0	0	1	36	40	40	45	1	4	2	5	215	235	173	182	104
OTU58	0	0	0	0	0	0	0	0	0	0	0	0	0	0	0	0	0	0	0	0	2	1	1	2	0	0	0	0	0	1	0	0	0	0	0	0	0	0	0	0	0	1	0	0	0	0	0	0	10
OTU59	0	0	0	0	0	2	0	0	2	2	1	0	15	35	22	29	0	1	1	0	0	0	0	0	23	24	18	27	16	8	1	2	2050	1944	2177	3007	34	66	52	60	0	0	3	0	10	21	11	17	0
OTU60	0	0	0	0	0	0	4	0	0	0	1	0	15	33	0	1	146	133	84	118	1	3	0	0	1	5	3	0	269	293	285	528	2	4	2	2	4	0	5	5	154	117	134	124	1	0	0	0	87
OTU61	14	17	17	13	0	0	0	0	0	1	0	1	7	34	20	43	11	4	9	9	3	4	2	1	1	0	0	0	87	68	71	68	0	0	0	0	53	49	42	54	445	598	479	493	2	3	2	2	248
OTU62	283	239	280	244	600	438	643	868	645	807	877	494	392	252	352	341	1	1	1	0	0	0	0	0	0	0	0	0	0	2	2	1	0	0	0	0	0	0	0	2	0	1	2	2	460	453	341	348	0
OTU63	0	0	0	0	0	0	1	0	0	0	1	0	100	107	114	58	42	22	15	16	236	320	195	173	175	203	238	158	3	0	1	0	66	107	68	56	1	2	0	0	0	1	3	1	1	2	1	1	0
OTU64	18	9	12	10	261	170	209	166	750	945	652	510	21	29	26	44	4	5	3	9	384	338	285	460	2	2	1	0	0	0	0	0	1	0	0	0	0	0	1	1	0	1	0	1	1037	1113	866	1429	0
OTU65	38	32	51	32	69	99	66	88	70	42	52	59	0	51	24	0	106	129	79	101	51	56	39	36	20	14	27	34	104	106	102	105	25	45	43	38	44	54	34	31	102	134	105	98	38	72	69	70	153
OTU66	19	18	8	4	46	43	50	51	66	42	20	58	33	21	35	46	40	25	25	29	57	46	34	51	64	78	84	61	23	20	8	10	43	39	37	34	127	141	165	191	43	56	59	39	78	73	84	53	175
OTU67	3	5	8	5	37	21	38	48	5	2	3	1	183	86	102	97	1	0	2	1	22	24	19	16	79	113	114	90	0	2	0	0	7	4	5	4	301	354	471	545	3	10	5	7	268	200	225	265	6
OTU68	40	39	42	52	119	145	227	138	13	15	8	18	145	82	55	141	116	182	153	124	23	27	27	25	311	322	314	339	1	0	1	0	55	63	52	69	3	5	3	4	10	8	10	10	5	8	3	1	13
OTU69	0	0	0	0	0	1	0	0	0	0	1	0	129	140	93	78	63	40	36	54	16	12	7	5	60	70	84	80	0	1	1	1	19	6	20	18	8	4	8	6	115	92	99	56	1	2	2	1	8
OTU70	23	35	27	22	2	1	2	2	3	1	2	11	93	102	62	70	32	22	32	13	1655	1623	2058	1690	0	0	0	0	191	205	217	83	0	0	1	0	45	54	44	56	41	66	49	24	4	8	4	2	41
OTU71	1	0	0	0	1	0	0	1	0	0	0	1	634	866	673	799	0	0	0	0	18	11	6	24	1268	1067	1185	1292	0	0	0	0	2	3	1	2	1	0	0	0	0	0	0	0	2	1	6	0	0
OTU72	3	1	3	2	11	6	16	9	2	5	0	7	16	21	17	16	891	666	946	654	584	611	630	550	6	5	0	5	1	1	2	8	9	6	8	9	52	37	48	49	190	183	170	118	4	1	1	3	0
OTU73	0	0	0	0	0	0	0	0	0	0	0	0	1	28	11	3	10	37	7	16	1	1	2	0	1	0	2	1	15	3	13	1	0	0	0	0	1	0	0	0	223	324	196	246	0	0	0	1	4
OTU74	60	90	74	63	430	306	323	321	565	597	493	381	102	115	120	97	11	5	10	6	33	31	20	33	14	9	12	12	0	0	0	0	3	1	4	2	0	2	0	0	0	0	0	0	397	513	355	513	0
OTU75	6	4	4	8	0	0	0	0	0	0	1	0	19	30	75	35	17	12	15	22	5	4	3	2	0	0	0	0	62	79	85	76	0	0	0	0	47	47	27	35	378	542	385	342	2	3	1	0	233
OTU76	344	327	492	277	11	12	16	18	10	8	15	19	12	20	18	12	65	41	23	26	1	2	2	1	21	16	5	10	21	24	13	19	1096	879	926	1146	5	10	12	11	2	4	6	4	2	7	13	7	2
OTU77	50	39	36	33	62	95	102	90	138	136	143	123	19	2	7	36	70	44	35	37	34	43	35	37	31	40	24	17	80	89	39	71	11	19	11	15	32	31	36	56	24	33	32	35	125	127	130	171	16
OTU78	9	2	4	3	100	97	97	86	51	53	28	32	1153	832	656	675	21	6	4	4	0	2	0	1	88	84	120	111	3	0	0	1	67	51	56	77	1	2	4	1	0	0	1	0	21	25	23	24	0
OTU79	25	44	31	25	22	10	12	13	11	4	0	3	15	9	10	3	14	12	10	12	3	0	2	1	7	5	4	6	36	34	27	44	7	5	4	8	51	49	46	50	32	67	36	37	7	9	3	7	23
OTU80	14	5	4	5	0	0	0	0	0	0	0	0	7	0	0	0	6	22	10	6	0	0	0	0	0	0	1	0	24	27	28	16	0	1	0	0	13	8	14	10	1262	1254	1320	2407	2	7	2	2	326
OTU81	13	9	22	12	5	6	11	6	15	19	7	11	62	88	78	38	102	81	77	93	204	178	209	187	30	31	34	41	118	109	142	109	1	0	2	1	114	179	134	144	65	109	90	69	5	9	21	9	10
OTU82	4	10	8	7	32	34	47	51	46	30	47	42	36	14	24	53	2	5	2	7	1	2	0	1	72	52	68	74	33	45	43	46	22	25	12	10	6	20	11	12	2	4	2	2	27	16	5	15	5
OTU83	0	0	0	3	4	0	0	1	0	0	1	1	3	0	0	0	8	14	7	11	1	1	0	1	2	0	0	0	3	3	3	1	0	0	0	0	2	7	4	2	0	0	0	0	2	0	0	1	21
OTU84	0	0	0	0	0	1	1	0	0	0	0	0	5	18	14	7	104	107	77	98	15	9	8	1	2	0	0	3	10	0	1	1	1	0	0	0	17	7	19	15	429	381	394	570	0	1	4	0	52
OTU85	12	20	14	7	56	90	89	56	64	71	72	96	51	34	46	77	202	234	117	219	25	14	10	19	129	150	162	145	42	43	32	47	131	146	150	178	31	51	27	35	28	30	42	37	32	36	46	40	20
OTU86	46	43	33	23	177	108	143	166	135	113	88	85	52	24	18	45	38	34	40	39	67	56	42	60	32	43	40	42	110	77	121	127	32	23	44	24	1	13	2	8	3	14	7	10	97	96	133	87	3
OTU87	2	0	0	1	1	1	1	2	0	1	0	0	83	148	125	74	10	6	6	12	8	10	8	7	1	1	0	1	160	217	133	155	0	0	1	0	69	80	90	67	365	300	446	449	1	3	3	2	8
OTU88	12	6	8	16	20	44	23	33	103	75	72	83	26	87	27	9	148	151	96	136	1	0	1	3	3	0	2	0	29	51	63	51	0	1	0	0	4	6	4	4	90	52	52	53	23	28	14	44	27
OTU89	1	0	0	0	0	0	0	0	1	0	0	0	103	257	192	124	16	7	3	8	9	5	6	1	0	0	0	0	0	1	0	0	0	0	0	0	56	62	90	77	121	107	98	67	0	3	1	0	0
OTU90	7	15	10	3	18	22	14	18	24	8	16	15	4	9	20	9	51	40	23	30	25	40	29	39	0	4	2	2	24	32	51	35	9	10	15	13	273	491	255	297	33	46	35	24	47	66	74	51	69
OTU91	14	16	20	6	117	134	159	136	102	88	92	61	888	694	914	1045	0	0	0	0	0	0	1	2	76	115	83	104	0	0	0	0	1	1	2	1	17	14	19	18	1	2	1	0	221	187	191	184	1
OTU92	52	13	25	23	85	111	135	116	1158	1035	1245	4302	0	0	0	0	0	0	1	2	66	55	48	43	0	0	0	0	4	3	6	4	0	0	0	0	0	1	0	0	12	35	21	21	26	7	7	5	0
OTU93	9	11	5	12	14	18	29	29	7	5	4	1	10	6	4	17	8	12	5	14	4	6	3	4	3	5	8	5	15	25	15	12	8	16	27	17	5	6	8	10	6	8	7	6	21	8	17	14	0
OTU94	16	15	12	7	72	74	75	78	50	70	52	32	62	83	124	126	14	22	11	12	77	86	57	75	70	114	75	64	35	37	19	24	20	19	21	19	73	47	52	55	23	47	36	23	82	47	71	58	10
OTU95	3	0	0	0	0	0	4	0	0	0	0	0	6	14	40	8	4	2	2	4	82	67	56	76	5	10	8	6	24	15	16	13	492	365	443	364	21	28	9	20	7	0	2	5	2	1	0	1	8
OTU96	5	14	10	6	10	12	21	8	2	5	4	2	85	92	58	112	28	42	32	14	8	8	8	6	113	100	140	119	34	41	48	47	5	8	9	5	24	24	36	32	50	55	65	54	5	0	6	5	61
OTU97	14	24	14	25	11	9	5	9	1	4	2	2	4	0	36	0	20	22	11	21	3	1	1	5	3	6	4	5	33	58	29	36	71	70	68	57	4	11	3	6	8	16	3	23	1	4	3	2	14
OTU98	269	276	353	266	2	9	5	15	5	6	1	7	8	9	2	12	2	10	1	3	2	1	0	0	0	2	0	0	122	147	117	136	9	9	17	12	4	2	1	5	3	6	7	3	1	0	0	0	31
OTU99	1	0	0	0	0	0	0	0	0	0	0	2	425	501	455	397	0	1	0	2	0	1	0	0	950	830	1199	929	0	0	0	0	0	0	1	0	0	1	0	0	0	0	0	0	0	0	0	0	0
OTU100	5	6	5	4	25	29	47	54	65	65	60	63	13	18	3	23	201	117	102	117	91	120	102	91	44	62	23	33	189	205	149	284	8	15	15	7	2	0	3	0	9	14	11	11	56	56	41	30	2
OTU101	5	1	7	2	0	0	0	0	0	0	0	0	27	16	49	59	1	2	0	2	16	31	26	25	9	6	6	8	0	0	2	0	0	0	0	1	515	502	624	565	13	14	28	24	1	11	17	0	6
OTU102	0	0	0	0	0	0	5	1	0	3	0	0	20	16	15	34	28	16	11	26	144	182	175	134	11	17	18	14	42	51	106	84	15	26	29	20	88	49	64	63	46	68	52	43	1	0	1	1	113
OTU103	6	11	15	5	59	80	117	100	133	95	72	53	181	114	127	172	6	8	8	3	42	29	44	36	61	58	79	76	2	1	2	3	6	4	3	1	269	213	269	241	15	14	16	17	56	67	56	56	5
OTU104	0	0	0	0	1	2	1	0	0	0	0	1	535	878	902	663	0	0	0	0	1	0	0	1	1	0	1	0	0	0	0	0	1	0	0	0	6	1	2	2	2	0	0	0	0	1	1	1	0
OTU105	0	0	0	0	0	0	0	0	4	1	2	19	0	0	0	0	0	1	0	0	0	0	0	0	0	3	2	0	0	0	0	0	0	0	0	0	0	0	0	0	0	0	0	0	7	3	1	5	13
OTU106	0	0	0	0	2	0	0	1	0	0	1	1	491	889	802	724	0	0	0	1	8	7	3	7	551	496	495	514	0	0	0	0	1	2	0	0	1	0	0	0	0	0	0	0	1	1	1	0	0
OTU107	1	1	2	2	0	0	3	0	1	0	0	0	0	3	5	13	60	46	38	61	54	48	34	56	3	2	0	0	0	0	2	0	0	0	0	0	15	17	28	19	5	10	3	4	1	0	1	0	59
OTU108	1	2	0	1	2	1	2	0	2	6	3	0	13	16	18	0	12	11	5	14	1	4	6	3	1	2	2	0	269	249	231	355	5	3	9	3	2	7	5	3	13	25	26	22	4	4	10	5	39
OTU109	0	2	0	0	0	0	0	0	0	0	0	0	9	43	51	50	6	9	6	13	8	9	17	10	0	0	1	0	160	159	146	136	0	0	0	0	76	86	67	68	119	139	131	127	2	3	1	0	23
OTU110	0	0	0	0	0	0	0	0	0	0	0	0	0	0	0	0	0	0	0	0	11	7	4	3	0	0	2	0	25	27	13	54	0	0	0	0	123	62	95	112	2	7	8	2	0	0	0	0	0
OTU111	2	0	1	0	1	1	4	2	0	2	0	0	11	3	2	0	33	41	17	21	3	5	4	8	11	6	2	6	30	27	37	29	0	0	2	0	73	115	136	82	132	160	118	83	6	2	0	0	51
OTU112	0	0	0	0	0	0	1	0	0	0	0	0	48	28	38	28	6	3	2	0	5	6	5	10	2	0	0	0	441	291	298	145	1	0	0	0	1	2	2	2	19	14	14	6	0	0	0	0	24
OTU113	0	0	0	1	2	2	1	1	0	1	0	1	32	22	13	34	16	23	22	14	0	1	0	0	17	13	13	15	18	19	16	13	854	968	942	883	66	125	70	53	11	7	16	6	0	0	2	1	59
OTU114	0	1	1	1	0	0	0	0	0	0	0	0	25	30	28	30	0	0	0	0	0	0	0	0	1	0	0	0	0	0	0	0	0	0	0	0	0	0	0	0	0	0	0	0	3	4	12	1	0
OTU115	0	0	0	0	0	0	0	0	0	1	0	0	48	74	61	93	1	0	0	0	0	2	1	0	0	0	0	0	0	0	0	0	0	0	0	0	19	9	7	13	1	0	0	2	0	0	2	1	0
OTU116	4	6	4	5	130	182	128	107	50	47	62	60	11	6	2	0	125	75	97	99	36	35	27	42	8	12	15	9	12	13	9	29	11	5	16	9	1	11	5	7	4	3	5	1	52	65	44	63	286
OTU117	29	25	33	20	33	47	49	17	9	8	5	4	64	67	93	35	63	63	48	63	551	510	669	542	16	26	26	26	2	3	3	0	1	5	0	3	34	18	31	21	1	4	5	7	6	10	6	6	1
OTU118	76	72	86	94	197	249	251	203	316	333	263	216	0	0	0	0	14	35	13	39	0	2	0	4	0	0	0	0	139	221	133	138	0	0	0	0	0	0	2	0	2	2	7	2	449	438	709	398	4
OTU119	0	1	0	0	3	0	3	3	0	0	0	0	17	53	48	48	40	46	52	37	27	19	25	23	0	0	0	0	0	1	1	0	0	0	1	0	5	3	4	6	279	298	370	385	1	0	0	0	10
OTU120	56	58	44	41	20	7	19	21	66	70	35	50	5	4	0	0	56	51	43	66	16	17	10	12	1	1	0	1	69	83	87	38	1	0	1	0	20	36	39	43	58	76	72	57	5	11	6	10	1
OTU121	22	13	10	6	1	4	6	8	6	15	20	9	261	183	281	357	40	59	38	30	87	83	46	70	1	2	1	1	17	20	16	26	0	0	0	0	41	25	30	53	262	282	260	369	0	3	3	0	15
OTU122	1	0	1	2	0	1	1	0	0	0	0	0	0	0	0	0	25	28	86	37	1	1	3	0	1	0	0	0	0	0	0	0	0	0	0	0	0	0	0	0	0	3	0	0	0	0	0	0	11
OTU123	6	3	7	7	78	50	69	64	69	80	73	52	220	185	179	174	1	1	2	4	24	31	17	23	133	140	157	125	0	1	1	0	0	0	0	1	5	3	6	1	0	0	0	0	116	124	126	127	0
OTU124	7	7	6	3	61	61	81	90	84	93	105	81	142	127	114	132	2	2	3	3	31	32	20	37	151	156	141	137	0	0	0	0	1	0	0	0	4	4	13	2	1	0	0	0	139	119	146	126	3
OTU125	16	10	19	10	42	62	61	49	72	45	63	61	40	70	63	85	141	171	114	186	21	15	10	17	88	94	107	92	13	26	24	18	87	85	83	96	24	30	31	32	11	8	25	24	28	39	29	34	9
OTU126	0	0	1	0	0	0	0	0	0	0	0	0	0	2	1	0	11	11	9	15	2	1	0	1	0	0	0	2	10	9	10	15	0	0	0	0	11	9	25	17	118	111	111	131	0	0	0	0	156
OTU127	3	6	6	3	208	257	260	238	14	31	24	8	19	25	37	12	1	3	2	0	5	9	6	17	13	23	19	20	0	0	0	0	0	0	0	0	0	0	0	0	0	0	0	0	463	530	502	754	0
OTU128	101	145	174	103	353	342	381	312	198	266	162	75	24	15	49	48	0	0	0	3	0	0	0	0	0	0	0	0	0	0	0	0	0	0	0	0	2	0	1	0	0	0	0	1	552	769	586	609	0
OTU129	2	0	1	0	0	4	0	0	0	1	0	0	0	0	0	0	23	17	67	32	0	1	1	0	1	0	1	0	0	0	0	0	0	0	0	0	0	0	0	0	2	2	1	2	0	0	0	0	15
OTU130	126	100	109	133	41	39	42	22	12	18	9	8	631	500	686	682	1	1	0	0	0	0	0	0	0	0	0	1	0	0	0	0	1	0	0	0	4	2	3	0	3	0	0	0	36	37	67	45	1
OTU131	0	0	1	0	3	1	1	5	0	0	0	0	7	4	0	0	0	1	0	0	0	0	0	0	26	10	19	17	0	0	0	0	21	23	15	17	1	1	2	2	0	0	0	0	0	5	1	0	0
OTU132	0	0	0	1	0	1	2	0	1	0	2	0	21	13	45	5	2	0	1	0	542	556	605	625	37	30	28	21	38	100	50	23	0	0	1	0	2	0	1	2	0	0	0	0	5	1	0	1	0
OTU133	18	16	19	22	38	35	58	39	1	5	2	6	94	83	110	88	49	67	75	55	27	39	9	25	95	71	77	92	0	10	0	4	23	17	14	6	0	1	1	2	8	4	7	6	2	4	3	1	5
OTU134	31	13	21	20	191	231	161	183	203	103	57	99	21	31	20	28	13	7	11	10	38	36	23	41	71	87	59	88	17	9	5	4	6	1	5	1	57	26	46	33	12	15	5	5	134	106	165	139	117
OTU135	29	21	22	23	213	154	190	169	235	230	203	174	159	149	121	147	54	41	37	39	54	53	56	40	183	183	171	153	18	11	8	9	30	27	25	20	2	5	11	13	0	2	0	2	209	215	128	208	0
OTU136	0	0	0	0	1	3	5	5	46	36	39	47	0	0	1	0	8	5	1	9	0	1	0	0	5	1	3	2	48	51	43	27	0	0	0	0	5	7	7	3	4	3	7	5	20	15	10	9	667
OTU137	3	2	1	1	2	0	1	3	11	6	4	2	0	0	0	0	0	6	14	6	0	0	0	0	0	0	0	0	0	0	1	0	0	0	0	0	0	0	0	1	0	0	0	1	5	7	7	2	0
OTU138	2	0	1	1	0	0	0	0	0	0	1	2	28	39	66	60	34	64	45	70	1	0	1	1	0	5	0	1	22	13	12	2	0	0	0	2	2	5	2	0	21	42	33	22	7	1	1	0	0
OTU139	2	0	2	0	3	0	0	1	0	0	0	1	0	2	0	0	11	2	6	1	5	5	14	9	4	2	1	2	1	0	2	2	3	1	4	5	3	8	0	2	0	2	3	1	0	0	3	4	0
OTU140	15	17	14	8	44	89	63	71	47	44	30	24	15	2	5	1	69	55	43	111	13	24	20	31	12	21	18	12	6	7	5	8	19	17	19	29	43	49	54	60	7	10	6	4	27	29	43	32	5
OTU141	227	258	213	280	20	39	39	36	12	9	10	12	134	98	66	111	9	5	4	10	10	4	4	8	8	9	11	14	0	10	3	3	0	0	2	3	65	32	41	35	36	59	90	56	21	47	30	22	1
OTU142	0	0	0	0	9	2	5	6	12	18	10	27	94	39	24	0	92	58	120	81	2	2	1	2	0	0	0	0	24	20	30	33	0	1	0	0	0	1	3	1	11	9	8	13	0	0	0	0	11
OTU143	0	0	0	0	1	2	1	0	0	0	0	0	364	592	566	469	0	0	0	0	0	0	1	1	1	0	0	2	0	0	0	0	1	0	0	0	2	1	2	2	1	0	0	0	0	2	2	1	0
OTU144	14	20	23	20	52	44	103	54	1	2	5	7	100	63	62	100	47	81	85	60	5	9	11	14	131	117	152	145	0	5	0	3	30	29	29	24	1	3	0	1	7	6	1	8	3	5	0	2	4
OTU145	13	25	16	17	181	148	137	156	57	44	42	96	38	42	50	9	0	0	0	0	17	15	11	18	10	7	6	5	2	2	0	0	0	0	0	0	0	3	0	0	2	0	1	0	463	558	449	664	2
OTU146	304	350	281	224	9	11	8	14	4	8	3	12	23	10	21	19	6	3	3	12	24	3	11	4	0	1	1	2	24	19	22	11	24	23	27	35	3	0	3	1	4	2	4	1	4	2	2	3	1
OTU147	4	7	9	7	33	32	41	44	95	120	98	53	109	74	71	140	150	215	140	213	7	7	3	2	2	1	0	0	57	35	40	80	0	0	0	0	0	2	1	0	9	14	14	7	31	24	37	19	9
OTU148	0	0	0	0	0	0	0	0	0	0	0	0	0	0	0	0	7	6	9	11	1	0	0	2	0	0	1	0	0	1	0	0	3	6	1	4	0	2	1	1	1	4	4	0	0	0	1	0	13
OTU149	0	0	0	1	1	0	1	0	0	0	0	0	9	9	6	15	27	45	21	36	3	1	0	1	1	1	0	3	2	0	1	0	0	0	0	1	28	9	15	12	441	437	375	455	1	1	1	1	12
OTU150	0	1	0	0	1	2	1	1	1	1	1	1	9	12	2	9	6	8	1	9	4	14	12	13	6	11	10	5	71	48	72	52	6	7	3	2	73	52	57	63	9	5	11	11	2	7	5	7	74
OTU151	0	0	0	0	1	0	0	0	0	0	0	0	0	0	0	0	0	0	0	0	0	0	0	0	0	0	0	0	0	0	0	0	0	0	0	0	0	0	0	0	0	0	3	0	0	0	0	0	0
OTU152	0	1	0	0	0	0	0	0	0	0	0	0	0	0	0	11	5	2	1	3	0	0	0	2	0	0	0	0	0	2	0	0	0	0	0	0	0	0	0	0	1	2	0	0	0	0	0	0	0
OTU153	12	13	24	15	161	146	137	138	156	76	61	63	33	36	27	34	15	14	7	12	32	23	14	29	57	65	57	66	10	5	10	14	3	3	4	2	41	30	37	34	6	10	12	12	117	91	94	140	82
OTU154	1	0	2	1	0	1	0	0	0	1	3	0	8	7	17	0	19	27	19	26	2	11	5	5	2	3	8	7	10	25	23	20	1	1	0	0	48	75	79	50	84	103	73	74	1	2	3	1	27
OTU155	0	0	0	0	26	18	4	2	8	20	15	19	0	2	0	0	2	2	4	1	108	107	61	82	5	9	5	6	20	10	20	32	0	0	1	0	49	26	41	24	8	3	4	7	0	2	2	3	1
OTU156	0	0	0	0	0	1	0	0	0	1	0	0	15	49	58	24	45	44	46	36	3	4	2	2	0	2	1	3	15	8	21	6	0	0	0	1	3	2	6	2	47	45	76	64	4	1	0	0	0
OTU157	1	0	0	0	0	0	0	0	0	0	0	0	0	0	0	0	9	11	24	4	0	0	1	0	0	0	0	0	0	0	0	1	0	0	0	0	0	0	0	0	0	0	0	0	0	0	0	0	14
OTU158	1	1	1	1	20	31	36	52	0	0	0	0	3	4	12	0	18	11	27	15	0	1	0	0	22	30	26	43	3	0	1	2	204	189	135	113	1	5	8	5	0	0	0	0	15	8	20	12	0
OTU159	0	0	0	0	1	0	0	1	0	0	1	0	0	0	0	0	31	28	21	28	0	0	0	0	0	1	1	1	29	40	27	13	0	0	0	0	0	0	0	0	51	53	49	85	1	0	0	0	1
OTU160	5	4	5	8	19	20	21	5	48	20	48	81	36	3	5	22	5	4	1	6	3	2	2	3	49	33	40	47	45	48	37	79	78	70	67	77	18	21	28	22	6	12	7	9	3	2	2	5	5
OTU161	14	16	9	10	62	55	65	70	38	38	27	11	19	16	17	45	36	48	10	34	60	102	68	69	28	25	14	8	42	54	52	53	7	16	18	16	100	70	92	65	31	32	36	31	35	56	40	67	24
OTU162	1	0	1	0	0	0	0	1	1	0	0	1	68	91	24	36	0	2	1	2	0	0	0	0	155	202	183	198	0	0	0	0	8	15	12	10	0	1	0	0	0	0	0	0	10	5	19	8	0
OTU163	35	35	38	32	219	182	216	156	103	97	135	76	33	35	41	72	1	1	0	5	18	19	12	19	13	9	14	6	0	0	0	0	3	4	2	13	3	6	3	2	9	5	5	4	218	242	199	229	0
OTU164	1	1	0	0	1	0	1	1	0	0	1	0	34	38	16	12	10	4	5	11	26	19	19	22	10	13	11	12	66	82	93	153	4	1	0	3	87	81	59	81	7	2	5	5	4	4	4	5	33
OTU165	11	20	15	5	0	4	2	3	2	1	1	0	11	11	1	11	14	13	8	5	27	25	28	33	1	0	1	2	19	23	16	9	0	1	0	0	113	88	135	96	3	5	7	6	23	10	21	18	137
OTU166	10	1	3	2	18	3	19	12	0	1	0	0	4	7	1	24	19	12	28	38	14	10	9	9	8	9	15	5	14	13	12	23	6	4	3	4	15	15	17	29	7	9	1	5	4	11	5	9	1
OTU167	60	53	57	46	390	281	280	246	82	60	90	80	200	242	169	178	0	0	0	1	23	31	15	55	1	0	0	0	0	0	0	0	0	0	2	1	2	0	1	0	1	2	1	1	281	229	229	251	0
OTU168	24	8	2	6	20	28	19	44	139	122	108	136	74	32	14	35	20	20	12	30	4	6	7	6	18	24	14	17	10	4	13	1	2	3	2	2	111	81	93	131	39	35	25	57	122	103	80	81	95
OTU169	0	1	0	0	5	3	1	4	3	0	0	1	0	0	0	0	0	1	0	1	0	0	1	0	0	0	0	0	190	224	191	84	0	0	0	0	1	0	0	0	19	21	17	31	0	3	0	0	17
OTU170	15	9	10	5	0	0	0	0	2	2	5	0	9	0	7	0	147	121	111	104	5	1	5	3	0	1	1	1	16	37	15	15	0	0	0	0	52	58	44	60	3	8	6	12	0	0	0	0	1
OTU171	0	0	0	0	0	0	0	0	0	0	0	0	11	5	7	0	2	1	0	1	0	1	0	0	7	8	9	8	0	0	0	0	0	0	0	0	944	942	1556	1319	9	4	5	14	0	0	0	0	1
OTU172	7	5	4	4	28	35	39	40	10	11	4	9	4	2	4	0	5	7	8	11	0	1	0	0	37	48	36	53	15	19	18	33	22	17	11	13	5	7	3	5	2	1	1	0	21	8	10	19	8
OTU173	0	0	0	0	0	0	0	0	0	0	0	0	0	0	0	14	0	0	0	0	0	0	0	1	0	0	0	0	47	41	22	30	0	0	0	0	0	0	0	0	0	3	0	1	0	0	0	0	3
OTU174	0	0	0	1	0	1	0	0	1	0	0	0	0	2	6	12	0	0	5	1	0	0	0	0	0	0	0	0	7	10	2	4	227	214	132	98	11	12	8	14	4	4	2	2	0	2	0	0	0
OTU175	0	1	0	1	5	3	7	9	3	8	10	9	8	10	18	11	28	28	21	31	16	20	10	14	2	4	4	3	89	105	94	150	2	4	3	4	0	0	2	2	20	24	27	16	0	4	5	2	15
OTU176	1	2	1	3	5	5	2	1	2	2	0	0	1	2	1	1	31	28	16	39	1	2	1	0	5	4	3	3	48	84	37	33	0	0	0	0	1	0	0	2	1	1	3	1	3	0	1	0	0
OTU177	2	5	9	4	0	0	0	0	1	0	0	0	0	17	0	4	3	11	10	4	1	0	2	0	0	0	1	0	50	26	41	24	0	0	0	0	9	13	13	19	163	202	149	123	0	2	0	3	51
OTU178	0	0	0	0	0	0	0	0	1	0	0	1	0	5	0	0	7	5	5	13	10	9	5	7	16	11	13	6	6	6	5	3	175	193	177	165	2	13	5	3	0	1	1	0	0	1	6	3	4
OTU179	1	3	2	1	7	4	7	6	0	0	0	2	48	89	96	49	2	3	4	7	0	0	1	3	304	324	244	391	6	8	11	6	98	77	103	97	11	24	16	20	0	0	0	0	10	7	18	12	24
OTU180	138	127	135	122	84	70	107	89	27	56	28	37	6	0	0	2	7	1	0	3	0	1	0	2	0	0	0	0	12	13	22	13	0	0	0	0	4	5	4	0	69	95	88	73	32	31	42	18	0
OTU181	1	5	10	2	3	4	3	4	0	0	0	0	10	27	11	33	0	1	0	3	10	13	12	14	1	2	1	2	0	0	0	0	0	2	0	1	288	213	220	214	1	7	11	4	1	4	17	8	1
OTU182	6	7	5	8	154	189	220	166	0	2	1	2	9	8	15	32	8	11	3	15	2	5	0	2	0	0	0	0	2	0	3	4	0	0	0	0	7	7	5	3	162	126	130	181	14	7	32	10	63
OTU183	20	22	26	18	20	18	15	35	117	141	125	58	85	48	9	14	0	0	2	2	66	52	54	63	74	50	54	48	0	0	0	0	10	3	12	7	20	15	7	9	0	0	0	0	51	50	56	46	0
OTU184	2	2	0	2	0	4	0	1	4	2	3	0	0	0	0	0	0	0	1	0	0	0	0	0	0	0	0	0	0	0	0	0	0	0	0	0	0	0	0	1	0	5	1	0	0	2	1	2	0
OTU185	20	10	8	11	4	6	1	10	20	26	22	4	0	8	2	0	12	12	1	6	1	1	4	0	0	2	0	0	8	5	4	1	0	0	0	0	37	51	54	62	4	5	3	2	3	2	12	13	339
OTU186	2	1	0	1	7	2	1	8	0	0	0	0	0	0	0	8	7	5	4	7	3	0	1	2	0	0	0	0	0	0	0	0	0	0	0	0	0	0	0	0	0	0	1	0	17	12	6	7	0
OTU187	20	19	18	24	87	107	102	88	35	27	35	36	10	0	22	0	27	33	17	26	25	13	16	16	0	0	0	0	69	52	57	26	0	0	0	0	1	0	1	3	48	99	56	32	43	27	19	26	8
OTU188	1	1	2	2	3	9	16	6	0	0	0	0	12	21	32	30	32	42	32	44	9	15	13	8	53	59	59	69	12	4	9	7	19	18	13	8	37	32	27	25	19	27	10	20	5	7	29	7	58
OTU189	0	0	0	0	0	0	0	0	0	0	0	0	8	7	0	6	0	0	0	0	4	7	2	0	0	0	0	0	16	15	14	24	0	0	0	0	46	29	44	51	1	2	0	1	0	0	0	0	0
OTU190	0	0	0	0	0	0	0	0	0	0	0	0	0	0	0	0	0	0	0	0	0	0	0	0	2	1	0	0	18	10	7	19	0	0	0	0	0	2	0	0	1	1	0	2	1	1	0	0	0
OTU191	12	17	10	11	248	160	258	247	121	224	136	50	14	23	31	19	45	37	13	35	1	0	0	0	216	193	223	167	0	0	0	0	2	2	2	2	0	0	0	1	0	1	0	0	263	244	137	174	1
OTU192	6	9	7	4	11	13	13	13	10	7	8	11	24	11	7	10	17	20	12	11	15	13	19	17	2	6	2	5	29	18	22	25	9	3	1	5	86	164	83	94	18	16	17	21	23	44	30	29	32
OTU193	7	4	7	7	0	1	3	2	3	11	11	1	67	40	52	43	2	0	2	3	11	6	5	7	22	13	12	23	38	15	24	25	0	0	0	0	10	10	6	6	37	29	59	45	7	11	11	7	3
OTU194	3	7	5	6	42	33	39	27	6	0	2	0	8	12	37	7	3	1	5	4	4	0	2	0	6	7	2	2	6	6	6	9	12	9	16	11	5	2	2	6	4	1	2	6	17	15	17	10	10
OTU195	0	0	0	0	1	0	2	0	87	132	59	45	6	30	13	16	8	6	16	7	1	0	0	0	0	0	0	0	52	37	38	28	0	0	0	0	0	0	1	1	4	0	4	1	3	9	5	0	11
OTU196	1	2	1	0	3	0	2	3	10	1	2	4	16	8	0	0	86	50	25	47	4	4	6	1	14	11	7	6	22	33	29	26	27	30	33	46	55	99	77	69	13	13	25	11	3	13	13	13	56
OTU197	0	0	0	0	0	2	1	0	2	3	0	2	1	0	12	58	2	1	1	0	0	0	0	0	0	0	0	0	0	0	0	0	0	0	0	0	1	2	0	0	1	0	1	3	1	1	0	2	1
OTU198	20	11	6	6	37	28	38	34	7	8	9	6	63	105	46	57	2	5	1	6	120	107	134	92	52	43	55	62	22	23	13	30	4	2	1	0	91	67	85	86	12	12	7	14	48	50	47	38	8
OTU199	20	15	33	22	3	8	19	13	28	16	27	30	22	24	39	9	43	51	51	59	181	154	152	199	30	36	45	43	5	12	8	19	0	1	0	0	56	97	42	53	33	63	57	54	7	12	19	12	5
OTU200	82	77	112	57	0	3	3	4	0	0	0	0	0	0	4	0	2	1	2	0	2	7	8	6	0	0	0	0	51	58	44	68	0	0	0	0	0	0	0	0	70	95	49	64	0	1	0	0	6
OTU201	0	0	0	0	0	0	0	0	0	0	0	0	0	0	0	0	0	0	0	0	0	0	0	0	0	0	0	0	85	109	93	156	0	0	0	0	1	2	0	0	2	5	3	1	0	0	0	0	0
OTU202	1	0	3	2	1	1	0	1	0	0	0	0	6	23	10	12	7	5	1	7	10	10	13	9	6	14	12	6	44	48	53	45	2	2	3	0	57	56	55	76	3	1	4	7	1	4	8	1	13
OTU203	0	0	0	0	0	0	0	0	0	0	0	0	0	0	0	0	2	0	1	1	0	0	0	0	0	0	0	0	1	0	4	1	0	1	0	0	0	0	0	0	4	7	6	3	0	0	0	0	1
OTU204	0	0	0	0	1	0	1	1	0	0	0	0	21	33	38	65	436	521	486	404	7	22	13	9	78	123	75	77	0	0	1	0	0	0	1	0	0	0	0	0	0	0	0	0	2	0	0	2	0
OTU205	3	3	3	1	1	14	2	6	4	4	8	3	1	3	8	0	12	19	8	19	11	12	12	14	8	7	14	11	16	23	24	19	27	18	34	26	11	15	5	11	7	5	6	12	5	4	12	4	8
OTU206	6	3	10	9	3	5	7	6	43	36	59	16	14	2	34	18	6	5	8	9	90	74	83	72	15	12	6	7	47	36	47	37	2	1	0	1	254	147	168	182	14	33	24	40	6	7	6	4	3
OTU207	16	27	16	24	23	24	26	38	4	9	1	7	26	24	35	15	0	0	0	0	5	10	13	7	8	8	17	11	0	0	0	0	0	0	0	0	25	14	14	23	1	1	0	1	27	49	32	36	0
OTU208	0	1	1	0	0	0	0	1	2	0	2	0	0	7	0	16	0	0	0	0	0	0	0	1	0	0	0	0	74	57	167	54	0	0	0	0	3	0	2	0	1	0	0	0	1	2	14	1	1
OTU209	0	0	0	0	0	0	0	0	0	0	0	0	0	0	0	0	0	0	0	0	0	0	0	0	0	0	0	0	0	0	0	0	0	0	0	0	0	0	0	1	0	0	0	0	0	0	0	0	0
OTU210	14	12	15	14	123	133	116	87	117	128	124	125	67	49	66	62	22	29	20	21	22	33	22	30	94	93	86	88	11	5	2	2	11	14	15	15	2	2	3	5	0	1	0	0	96	109	87	112	1
OTU211	1	2	3	3	10	7	8	26	11	12	14	31	28	41	47	65	10	9	2	7	17	29	22	19	126	135	174	142	0	0	0	0	14	18	7	10	0	1	1	3	0	0	0	0	13	9	5	17	0
OTU212	9	15	10	5	21	21	18	28	16	27	13	18	4	7	19	7	26	12	20	16	9	5	4	1	6	11	7	5	9	18	10	6	40	46	44	41	20	27	23	19	17	6	9	8	18	20	12	26	24
OTU213	4	3	3	2	1	0	3	8	0	0	0	0	1	2	1	3	33	29	45	44	2	7	1	1	1	0	0	0	20	16	22	18	369	276	185	198	59	147	105	120	3	3	7	1	4	1	4	1	0
OTU214	1	1	0	0	0	0	1	0	0	0	0	0	0	0	1	0	56	54	98	91	4	7	4	3	1	2	0	1	6	4	2	1	37	41	37	50	106	158	197	229	6	8	6	10	0	0	1	0	2
OTU215	0	0	0	0	0	0	1	0	581	768	476	203	0	0	0	0	0	0	0	0	0	0	0	0	0	0	0	0	0	0	0	0	0	0	0	0	0	0	0	0	0	0	0	0	331	434	203	228	0
OTU216	0	0	1	0	0	0	0	0	0	0	0	0	0	0	0	5	4	0	1	2	3	3	1	5	0	0	0	0	6	5	8	12	0	0	0	0	11	12	13	13	152	187	160	241	0	0	0	0	184
OTU217	5	0	7	1	38	18	41	16	0	0	3	0	0	0	0	0	0	2	0	3	11	14	1	6	0	0	0	0	0	0	0	0	0	0	1	0	0	0	0	0	0	0	0	0	0	6	12	7	3
OTU218	0	0	0	0	0	0	0	0	0	0	0	0	4	8	5	11	168	216	194	170	21	15	21	13	1	0	1	2	4	3	0	0	0	0	0	0	4	2	1	5	115	117	108	89	0	0	0	0	3
OTU219	0	0	0	0	0	0	0	0	0	0	0	0	0	0	0	8	0	1	0	1	1	0	1	1	0	0	0	0	4	6	8	3	0	0	1	0	1	1	0	1	26	29	12	11	0	0	0	0	14
OTU220	0	0	0	0	12	4	1	1	0	0	0	0	3	9	0	0	1	0	0	0	20	14	17	7	0	0	0	0	0	0	0	0	0	1	5	1	134	186	206	188	8	7	5	10	4	5	16	5	1
OTU221	75	62	59	61	210	236	273	198	8	3	1	1	0	0	0	0	1	1	24	11	0	0	0	0	0	0	0	0	0	0	0	0	0	0	0	0	1	0	3	0	0	0	0	0	22	16	59	11	1
OTU222	1	0	0	0	20	8	7	6	0	0	0	0	82	41	59	51	0	0	0	0	5	8	10	8	230	230	253	272	0	3	2	0	36	29	17	18	0	1	0	0	0	0	1	0	3	3	15	2	0
OTU223	0	0	0	0	0	0	0	0	0	1	0	0	55	55	70	56	14	5	7	7	1	6	5	0	1	0	0	1	11	5	7	1	1	4	3	2	1	2	2	1	17	21	10	13	0	0	3	0	10
OTU224	21	32	24	27	120	143	119	122	26	24	26	16	269	245	261	261	0	0	0	0	0	0	0	0	0	0	0	0	0	0	0	0	0	0	0	0	0	0	1	0	0	0	0	1	259	192	215	172	0
OTU225	6	6	1	6	0	0	0	0	0	2	0	0	0	1	0	0	2	2	3	2	3	2	0	2	0	0	0	0	14	18	17	9	0	0	0	0	1	6	7	6	35	61	51	32	6	4	0	5	125
OTU226	9	11	10	10	128	114	101	112	96	124	141	81	63	90	72	65	29	21	17	29	21	16	14	12	88	84	71	69	9	4	8	5	10	19	11	14	9	4	9	3	0	2	0	0	84	93	98	96	1
OTU227	0	0	2	2	1	0	3	1	0	5	1	0	0	0	8	0	52	14	21	30	7	10	5	4	0	0	0	0	5	6	1	0	0	0	0	0	0	0	0	0	2	1	3	1	0	0	1	0	0
OTU228	1	0	1	0	1	1	3	3	4	5	1	0	13	13	20	4	6	6	8	6	10	21	12	17	21	21	28	17	5	4	2	2	2	3	5	5	22	21	29	24	1	5	10	2	12	14	6	5	100
OTU229	8	13	20	10	187	149	144	176	428	353	372	259	0	0	2	0	0	1	2	0	0	0	0	1	0	0	0	0	0	0	0	0	0	0	1	1	0	0	1	0	0	0	0	0	97	138	103	101	0
OTU230	0	0	0	0	0	0	0	0	0	0	0	0	0	0	0	0	21	29	13	38	0	0	0	0	0	0	2	0	11	12	14	21	0	0	0	0	0	0	0	0	0	0	0	0	0	0	0	0	1
OTU231	211	158	175	126	7	9	17	11	0	1	0	0	349	289	321	491	0	0	0	0	0	0	0	0	0	0	0	0	0	0	0	0	0	0	0	0	3	5	1	5	0	0	0	0	1	0	0	0	0
OTU232	0	0	0	0	1	0	0	0	1	0	0	0	56	48	56	69	0	0	0	0	0	0	0	0	0	0	0	0	0	0	0	0	0	0	0	0	0	1	0	0	2	1	2	0	29	39	113	26	0
OTU233	12	9	9	11	18	13	18	17	12	14	27	9	27	12	26	3	68	49	27	44	41	40	37	40	54	55	51	51	6	1	0	1	52	43	35	42	27	37	38	19	6	12	4	3	7	8	24	24	0
OTU234	0	0	0	0	0	0	1	0	0	0	0	0	0	0	0	0	6	9	7	16	4	0	0	1	0	0	0	0	0	0	0	0	1	0	0	0	0	0	0	0	0	0	0	0	0	0	0	0	6
OTU235	33	34	35	29	65	61	69	68	65	69	41	34	64	98	46	18	8	13	17	4	5	3	8	8	52	54	60	63	18	12	19	21	40	56	44	41	6	8	8	6	0	0	3	1	88	88	84	63	0
OTU236	1	0	1	1	0	0	0	2	0	2	3	1	0	5	4	3	7	5	6	7	0	0	1	0	0	0	0	0	30	56	26	30	0	0	1	0	2	2	4	5	18	36	23	37	2	5	3	5	5
OTU237	14	21	6	10	9	17	20	1	2	0	2	0	0	11	0	12	8	6	34	6	1	3	2	3	24	14	31	14	166	113	66	102	5	6	13	4	218	173	135	155	4	3	2	6	1	2	1	0	2
OTU238	44	57	52	35	16	39	38	28	5	4	7	2	0	0	0	0	17	28	13	21	0	0	0	0	0	0	2	0	3	5	7	9	0	0	0	0	0	0	0	0	10	9	5	3	135	89	105	75	1
OTU239	0	1	2	0	0	0	0	0	0	0	0	0	0	7	4	12	103	131	100	140	127	115	115	132	0	1	1	1	50	41	44	79	0	0	0	0	27	28	34	23	80	76	62	65	0	0	0	0	4
OTU240	21	24	25	26	5	1	8	2	3	0	3	2	0	1	3	1	3	2	13	4	3	1	2	1	1	0	0	0	27	54	23	30	2	5	10	0	4	1	5	2	1	2	4	3	6	3	7	1	2
OTU241	0	1	0	0	0	0	0	1	0	0	0	1	0	5	0	0	4	1	1	7	0	0	0	0	0	2	0	0	9	8	14	12	2	2	0	2	1	0	4	0	1	4	7	2	1	2	3	0	28
OTU242	7	1	7	2	0	0	0	0	1	0	1	1	0	0	4	0	0	0	0	1	0	0	0	1	0	0	0	0	0	1	1	0	0	0	0	0	31	57	55	66	1	1	1	1	0	3	3	2	8
OTU243	0	0	1	0	0	0	2	0	0	0	0	0	0	30	2	0	93	77	79	167	5	2	4	4	13	10	14	18	6	8	1	3	132	125	123	132	15	28	8	19	3	4	3	12	0	0	0	0	14
OTU244	3	5	5	4	14	17	11	10	3	4	4	0	5	20	20	2	16	22	20	29	14	7	4	4	41	51	45	45	10	12	13	17	3	6	3	3	283	163	192	189	9	3	7	6	20	2	4	15	3
OTU245	8	1	4	2	12	12	17	27	3	0	0	0	9	12	3	0	7	6	7	9	4	1	2	4	4	8	7	5	4	10	11	3	3	2	2	2	2	9	10	6	3	7	2	7	5	8	8	4	5
OTU246	1	2	1	2	2	2	4	5	21	22	21	25	0	13	20	4	0	0	0	0	0	0	0	0	0	0	0	0	0	0	0	0	0	0	0	0	0	0	0	0	0	0	0	0	8	4	8	4	0
OTU247	2	2	1	0	1	0	8	2	0	0	1	0	55	15	44	18	1	2	0	7	0	2	0	1	25	30	21	32	31	31	33	8	23	13	21	14	62	87	68	61	64	98	69	47	3	2	0	0	17
OTU248	3	3	1	1	55	36	22	25	2	0	0	1	0	0	0	0	0	0	0	0	0	0	0	0	25	29	37	19	0	0	0	0	0	0	0	0	0	0	0	0	0	0	0	0	457	427	326	724	0
OTU249	32	19	28	22	102	65	61	89	45	51	89	50	39	40	47	46	0	0	0	1	16	9	6	13	6	7	9	4	0	0	0	0	4	5	1	4	5	1	1	2	0	0	0	1	148	140	97	159	0
OTU250	31	32	28	35	422	432	394	319	25	39	29	23	0	3	0	0	3	4	0	5	1	0	1	1	0	0	0	0	0	0	0	0	0	0	0	0	1	1	1	0	53	47	47	114	93	113	131	112	16
OTU251	3	8	3	2	40	19	22	22	1	0	0	0	26	34	34	44	39	31	42	38	9	6	10	11	25	22	28	19	144	149	117	89	1	0	0	4	1	0	0	1	2	5	7	2	7	9	5	2	0
OTU252	0	0	0	0	0	0	0	0	0	0	0	1	64	28	35	42	0	0	0	0	19	25	21	27	20	17	15	14	0	2	0	1	0	0	0	0	0	0	0	0	2	0	0	0	0	0	0	0	0
OTU253	0	0	0	0	0	0	0	0	0	0	0	0	25	24	4	12	168	250	73	185	22	22	23	17	0	1	0	0	0	1	1	0	0	0	0	0	0	1	1	1	0	1	0	0	0	0	0	0	0
OTU254	9	11	6	11	0	1	1	0	1	0	0	0	3	7	6	0	0	0	0	0	18	12	13	10	5	4	3	5	0	0	0	0	0	0	0	0	2	0	0	0	0	1	1	0	0	0	0	0	0
OTU255	0	0	0	0	0	0	0	0	0	0	0	0	20	5	14	6	0	1	0	0	0	0	0	0	0	0	0	0	13	19	19	14	0	0	0	0	0	0	6	4	62	65	61	98	0	0	0	0	27
OTU256	2	0	3	0	0	0	1	0	3	0	2	0	19	16	0	3	17	18	29	25	9	10	7	4	12	30	18	24	23	21	24	28	3	2	2	3	4	5	3	2	6	10	5	2	2	5	9	13	6
OTU257	0	0	0	0	0	0	0	0	0	0	0	0	115	123	123	98	0	0	0	0	1	0	0	0	407	397	376	462	0	0	0	0	22	39	23	16	0	0	0	0	0	0	0	0	0	1	4	0	0
OTU258	2	9	3	0	4	2	1	3	5	7	0	2	17	1	15	7	6	9	4	17	25	32	18	25	56	44	51	35	0	2	2	0	21	17	17	10	9	3	17	6	2	1	1	0	7	9	4	10	0
OTU259	5	8	6	8	14	3	6	6	14	17	20	3	58	17	17	7	3	0	0	0	1	0	3	5	39	45	30	32	7	18	23	13	8	13	10	6	132	115	107	94	1	2	3	3	2	7	9	16	0
OTU260	7	15	10	11	85	53	72	57	8	11	11	5	0	0	0	0	0	0	0	0	3	3	1	3	3	8	2	2	579	374	297	229	0	1	1	0	0	0	0	0	0	0	0	0	0	2	15	0	0
OTU261	3	0	1	0	4	2	7	4	2	2	1	1	0	0	0	0	1	2	5	3	2	0	0	0	0	0	0	0	19	19	22	27	0	0	0	0	1	3	3	4	73	137	120	95	3	1	0	0	0
OTU262	46	63	45	54	150	109	113	96	97	86	116	63	53	52	28	90	0	0	0	0	1	0	0	0	0	0	1	0	0	0	0	0	1	3	7	0	0	1	0	3	0	0	0	0	189	198	204	169	0
OTU263	5	4	8	2	22	65	32	33	0	0	0	2	14	3	8	3	29	36	19	27	10	10	14	3	7	17	14	9	8	2	1	5	2	1	0	5	0	4	1	2	1	2	1	2	15	8	20	8	3
OTU264	8	8	1	4	26	16	32	14	51	32	13	15	7	0	9	23	8	6	12	9	26	26	15	21	18	18	12	9	13	10	15	18	2	0	3	0	16	9	12	20	12	3	7	6	38	25	40	44	17
OTU265	0	0	0	1	0	0	0	0	0	0	0	0	17	8	27	23	36	30	34	39	0	1	0	1	2	0	0	1	0	3	0	0	0	0	0	0	4	0	0	0	4	9	6	9	0	0	0	0	1
OTU266	0	0	2	1	2	1	1	3	10	20	12	0	0	0	4	0	5	8	2	5	4	4	0	2	0	0	1	0	28	48	39	53	0	6	2	2	1	0	1	2	2	3	6	4	17	17	16	24	0
OTU267	49	67	87	52	60	40	88	62	53	77	50	36	68	28	31	44	50	32	25	46	2	0	0	0	2	3	0	2	0	1	1	0	0	0	0	0	2	0	0	0	2	1	4	2	76	69	84	44	0
OTU268	0	0	0	0	0	0	0	0	0	0	0	0	0	0	0	0	0	0	0	0	0	0	0	0	0	0	0	0	0	0	0	0	0	0	0	0	0	0	0	0	0	0	0	0	0	0	0	0	0
OTU269	0	0	0	0	0	0	0	0	0	0	0	0	0	0	0	0	2	0	1	0	0	0	0	0	0	0	0	0	3	4	4	5	0	0	0	0	0	0	0	0	0	0	0	0	2	0	0	0	1
OTU270	2	1	1	0	8	4	9	13	1	4	1	0	0	0	0	0	1	1	3	0	3	1	2	1	8	8	7	0	108	137	171	98	1	1	0	0	12	14	13	25	1	0	1	0	3	6	4	4	0
OTU271	0	1	1	0	0	0	0	0	0	0	0	0	0	0	0	0	0	0	0	0	0	0	0	0	0	0	0	0	0	4	1	1	0	0	0	0	12	5	10	5	0	0	0	0	0	0	0	0	0
OTU272	5	5	2	3	32	54	58	78	0	0	0	2	0	0	0	0	0	0	0	0	0	0	0	0	0	0	0	0	1	1	1	0	0	0	0	0	18	21	34	21	27	35	59	24	8	8	26	1	0
OTU273	0	0	1	0	0	4	1	0	0	1	0	0	13	6	0	3	0	1	0	3	0	0	0	0	0	1	0	1	15	7	9	11	183	172	250	242	11	27	9	13	9	3	8	8	3	3	4	1	0
OTU274	4	4	8	9	29	61	35	25	20	8	13	10	14	18	23	5	4	0	0	1	25	23	15	18	21	23	37	21	3	3	1	3	14	10	10	16	0	0	0	0	0	4	1	0	59	37	67	50	0
OTU275	4	6	7	5	0	1	2	0	0	0	0	0	5	0	1	37	4	3	3	1	0	0	0	0	0	0	0	0	15	9	6	17	0	0	0	0	10	15	7	4	63	92	54	45	3	0	0	1	59
OTU276	0	0	1	1	0	8	2	0	0	7	0	0	0	7	1	19	4	11	6	12	0	3	1	1	0	0	0	0	6	27	8	15	1	0	3	0	3	4	3	4	21	26	39	31	3	8	1	3	4
OTU277	1	0	0	0	2	1	2	1	1	0	0	1	0	13	19	0	65	45	43	42	0	0	2	1	3	0	2	1	4	5	7	16	0	0	0	0	6	5	19	8	33	60	39	42	0	0	0	0	80
OTU278	23	17	28	10	27	14	18	21	0	0	0	0	19	16	7	22	0	0	0	2	0	2	0	1	8	14	21	15	0	0	0	0	0	1	1	0	17	16	22	13	3	3	4	2	254	206	157	226	1
OTU279	0	0	1	1	0	0	0	0	1	0	0	1	12	11	17	19	3	6	1	5	1	3	1	4	94	106	101	81	2	1	0	0	5	7	14	16	22	14	17	8	7	5	0	2	0	1	1	0	0
OTU280	8	8	9	5	2	5	6	8	3	12	2	3	0	0	0	0	1	3	1	0	0	0	0	0	0	0	0	0	0	0	0	0	0	0	0	0	0	0	0	0	0	0	0	0	5	2	3	2	0
OTU281	3	1	4	0	0	1	1	1	2	0	3	1	1	0	7	7	3	3	1	9	4	8	8	17	0	0	0	0	6	11	5	6	1	0	0	0	26	14	12	17	26	11	6	7	1	3	5	1	3
OTU282	0	0	0	0	1	5	2	5	4	1	8	3	84	46	55	60	0	1	0	0	4	4	2	3	470	332	266	306	0	0	0	0	8	9	3	4	0	1	1	0	0	0	0	0	7	4	7	2	0
OTU283	213	231	278	184	0	3	0	1	94	65	80	247	7	9	7	16	0	0	0	0	0	0	0	0	0	0	0	0	2	0	1	0	0	0	0	0	2	0	0	0	0	1	0	1	0	0	0	0	3
OTU284	0	0	0	0	3	2	2	1	1	0	2	2	0	6	2	0	9	24	14	33	1	0	0	0	14	23	23	17	19	6	7	2	0	0	0	0	6	0	4	1	7	11	8	9	2	1	5	2	3
OTU285	1	0	0	0	0	0	0	0	0	0	0	2	89	81	57	80	0	0	0	0	1	0	2	0	320	322	322	330	0	0	0	0	7	6	10	8	0	2	0	0	0	0	0	0	0	0	1	2	0
OTU286	3	0	1	1	32	24	27	27	74	79	65	43	69	50	28	51	15	12	9	14	3	1	1	0	0	1	0	0	8	2	13	18	0	0	0	0	0	0	0	0	1	0	1	0	35	27	28	17	0
OTU287	2	0	0	0	0	0	1	0	0	1	1	0	0	0	0	0	1	3	1	10	1	2	2	0	0	0	0	0	9	4	21	6	0	0	0	0	1	2	0	3	17	31	26	27	0	2	2	0	3
OTU288	0	0	0	0	0	0	0	1	0	0	1	1	0	0	2	0	2	2	3	3	0	2	2	0	1	0	0	0	0	0	1	1	0	0	0	0	491	435	655	630	7	9	6	12	0	0	0	0	1
OTU289	18	7	13	4	23	29	35	24	4	4	2	15	0	16	0	11	1	4	3	1	12	14	19	18	17	13	10	16	6	3	0	3	1	1	0	0	20	4	11	7	1	1	7	2	127	110	235	145	14
OTU290	4	8	11	13	41	31	16	30	38	34	27	24	31	22	25	48	1	0	0	0	25	20	19	13	10	16	29	23	0	0	3	0	4	4	4	6	30	49	40	46	0	2	4	1	97	85	120	112	0
OTU291	5	3	1	1	0	2	2	2	0	0	0	0	6	2	2	8	25	14	3	15	2	1	4	1	0	2	0	2	5	12	5	4	0	0	0	0	59	26	41	23	14	9	15	13	3	0	0	0	0
OTU292	93	68	115	47	1	4	1	3	0	0	0	0	0	0	2	0	0	1	1	2	0	5	3	0	0	0	0	0	28	29	18	51	0	0	0	0	0	0	0	0	36	64	32	21	0	0	1	0	5
OTU293	4	2	2	2	8	6	5	2	7	3	11	3	0	8	5	6	14	7	2	4	7	3	1	1	11	17	14	18	37	32	29	30	2	2	3	1	0	3	1	4	2	3	3	5	53	32	33	43	2
OTU294	0	1	1	0	0	1	0	0	0	0	0	0	0	0	0	0	2	1	1	2	1	0	0	1	0	1	0	6	6	0	0	0	0	0	0	0	6	10	9	9	0	0	0	0	0	1	0	2	1
OTU295	15	32	36	37	1	0	0	0	0	0	0	0	11	17	0	0	127	197	338	328	6	5	2	7	0	0	0	0	67	60	98	59	0	0	0	0	3	0	1	0	6	4	7	3	0	0	0	0	1
OTU296	1	1	0	1	1	0	0	1	5	1	1	2	0	0	1	0	4	0	1	1	2	1	1	1	0	0	0	0	25	20	11	17	10	8	13	8	21	16	24	22	9	15	13	15	1	8	3	5	2
OTU297	0	0	0	0	0	0	0	0	0	0	0	0	4	0	0	0	86	51	38	48	1	1	1	1	0	1	0	3	0	0	0	0	1	2	1	2	12	12	10	14	0	0	0	2	0	0	0	1	87
OTU298	0	0	0	0	0	0	0	2	0	0	0	0	0	1	1	0	0	1	0	2	15	4	16	10	0	0	0	0	0	0	1	0	0	0	0	0	0	0	2	0	7	6	6	4	3	0	0	0	0
OTU299	0	0	0	0	1	0	0	1	0	0	0	0	0	0	0	0	0	1	0	0	0	0	0	0	3	1	0	0	0	0	0	0	6	8	6	4	0	0	0	0	0	0	0	0	0	0	0	0	0
OTU300	5	2	5	1	4	5	17	7	190	243	243	311	22	4	1	11	0	0	0	0	10	7	3	1	87	79	50	57	0	1	0	0	25	28	29	17	18	19	35	25	0	2	0	0	17	16	19	16	0
OTU301	10	9	3	6	74	65	60	51	78	90	90	73	60	40	46	41	17	17	8	18	13	24	10	11	51	53	64	47	7	2	3	3	9	13	9	9	1	2	4	3	0	1	1	0	76	58	60	71	0
OTU302	26	26	20	22	81	69	67	73	92	48	72	170	4	6	0	0	0	0	0	1	7	11	6	1	0	5	3	8	35	29	20	23	0	0	0	0	1	3	0	1	2	7	0	4	64	88	147	93	2
OTU303	2	3	1	3	12	17	15	31	13	11	6	9	42	73	66	53	8	9	2	3	0	1	1	0	2	2	0	1	22	46	45	26	3	2	2	3	2	0	0	0	1	1	1	4	5	1	2	10	3
OTU304	0	0	0	0	0	1	0	0	0	0	0	0	0	15	0	0	56	20	82	58	7	0	2	0	0	0	0	0	4	0	2	0	0	0	0	0	2	1	1	0	127	107	125	89	0	0	0	0	131
OTU305	0	0	0	0	0	0	0	0	0	0	0	0	0	0	0	0	0	0	2	0	0	0	0	0	0	0	0	0	0	0	0	1	0	0	0	0	50	41	47	48	58	66	143	39	6	2	0	0	0
OTU306	7	5	4	10	16	33	30	19	4	6	9	7	168	34	62	136	2	9	1	6	10	14	13	16	4	2	0	1	0	1	3	1	2	0	2	0	13	14	13	14	1	3	1	0	23	30	24	24	4
OTU307	2	9	4	6	0	0	0	0	0	2	1	1	4	24	26	3	8	5	1	6	0	0	1	0	4	18	3	6	4	6	7	8	259	230	228	255	3	5	4	7	2	1	5	1	0	0	0	1	0
OTU308	0	0	0	0	0	0	0	0	0	0	0	0	7	13	0	1	130	210	71	152	3	7	8	4	0	1	0	2	0	0	0	0	0	1	0	0	0	0	0	1	0	0	1	0	0	0	0	0	0
OTU309	2	1	0	1	17	19	13	14	9	6	5	3	12	8	14	15	13	8	9	20	3	3	2	10	19	11	13	14	26	47	30	15	10	8	6	8	30	22	21	25	9	12	3	5	2	1	3	1	3
OTU310	7	11	4	5	2	1	2	2	0	0	0	2	1	0	1	0	3	4	3	2	0	0	1	0	0	0	0	0	5	6	1	5	0	0	2	2	8	16	9	11	5	17	5	4	0	1	0	0	8
OTU311	1	1	0	0	1	0	0	2	0	0	0	0	17	14	5	5	3	4	0	2	6	3	10	5	5	5	6	8	20	29	26	31	1	0	0	2	33	31	29	29	1	2	2	2	2	1	0	1	4
OTU312	0	0	0	0	0	0	2	0	0	0	0	0	0	24	20	0	0	0	0	0	0	0	1	0	0	0	0	0	0	0	0	0	0	0	0	0	0	0	0	0	0	0	0	0	4	0	0	0	0
OTU313	22	26	16	13	141	273	202	163	0	5	3	1	0	5	0	0	21	7	22	13	0	0	0	0	3	2	3	0	0	0	0	0	2	0	0	2	0	0	0	0	0	0	0	0	1	1	5	0	0
OTU314	0	0	0	0	0	0	0	0	0	0	0	0	186	162	138	210	0	0	0	0	2	3	0	2	1	3	3	1	0	0	0	0	0	0	0	0	3	4	8	1	0	0	0	0	0	0	0	0	0
OTU315	0	0	1	0	52	86	72	193	2	0	2	6	0	0	18	0	0	0	1	0	0	2	0	0	0	0	0	0	2	1	2	1	0	0	0	0	1	2	0	0	5	8	19	4	0	0	0	4	3
OTU316	0	0	2	0	3	0	0	0	1	0	0	0	83	40	35	46	34	34	36	28	4	2	6	6	13	13	14	13	0	0	0	0	0	0	0	0	0	1	0	2	2	0	3	0	0	0	0	5	0
OTU317	0	0	0	0	0	0	0	0	0	0	0	0	17	17	9	11	2	2	1	4	189	210	182	191	24	23	21	21	6	21	3	6	0	0	0	1	0	0	1	1	0	0	1	0	0	2	0	0	0
OTU318	0	1	0	0	2	0	3	1	0	3	0	1	12	12	2	2	1	4	0	5	8	8	10	3	4	3	4	7	23	25	32	18	2	0	0	1	33	30	26	47	3	2	1	0	1	1	1	2	12
OTU319	6	5	8	4	3	9	12	12	46	39	69	20	13	3	9	19	8	2	13	9	87	81	108	86	15	11	6	15	3	0	3	2	1	0	1	1	6	1	0	0	2	0	2	2	5	8	13	5	0
OTU320	9	3	2	1	0	1	0	0	0	0	0	0	0	0	0	0	4	0	1	0	0	0	1	0	0	0	0	0	7	6	9	3	0	0	0	0	24	9	24	13	3	8	3	5	0	0	0	1	3
OTU321	0	1	0	0	2	0	0	1	1	6	7	6	15	12	31	17	1	1	0	2	3	0	0	0	6	8	3	9	16	26	16	25	0	1	0	0	12	12	15	15	15	10	18	14	2	1	1	4	2
OTU322	0	0	0	0	0	0	0	0	0	0	0	0	0	0	0	0	0	0	0	0	0	1	1	0	4	16	3	9	0	0	0	0	0	0	0	0	0	0	0	0	0	0	0	0	0	0	0	0	0
OTU323	3	4	6	2	7	10	3	5	9	4	2	4	5	3	2	7	10	10	11	13	5	8	9	8	1	1	0	1	8	6	12	6	3	4	5	1	55	90	54	49	10	17	8	14	11	19	11	13	18
OTU324	17	11	18	7	3	5	1	5	1	2	4	1	1	1	2	0	1	2	4	3	0	0	1	0	0	0	0	0	18	34	13	28	3	1	1	5	0	3	1	1	2	2	2	0	1	3	5	0	3
OTU325	0	0	0	0	0	0	0	0	0	0	0	0	0	0	0	0	1	0	0	0	0	0	0	0	0	0	0	0	57	64	65	43	0	0	1	0	39	30	49	43	3	1	0	1	0	0	0	0	0
OTU326	8	5	5	1	25	33	35	40	8	8	11	29	35	16	13	3	6	2	0	4	3	5	8	4	51	44	46	34	12	17	7	20	158	165	102	123	14	12	16	7	0	0	1	2	42	27	27	45	1
OTU327	4	5	2	2	5	6	4	7	0	0	1	1	0	49	28	21	5	0	3	2	0	2	1	4	5	3	2	3	0	0	2	1	7	18	25	17	1	7	8	5	7	7	7	7	3	2	1	2	32
OTU328	0	0	1	4	11	9	20	11	64	34	44	17	0	4	8	0	10	7	8	13	2	1	0	0	9	9	26	18	0	0	1	0	61	62	47	46	0	0	2	1	0	0	1	0	22	18	24	34	4
OTU329	1	1	4	5	0	0	0	0	0	0	0	0	1	6	3	9	0	1	1	0	0	0	0	0	1	0	0	0	18	12	7	11	0	0	0	0	9	8	5	6	51	110	81	65	0	1	1	2	31
OTU330	0	1	0	0	0	0	0	0	0	0	0	0	0	0	0	0	0	0	0	0	0	0	0	0	0	0	0	0	2	9	10	3	0	0	0	0	0	0	0	0	0	0	0	0	0	0	0	0	0
OTU331	0	0	0	0	0	0	0	0	0	0	0	0	15	54	24	14	32	28	25	37	2	1	3	1	36	40	44	60	5	2	5	3	102	113	118	104	16	26	9	11	3	0	4	9	0	1	4	1	32
OTU332	11	6	8	5	9	14	6	19	0	0	0	0	1	0	2	3	0	0	4	4	0	0	1	0	0	0	0	0	10	15	2	23	0	1	2	0	0	2	5	2	2	5	2	3	10	12	21	14	4
OTU333	64	89	66	57	40	25	25	30	1	3	11	4	12	0	0	0	0	0	0	0	0	0	0	0	0	0	0	0	0	0	0	0	0	0	0	0	0	0	0	0	0	0	0	0	223	248	224	351	0
OTU334	20	19	15	13	3	2	3	2	2	2	0	1	0	1	20	25	12	13	11	17	6	4	5	5	0	2	1	3	43	38	35	39	0	0	0	0	2	0	2	0	4	5	8	3	11	4	4	1	9
OTU335	3	4	6	1	6	13	1	5	1	1	0	1	11	0	9	0	0	1	0	1	0	0	0	1	4	5	3	4	8	5	6	0	0	0	0	0	7	6	7	1	0	0	0	0	29	19	42	24	2
OTU336	6	6	8	4	91	114	119	136	306	155	159	76	0	0	7	0	0	0	0	0	0	0	0	0	3	2	11	4	0	0	0	0	0	0	1	0	0	0	0	0	0	0	0	0	84	88	146	84	0
OTU337	0	1	0	1	3	0	0	0	0	1	7	0	35	0	5	17	15	10	5	20	2	0	4	4	4	1	2	11	3	6	3	7	0	1	0	0	21	10	18	10	15	9	9	16	1	1	5	0	9
OTU338	6	3	1	9	1	1	0	0	89	36	51	35	0	0	0	0	0	0	0	0	0	0	0	0	0	0	0	0	0	0	0	0	0	0	0	0	0	0	0	0	0	0	0	0	5	15	55	6	0
OTU339	0	0	0	0	0	1	0	0	0	1	0	0	0	13	4	34	16	19	13	14	1	3	5	1	0	0	4	0	7	14	17	6	0	0	0	1	12	7	8	0	5	8	15	11	0	1	0	0	73
OTU340	1	0	1	1	10	15	12	11	0	0	2	0	6	5	7	2	4	2	3	1	15	12	12	8	15	10	11	10	0	1	3	0	0	3	2	0	5	7	8	12	0	0	0	2	2	4	7	1	0
OTU341	0	0	0	0	0	0	0	0	0	0	0	0	0	4	0	0	22	22	16	18	0	0	0	0	0	0	0	0	6	5	7	16	0	0	0	0	4	2	4	0	133	148	132	83	0	0	0	0	1
OTU342	18	10	15	10	16	24	18	31	4	6	3	1	0	0	0	0	4	11	2	5	0	0	0	0	0	1	0	0	0	0	0	0	0	0	0	0	1	0	0	0	0	0	0	0	2	2	0	2	0
OTU343	1	1	2	2	18	44	31	34	1	3	2	1	0	3	0	0	2	12	2	0	4	2	0	0	3	8	5	1	2	0	0	1	1	1	1	0	1	3	0	0	0	0	1	0	14	8	7	7	2
OTU344	2	2	2	0	2	0	2	0	0	1	0	1	7	16	0	4	2	7	1	2	180	178	227	166	3	8	6	5	1	2	5	0	2	2	1	0	11	5	10	15	5	4	5	3	2	0	2	6	1
OTU345	7	5	6	3	42	56	50	52	19	5	8	5	22	17	2	27	2	2	0	3	15	13	8	11	8	9	15	9	0	0	0	0	13	17	21	21	0	0	0	1	0	0	0	0	13	24	26	16	0
OTU346	1	2	3	1	27	34	22	17	15	9	9	3	17	4	16	5	0	0	0	0	0	0	0	0	0	3	0	0	10	4	1	0	2	1	1	5	2	0	1	3	2	0	1	0	145	164	443	158	10
OTU347	0	0	0	0	0	0	0	0	0	0	0	0	0	0	0	0	8	7	12	4	0	1	0	0	0	0	0	0	31	34	21	35	5	5	7	5	0	0	0	0	20	39	20	23	0	0	0	0	1
OTU348	0	0	0	0	0	0	0	0	0	0	0	0	0	0	6	0	0	0	0	0	0	0	0	0	0	0	0	0	0	0	0	0	0	0	0	0	0	0	0	0	0	0	0	0	0	0	0	0	14
OTU349	0	0	0	0	1	4	1	2	0	0	1	0	0	0	0	0	1	0	0	0	0	0	0	0	0	0	1	0	0	0	0	0	5	6	6	1	0	0	0	0	0	0	1	0	0	0	0	0	0
OTU350	11	14	12	10	63	60	91	106	171	203	147	93	0	0	1	0	1	2	3	2	0	0	0	0	0	0	0	0	1	0	2	2	0	1	0	0	0	0	0	0	3	0	0	0	63	62	44	56	1
OTU351	10	12	4	6	50	50	53	51	55	62	46	36	36	38	41	44	19	17	19	9	37	53	35	38	43	40	30	31	1	6	1	1	8	5	9	6	1	1	2	0	0	2	0	0	44	28	34	36	0
OTU352	0	0	0	0	0	0	0	0	0	0	0	0	125	31	87	149	1	1	1	2	1	0	2	1	4	6	4	2	0	0	0	0	14	11	8	11	0	0	1	0	0	0	1	0	0	0	0	0	0
OTU353	1	2	0	0	0	1	0	0	0	0	0	0	0	1	6	1	91	49	22	66	1	1	0	0	6	10	9	17	0	0	0	0	0	0	0	0	33	39	70	35	0	0	1	0	5	7	6	4	0
OTU354	0	0	0	0	0	0	0	0	0	0	0	0	0	0	0	0	0	0	0	0	0	0	0	0	0	0	0	0	0	0	0	0	0	0	0	0	15	13	16	20	0	0	0	0	0	0	0	0	19
OTU355	0	0	1	1	0	1	1	4	0	0	1	0	7	0	0	4	1	4	2	4	3	2	2	2	4	2	0	2	57	65	76	37	1	2	1	0	2	2	2	2	20	10	19	22	2	0	0	1	1
OTU356	0	0	0	0	1	0	0	0	1	0	1	1	18	25	50	24	1	7	1	3	1	1	1	2	72	53	66	55	1	0	1	0	5	2	9	7	7	18	12	11	2	8	4	3	0	0	3	1	0
OTU357	0	2	3	0	5	9	16	6	16	28	33	34	0	0	0	10	14	8	15	17	10	7	6	2	1	2	1	1	37	21	53	41	1	0	4	0	26	10	14	11	0	0	2	7	33	11	25	22	90
OTU358	1	0	1	3	0	0	0	0	1	3	2	0	0	0	0	0	12	9	6	11	3	3	0	3	0	0	0	0	22	20	31	23	0	0	0	0	5	3	6	5	5	4	3	3	4	5	12	5	3
OTU359	0	0	0	0	1	0	0	0	2	4	0	2	0	0	3	0	20	18	6	20	0	1	0	2	0	1	1	0	4	6	5	6	3	2	4	3	1	4	0	2	4	3	3	3	0	2	1	2	22
OTU360	0	0	0	0	8	5	6	3	1	0	0	0	0	0	0	0	87	64	33	49	0	0	0	1	1	0	0	1	0	0	0	0	0	0	0	0	0	0	0	0	0	0	0	0	20	13	11	15	0
OTU361	0	0	0	0	0	0	0	0	0	0	0	0	28	16	27	30	0	0	0	0	20	19	19	23	11	5	7	4	0	1	0	1	0	0	0	0	0	0	0	1	0	0	0	0	0	0	0	0	0
OTU362	3	3	6	6	59	54	44	42	65	58	61	72	26	30	32	16	16	12	8	7	16	8	9	12	37	39	39	40	5	4	5	4	11	4	11	4	1	2	1	1	0	0	0	0	62	54	52	44	0
OTU363	0	0	0	0	0	0	0	0	0	0	0	0	0	0	0	0	0	0	0	0	0	0	3	0	0	0	0	0	0	0	0	0	0	0	0	0	0	0	0	0	0	0	0	0	0	0	0	0	0
OTU364	6	3	10	2	3	3	4	2	2	3	6	1	16	19	31	3	10	8	9	10	3	0	0	2	1	5	0	3	1	12	8	5	0	0	0	0	8	5	3	8	4	3	8	4	1	1	1	3	4
OTU365	0	0	0	0	0	0	0	0	0	0	0	0	0	0	0	0	0	0	0	0	0	0	0	0	0	0	0	0	0	0	0	0	0	0	0	0	0	0	0	0	0	0	0	0	0	0	0	0	0
OTU366	2	0	3	2	2	1	8	2	0	0	1	9	21	5	9	3	0	0	0	0	0	3	0	0	0	3	8	0	0	3	0	0	5	2	7	4	24	17	21	30	4	0	4	1	31	30	27	30	1
OTU367	0	0	1	0	0	0	0	0	0	1	0	0	8	3	5	3	3	1	1	2	7	7	8	3	10	6	9	5	25	25	24	12	1	0	0	1	30	17	30	44	2	0	2	1	0	0	3	1	6
OTU368	0	1	0	0	1	0	2	2	1	0	0	1	12	36	47	52	3	2	4	2	7	7	10	8	10	6	11	8	2	0	1	0	1	1	0	2	16	20	19	8	1	3	4	3	6	6	3	1	31
OTU369	6	3	7	3	32	25	26	21	30	45	54	20	39	23	38	28	0	0	1	1	0	1	0	0	2	2	1	2	0	0	0	0	0	0	0	0	0	0	0	0	1	0	0	0	15	16	23	13	0
OTU370	0	0	0	0	0	0	0	0	0	0	0	0	0	0	0	0	1	0	0	0	0	0	0	0	0	0	0	0	9	3	6	5	0	0	0	0	0	2	2	6	3	4	1	5	0	0	0	0	12
OTU371	0	3	3	0	0	0	0	0	0	0	0	0	0	4	0	0	0	2	3	0	1	0	1	0	0	0	0	0	13	15	6	15	0	0	0	0	3	3	7	3	40	47	35	35	0	1	1	1	16
OTU372	0	0	0	0	0	0	0	0	0	0	0	0	0	0	0	0	0	0	0	0	1	0	0	0	0	0	0	0	0	0	0	0	0	0	0	0	33	27	40	34	0	0	0	0	0	0	0	0	0
OTU373	12	13	20	17	66	111	106	208	15	9	5	1	0	2	7	0	1	0	1	3	5	9	3	6	0	0	0	1	9	5	2	12	0	0	0	0	6	4	5	8	25	14	18	18	1	3	2	5	16
OTU374	0	0	0	0	0	0	0	0	0	0	1	0	0	0	10	0	0	2	5	6	8	7	6	3	0	0	2	2	12	10	18	6	0	0	0	0	0	0	1	0	2	3	6	2	0	0	0	0	0
OTU375	0	1	1	0	7	13	8	9	2	1	2	4	70	64	58	46	0	1	0	0	8	3	1	3	63	73	69	82	0	0	0	0	0	0	1	1	30	22	11	18	0	0	0	0	10	4	19	7	1
OTU376	0	0	2	0	2	0	2	3	5	8	8	10	33	27	29	37	4	1	2	2	19	10	11	12	52	61	66	49	0	0	0	0	3	3	3	5	0	0	0	1	0	1	0	0	4	4	4	6	0
OTU377	0	0	0	0	0	0	0	0	0	0	0	0	0	0	0	0	0	0	0	0	0	0	0	0	0	0	0	0	0	0	0	0	0	0	0	0	16	11	12	18	0	0	0	0	0	0	0	0	0
OTU378	1	1	3	2	19	46	34	34	0	3	1	0	0	0	0	0	5	4	5	0	0	0	1	0	2	2	4	1	6	1	7	11	1	0	0	0	17	11	9	13	0	0	0	0	0	3	8	2	15
OTU379	0	0	0	0	0	0	0	0	0	0	0	0	0	1	0	0	0	1	0	0	0	0	0	0	1	0	0	0	0	0	0	0	0	0	0	0	0	0	0	0	0	0	0	0	0	0	0	0	0
OTU380	1	2	1	3	3	9	7	5	8	5	2	6	20	12	27	6	6	4	4	5	4	7	9	12	7	10	11	12	0	0	0	0	78	106	78	52	3	4	3	1	0	0	0	0	14	6	8	11	1
OTU381	11	2	1	8	7	8	7	3	6	6	3	1	0	3	0	11	12	8	8	8	0	0	0	1	9	6	4	3	0	22	4	7	0	0	0	0	3	1	5	14	0	0	1	0	1	2	13	1	9
OTU382	14	15	13	11	66	66	76	61	20	23	31	33	3	0	10	0	0	0	0	0	5	6	3	5	2	2	1	3	0	0	0	0	0	0	0	0	0	0	0	0	0	0	0	0	10	11	13	15	0
OTU383	3	2	1	0	7	2	11	7	3	8	11	16	11	2	11	14	32	35	29	42	17	23	15	13	6	9	4	1	4	2	2	2	3	2	3	3	1	0	0	1	2	6	2	3	6	9	9	5	0
OTU384	1	1	0	0	1	1	0	1	0	0	2	1	14	19	0	0	0	1	0	0	0	1	0	1	0	1	1	3	0	0	0	0	0	0	0	0	72	99	86	63	5	15	15	9	5	2	1	4	2
OTU385	0	0	0	0	0	0	0	0	0	0	0	0	6	5	20	21	12	23	16	26	1	0	0	0	27	17	32	26	0	0	0	1	0	1	0	4	6	7	12	6	0	5	0	4	0	0	0	0	3
OTU386	2	0	1	0	0	1	2	4	3	10	5	1	0	0	3	0	1	5	1	1	1	2	3	0	0	0	0	0	7	31	15	17	0	1	0	1	1	0	0	0	1	1	0	1	7	7	9	8	0
OTU387	0	0	0	1	0	0	0	0	0	0	0	0	0	0	0	0	2	2	0	1	0	0	0	2	2	0	0	0	0	0	0	0	0	0	0	0	0	0	0	1	6	6	5	2	0	0	0	0	13
OTU388	0	0	0	0	2	0	0	1	0	0	1	0	0	7	10	0	0	0	0	1	0	0	0	0	25	15	14	18	3	1	5	1	209	230	178	245	15	25	12	9	1	0	0	1	10	3	2	3	0
OTU389	4	6	3	12	0	0	0	1	1	0	0	0	15	20	39	7	19	18	21	13	1	1	1	1	4	4	4	5	0	2	0	0	8	8	10	13	0	1	2	0	0	0	0	0	1	0	0	1	0
OTU390	0	0	0	0	0	0	0	0	0	0	0	0	18	0	0	0	0	0	0	0	0	0	0	0	0	0	0	0	0	0	0	0	230	394	244	204	0	6	3	3	0	0	0	1	0	0	0	0	0
OTU391	0	2	0	0	0	1	0	0	32	22	36	103	0	0	0	5	82	33	21	53	30	55	32	20	0	1	0	1	9	11	4	3	0	0	0	1	0	0	0	0	0	3	1	1	2	0	0	0	0
OTU392	1	2	8	2	51	72	42	101	130	151	100	75	9	0	0	3	0	1	0	1	0	0	0	0	0	0	0	0	0	0	0	0	1	1	0	1	0	0	0	0	0	0	0	0	107	137	86	114	0
OTU393	7	13	5	6	20	13	20	18	26	22	21	15	8	6	32	15	26	26	24	28	3	0	0	2	0	1	0	0	5	4	0	1	0	0	0	0	0	2	0	0	1	1	0	3	4	6	7	5	6
OTU394	0	0	0	0	0	0	0	0	0	0	0	0	0	0	0	0	8	2	2	2	0	0	0	0	1	0	0	0	0	1	0	0	0	0	0	0	0	1	2	2	57	70	59	62	0	0	0	0	7
OTU395	0	1	1	0	0	1	1	1	1	4	1	1	3	9	7	7	4	2	2	4	8	6	9	13	4	10	5	11	1	3	0	0	3	0	2	1	11	15	13	16	1	3	3	2	3	2	0	2	45
OTU396	3	5	9	7	56	50	56	79	25	19	19	24	0	9	8	0	0	0	0	0	0	0	1	0	0	0	0	0	0	6	0	1	0	0	0	0	0	0	0	0	0	0	0	0	2	1	1	3	0
OTU397	1	0	0	0	0	0	0	0	0	0	0	0	0	2	0	0	1	1	0	1	0	0	0	0	0	0	0	0	235	114	89	79	0	0	0	0	5	8	9	15	3	0	1	1	0	0	0	0	17
OTU398	25	24	16	19	12	10	15	14	57	58	62	60	3	6	0	10	3	0	2	4	10	20	12	20	0	0	0	1	1	0	1	2	0	0	0	0	15	7	10	23	15	9	6	23	28	17	43	21	2
OTU399	0	0	0	0	0	0	0	0	0	0	0	0	11	35	0	1	34	50	16	37	15	7	11	17	71	149	106	112	3	5	1	3	0	3	1	1	5	2	2	2	10	5	13	7	0	0	0	0	0
OTU400	0	2	2	0	2	0	1	1	0	0	0	0	0	0	1	0	0	0	0	2	0	0	0	0	0	0	0	0	1	0	0	0	0	0	0	0	65	49	38	41	39	38	51	62	3	0	6	0	1
OTU401	2	2	2	0	4	4	5	11	3	1	1	2	64	76	50	57	2	3	1	2	12	11	14	9	112	139	162	117	0	0	0	0	0	0	0	0	0	1	0	0	0	0	0	0	1	3	10	5	0
OTU402	0	0	0	1	0	0	0	0	0	0	0	0	0	0	0	10	14	8	4	5	1	0	0	0	0	1	1	5	0	0	0	1	0	0	0	0	2	6	5	5	0	0	0	1	0	2	1	0	23
OTU403	0	0	0	0	0	0	0	0	0	0	0	0	0	0	0	0	0	0	0	0	0	0	0	0	0	0	0	0	0	0	0	0	0	0	0	0	0	0	0	0	0	0	0	0	0	0	0	0	1
OTU404	0	0	0	0	0	0	0	1	0	0	1	0	0	0	0	0	0	2	1	0	1	0	0	0	0	0	0	1	2	0	1	0	0	0	0	1	0	0	0	0	2	2	3	0	3	0	3	2	0
OTU405	0	0	0	0	0	1	0	0	3	1	0	0	6	1	0	5	0	0	0	0	0	0	0	0	0	0	0	0	0	0	0	0	0	0	0	0	0	0	0	0	0	0	0	0	0	0	0	0	0
OTU406	1	3	0	0	15	30	23	31	0	0	0	0	0	0	0	1	0	1	4	6	5	6	4	4	0	3	3	4	11	11	2	21	0	2	2	0	7	2	8	7	2	3	3	1	1	2	0	0	12
OTU407	2	3	6	2	81	75	77	82	17	26	15	14	11	4	12	0	0	0	0	0	1	0	0	0	8	10	21	17	0	0	0	0	1	1	1	0	0	0	0	0	0	0	0	0	98	98	105	117	0
OTU408	0	0	0	0	4	7	3	4	2	8	2	1	0	13	0	49	7	7	5	5	6	2	5	4	3	9	4	1	5	11	7	9	89	86	75	71	4	3	11	6	6	1	3	2	8	3	4	8	1
OTU409	0	1	1	0	0	1	0	1	4	1	6	4	0	0	1	24	62	77	48	56	2	3	1	5	8	2	3	5	0	7	2	3	3	3	3	1	4	1	1	3	7	5	2	6	0	0	3	1	8
OTU410	7	15	11	11	27	12	20	19	7	4	5	3	81	36	133	70	0	4	0	5	0	0	0	0	0	0	0	1	5	7	9	10	0	0	0	0	0	0	0	0	0	3	2	2	38	47	46	35	0
OTU411	13	19	11	7	16	23	32	29	22	19	10	7	29	18	3	42	0	0	0	0	0	0	1	0	47	54	52	41	0	0	0	0	2	0	1	0	1	1	0	1	0	0	0	0	48	31	46	20	0
OTU412	0	0	0	0	0	0	0	0	0	0	0	0	0	0	18	0	8	0	4	4	1	0	0	0	0	0	1	0	0	0	1	1	10	10	19	19	3	4	2	4	2	0	2	1	2	0	0	0	0
OTU413	0	0	0	0	0	0	0	0	0	0	0	0	0	0	24	0	2	6	13	16	3	0	5	2	0	0	1	0	4	0	3	1	0	0	0	0	2	1	0	0	102	54	73	60	0	0	0	0	234
OTU414	0	0	0	0	1	0	0	1	16	13	21	25	93	101	134	74	0	0	0	0	0	0	0	0	0	0	0	0	0	0	0	0	0	0	0	0	0	0	0	0	0	0	0	0	1	5	1	1	0
OTU415	0	0	1	0	0	0	0	0	0	0	1	0	0	0	0	0	0	0	0	0	0	0	0	0	0	0	0	0	255	265	538	124	0	1	0	0	0	1	1	0	0	0	0	0	0	0	0	0	0
OTU416	0	0	0	0	0	0	0	0	0	0	0	0	0	0	0	0	6	3	5	9	0	0	0	0	0	2	0	0	0	2	0	0	0	2	1	1	0	1	0	0	1	1	0	1	0	1	0	0	4
OTU417	0	0	1	0	0	1	0	0	0	0	1	0	88	53	41	32	0	0	0	0	0	0	0	0	205	210	183	202	0	0	0	0	2	3	4	3	0	1	0	0	0	0	0	0	0	1	2	2	0
OTU418	0	3	1	0	1	0	1	0	3	11	6	4	8	0	0	4	0	0	0	0	0	0	0	0	0	2	3	0	7	3	4	2	0	2	1	0	2	28	3	2	1	0	0	1	1	3	2	3	0
OTU419	0	0	0	0	0	0	0	0	0	0	0	0	0	0	1	0	7	5	10	11	0	0	0	0	0	0	0	0	25	31	14	32	0	0	0	1	0	0	0	0	19	31	13	16	0	0	0	0	0
OTU420	7	2	3	7	40	35	38	32	34	48	41	52	17	41	30	32	8	5	6	15	14	17	13	4	28	36	35	32	6	4	1	1	9	10	8	2	2	0	4	3	0	0	0	0	47	55	32	44	0
OTU421	0	0	2	0	26	47	37	56	8	6	12	6	6	14	0	0	17	13	9	17	0	3	0	0	32	59	22	44	3	2	2	2	0	0	0	0	0	0	0	0	8	16	8	15	4	2	6	6	5
OTU422	8	5	5	7	54	48	38	42	57	52	38	47	22	20	29	34	11	7	4	17	18	17	15	16	37	37	31	35	3	2	4	0	6	3	4	4	0	0	3	1	0	0	1	0	40	33	29	52	0
OTU423	5	3	3	4	1	4	3	2	4	5	7	3	0	0	0	0	0	1	0	1	4	1	5	7	2	0	0	1	0	0	0	0	0	0	0	0	0	0	0	0	0	1	0	0	5	1	1	2	0
OTU424	0	0	0	0	0	0	0	0	1	0	0	1	1	5	7	11	9	21	10	10	2	1	1	2	14	11	13	19	3	3	1	4	96	89	79	88	14	34	18	14	6	6	5	0	2	0	2	0	30
OTU425	5	13	6	1	10	23	16	9	35	33	35	29	0	1	0	0	51	52	34	55	0	0	1	0	1	0	1	0	0	0	0	0	0	0	0	0	0	1	0	0	2	0	2	2	1	16	11	9	1
OTU426	3	0	0	0	0	0	3	4	0	2	2	0	0	0	0	0	2	1	2	1	1	0	0	0	0	0	0	0	2	0	0	0	0	0	0	0	1	1	1	1	5	3	1	2	3	0	7	5	13
OTU427	0	0	0	0	1	0	0	0	0	0	0	0	16	4	8	0	0	0	0	0	2	5	1	3	54	48	33	38	0	0	0	0	0	1	0	0	0	0	0	0	0	0	0	0	0	0	0	0	0
OTU428	0	0	0	1	5	0	2	1	0	0	0	0	50	22	0	3	0	0	0	0	205	174	215	157	61	75	66	59	0	0	0	0	1	0	0	0	0	0	0	0	0	0	0	0	4	0	4	2	0
OTU429	1	0	1	0	0	0	0	0	1	0	2	0	0	10	0	0	8	10	2	8	91	99	96	102	17	22	18	10	0	2	0	2	30	28	16	25	0	2	0	0	0	3	0	0	1	0	3	0	0
OTU430	10	5	5	3	80	88	84	92	199	95	115	42	1	0	11	0	0	0	0	0	0	0	0	0	6	1	9	6	0	0	0	0	0	0	0	0	0	0	0	0	0	0	0	0	62	77	83	63	0
OTU431	0	0	0	0	0	0	0	0	0	0	0	0	4	0	0	0	0	0	0	0	0	0	0	0	10	14	8	0	0	0	0	0	0	0	0	0	0	0	0	0	0	0	0	0	0	0	0	0	0
OTU432	0	0	1	1	1	0	0	0	0	0	0	0	0	0	0	0	2	1	0	6	0	0	1	1	1	2	0	0	6	22	11	14	0	0	0	0	3	3	3	3	0	0	0	0	0	0	0	0	1
OTU433	0	0	0	0	0	0	0	0	0	0	0	0	0	0	0	0	0	0	0	0	0	0	0	0	0	0	0	0	0	0	1	4	0	0	0	0	0	1	4	1	0	5	0	0	0	0	0	0	1
OTU434	0	0	0	0	0	7	6	1	0	0	0	0	24	56	49	68	0	0	0	0	0	0	0	0	70	90	79	78	0	0	0	0	1	4	4	4	4	0	0	3	0	0	0	0	49	57	55	75	0
OTU435	1	2	0	2	0	0	0	1	2	1	4	1	0	0	13	12	5	2	1	1	30	21	24	25	17	32	26	36	0	1	0	1	4	2	3	1	48	50	37	37	1	1	2	0	3	2	1	1	0
OTU436	0	0	0	0	1	0	0	0	0	0	0	0	0	0	0	20	1	0	2	1	0	0	0	0	25	9	14	4	0	0	0	0	0	0	0	0	0	0	0	0	0	0	0	0	0	0	0	0	0
OTU437	9	6	5	4	35	37	35	29	6	18	6	1	10	16	6	18	0	0	0	0	14	7	6	14	21	24	26	27	1	0	0	0	1	0	1	2	48	30	33	22	0	3	0	0	27	16	30	13	4
OTU438	0	0	0	0	0	0	0	0	0	0	0	0	0	0	0	0	0	0	0	0	0	0	0	0	0	0	0	0	11	6	14	14	0	0	0	0	0	0	0	0	0	0	0	0	0	0	0	0	5
OTU439	1	0	1	1	1	0	3	3	6	9	3	5	13	1	0	14	3	2	6	6	3	7	2	6	3	7	4	2	6	1	6	5	1	1	0	1	1	0	2	4	2	5	1	0	5	0	3	0	2
OTU440	2	4	0	1	15	1	4	1	3	3	8	4	42	4	28	11	1	1	2	0	5	5	4	2	6	5	9	4	0	1	0	0	0	2	1	3	3	5	4	1	0	0	0	2	6	1	5	2	0
OTU441	0	0	1	13	0	1	0	0	1	4	4	0	6	0	5	0	0	0	0	0	0	0	0	1	3	1	3	2	1	7	0	3	2	0	0	0	0	0	3	0	0	1	0	0	2	0	1	1	0
OTU442	0	0	0	0	0	0	0	0	0	0	0	2	0	0	0	0	0	0	0	0	0	0	0	0	0	0	0	0	0	0	0	0	0	0	0	0	0	0	0	0	0	0	0	0	10	9	6	5	0
OTU443	0	0	0	0	0	0	0	0	0	0	0	0	13	0	0	0	0	0	0	0	0	0	0	0	0	0	0	0	2	0	0	1	161	147	179	140	4	3	2	3	0	1	0	0	0	0	0	0	0
OTU444	8	14	5	5	15	19	20	22	65	88	45	24	0	0	0	0	0	2	1	4	0	0	0	0	0	0	0	0	19	31	22	11	0	0	0	0	0	0	0	0	0	1	0	0	1	2	3	1	0
OTU445	0	0	0	0	5	1	1	2	0	1	0	0	0	0	0	0	0	0	1	1	0	0	0	0	0	0	0	0	60	44	54	53	0	0	0	0	1	0	1	0	13	9	8	4	1	5	4	0	2
OTU446	5	2	12	2	51	55	47	46	15	16	27	30	6	0	0	9	1	1	1	1	52	48	45	56	13	12	5	5	0	0	0	0	0	3	0	0	29	15	28	24	0	0	0	0	20	32	33	28	19
OTU447	0	1	3	1	4	5	7	2	9	5	5	5	2	7	10	3	0	0	1	1	0	2	0	1	2	2	8	2	4	1	5	7	0	0	0	0	2	0	1	0	1	0	3	2	4	19	27	5	1
OTU448	0	0	0	0	0	0	0	0	0	0	0	0	0	0	0	0	0	0	0	0	0	0	0	0	0	0	0	0	0	0	1	1	0	0	0	0	0	0	0	0	0	0	0	0	0	0	0	0	0
OTU449	1	3	0	0	29	30	9	30	67	56	69	78	49	5	19	17	5	3	0	0	2	6	2	4	76	68	43	50	0	2	2	0	1	1	0	0	0	1	0	0	0	0	0	3	19	17	19	25	0
OTU450	3	14	5	5	13	6	11	10	0	0	1	0	11	12	8	18	0	0	0	0	0	0	0	1	3	9	8	7	0	0	0	0	0	0	0	0	8	8	10	18	0	1	0	0	121	102	76	105	0
OTU451	2	2	10	11	7	12	10	7	9	2	10	3	47	14	15	10	1	0	0	0	1	4	2	1	16	13	16	16	0	3	1	1	1	3	5	3	23	26	20	24	0	0	0	0	21	29	22	36	0
OTU452	0	0	0	0	0	0	0	1	0	0	0	0	1	1	2	1	1	0	1	0	2	1	3	1	1	2	1	4	6	4	7	6	0	0	1	0	8	9	5	8	0	0	1	0	2	0	1	0	12
OTU453	0	0	0	0	4	13	26	8	9	5	8	1	7	0	0	0	6	14	6	8	1	1	0	2	0	0	0	0	18	20	36	19	0	0	0	0	0	0	0	1	3	1	2	0	6	3	1	0	9
OTU454	10	3	5	2	174	119	157	115	1	7	2	4	0	0	0	0	0	0	0	0	0	0	0	0	0	0	0	0	0	0	0	0	0	0	0	0	0	0	0	0	0	0	0	0	4	11	19	7	0
OTU455	3	2	3	0	4	3	2	3	7	4	0	2	18	10	17	6	4	8	3	6	7	9	7	9	6	10	8	7	0	0	0	0	61	52	43	62	3	5	1	3	0	0	0	0	11	6	5	15	3
OTU456	0	0	0	0	0	0	0	0	1	4	0	0	32	19	0	13	0	2	0	0	0	0	0	0	20	11	23	10	0	0	1	5	228	153	166	152	2	0	0	0	0	0	1	1	0	2	1	0	0
OTU457	0	1	0	1	1	0	2	0	0	0	0	0	0	0	0	0	14	7	13	7	1	1	0	0	0	0	0	0	33	42	27	9	0	0	0	0	0	0	0	1	5	7	21	4	0	0	0	0	8
OTU458	2	2	2	3	0	0	0	0	0	0	1	0	0	0	15	0	6	2	3	2	31	16	22	27	0	2	2	1	2	1	4	6	0	0	0	0	44	44	45	32	2	3	0	5	10	1	3	1	24
OTU459	0	1	0	0	0	2	2	1	2	11	8	7	0	0	0	4	0	0	0	0	5	5	9	2	2	0	4	1	0	0	0	0	0	0	0	0	0	0	1	0	0	0	0	0	0	2	2	4	0
OTU460	0	0	0	0	0	0	0	0	0	2	2	2	0	22	17	0	2	1	0	1	0	2	1	1	23	21	16	23	3	0	1	0	141	159	137	197	7	9	8	11	0	0	0	0	4	0	0	0	0
OTU461	1	0	0	0	2	3	1	2	2	2	0	2	4	4	4	4	2	2	4	3	6	1	1	2	0	0	1	0	4	10	8	18	1	1	1	0	0	1	0	0	3	5	8	3	1	1	1	3	1
OTU462	0	0	0	0	0	1	0	0	0	0	0	0	2	12	3	2	2	3	1	4	5	4	5	6	5	4	7	2	16	19	20	19	0	0	0	0	28	20	24	21	1	3	0	3	0	1	1	2	2
OTU463	8	4	3	4	0	0	0	0	0	0	0	0	0	0	0	0	16	7	20	10	0	1	0	0	0	0	0	0	23	60	12	11	0	0	0	0	20	28	24	24	26	33	30	75	0	0	0	0	0
OTU464	0	0	0	0	0	0	0	0	0	0	0	0	0	5	0	0	0	0	0	0	0	0	0	0	0	0	0	0	13	18	9	12	0	0	0	0	1	0	2	2	12	14	9	7	0	0	0	0	47
OTU465	0	0	0	0	0	0	0	0	0	0	0	0	0	19	0	0	0	6	2	2	0	2	0	1	1	3	5	0	0	1	0	0	0	0	0	0	8	10	19	9	5	7	4	2	0	1	0	0	105
OTU466	0	0	0	0	2	1	1	0	0	0	0	0	7	4	15	32	0	0	1	0	2	2	6	0	80	66	96	68	6	4	1	1	99	85	81	85	3	8	11	7	0	1	0	1	0	0	0	0	0
OTU467	2	2	0	0	1	1	0	1	14	1	6	3	0	0	0	0	1	2	5	0	16	17	11	14	7	3	0	3	0	0	3	4	0	0	0	1	22	29	21	28	0	0	2	1	0	2	4	3	1
OTU468	2	1	0	0	0	2	2	0	0	0	0	0	0	13	0	0	1	0	1	2	0	0	0	0	0	0	0	0	0	0	0	0	0	0	0	0	0	0	0	1	1	4	1	6	0	2	2	1	0
OTU469	2	3	0	0	0	0	0	0	0	0	0	0	2	0	0	0	2	5	7	4	0	0	0	0	0	1	1	0	0	0	0	0	0	0	1	0	0	0	0	0	0	0	0	0	1	1	0	0	0
OTU470	48	31	19	16	1	1	0	1	0	0	1	0	0	0	0	4	0	0	0	0	1	0	1	0	2	1	0	0	1	1	4	2	0	0	1	1	9	8	2	10	5	8	3	4	0	1	0	0	52
OTU471	11	7	21	6	18	15	32	21	27	13	23	13	7	61	31	36	0	3	3	2	0	5	9	15	29	29	22	21	1	1	0	1	1	2	2	0	1	0	1	1	0	0	0	0	24	16	39	21	0
OTU472	0	0	0	0	0	0	1	0	0	0	0	0	37	41	37	27	0	0	1	0	0	0	0	0	0	0	0	0	0	0	0	0	1	0	0	1	0	0	0	0	0	0	0	0	0	0	0	0	0
OTU473	0	0	1	1	4	0	5	2	2	4	0	0	6	13	18	6	8	7	12	6	22	16	28	13	10	4	7	8	1	3	1	2	5	7	4	1	9	9	5	12	4	4	1	3	1	3	0	3	0
OTU474	9	10	7	5	29	17	10	31	4	7	9	6	12	6	3	9	4	3	1	4	11	7	4	3	25	21	15	15	3	4	1	6	23	16	27	22	13	3	5	13	0	1	1	0	9	11	6	9	2
OTU475	1	1	1	2	0	0	2	0	0	0	0	0	0	0	0	0	0	0	0	0	0	0	0	0	0	0	0	0	4	1	1	0	9	0	3	1	1	0	0	0	1	0	2	0	0	0	0	0	0
OTU476	0	0	2	0	0	0	0	0	0	0	0	0	12	4	0	3	23	19	7	25	8	9	7	10	18	17	20	13	16	9	1	11	3	7	2	3	4	4	2	8	0	1	0	0	0	0	0	0	20
OTU477	3	2	0	2	24	25	30	33	13	26	12	37	0	0	0	0	0	0	0	0	0	0	0	0	0	0	0	0	0	0	0	0	0	0	0	0	2	1	0	0	2	0	0	2	27	5	36	23	1
OTU478	0	0	1	0	0	0	0	0	0	0	0	0	11	0	0	0	1	0	1	3	0	0	0	0	0	0	0	1	25	29	27	44	4	6	13	8	0	3	0	0	0	2	0	3	0	0	0	0	1
OTU479	2	4	5	7	4	5	5	2	4	2	3	0	18	1	0	8	0	1	1	0	20	26	30	32	14	26	25	26	0	1	0	0	7	15	15	12	7	12	10	4	0	0	0	0	5	3	10	4	0
OTU480	0	0	0	0	0	0	0	0	0	0	0	0	7	0	0	0	0	0	0	0	5	5	7	5	0	0	0	0	0	0	0	1	0	0	0	0	94	82	108	92	0	0	0	0	0	0	2	0	0
OTU481	0	3	0	0	9	12	4	9	10	9	9	8	0	0	0	0	0	0	0	0	0	0	0	0	0	0	0	0	0	0	0	0	0	0	0	0	0	0	0	0	0	0	0	0	5	0	1	3	0
OTU482	1	9	4	1	34	21	42	51	6	11	11	4	17	12	40	12	15	6	4	7	2	5	3	3	74	72	68	56	3	4	3	12	1	0	0	1	0	1	0	0	0	0	1	0	20	24	18	25	0
OTU483	2	0	0	0	0	1	0	0	0	0	0	0	28	50	67	1	4	1	7	3	1	1	0	0	119	132	125	151	1	0	1	0	20	24	17	25	0	0	1	0	0	0	0	0	0	0	7	7	0
OTU484	0	0	1	0	0	0	0	0	0	0	0	0	0	0	0	0	0	0	0	0	0	0	0	0	0	0	0	0	0	0	0	0	0	0	0	0	0	0	0	0	0	0	0	0	0	0	0	0	0
OTU485	0	0	0	0	0	0	0	0	0	0	0	0	0	0	0	0	0	0	0	0	0	0	0	0	0	0	0	0	0	0	0	0	0	0	0	0	0	0	1	0	0	0	0	0	0	0	0	0	3
OTU486	0	0	0	0	0	0	0	0	0	0	0	0	0	0	0	0	0	0	0	0	0	0	0	0	0	0	0	0	4	5	0	4	0	0	0	0	0	0	0	1	9	9	4	2	0	0	0	0	2
OTU487	0	2	2	0	0	0	0	0	0	0	0	0	0	0	7	3	1	0	1	0	0	0	0	0	0	0	0	0	9	9	1	3	0	0	0	0	0	2	5	7	24	54	23	20	0	0	0	0	18
OTU488	0	0	0	0	0	0	0	0	0	0	0	0	0	0	0	0	8	16	2	3	6	11	8	9	1	2	1	0	0	0	0	0	0	0	0	0	5	3	0	0	22	21	30	9	0	0	0	0	1
OTU489	0	0	1	0	0	1	0	3	0	0	1	1	1	3	15	0	3	7	1	4	0	2	0	0	2	0	1	2	7	8	8	6	12	15	11	13	2	6	9	0	3	2	1	2	1	0	1	0	21
OTU490	5	9	13	13	80	59	81	69	6	6	7	3	47	41	29	48	0	0	0	0	0	1	0	0	6	1	7	4	0	0	0	0	0	0	0	0	0	0	0	0	0	0	0	0	53	45	33	40	0
OTU491	16	15	9	10	84	86	105	115	15	8	18	4	33	29	12	48	6	3	1	0	2	7	2	7	1	0	1	0	0	0	0	0	0	0	0	0	3	2	3	3	6	0	6	8	10	15	36	16	0
OTU492	0	0	0	0	0	0	0	0	0	0	0	1	1	6	9	6	40	35	48	48	10	12	19	11	2	2	2	1	11	14	18	22	0	0	0	0	0	1	2	2	36	23	33	27	0	0	0	0	7
OTU493	0	0	0	0	0	0	0	0	0	0	0	0	0	6	0	0	2	4	0	2	2	0	1	0	0	0	0	0	53	45	46	61	0	0	0	0	1	1	1	0	6	7	13	4	2	0	0	0	5
OTU494	15	7	16	8	0	0	3	1	0	0	0	0	9	0	5	14	0	0	0	0	0	0	0	0	1	0	1	0	0	0	2	0	0	0	0	0	0	0	0	3	3	9	13	4	0	0	0	0	0
OTU495	0	0	0	0	0	0	0	0	0	0	0	0	0	0	0	0	1	0	1	0	1	0	1	0	11	12	5	12	0	0	0	0	0	0	0	0	0	0	0	0	0	0	0	0	0	6	0	0	2
OTU496	0	1	1	0	0	0	0	0	0	0	1	7	6	11	1	4	0	0	0	0	4	4	4	2	7	16	9	9	6	8	12	6	0	0	0	0	0	0	0	0	8	15	10	20	0	1	1	0	4
OTU497	0	0	0	0	0	0	0	1	0	0	0	0	0	6	0	20	0	1	0	1	0	1	0	0	0	1	0	0	4	4	3	2	0	0	0	0	14	20	19	17	1	0	3	3	0	0	2	0	109
OTU498	0	0	0	2	0	0	0	3	0	0	0	0	2	4	8	3	0	5	1	1	6	3	1	1	2	4	2	4	0	1	1	0	0	0	2	1	8	6	2	0	2	3	1	1	0	2	1	2	116
OTU499	0	0	0	0	0	0	0	0	0	0	0	0	0	0	0	0	19	21	13	8	0	1	0	0	0	0	0	0	22	30	31	27	0	0	0	0	2	0	1	1	6	5	4	3	0	0	2	2	0
OTU500	0	0	0	0	0	0	0	2	2	0	0	0	5	14	2	4	4	0	2	2	11	6	12	9	8	6	3	5	1	1	0	0	2	1	0	2	4	8	8	15	4	1	3	3	2	5	1	1	23
OTU501	4	3	3	6	39	25	25	25	40	41	31	35	24	21	33	17	11	7	3	11	17	5	10	11	20	24	24	17	9	1	3	0	3	8	9	2	0	2	1	5	0	0	0	0	25	38	29	20	0
OTU502	5	4	7	2	80	59	105	103	11	8	19	13	0	0	0	0	1	0	3	1	0	0	0	0	0	0	0	0	0	0	0	0	0	0	0	0	0	0	0	0	0	0	0	0	132	119	69	129	0
OTU503	0	0	0	0	0	0	0	0	0	0	0	0	220	193	207	202	0	0	0	0	0	0	0	0	0	0	0	0	0	0	0	0	0	0	0	0	0	0	0	0	0	0	0	0	0	0	0	0	0
OTU504	0	0	0	0	0	0	0	0	0	0	0	0	27	5	6	4	2	2	0	1	0	0	0	0	0	1	0	0	0	0	0	0	0	0	0	0	0	0	0	0	2	8	2	4	0	0	0	1	6
OTU505	0	0	0	0	0	0	0	0	1	0	0	0	1	18	1	2	1	1	1	1	4	7	5	3	2	1	4	3	10	15	19	13	0	1	1	0	19	12	22	24	1	2	0	0	0	0	1	0	3
OTU506	0	0	0	0	0	1	0	0	0	0	0	0	0	0	0	0	0	0	1	0	1	0	0	0	0	0	0	0	0	0	0	0	1	0	1	1	0	0	0	0	0	0	0	0	0	0	0	0	0
OTU507	1	0	1	0	0	0	0	0	0	0	0	0	0	0	0	0	1	5	5	5	32	13	26	17	0	0	0	1	0	1	0	0	125	107	116	84	3	3	4	2	6	1	3	2	0	0	0	0	1
OTU508	0	0	0	0	0	0	0	0	0	0	0	0	18	0	0	5	0	0	0	0	0	0	0	0	0	0	0	0	6	11	5	9	0	0	0	0	2	4	2	4	17	60	36	29	0	0	0	0	8
OTU509	1	1	3	0	0	0	0	0	1	3	2	2	0	0	0	8	4	1	0	2	0	0	0	1	0	0	0	0	0	0	0	2	0	0	0	0	0	0	0	0	2	0	1	0	5	4	3	5	0
OTU510	0	1	0	0	3	3	1	3	6	0	0	0	23	0	22	15	1	4	0	1	5	5	3	4	26	26	18	26	3	0	2	6	51	66	42	34	0	3	0	0	0	0	0	0	2	2	6	2	2
OTU511	0	0	0	0	0	0	0	0	0	0	0	0	0	1	0	0	0	0	0	0	0	0	0	0	0	2	2	0	0	0	0	0	135	208	218	205	1	4	5	2	0	0	0	0	0	2	0	0	0
OTU512	5	5	6	4	82	85	111	93	15	14	19	8	30	16	18	15	0	0	0	0	0	0	0	0	0	1	1	2	0	0	0	0	0	0	0	0	0	0	0	0	0	0	0	0	72	52	34	44	0
OTU513	0	0	0	0	0	0	0	0	0	0	0	0	2	2	6	0	6	5	7	8	0	0	1	0	0	0	1	0	0	0	1	0	0	0	0	0	5	2	2	1	63	63	59	65	0	0	0	0	3
OTU514	0	0	0	0	0	0	0	0	0	0	0	0	0	0	2	1	1	0	1	0	0	0	1	0	0	0	1	0	3	5	2	1	1	1	1	0	1	0	1	0	2	3	5	5	0	0	0	0	9
OTU515	0	0	0	0	0	0	0	0	2	1	0	0	0	0	0	0	2	0	0	0	3	4	4	3	0	0	0	0	7	3	1	1	0	0	0	0	0	0	0	1	0	0	0	0	0	0	0	0	2
OTU516	0	0	0	0	0	0	0	0	0	0	0	0	0	9	0	10	0	0	2	0	0	0	0	0	0	0	0	0	0	0	0	0	0	0	0	0	0	0	0	0	0	0	0	0	0	0	0	0	0
OTU517	0	0	0	0	1	0	0	0	6	1	2	0	0	8	0	0	6	12	5	10	1	0	2	0	2	1	0	0	54	29	59	53	0	0	0	0	0	0	0	5	3	3	7	1	0	0	0	0	10
OTU518	6	14	7	7	3	16	9	16	2	2	1	1	0	0	0	0	0	0	0	0	0	0	0	0	0	0	0	0	60	53	34	63	0	0	0	0	1	0	0	0	20	36	50	47	1	0	6	0	0
OTU519	1	5	4	3	19	24	18	7	1	0	0	1	20	8	16	22	0	0	0	0	9	4	2	5	0	0	1	1	0	0	0	0	0	0	0	1	96	65	68	59	10	12	5	19	10	1	9	4	0
OTU520	0	0	0	0	0	0	0	0	0	0	0	0	0	0	0	0	0	0	0	0	0	0	0	0	0	0	0	0	17	5	13	3	0	0	0	0	0	0	0	0	3	6	15	3	0	0	0	0	0
OTU521	0	0	0	0	0	0	0	0	0	0	0	0	0	2	0	0	0	4	1	5	2	1	2	1	0	0	0	0	0	2	0	1	0	0	0	0	1	0	2	1	6	6	3	6	0	0	0	0	7
OTU522	9	13	10	6	3	2	3	3	5	6	6	3	0	0	0	0	0	0	0	0	0	0	0	0	0	0	0	0	58	27	19	24	0	0	0	0	13	16	19	19	11	12	6	11	28	44	28	59	1
OTU523	1	0	1	1	13	20	29	28	6	5	10	9	29	4	17	5	1	2	0	1	0	0	1	0	3	2	6	4	0	3	2	0	0	0	0	0	1	1	2	0	0	0	0	0	3	4	6	5	0
OTU524	0	0	1	0	3	11	9	1	1	0	3	2	12	0	12	17	8	9	4	11	3	6	3	6	18	14	14	12	1	3	0	3	23	31	30	22	0	0	2	0	4	6	8	5	2	2	2	1	1
OTU525	8	4	14	4	21	21	26	16	31	18	33	18	5	4	30	0	0	0	0	0	0	0	0	0	18	19	17	7	0	0	0	0	0	3	0	0	0	0	0	0	0	0	0	0	79	86	61	72	0
OTU526	0	1	0	0	0	0	0	0	0	0	1	0	4	0	1	0	3	0	1	0	0	2	0	0	0	0	4	0	3	1	2	7	1	8	5	2	1	1	1	2	1	1	1	0	0	0	0	0	2
OTU527	4	5	4	1	12	6	6	11	8	14	11	11	9	4	3	1	13	11	5	16	1	4	2	1	19	4	7	6	2	0	2	4	5	8	2	3	2	3	1	4	1	1	1	1	14	9	12	14	1
OTU528	0	1	1	0	0	0	0	0	0	0	0	0	3	15	4	3	21	29	38	33	28	22	29	38	0	0	0	0	13	12	12	12	0	1	0	0	6	4	10	12	29	16	26	18	0	0	0	0	0
OTU529	0	0	0	0	0	0	0	0	0	0	0	0	0	0	8	0	0	1	2	0	0	0	0	0	7	6	1	4	1	1	1	0	207	163	140	141	2	2	2	8	1	0	0	0	0	0	1	1	0
OTU530	0	0	0	0	0	0	0	0	0	0	0	0	0	0	0	0	0	1	0	0	0	0	0	0	0	1	0	0	0	0	0	0	0	0	0	0	0	0	0	0	0	0	0	0	0	0	0	0	0
OTU531	2	1	0	2	32	40	85	23	3	1	1	2	12	21	12	21	3	2	3	5	1	2	0	6	13	18	8	5	4	4	14	3	14	7	6	6	0	0	0	0	0	0	0	1	0	0	0	1	0
OTU532	0	1	0	0	2	3	5	3	0	0	2	1	1	12	15	7	0	0	0	0	98	88	110	137	16	8	17	27	0	0	0	0	0	0	0	0	7	5	5	4	0	0	0	0	0	0	5	1	0
OTU533	0	0	0	0	6	2	1	12	1	2	1	2	0	9	0	12	5	1	6	7	3	4	3	2	9	8	10	11	8	4	8	2	1	1	0	3	9	11	9	9	6	3	5	4	0	2	1	2	2
OTU534	0	0	0	0	0	0	0	0	0	1	0	6	0	0	1	0	0	0	0	0	3	0	1	2	1	0	1	0	1	0	0	0	0	0	0	0	26	22	27	38	1	4	2	4	0	0	1	1	0
OTU535	0	0	0	0	0	0	0	0	0	0	0	0	13	3	6	5	20	28	44	23	10	10	4	5	0	0	0	0	18	15	19	12	0	0	0	0	3	1	1	2	24	27	29	24	0	0	0	0	5
OTU536	0	0	0	0	0	0	0	0	0	0	0	0	0	0	0	1	0	0	0	0	0	0	0	0	0	0	0	0	0	0	0	0	0	0	0	0	36	25	38	38	5	2	5	3	0	0	0	0	0
OTU537	0	0	0	0	0	0	0	1	2	0	1	2	13	2	0	0	5	3	1	4	2	3	3	2	4	5	3	2	2	0	1	1	0	0	0	0	88	158	156	144	4	7	7	9	0	0	0	0	11
OTU538	0	0	0	1	3	3	6	5	3	6	3	10	9	4	20	12	31	12	10	18	11	8	6	7	5	9	0	1	2	3	2	1	1	0	3	0	0	0	0	0	1	2	1	0	3	0	4	3	1
OTU539	0	0	0	0	0	0	0	0	0	0	0	0	0	0	0	0	0	0	0	0	0	0	0	0	0	0	0	0	0	0	0	0	0	0	0	0	0	0	0	0	8	15	3	2	0	0	0	0	0
OTU540	6	12	7	2	34	30	34	40	43	28	56	38	0	0	1	0	0	0	0	0	1	2	0	0	0	0	0	0	0	0	0	0	0	0	0	0	1	5	0	8	1	0	0	1	27	31	28	12	7
OTU541	0	0	0	0	0	0	0	0	0	0	0	0	0	0	0	0	0	0	2	0	3	6	5	3	0	0	0	0	0	0	0	1	32	59	34	38	1	1	6	2	2	12	2	1	0	0	0	0	0
OTU542	0	0	0	0	83	102	101	96	0	3	1	2	0	3	0	0	0	0	0	0	1	0	0	0	1	1	2	2	0	0	0	0	30	42	45	56	4	16	6	6	0	0	0	0	2	2	0	2	0
OTU543	3	3	1	3	5	9	12	8	8	20	8	19	22	1	30	12	0	2	0	1	0	0	0	0	1	0	0	0	8	10	1	4	0	1	1	0	7	0	0	2	0	11	1	1	3	14	13	10	0
OTU544	0	0	0	0	0	0	0	0	0	0	0	0	0	0	0	0	1	0	2	1	1	0	0	0	0	0	0	0	1	0	0	0	0	0	0	0	0	0	1	1	0	0	0	0	0	0	0	0	2
OTU545	2	2	3	1	19	29	26	25	8	8	4	7	21	12	5	6	2	0	0	0	6	6	1	2	12	11	9	11	0	0	0	0	0	0	0	1	6	1	2	1	0	0	1	0	23	20	22	32	0
OTU546	5	2	5	2	77	57	95	74	19	12	21	18	0	0	2	0	0	0	0	0	1	0	0	0	1	1	1	2	0	0	0	0	0	1	0	0	0	0	0	0	0	0	0	0	67	66	44	40	0
OTU547	5	14	13	28	0	2	3	4	10	4	5	6	0	2	0	0	9	19	44	40	0	0	1	0	0	0	0	0	0	0	0	0	0	0	0	0	0	0	0	0	0	0	0	0	0	2	3	2	0
OTU548	5	2	4	2	23	27	24	47	34	36	37	29	19	19	14	32	2	10	5	3	3	5	9	4	17	29	17	24	1	1	2	1	5	3	8	4	1	1	0	3	0	0	0	0	31	33	25	27	0
OTU549	0	2	1	0	0	0	0	0	0	0	0	0	0	13	4	5	1	2	0	0	0	1	0	0	0	0	0	0	9	5	6	6	0	0	0	0	3	7	2	2	33	40	37	38	0	0	0	1	13
OTU550	18	7	9	15	22	36	21	26	10	21	15	7	37	49	57	38	4	6	1	4	6	4	3	0	10	2	5	1	0	0	1	0	0	0	0	0	6	26	32	15	0	3	0	0	13	4	14	4	0
OTU551	9	9	7	5	19	30	29	24	17	17	21	9	8	14	24	15	0	3	0	0	3	15	7	2	4	10	15	15	2	2	1	5	0	1	0	0	0	0	0	1	0	0	0	0	21	14	27	22	0
OTU552	0	1	0	2	0	0	0	0	1	0	0	0	0	0	0	0	6	4	2	8	0	0	0	0	0	0	0	0	4	1	9	5	1	0	0	1	0	0	0	0	5	19	9	8	0	0	0	0	3
OTU553	23	14	24	15	52	53	43	39	34	14	27	24	27	8	0	9	0	0	0	0	4	7	4	4	3	1	0	3	0	0	0	0	0	0	0	0	6	2	14	5	0	0	0	0	39	62	82	67	0
OTU554	0	0	0	0	0	0	1	2	0	0	0	0	0	0	0	0	0	0	0	0	0	0	1	0	0	0	0	0	11	1	3	2	0	0	0	0	0	0	0	0	0	0	0	0	0	1	1	0	0
OTU555	1	1	1	0	1	3	6	7	14	1	6	1	12	8	0	0	16	7	10	9	24	24	18	16	16	15	10	20	2	0	6	3	2	0	1	0	10	9	2	14	2	1	0	0	0	3	1	3	2
OTU556	3	3	1	5	2	4	3	2	11	27	10	2	0	0	0	6	4	8	2	1	3	0	3	0	4	4	2	2	73	95	76	90	0	0	0	0	0	0	0	2	2	5	10	13	0	0	1	1	0
OTU557	0	0	0	0	3	3	4	5	0	1	0	0	0	2	2	2	1	0	0	0	0	0	0	0	7	18	9	10	0	0	0	0	1	2	1	2	0	0	2	0	0	0	0	0	0	0	1	1	0
OTU558	0	0	0	0	0	0	0	0	0	0	0	0	0	0	0	0	2	1	2	0	0	0	0	0	0	0	0	0	2	4	2	3	0	0	0	0	0	0	0	0	10	11	7	12	0	0	0	0	10
OTU559	0	0	0	0	0	0	2	0	0	0	0	0	6	24	5	13	2	5	2	4	0	0	0	0	0	1	2	0	0	0	0	0	1	0	1	0	2	0	1	5	0	0	0	0	5	5	6	6	2
OTU560	3	5	4	4	28	18	32	23	30	30	31	29	10	24	18	21	9	8	4	1	1	7	3	12	28	21	28	19	6	1	0	1	8	4	0	5	1	0	2	2	0	0	0	0	28	21	25	33	0
OTU561	0	0	0	0	0	0	0	0	0	0	0	0	0	0	0	0	3	8	0	5	0	1	0	2	0	0	0	0	2	5	3	0	0	0	0	0	0	0	0	0	5	0	3	6	0	0	0	0	0
OTU562	0	0	0	0	1	1	0	6	7	3	1	0	1	0	0	0	3	1	1	2	0	0	0	0	0	0	0	0	4	7	5	17	0	0	0	0	0	1	0	0	1	2	1	4	3	2	5	0	3
OTU563	1	2	3	1	6	13	7	3	9	4	5	5	11	2	1	2	14	11	9	7	4	1	0	1	0	4	4	2	3	9	2	4	5	7	5	10	1	4	1	1	2	3	2	0	5	6	7	6	2
OTU564	0	0	0	0	0	0	0	0	0	0	0	0	0	0	0	0	0	0	0	0	0	0	0	0	0	0	0	0	0	0	0	0	0	0	0	0	4	9	8	10	0	0	0	0	0	0	0	0	38
OTU565	0	0	0	0	0	0	1	0	1	0	0	2	0	1	0	0	1	0	0	0	3	1	3	0	0	1	2	2	0	0	0	0	0	0	1	0	2	0	0	0	1	0	0	0	0	2	0	1	0
OTU566	4	3	5	1	0	0	0	0	2	3	3	7	0	0	0	0	0	0	0	0	0	0	1	0	0	0	0	0	0	0	0	0	0	0	0	0	0	0	0	0	1	2	3	1	4	1	1	0	3
OTU567	0	0	0	1	0	0	1	0	3	6	1	1	1	2	1	0	5	3	5	6	0	2	2	0	1	0	2	1	2	6	4	5	9	6	2	9	3	4	5	4	0	0	0	0	1	1	1	1	22
OTU568	0	0	0	0	0	0	0	0	0	0	0	0	6	11	11	9	11	8	3	6	11	11	7	10	4	5	6	4	1	2	0	0	7	6	5	5	0	0	3	2	6	3	0	1	0	0	1	0	1
OTU569	0	0	0	0	0	0	0	0	0	0	0	0	24	0	13	2	8	5	5	7	8	5	9	11	5	4	7	4	19	21	23	18	0	0	2	0	14	7	10	14	2	6	0	3	0	1	1	0	12
OTU570	6	8	10	2	1	0	1	1	0	4	6	3	0	0	0	0	0	1	0	0	0	0	0	0	0	0	0	0	1	0	0	0	0	0	0	0	33	12	21	28	0	0	0	0	3	0	9	3	0
OTU571	3	2	0	0	2	4	2	2	3	4	10	0	20	16	4	4	0	0	2	2	3	10	3	4	7	6	13	9	0	0	1	0	0	0	2	1	9	5	5	3	0	0	1	1	10	4	3	5	2
OTU572	7	3	1	1	2	0	1	2	1	4	2	3	10	4	6	5	6	2	5	9	0	0	1	0	3	0	1	0	1	3	7	4	0	0	0	0	6	0	4	5	2	4	3	0	1	0	0	3	1
OTU573	0	0	0	0	0	0	0	0	0	0	0	0	0	0	0	0	1	0	0	0	0	0	0	0	0	0	1	0	2	1	0	2	0	0	0	0	0	0	2	0	0	0	0	0	0	0	0	0	2
OTU574	0	0	0	0	0	0	0	2	0	0	0	0	0	4	3	0	2	2	4	17	7	6	7	15	3	3	2	2	0	0	0	2	0	2	1	1	5	18	11	7	2	0	1	0	0	1	0	1	0
OTU575	1	3	1	7	15	4	5	0	4	6	4	2	10	37	53	16	1	0	1	1	0	0	0	1	1	0	1	1	5	4	2	0	0	0	0	0	6	2	5	2	0	0	0	0	6	24	35	10	0
OTU576	1	1	0	2	5	0	3	6	7	3	4	5	6	7	5	14	4	3	1	2	2	3	3	2	2	8	7	5	2	1	1	1	4	2	3	1	14	14	10	10	5	1	2	5	5	6	2	4	3
OTU577	0	0	0	0	0	0	0	0	0	0	0	0	2	6	2	3	23	26	32	28	10	9	4	13	0	0	0	0	19	16	16	21	0	0	0	0	0	3	3	0	25	26	32	22	0	0	0	0	9
OTU578	3	3	5	1	1	0	1	4	0	3	1	2	2	6	14	5	5	2	3	5	1	0	1	1	1	0	0	0	3	10	4	4	0	0	0	0	3	6	7	2	1	5	1	2	0	0	1	1	3
OTU579	1	0	0	0	0	0	0	3	0	0	0	0	0	0	0	0	6	5	2	4	0	0	0	0	0	1	0	0	3	14	7	11	0	0	0	0	1	1	0	0	3	2	10	4	1	0	0	1	2
OTU580	1	2	2	2	3	0	9	5	3	8	5	5	18	16	12	7	0	0	0	0	2	2	0	0	65	47	56	45	0	0	0	0	0	0	1	0	1	2	3	2	0	1	0	0	3	7	2	10	0
OTU581	0	3	5	2	27	22	23	25	32	26	35	19	19	17	21	12	3	5	3	8	3	3	5	8	25	15	16	28	2	0	1	3	5	4	3	2	3	1	2	0	0	0	0	0	30	23	23	22	0
OTU582	2	0	0	0	0	0	0	0	0	0	0	0	0	0	0	0	0	0	0	0	1	9	6	2	0	1	0	1	1	0	4	6	0	0	0	0	43	23	28	30	1	1	3	2	0	2	0	0	1
OTU583	0	0	0	0	0	0	0	0	0	5	0	0	0	0	0	0	0	1	0	0	0	0	0	0	0	0	0	0	97	59	31	47	0	0	0	0	0	0	0	0	0	0	0	0	0	0	0	0	0
OTU584	0	0	0	0	0	3	2	0	0	0	0	0	56	20	47	50	0	0	1	1	1	1	0	2	12	12	19	12	0	0	0	1	1	0	0	1	0	0	0	0	0	0	0	0	0	3	1	4	0
OTU585	0	1	0	0	1	1	0	1	1	1	2	1	14	4	15	1	2	3	3	1	7	10	1	6	2	5	0	6	2	1	0	0	0	2	0	4	14	12	7	10	3	2	1	3	3	1	2	9	21
OTU586	0	0	0	0	0	0	0	0	0	0	0	0	4	2	6	0	0	0	0	0	0	0	0	0	0	0	0	0	0	0	0	0	0	0	0	0	0	0	0	0	0	0	0	0	0	0	0	0	0
OTU587	0	0	0	0	0	0	0	0	0	0	0	0	0	16	0	0	0	0	0	2	0	0	0	0	0	0	0	0	8	5	7	19	1	0	0	0	0	0	0	0	3	3	5	1	0	0	0	0	6
OTU588	0	1	1	0	1	2	1	1	2	12	0	0	0	0	2	0	3	0	0	0	0	0	0	0	0	1	0	0	14	7	7	12	0	1	0	1	1	0	0	0	1	0	1	1	2	5	1	3	0
OTU589	0	0	0	0	0	0	0	0	0	0	0	0	0	2	0	0	1	2	1	0	3	1	6	8	8	12	5	10	6	1	5	7	21	31	23	29	0	2	1	0	3	1	3	5	0	1	0	0	0
OTU590	2	0	0	0	1	0	0	0	4	0	0	0	0	10	0	0	14	14	11	11	4	2	1	0	0	0	0	0	27	32	39	38	0	0	0	0	0	0	4	1	0	5	5	1	0	0	0	2	3
OTU591	0	0	0	0	0	0	0	0	0	0	0	0	0	10	0	0	1	2	0	3	2	0	2	5	0	0	0	0	0	0	0	0	1	0	0	1	0	0	4	2	3	6	3	3	0	0	0	0	0
OTU592	0	0	0	0	0	0	0	0	0	0	0	0	0	0	6	0	8	7	22	11	156	117	158	128	8	6	4	4	0	0	0	0	0	2	1	1	0	0	0	0	2	0	0	2	0	0	0	0	0
OTU593	0	0	1	0	1	0	0	1	4	3	5	1	46	38	58	28	1	2	0	2	6	7	6	10	15	16	26	9	0	0	0	0	1	2	2	1	0	3	0	0	0	0	0	0	1	2	1	2	1
OTU594	6	7	4	5	2	0	2	1	1	0	2	0	1	0	0	1	3	1	2	1	0	0	0	0	0	0	0	0	13	21	15	14	0	0	1	0	1	0	1	2	0	1	0	1	0	0	3	0	1
OTU595	0	0	0	0	0	0	0	0	0	0	0	0	0	4	0	0	0	0	0	0	130	99	68	79	48	24	28	18	0	0	0	0	0	0	0	0	29	29	53	20	1	6	1	8	0	2	5	1	0
OTU596	1	0	2	0	3	2	4	3	1	1	1	1	1	5	4	1	1	4	3	3	4	2	1	1	0	0	0	1	0	2	3	2	1	1	3	2	19	25	15	16	5	2	4	4	3	11	7	3	10
OTU597	0	0	0	0	0	0	0	0	0	0	0	0	0	0	0	0	0	0	0	0	0	0	0	0	0	0	0	0	321	123	128	127	0	0	0	0	1	1	4	2	0	0	0	0	0	0	0	0	0
OTU598	24	26	21	23	3	8	4	3	3	1	4	0	0	8	14	15	1	0	1	4	0	1	1	1	3	4	8	8	0	2	1	0	0	0	0	0	2	7	2	4	1	0	1	1	2	9	3	7	2
OTU599	4	4	3	5	39	27	28	22	29	31	39	16	15	17	11	26	8	4	1	3	3	5	8	4	16	22	15	15	3	3	1	0	1	4	3	2	1	0	2	4	0	0	2	0	15	29	23	23	0
OTU600	4	0	0	0	0	1	0	0	0	0	0	0	16	8	14	23	1	0	0	0	1	0	0	2	113	132	95	97	1	0	2	0	0	1	0	0	0	0	0	0	0	0	0	0	3	2	7	3	0
OTU601	0	0	0	0	0	0	0	0	0	0	0	0	0	0	8	0	1	2	0	1	0	0	0	0	0	0	0	0	10	1	1	5	0	1	3	1	4	0	0	2	5	7	11	2	0	0	3	0	8
OTU602	1	3	4	3	28	16	27	33	27	19	10	41	6	1	0	0	2	3	3	2	4	5	5	2	1	2	0	1	0	1	3	1	0	0	0	0	0	0	1	0	1	1	3	1	23	24	53	25	0
OTU603	1	5	0	3	15	15	16	15	2	2	1	0	21	20	47	17	0	0	0	0	5	4	0	2	0	0	0	3	0	1	0	0	0	0	1	0	13	11	19	12	2	3	6	15	12	6	5	6	0
OTU604	2	8	4	4	10	3	9	11	3	3	3	2	2	8	15	0	0	0	0	1	3	4	5	2	13	11	9	14	0	0	0	0	0	0	0	0	52	47	69	48	0	0	1	0	6	10	12	4	0
OTU605	0	0	0	0	0	0	0	0	0	0	0	0	61	19	84	72	0	0	0	0	0	0	0	0	0	0	0	0	0	0	0	0	0	0	0	0	0	0	0	0	0	0	0	0	0	0	0	1	0
OTU606	0	0	0	0	0	0	0	0	0	0	0	0	0	0	0	0	1	2	0	1	0	0	0	0	0	0	0	0	0	0	0	0	0	0	0	0	0	0	0	0	0	0	0	0	0	0	0	0	1
OTU607	4	4	4	3	19	16	30	24	32	34	22	35	11	17	6	5	0	0	0	0	0	0	0	0	2	18	11	4	0	0	0	0	0	0	0	0	1	0	1	1	0	0	0	0	58	56	44	65	0
OTU608	4	4	3	0	30	23	28	22	9	4	4	4	22	8	20	6	0	0	0	0	8	7	5	1	14	10	11	13	0	0	0	0	0	0	0	0	4	1	1	4	0	0	0	0	17	29	26	34	1
OTU609	1	4	1	2	55	47	18	37	9	15	5	5	7	4	5	0	0	3	1	1	7	6	2	6	5	3	3	3	0	0	2	0	3	5	3	5	5	3	3	6	0	0	0	0	8	10	10	18	3
OTU610	0	0	0	1	4	3	5	2	5	12	6	11	31	20	1	10	0	0	0	0	0	0	1	0	1	0	0	1	0	4	1	0	0	0	0	0	2	5	1	1	1	0	0	0	10	4	6	8	0
OTU611	0	0	0	0	0	0	2	2	1	0	3	0	0	0	0	0	4	0	1	5	2	0	0	0	1	0	1	3	61	59	51	105	0	0	0	0	0	2	0	0	0	0	2	0	0	0	0	4	1
OTU612	0	0	0	0	0	0	1	0	0	0	0	0	87	26	29	45	0	0	0	0	0	0	0	0	80	63	104	88	0	0	0	0	0	0	2	2	0	0	1	0	0	0	0	0	4	5	10	2	0
OTU613	0	1	0	0	0	0	1	0	0	0	0	0	0	0	0	0	0	0	0	0	0	1	0	0	0	0	1	0	0	0	0	0	0	0	1	0	0	0	0	0	0	0	0	0	5	0	0	0	0
OTU614	0	0	0	0	0	0	0	0	1	0	2	0	0	0	0	0	4	1	1	0	0	0	0	0	0	0	0	0	106	96	147	58	0	0	0	0	0	0	0	0	1	2	0	2	2	1	1	0	0
OTU615	0	0	0	1	0	0	0	0	0	0	0	0	4	0	0	0	0	0	0	0	0	0	0	0	0	1	3	2	2	0	2	0	0	0	0	0	0	0	0	0	1	1	1	0	3	1	11	7	2
OTU616	0	0	0	0	0	0	0	0	0	0	0	0	2	8	0	3	28	15	29	19	4	5	6	10	0	3	2	1	11	18	22	9	0	0	0	0	0	4	1	1	23	19	32	22	0	0	0	0	3
OTU617	2	1	3	0	3	2	0	2	0	0	0	0	1	3	7	0	1	2	0	0	0	0	0	0	1	0	1	1	0	5	1	1	21	10	3	14	0	0	1	0	0	1	0	1	0	0	0	0	0
OTU618	0	0	0	0	0	0	0	0	0	0	0	1	6	1	1	16	17	10	15	15	1	1	1	0	4	5	4	11	1	1	0	0	54	44	51	52	4	10	3	8	2	2	1	0	0	1	1	0	12
OTU619	0	0	1	0	0	0	0	0	0	0	0	0	0	0	2	0	7	1	1	1	0	0	1	2	0	0	0	0	0	0	0	0	0	0	0	0	0	0	2	3	0	0	0	0	0	0	0	0	0
OTU620	0	0	0	1	0	0	1	0	0	0	0	0	14	8	11	0	0	0	0	0	38	22	21	17	56	53	63	51	0	0	0	0	12	5	5	11	0	0	0	0	0	0	0	0	1	0	5	0	0
OTU621	2	3	5	2	0	1	0	0	2	1	1	0	0	16	2	1	2	0	1	3	18	7	10	7	0	0	2	0	3	5	3	4	0	0	0	0	26	13	17	18	2	1	1	1	0	0	3	0	0
OTU622	1	1	0	0	0	3	6	1	0	1	2	1	0	1	0	0	3	5	5	7	7	7	2	5	1	0	0	1	3	1	7	5	1	1	1	0	28	41	20	28	1	4	3	2	4	2	12	3	7
OTU623	3	4	4	4	25	17	24	21	34	31	34	22	29	22	10	13	2	8	4	6	3	6	1	3	24	23	19	15	1	0	1	1	1	3	1	3	1	1	1	0	0	0	0	0	33	15	20	20	0
OTU624	6	6	4	0	24	19	29	28	28	27	34	27	12	23	5	9	2	6	2	7	6	3	6	4	25	17	14	12	6	1	3	0	1	7	5	6	0	0	1	2	0	0	0	0	24	15	21	18	0
OTU625	2	2	2	2	22	34	23	27	21	28	33	25	13	17	16	13	4	6	5	3	6	2	7	5	26	15	20	22	0	2	0	0	2	4	4	1	0	0	0	0	0	0	0	1	25	24	17	27	0
OTU626	0	0	0	0	0	0	0	0	0	0	0	0	0	2	14	0	0	0	0	0	0	0	0	0	0	2	0	0	0	2	0	9	96	123	155	154	1	2	1	2	0	0	3	0	0	0	0	0	0
OTU627	0	1	0	0	0	0	0	0	0	0	0	0	14	0	0	32	12	7	0	2	0	0	0	0	0	0	0	0	0	0	0	0	0	0	0	0	0	0	0	0	4	2	2	5	0	0	0	0	0
OTU628	0	1	0	0	0	0	1	0	0	1	2	0	0	0	0	0	2	0	3	1	0	1	0	3	0	0	0	0	8	11	16	29	0	1	0	0	1	2	4	2	2	1	1	4	0	2	0	1	8
OTU629	0	2	3	4	5	3	6	2	17	22	12	12	2	6	11	3	18	18	15	18	1	2	0	1	0	0	0	0	12	3	5	4	0	0	0	0	0	0	0	0	2	5	3	0	5	2	0	1	0
OTU630	0	0	0	0	0	0	0	0	0	0	0	0	4	7	6	3	4	1	0	1	15	14	11	11	21	18	30	14	1	5	0	3	0	0	0	0	0	0	0	0	1	3	0	3	0	0	0	0	4
OTU631	3	0	4	0	34	64	63	36	6	9	5	7	18	17	13	12	0	0	0	0	0	0	0	0	0	0	0	0	0	0	0	0	0	0	0	0	0	0	0	0	0	0	0	0	49	41	33	37	0
OTU632	0	0	0	0	0	0	0	0	0	0	0	0	0	1	8	0	8	2	4	4	0	0	0	0	0	0	1	0	0	0	0	0	0	0	1	0	5	4	2	1	43	48	35	57	0	0	0	0	3
OTU633	0	0	0	0	0	0	0	0	0	0	0	0	0	0	0	0	0	0	0	0	0	0	0	0	3	1	0	0	0	0	0	0	0	0	0	0	0	0	0	0	0	0	1	0	0	0	0	0	0
OTU634	1	2	2	2	2	1	3	1	1	8	1	1	1	2	2	0	3	8	2	8	3	3	2	1	0	0	1	0	6	1	4	2	0	2	0	3	18	30	21	27	0	5	4	2	3	3	3	2	7
OTU635	0	0	0	0	0	0	0	0	0	0	0	0	0	0	0	0	0	0	0	0	0	0	0	0	0	0	0	0	0	0	0	0	0	0	0	0	0	0	0	0	0	0	2	2	1	0	1	0	0
OTU636	15	21	11	14	4	2	2	1	0	0	0	2	0	0	0	0	0	0	0	0	2	0	0	0	0	1	0	0	1	0	0	0	0	0	0	0	13	4	3	6	0	0	1	2	0	2	0	1	68
OTU637	0	0	0	0	3	8	5	4	2	0	0	0	0	0	0	0	0	0	0	0	0	0	0	0	0	0	0	0	0	0	0	0	0	0	0	0	0	0	0	0	0	3	4	2	0	0	0	0	0
OTU638	0	0	0	0	0	0	0	0	0	0	0	1	0	7	0	0	0	0	2	0	1	0	0	0	0	0	1	0	19	21	10	15	0	0	0	0	35	32	37	49	5	10	6	8	0	1	0	0	5
OTU639	2	1	2	0	32	24	15	28	30	26	33	24	10	24	15	8	5	7	4	4	3	7	7	4	14	19	16	20	1	1	0	0	1	5	2	2	0	0	1	1	0	0	0	0	29	20	14	30	0
OTU640	0	0	0	0	0	0	0	0	0	0	0	0	0	0	0	0	0	0	0	1	0	0	0	0	0	3	0	0	0	0	0	0	0	0	1	0	0	0	0	0	0	0	0	0	0	2	0	0	0
OTU641	5	1	2	7	14	13	16	11	2	0	0	1	7	6	27	7	0	2	1	2	2	0	3	1	1	4	6	0	1	3	4	6	2	4	0	0	0	0	0	7	0	0	0	2	46	30	25	29	0
OTU642	0	0	0	0	0	0	0	0	0	0	0	0	0	0	0	0	0	0	0	0	0	0	0	0	0	0	0	0	0	2	1	0	0	0	0	0	0	0	0	0	0	0	0	0	0	0	0	0	0
OTU643	0	1	0	0	2	2	3	0	4	5	2	0	3	1	12	0	0	0	0	0	0	0	0	0	25	40	22	25	0	0	0	0	0	1	0	0	0	0	0	0	0	0	0	0	2	0	2	1	0
OTU644	0	0	0	0	0	2	0	2	2	1	3	1	0	0	0	0	0	0	0	0	0	0	0	0	0	0	0	0	0	0	0	0	0	0	0	0	0	0	0	0	0	0	0	0	110	140	118	180	0
OTU645	6	5	3	1	12	25	35	41	0	1	2	2	0	0	0	0	1	4	4	2	0	0	0	0	0	0	0	0	7	7	5	2	4	3	5	1	0	2	0	0	0	0	0	0	8	18	5	6	0
OTU646	0	0	0	0	0	2	0	0	0	0	0	0	0	0	0	0	0	0	0	0	0	0	0	1	0	0	0	0	0	2	0	0	0	0	0	0	0	0	0	0	0	0	0	0	0	0	0	0	0
OTU647	1	1	0	0	5	4	7	6	9	7	9	10	2	5	5	4	21	8	19	14	11	6	13	8	5	2	4	3	3	1	2	2	1	3	1	7	0	0	0	2	2	1	0	0	5	5	6	2	2
OTU648	4	1	1	0	5	5	1	9	2	4	2	4	1	3	6	0	6	2	3	2	3	3	1	5	1	1	7	1	9	6	6	2	4	1	3	4	4	6	8	5	4	6	7	3	2	2	1	8	17
OTU649	3	2	2	0	33	29	19	30	28	29	27	10	17	14	10	15	2	2	2	2	5	7	7	6	21	17	21	13	2	0	4	1	0	4	5	0	0	0	0	1	0	0	0	0	28	26	20	24	0
OTU650	0	0	0	0	0	0	0	0	0	0	0	0	0	0	0	0	4	5	0	3	4	5	4	2	0	1	0	1	0	0	0	0	0	0	0	0	1	4	2	0	0	0	0	0	0	0	0	0	1
OTU651	0	0	0	0	1	0	3	0	0	0	0	0	0	0	1	0	4	6	3	2	4	1	0	0	3	2	0	0	0	0	1	0	0	0	0	0	0	0	2	0	0	1	2	0	0	1	0	0	0
OTU652	0	0	2	3	1	0	4	1	0	0	0	1	0	0	9	0	0	1	2	0	0	0	1	0	0	0	0	2	2	1	0	0	1	1	1	0	1	0	1	0	0	1	2	1	8	3	4	7	5
OTU653	0	0	1	0	0	0	0	0	0	0	0	0	40	0	0	0	0	2	2	0	0	0	1	0	0	0	0	0	4	10	4	1	0	1	0	0	0	3	2	0	0	0	0	0	0	0	0	0	57
OTU654	0	0	0	0	0	0	0	0	0	0	0	0	0	0	0	0	0	0	0	0	0	0	0	0	0	0	0	0	4	0	0	0	0	0	0	0	0	0	0	0	0	0	0	0	0	0	0	0	0
OTU655	0	0	0	0	0	0	0	0	0	0	0	0	0	0	0	0	0	0	1	1	0	0	0	0	0	0	0	0	1	1	4	2	0	0	0	0	0	1	2	0	7	17	6	10	0	0	1	0	1
OTU656	0	0	0	0	1	1	0	0	0	0	0	0	0	3	0	0	0	0	0	0	0	0	0	0	1	0	0	0	26	30	41	33	0	0	0	0	0	0	0	1	1	0	0	0	0	4	0	0	3
OTU657	0	0	0	0	0	0	0	0	0	0	0	0	0	0	0	0	0	0	0	0	0	0	0	0	0	0	0	0	0	0	0	0	0	0	0	0	1	2	3	1	0	0	2	3	0	0	0	0	1
OTU658	3	1	0	3	25	16	21	28	28	27	24	22	13	31	11	13	6	2	4	6	4	6	6	6	20	26	21	14	3	0	0	2	1	3	4	4	0	3	2	1	0	0	0	0	25	19	25	19	0
OTU659	3	9	8	2	9	9	10	18	1	1	4	6	2	3	0	20	1	0	2	0	0	1	0	0	0	0	0	0	21	28	29	30	1	1	0	0	2	2	1	3	3	0	2	1	4	1	1	1	1
OTU660	0	0	0	1	0	0	0	0	0	0	0	0	15	5	8	8	1	0	1	0	24	23	19	18	14	11	17	6	1	0	2	1	1	0	0	1	49	49	82	63	1	0	1	1	0	0	0	0	0
OTU661	0	0	0	0	0	0	0	0	0	0	0	0	0	0	0	0	0	0	0	0	0	0	0	0	0	0	0	0	0	0	0	2	0	0	0	0	3	0	1	3	8	11	9	5	0	0	0	0	0
OTU662	0	4	0	0	4	0	2	0	1	3	2	0	0	0	0	0	0	0	2	0	0	0	0	1	0	2	0	0	1	0	3	1	0	1	0	1	0	2	2	1	7	3	2	1	0	2	0	0	3
OTU663	0	0	0	0	0	0	0	0	0	0	0	0	0	0	6	0	0	0	0	0	0	0	0	0	0	0	0	0	0	0	0	0	0	0	0	0	0	0	0	0	0	0	0	0	0	0	0	0	0
OTU664	0	1	0	0	0	0	0	0	0	0	0	0	0	0	0	0	0	0	0	0	0	0	0	0	0	0	0	0	2	2	1	11	0	0	0	0	0	0	0	0	0	1	2	0	0	0	0	0	0
OTU665	0	0	0	0	0	0	0	0	0	0	0	0	0	0	0	0	0	0	0	0	0	0	0	0	0	0	0	0	51	86	56	72	0	0	0	0	0	0	0	0	3	3	4	14	0	0	0	0	0
OTU666	3	2	2	1	24	13	24	13	22	28	28	14	6	13	18	10	3	5	6	5	4	3	3	3	17	27	21	19	2	1	0	0	7	2	3	1	0	3	0	0	0	1	0	0	20	20	14	16	0
OTU667	0	1	1	0	3	3	4	2	5	0	7	1	1	13	17	7	7	8	7	9	0	2	0	2	2	5	5	3	0	2	1	1	6	4	4	10	3	1	0	3	2	1	0	2	2	1	3	2	42
OTU668	0	0	0	0	4	0	0	2	1	1	2	3	0	0	0	0	2	1	1	2	1	0	0	0	1	1	2	0	0	0	0	4	0	1	0	0	0	0	0	0	0	0	0	0	0	0	0	0	0
OTU669	15	26	37	25	0	0	2	1	0	1	0	0	22	17	21	14	0	0	0	0	0	0	0	0	0	0	0	0	8	11	28	8	0	0	0	0	0	0	1	0	0	1	0	0	0	1	0	0	0
OTU670	3	2	1	3	19	11	27	24	22	28	29	29	22	11	13	15	4	4	0	6	6	2	4	5	16	17	12	9	1	2	1	1	3	6	2	3	2	1	1	0	0	0	0	0	29	16	21	16	0
OTU671	0	0	0	0	0	0	0	0	0	0	0	0	0	0	0	0	0	0	0	0	0	0	0	0	0	0	0	0	0	0	0	0	0	0	0	0	0	0	0	0	0	0	0	0	0	0	0	0	40
OTU672	0	1	1	0	0	2	2	1	0	4	0	0	6	6	0	0	0	2	1	3	5	1	1	0	1	2	4	0	6	3	1	0	0	1	0	0	0	0	0	2	0	0	0	0	1	0	0	2	2
OTU673	0	0	0	0	0	0	0	0	3	0	0	1	0	0	0	0	24	22	31	25	0	0	0	1	0	0	0	0	0	0	0	1	0	0	0	0	3	3	0	0	25	12	34	14	2	0	0	0	0
OTU674	0	0	0	0	0	0	0	0	0	0	0	0	0	0	0	0	13	17	7	10	0	0	0	0	0	0	0	0	7	13	19	24	0	0	1	0	3	3	5	0	3	1	3	1	0	0	0	0	0
OTU675	2	0	1	2	51	79	108	73	0	4	2	0	0	0	0	0	0	0	0	0	0	0	0	0	0	0	0	0	0	0	0	0	0	0	0	0	0	0	0	0	0	0	0	0	0	10	5	4	0
OTU676	0	0	0	0	0	0	0	0	0	0	0	0	0	7	0	0	0	0	0	0	0	0	0	0	0	0	0	0	0	0	0	0	0	0	0	0	0	0	0	0	0	0	0	0	0	0	0	0	0
OTU677	0	5	1	3	7	8	9	11	13	9	4	1	5	6	10	7	3	4	1	2	3	3	3	1	2	1	4	1	12	6	9	11	1	2	1	3	0	1	0	1	1	0	0	1	7	8	9	4	0
OTU678	2	6	9	0	14	16	24	5	2	16	3	8	1	10	12	6	0	0	1	2	1	0	0	0	42	15	31	18	0	0	0	0	0	0	0	0	0	0	0	0	0	0	0	0	3	0	11	2	0
OTU679	0	0	0	0	0	0	0	0	0	0	0	0	0	4	0	0	0	0	1	3	0	0	0	0	0	0	0	0	2	1	1	1	0	0	0	0	0	2	1	2	0	0	1	0	0	0	0	0	8
OTU680	0	0	0	0	1	0	0	0	0	0	0	0	41	6	16	3	0	0	0	0	0	0	0	1	58	87	86	69	2	0	0	0	0	0	0	0	0	0	0	0	0	0	0	0	0	0	1	0	0
OTU681	0	0	0	0	2	0	0	0	0	0	0	0	6	12	16	0	4	2	0	1	0	0	0	2	0	0	0	0	9	12	4	2	0	0	1	0	0	1	0	0	1	2	5	2	0	0	1	2	0
OTU682	0	0	2	0	1	1	0	2	3	3	1	0	5	2	4	3	0	3	3	2	1	0	4	1	3	3	2	3	1	0	0	0	0	1	0	1	6	7	2	3	0	2	0	1	1	2	3	0	49
OTU683	0	0	0	1	0	0	0	0	0	0	0	0	0	0	0	9	2	0	6	3	0	0	0	0	3	0	0	0	0	0	0	0	0	0	0	0	0	0	0	0	0	0	0	0	0	0	0	0	0
OTU684	1	5	1	1	18	10	19	12	19	19	23	15	16	22	23	9	8	5	4	4	8	11	8	5	20	21	15	18	1	0	0	1	3	2	2	2	1	0	0	1	0	0	0	0	15	17	11	26	0
OTU685	0	0	0	0	0	1	0	2	0	0	0	0	0	0	0	0	0	1	1	0	0	2	0	0	0	1	0	0	0	0	0	0	0	0	0	0	1	2	0	2	0	0	0	0	0	0	0	1	1
OTU686	0	0	0	0	0	0	0	0	0	0	0	0	1	6	1	7	5	5	3	4	1	4	2	2	1	0	0	0	0	0	0	0	0	0	0	0	2	1	1	1	12	15	23	11	0	0	1	1	52
OTU687	0	1	1	0	3	1	0	3	13	1	3	10	0	0	0	0	0	3	1	4	2	2	0	1	1	0	1	8	0	0	0	0	0	0	0	0	2	1	4	4	0	0	0	0	13	22	38	11	3
OTU688	0	0	0	0	0	0	0	0	1	0	0	0	0	0	0	0	0	0	0	0	0	0	0	0	0	0	0	0	1	2	1	2	5	2	3	4	0	0	0	0	0	0	0	0	0	0	0	0	0
OTU689	0	0	0	0	0	1	0	1	2	0	0	0	0	1	6	0	0	0	0	0	1	0	0	0	7	6	14	4	0	0	0	0	2	2	1	5	0	1	0	0	0	0	0	0	0	1	1	0	0
OTU690	14	10	9	11	38	34	48	37	1	0	0	0	0	0	0	0	0	0	3	5	0	0	0	0	0	0	0	0	0	1	0	0	0	0	0	0	1	1	0	0	0	1	0	1	3	2	11	2	0
OTU691	1	1	4	1	34	35	26	16	18	11	11	8	1	13	0	3	0	0	0	0	0	0	0	0	29	22	23	23	3	0	0	0	6	5	8	4	0	0	1	0	0	0	0	0	52	58	37	38	0
OTU692	3	1	2	1	24	19	20	18	27	32	22	22	13	18	6	16	4	1	3	6	1	5	4	3	20	15	14	16	1	7	1	0	1	6	2	1	0	1	1	1	0	0	0	0	26	22	16	18	0
OTU693	0	0	0	1	0	0	0	3	0	0	0	0	0	0	0	0	0	4	1	0	6	6	1	7	0	1	2	0	4	0	0	0	0	0	0	1	0	0	1	0	0	1	0	0	0	0	0	0	1
OTU694	0	0	0	0	0	0	0	0	15	6	8	12	0	0	0	0	0	0	0	0	0	0	0	0	0	0	0	0	29	7	12	2	1	0	1	1	0	0	0	0	1	1	1	0	0	0	0	0	0
OTU695	7	3	6	2	28	26	17	20	17	26	20	16	13	30	11	28	5	2	1	2	6	2	4	2	14	9	11	12	1	2	0	0	1	4	4	3	1	1	1	0	0	0	0	0	12	14	10	15	0
OTU696	0	0	0	0	0	0	0	0	0	0	0	0	0	6	17	8	3	0	0	0	0	0	0	0	27	29	22	20	0	0	0	0	0	0	0	1	0	0	1	0	0	0	0	0	1	3	1	11	0
OTU697	1	1	1	1	2	2	1	3	6	3	4	0	2	5	7	0	4	3	5	3	1	2	2	4	1	0	1	2	5	3	5	5	1	0	1	0	0	6	3	6	3	7	3	4	3	5	3	4	6
OTU698	0	0	0	0	0	0	1	5	2	1	0	0	0	0	0	0	0	0	0	0	1	0	1	1	0	3	1	1	0	1	3	8	78	93	76	80	11	16	11	11	2	0	3	2	0	0	1	0	0
OTU699	1	2	1	2	2	6	8	5	1	2	3	0	0	16	5	14	1	3	1	2	1	3	1	2	14	11	11	15	0	0	0	0	2	5	3	3	3	0	1	1	0	0	0	0	2	2	6	3	0
OTU700	0	0	0	0	0	0	0	0	0	0	0	0	0	0	0	0	0	0	0	0	0	0	0	0	0	0	0	0	0	0	0	0	0	0	0	0	0	0	0	0	0	0	0	0	0	0	0	0	0
OTU701	2	1	0	0	53	34	51	37	84	70	107	91	9	0	7	0	0	0	0	0	0	0	0	0	0	0	0	0	0	0	0	0	0	0	0	0	0	0	0	0	0	0	0	0	23	13	37	7	0
OTU702	0	0	0	0	0	0	0	0	0	0	0	0	0	0	0	0	0	0	0	0	0	0	0	0	0	0	0	0	0	0	0	0	0	0	0	0	0	0	0	0	2	0	0	1	0	0	0	0	1
OTU703	0	1	0	1	0	1	2	0	0	0	0	0	0	3	2	5	2	5	2	2	11	5	3	12	1	0	0	0	8	13	5	6	2	2	0	2	17	7	9	10	8	5	8	9	1	2	1	1	5
OTU704	0	0	0	0	0	0	0	0	0	1	0	0	0	0	0	0	0	1	0	0	0	0	0	0	0	1	0	0	4	6	4	13	94	89	84	64	1	6	2	2	1	1	2	0	0	0	0	0	0
OTU705	1	1	1	0	0	0	2	0	1	0	0	1	9	0	0	0	0	1	2	4	13	17	6	8	12	8	5	11	24	35	26	28	3	2	5	0	6	3	1	10	1	0	0	1	0	2	0	1	0
OTU706	0	0	1	0	1	0	0	0	0	0	0	0	0	0	0	0	5	8	2	0	0	0	0	2	0	0	0	0	5	3	7	3	1	0	0	0	0	1	1	1	1	1	1	3	0	0	3	0	5
OTU707	11	9	3	11	0	0	0	0	0	0	0	0	0	0	0	0	1	0	1	1	1	0	0	0	0	0	0	0	3	6	4	6	0	0	0	0	0	0	0	0	2	8	10	3	0	0	0	1	1
OTU708	1	1	0	0	0	0	0	0	0	0	0	0	0	0	0	0	33	25	55	36	0	0	2	1	2	1	0	0	0	0	0	0	0	0	0	0	0	0	0	0	0	0	0	0	3	3	1	5	0
OTU709	1	1	3	0	23	18	20	26	19	31	24	18	9	16	5	18	4	7	7	2	1	4	3	5	13	20	18	16	1	3	1	0	3	2	2	4	1	1	0	0	0	0	0	0	26	20	21	19	0
OTU710	0	0	0	0	0	0	0	0	0	0	0	0	0	0	0	0	3	0	1	3	0	0	0	0	0	0	0	0	0	0	0	0	0	0	0	0	0	0	0	0	3	3	3	6	0	1	0	0	0
OTU711	1	2	5	3	7	18	7	4	0	0	0	0	0	0	0	0	0	0	1	2	0	1	0	0	0	1	1	0	2	0	4	0	1	1	2	3	1	0	0	0	1	4	0	1	15	20	8	24	0
OTU712	0	0	0	0	1	0	3	1	0	0	0	0	24	42	23	2	0	0	0	0	1	0	1	2	75	77	66	51	0	0	0	0	1	0	0	1	0	0	0	0	11	21	19	10	0	0	0	0	12
OTU713	3	4	3	4	1	3	3	3	0	0	0	0	22	11	13	3	0	1	0	0	4	2	0	4	0	0	0	0	4	9	9	5	0	0	0	0	1	2	0	2	0	1	1	0	0	2	0	0	3
OTU714	3	3	3	4	2	3	4	3	2	0	0	1	10	9	9	12	5	5	2	3	36	43	47	40	2	2	1	5	0	0	0	0	0	0	0	0	6	1	2	1	0	0	1	0	1	0	1	0	0
OTU715	1	1	1	0	4	7	11	9	0	0	0	0	0	20	0	0	0	5	3	0	3	1	3	0	12	19	15	16	1	0	0	3	0	0	1	1	4	2	2	0	0	0	0	0	1	0	1	0	13
OTU716	0	0	0	0	6	0	1	1	0	0	0	0	0	0	0	0	0	0	1	0	0	0	0	0	0	0	0	0	31	22	6	6	0	0	0	0	2	4	0	10	0	1	8	4	0	0	0	0	1
OTU717	0	0	0	0	0	0	0	0	0	0	0	0	0	0	0	0	0	4	2	0	0	0	0	0	0	0	0	0	55	46	37	16	0	0	0	0	2	0	0	0	0	1	2	2	0	0	1	1	4
OTU718	0	0	0	0	0	0	0	1	0	0	0	0	0	1	0	0	0	0	0	0	0	0	0	0	3	0	3	2	0	0	0	0	1	2	1	2	0	0	0	0	0	0	0	0	0	0	1	0	0
OTU719	0	0	0	0	6	8	24	12	10	4	8	21	0	0	0	0	0	0	0	0	2	1	2	0	2	2	1	0	0	0	0	0	0	0	0	0	0	0	0	0	0	0	0	2	6	2	5	4	1
OTU720	0	0	0	0	0	0	0	0	0	0	0	0	0	0	0	0	0	0	0	0	0	0	0	0	0	0	0	0	0	0	0	0	0	0	0	0	4	12	14	28	0	0	0	0	0	0	0	0	47
OTU721	3	3	2	1	22	19	20	16	19	20	20	14	18	16	20	4	7	3	4	6	7	5	4	3	21	15	16	11	1	0	2	0	2	4	5	2	0	1	1	1	0	0	0	0	16	22	15	18	0
OTU722	0	0	0	0	0	0	0	0	0	0	0	0	0	1	2	0	3	2	2	2	0	1	0	0	0	0	0	0	1	0	2	0	0	0	0	0	1	0	0	0	8	1	3	1	0	0	0	0	9
OTU723	2	3	3	0	3	0	3	1	5	2	1	3	0	0	0	0	0	0	0	0	135	99	2	80	0	0	0	0	0	0	1	0	0	0	0	0	0	0	0	0	0	0	0	0	0	0	1	0	0
OTU724	1	0	0	0	0	1	0	0	0	1	2	4	1	2	2	2	3	2	4	4	0	1	1	2	1	7	5	11	0	0	0	2	2	1	1	3	1	0	0	2	0	0	0	0	0	0	0	1	76
OTU725	0	0	0	0	0	0	0	0	0	0	0	0	0	0	0	0	0	0	0	0	0	0	0	0	0	0	0	0	0	0	0	0	0	0	0	0	0	0	0	0	0	0	0	0	0	0	0	0	0
OTU726	1	1	2	2	14	15	23	11	22	20	26	24	15	23	9	20	2	2	4	5	4	3	1	3	8	28	11	16	2	1	0	0	0	4	3	5	0	0	0	2	0	0	0	1	22	14	18	22	0
OTU727	0	0	0	0	1	0	0	0	13	4	0	3	37	4	30	15	0	0	0	0	0	0	0	0	24	47	74	92	0	0	0	0	0	0	0	0	1	1	0	1	0	0	0	0	11	18	17	23	0
OTU728	5	6	5	13	4	10	2	4	0	0	0	0	0	0	0	0	0	0	0	0	0	0	0	0	0	0	0	1	0	0	0	0	0	0	0	0	0	0	0	0	0	0	0	0	0	0	0	0	0
OTU729	3	4	2	2	23	10	21	15	19	19	23	15	9	9	9	12	8	1	4	12	10	4	8	5	14	13	17	11	0	0	2	2	4	2	4	1	0	1	0	1	0	1	0	0	18	17	14	20	1
OTU730	0	2	0	0	1	2	4	1	0	0	0	0	0	4	3	0	1	4	1	3	0	3	0	0	1	0	2	2	9	5	0	5	2	3	2	1	0	1	2	0	3	3	4	5	1	5	0	0	1
OTU731	3	2	6	0	21	16	20	16	10	24	20	18	31	14	9	7	6	4	7	3	8	8	4	1	12	18	13	26	1	0	0	1	2	0	4	3	0	1	1	0	0	0	0	0	23	19	16	15	0
OTU732	5	5	2	9	3	0	2	0	0	0	0	0	1	0	0	0	2	1	0	2	1	0	0	0	0	0	0	0	6	8	2	4	1	0	1	0	0	0	1	2	0	2	1	0	0	0	6	0	2
OTU733	0	0	0	0	0	0	0	0	0	0	0	0	0	2	0	0	0	2	1	4	0	0	0	0	0	0	1	0	0	0	0	0	0	0	0	0	0	0	0	0	0	0	0	1	0	0	0	0	0
OTU734	2	1	2	5	18	21	14	23	23	27	25	15	10	21	9	13	4	2	2	3	1	7	5	2	24	19	25	17	0	4	0	2	4	4	2	0	0	1	3	1	0	0	0	0	16	21	10	22	0
OTU735	0	0	0	0	0	0	0	0	1	9	2	0	0	0	0	0	0	0	0	0	0	0	0	0	0	0	0	0	0	0	0	0	0	0	0	0	0	0	0	0	0	0	0	0	3	5	6	5	0
OTU736	0	0	0	0	0	0	0	0	0	0	0	0	0	0	0	1	0	0	1	0	0	0	0	0	0	2	0	0	2	1	1	1	91	106	102	103	3	5	6	5	0	1	0	0	0	0	0	0	0
OTU737	1	1	0	1	24	15	18	19	19	20	17	26	16	15	17	6	2	6	0	3	3	3	3	4	18	16	18	17	3	1	2	0	3	3	5	2	0	1	1	0	0	0	0	0	12	15	14	12	0
OTU738	0	0	0	0	0	0	0	0	0	0	0	0	0	0	0	0	0	0	0	0	0	0	1	0	0	0	0	0	2	2	0	0	0	0	0	0	0	0	0	0	4	3	0	3	0	0	0	0	0
OTU739	17	32	32	21	1	6	3	8	0	5	0	2	0	15	0	0	0	0	0	2	0	1	0	1	3	3	2	4	1	0	0	0	0	0	0	0	1	1	1	2	0	0	0	0	1	7	6	1	0
OTU740	0	0	0	0	0	0	0	0	0	0	0	0	8	0	0	6	9	7	2	4	0	0	0	0	0	0	0	0	1	5	0	0	0	0	0	0	0	2	2	2	61	39	48	16	0	0	0	0	0
OTU741	2	1	1	2	22	26	23	13	75	83	29	15	0	7	21	0	2	1	0	0	0	0	0	0	0	0	0	0	0	0	0	0	0	0	0	0	0	0	0	0	0	0	0	0	58	44	54	40	0
OTU742	0	0	0	0	0	0	0	0	0	0	0	0	7	0	0	0	0	0	0	0	0	1	0	0	0	0	0	1	3	0	0	0	3	4	3	4	0	2	0	0	0	0	0	0	0	0	0	0	0
OTU743	0	0	0	0	0	3	0	0	0	0	0	0	0	0	0	0	7	0	0	3	0	0	0	0	0	0	0	0	1	6	1	3	0	0	0	0	0	0	2	0	1	0	2	2	0	0	0	0	0
OTU744	1	1	5	2	23	19	14	15	15	19	32	18	10	17	25	11	6	4	4	2	7	2	4	3	18	17	14	16	2	1	0	0	0	1	3	5	1	0	0	0	0	1	0	0	17	20	13	24	0
OTU745	0	0	0	0	0	0	0	0	0	0	0	0	0	0	0	0	0	0	0	0	0	0	0	0	0	0	0	0	0	0	0	0	0	0	0	0	7	12	12	16	8	14	24	6	3	0	4	2	0
OTU746	0	0	0	0	0	0	0	0	0	0	0	0	0	5	0	0	37	27	58	38	4	0	0	0	0	0	0	0	0	0	0	0	0	0	0	0	0	0	0	0	0	0	0	0	1	4	1	0	0
OTU747	0	2	0	0	1	0	0	0	0	1	0	0	1	1	0	1	0	0	0	0	6	2	5	2	0	0	0	0	0	0	0	0	0	0	0	0	13	11	19	21	3	1	1	1	3	1	2	1	5
OTU748	0	0	0	0	0	0	0	0	0	0	0	0	27	0	5	10	22	17	12	23	0	0	0	2	1	0	1	0	7	1	7	5	0	0	0	0	0	0	0	0	10	2	11	14	0	0	0	0	0
OTU749	2	3	4	1	20	8	20	17	15	15	19	22	28	18	4	2	3	5	3	10	4	8	4	1	11	20	15	17	1	0	1	1	4	2	3	0	0	0	1	2	0	0	0	0	18	21	14	19	0
OTU750	0	0	0	0	0	0	0	0	0	0	0	0	22	48	29	32	0	0	0	0	1	1	1	1	66	50	63	65	0	0	0	0	0	1	0	0	0	0	0	0	0	0	0	0	0	0	1	0	0
OTU751	0	0	1	0	0	0	0	0	0	0	0	0	0	0	0	0	0	0	0	0	0	0	0	0	0	0	0	0	0	1	0	4	0	3	3	2	0	0	0	0	0	0	0	0	0	0	0	0	0
OTU752	0	0	0	0	0	0	0	0	0	0	0	0	28	43	33	50	1	1	0	0	1	0	0	0	0	0	0	0	1	0	0	0	2	0	1	0	0	2	1	1	3	2	2	0	0	0	0	0	0
OTU753	0	1	0	0	5	0	2	1	1	3	1	3	1	6	0	3	1	0	0	2	0	0	0	2	3	5	10	5	5	7	7	4	0	0	1	0	0	0	0	0	0	0	0	0	12	12	8	15	0
OTU754	1	0	0	0	0	0	0	0	0	0	0	0	0	0	0	0	0	0	0	0	0	0	0	0	0	0	0	0	0	2	0	4	0	0	0	0	0	0	0	0	1	1	0	4	0	0	0	0	0
OTU755	0	0	0	0	0	0	0	0	0	0	0	0	0	0	0	0	0	0	0	0	0	0	0	0	0	0	0	0	0	0	2	0	0	0	0	0	0	0	0	0	1	0	0	1	0	0	0	0	0
OTU756	3	0	4	1	18	14	19	9	17	28	14	19	9	15	14	10	3	3	0	3	6	6	2	6	22	17	18	10	1	1	1	1	2	3	3	1	1	1	2	4	0	0	0	0	15	12	16	21	0
OTU757	0	1	1	0	0	1	0	1	0	0	0	0	0	4	0	0	0	0	0	0	4	1	0	0	0	0	1	0	0	0	0	0	0	0	0	0	4	0	2	2	13	2	11	4	0	0	0	0	0
OTU758	0	0	0	0	2	1	0	3	0	0	0	0	7	0	9	16	5	16	5	3	1	1	5	4	8	14	8	7	16	17	3	10	0	0	0	0	0	0	0	0	0	0	0	0	7	0	4	12	0
OTU759	0	0	3	0	16	16	10	16	9	12	5	5	0	0	0	0	0	0	0	0	9	10	2	8	3	6	7	1	0	0	3	1	10	8	6	9	0	0	1	1	0	0	0	0	13	4	8	9	0
OTU760	4	11	0	1	1	3	7	5	0	0	1	1	11	5	25	21	0	0	0	0	2	1	2	4	8	4	10	6	0	0	5	0	2	10	4	5	2	6	7	7	0	0	0	0	0	0	5	0	2
OTU761	0	0	0	0	0	0	1	0	0	0	0	0	6	0	0	0	2	0	0	0	0	0	0	0	0	0	0	2	2	3	0	1	41	43	57	54	5	3	4	1	0	5	0	2	0	0	0	0	27
OTU762	2	1	3	2	42	30	23	19	70	71	56	34	0	0	0	0	0	0	0	0	0	0	0	0	0	0	0	0	0	0	1	1	0	0	1	0	0	1	0	0	0	0	0	0	26	32	17	20	0
OTU763	2	1	4	2	0	0	0	0	0	0	2	3	58	35	78	63	2	3	2	5	0	0	1	0	9	6	5	5	0	0	0	0	0	0	0	0	0	0	0	0	0	0	0	0	0	0	0	0	0
OTU764	0	0	0	0	0	2	0	0	0	0	0	0	0	0	0	0	0	0	0	0	0	0	1	0	0	0	0	0	0	0	0	0	5	3	0	0	0	2	0	0	0	0	0	0	0	0	0	0	0
OTU765	0	0	0	0	0	0	0	0	0	0	0	0	0	0	0	0	0	0	0	0	0	0	0	0	0	0	0	0	0	0	0	0	0	0	0	0	0	0	0	0	0	0	0	0	0	0	0	0	0
OTU766	0	0	0	0	0	0	0	0	0	1	0	0	0	0	0	0	0	0	0	0	0	0	0	0	0	0	0	0	0	0	0	0	0	0	0	0	0	0	0	0	0	0	0	0	0	0	0	0	0
OTU767	0	0	0	0	0	0	0	0	0	0	0	0	0	0	8	0	6	2	5	3	1	1	0	0	0	0	0	0	0	0	0	0	0	0	0	0	0	0	0	0	0	0	0	0	0	0	0	0	0
OTU768	0	0	0	0	0	0	0	0	0	0	0	0	7	9	22	1	0	0	0	0	0	0	0	1	62	62	70	46	0	0	1	0	0	0	2	0	1	0	0	0	0	0	0	0	0	1	3	0	0
OTU769	0	0	0	0	0	0	0	0	0	0	0	0	0	0	14	0	0	0	0	0	0	0	0	0	0	0	0	0	0	0	0	0	0	0	0	0	0	0	0	1	1	2	0	1	0	0	0	0	0
OTU770	29	28	30	24	30	70	68	129	0	0	0	0	0	0	6	0	0	0	0	0	2	2	0	0	0	0	0	0	0	0	0	0	0	0	0	0	0	2	3	0	0	0	0	0	21	14	18	21	0
OTU771	0	0	0	0	0	0	0	0	0	0	0	0	0	0	0	0	0	0	0	0	0	1	0	1	0	0	0	0	7	8	14	31	0	0	0	0	0	0	0	0	0	0	0	0	0	0	0	0	2
OTU772	0	0	0	0	0	0	0	0	0	0	0	0	0	0	0	0	0	2	0	0	0	0	0	0	0	0	0	0	0	0	0	0	0	0	0	0	0	1	0	1	0	0	0	0	0	0	0	0	10
OTU773	0	0	0	0	0	0	0	0	0	0	0	0	0	0	0	0	1	0	0	1	0	0	0	0	0	0	0	0	0	2	2	0	0	0	0	0	0	0	1	0	0	0	0	0	0	0	0	0	0
OTU774	0	0	0	0	0	0	0	0	0	0	0	0	0	0	0	0	3	10	2	10	0	0	0	0	0	0	0	0	0	0	0	0	0	0	0	0	0	0	0	0	0	0	0	0	0	0	0	0	0
OTU775	0	0	0	0	0	0	0	0	0	0	0	1	0	0	0	0	13	15	33	14	2	0	2	0	3	1	1	4	3	0	2	4	20	38	39	30	6	6	6	2	2	1	4	3	0	0	1	0	39
OTU776	8	14	5	10	17	9	15	28	17	23	19	7	11	11	10	13	0	0	0	0	0	0	0	0	0	0	0	0	0	0	0	0	0	0	0	0	0	0	0	0	0	0	0	0	12	18	13	16	0
OTU777	0	0	0	0	0	1	0	0	0	0	0	2	0	0	0	0	0	0	0	0	0	0	0	0	0	0	0	0	0	0	0	0	0	0	0	0	0	0	1	0	1	4	1	1	0	1	1	0	0
OTU778	0	0	0	0	0	2	0	2	0	0	0	0	0	0	0	0	3	0	2	2	0	0	0	0	0	0	0	0	0	0	0	0	0	0	0	0	0	0	0	0	0	0	0	0	0	0	0	0	0
OTU779	0	0	0	0	0	0	0	0	0	0	0	0	0	0	0	1	0	2	0	0	0	0	0	0	0	0	0	0	0	2	2	1	0	0	0	0	0	0	0	0	8	7	5	10	0	0	0	0	9
OTU780	3	0	3	3	20	12	16	17	17	23	24	20	9	11	13	17	1	7	3	3	3	4	4	4	12	10	8	5	1	0	0	0	1	2	2	3	1	1	1	0	0	0	0	1	12	14	20	16	0
OTU781	2	2	2	1	11	14	19	11	19	18	27	13	14	11	10	8	4	6	7	2	6	4	6	4	16	14	19	4	3	2	0	0	1	2	1	3	0	0	0	0	0	0	0	0	12	10	17	12	0
OTU782	0	0	0	0	0	0	0	0	0	0	0	0	0	0	0	0	0	0	0	0	0	0	0	0	0	0	0	0	0	0	0	0	0	0	0	0	0	0	0	0	0	0	0	0	0	0	0	0	4
OTU783	0	0	0	0	0	0	0	0	0	0	0	0	0	0	0	0	0	0	0	0	0	0	0	0	0	0	0	0	0	1	0	1	0	0	0	0	0	0	0	0	0	0	0	0	0	0	0	0	0
OTU784	1	0	0	2	7	6	26	15	4	0	1	7	0	0	13	0	1	0	1	3	4	3	11	5	1	2	0	0	5	4	6	4	0	2	1	1	3	0	1	2	1	4	2	2	0	2	0	4	13
OTU785	2	0	0	0	4	4	2	2	6	1	5	10	1	0	0	0	7	2	5	5	3	5	6	2	3	4	0	4	4	2	9	2	3	2	0	2	0	1	0	0	2	0	1	2	10	0	2	12	0
OTU786	0	0	0	0	1	0	1	0	0	1	1	0	5	6	3	2	1	2	0	2	2	2	1	5	5	4	1	4	0	0	0	2	1	3	2	1	3	2	5	8	0	1	0	1	1	0	1	1	10
OTU787	9	10	7	6	0	0	0	0	3	0	1	2	0	0	0	5	0	1	0	0	0	1	0	0	0	0	0	0	0	0	0	0	0	0	1	0	2	7	0	2	0	0	0	0	0	0	0	1	0
OTU788	3	4	0	1	0	0	0	0	0	0	0	0	0	0	0	0	7	9	9	8	1	2	0	0	0	0	0	0	3	22	7	7	0	0	0	0	22	10	10	33	1	2	1	1	0	0	0	0	1
OTU789	0	0	0	0	0	0	0	0	0	1	0	0	0	0	2	1	5	3	4	14	1	0	0	1	0	1	1	0	1	1	0	1	4	2	5	10	22	17	26	48	0	2	2	1	0	0	0	0	0
OTU790	1	1	1	0	0	0	0	0	0	0	0	0	4	0	4	0	0	0	0	0	0	0	0	0	12	10	18	9	1	0	0	0	33	40	34	29	0	0	0	0	0	0	0	0	0	0	0	0	0
OTU791	0	0	0	0	0	0	0	0	0	0	0	0	0	0	0	0	15	4	3	2	1	0	0	0	0	0	0	0	0	0	0	2	0	0	0	0	0	2	0	0	0	0	3	3	0	0	0	0	11
OTU792	6	8	12	8	3	7	2	3	0	2	0	1	0	1	0	0	1	0	0	0	0	0	0	0	0	0	0	0	0	0	0	0	0	0	0	0	1	2	0	0	0	0	1	0	5	0	3	1	0
OTU793	0	1	1	1	2	5	1	5	0	3	2	3	2	5	0	2	0	1	0	1	0	0	0	0	3	4	2	2	2	2	0	2	2	1	0	5	0	2	3	0	0	1	1	0	2	1	0	0	1
OTU794	0	4	2	1	1	1	0	1	8	5	2	2	0	0	0	0	13	4	6	4	4	8	3	4	2	0	1	0	3	7	7	4	2	2	1	0	0	1	2	2	0	1	1	1	3	2	4	20	1
OTU795	0	0	0	0	0	0	0	0	0	0	0	0	0	0	0	0	0	0	0	1	1	0	1	1	0	0	0	0	0	0	0	0	2	0	0	1	0	0	1	0	0	3	0	0	0	0	0	0	0
OTU796	0	0	0	0	0	0	0	0	0	0	0	0	0	0	0	0	1	2	1	1	1	2	0	0	0	0	1	0	0	0	0	0	0	0	1	0	1	0	0	0	0	0	0	0	1	0	0	0	11
OTU797	0	3	0	0	0	0	5	1	0	0	0	0	0	0	2	6	2	1	3	4	2	0	1	1	1	1	0	1	2	2	1	2	1	1	2	0	1	3	1	4	0	0	1	2	0	1	1	0	0
OTU798	1	3	2	0	0	0	1	0	0	0	0	0	0	0	6	0	0	0	0	0	11	7	3	5	4	0	5	2	0	3	0	0	0	0	0	0	4	4	16	3	1	1	0	0	0	0	1	0	2
OTU799	1	0	0	0	1	3	2	4	0	1	2	0	0	0	0	0	1	0	1	1	4	3	3	4	1	2	0	0	3	3	7	3	0	0	0	0	1	0	2	1	1	4	1	2	1	0	4	0	1
OTU800	0	0	0	0	0	0	0	0	0	0	0	0	0	0	11	0	1	1	0	1	0	0	0	0	0	1	0	0	0	1	1	1	0	0	0	0	0	0	0	0	0	0	0	0	0	0	0	0	5
OTU801	0	0	0	0	2	0	0	0	0	0	2	3	1	3	0	3	0	0	0	1	2	2	1	2	0	0	0	0	2	2	1	4	0	0	0	0	0	0	2	0	3	0	2	2	2	0	1	0	1
OTU802	3	2	0	1	13	16	24	19	17	30	14	6	14	16	7	12	1	1	2	1	4	4	1	2	11	20	12	7	1	0	0	1	2	3	0	0	1	1	0	0	0	0	0	0	28	13	15	15	0
OTU803	0	0	0	0	0	0	0	0	0	0	0	0	0	0	0	0	0	0	0	0	0	0	0	0	0	0	0	0	0	0	0	0	0	0	0	0	0	0	0	0	0	0	0	0	0	0	0	0	0
OTU804	2	5	1	3	8	8	11	11	43	36	33	33	0	0	0	6	0	0	0	0	1	0	1	0	0	0	0	0	0	0	0	0	0	0	0	0	4	0	1	0	0	0	0	0	57	65	47	37	0
OTU805	4	2	3	1	16	10	17	17	23	18	22	17	14	14	19	9	4	2	1	3	3	6	4	1	21	12	10	13	3	1	2	1	0	2	2	1	0	1	0	0	0	0	0	0	16	8	13	15	0
OTU806	0	0	0	0	0	2	2	1	0	4	0	0	0	0	0	7	0	0	0	0	74	60	79	66	1	0	0	0	0	0	0	0	0	0	0	0	0	0	0	0	0	0	0	0	0	0	0	0	0
OTU807	0	0	1	1	1	0	0	2	1	3	0	0	20	0	0	0	9	6	9	12	1	9	4	7	2	7	10	4	7	2	11	5	23	21	28	15	1	3	5	7	1	1	0	3	0	3	4	0	1
OTU808	0	0	0	0	0	0	0	0	0	0	0	0	0	0	0	0	0	0	0	0	0	0	0	0	0	0	0	0	0	0	0	0	0	0	0	0	0	0	0	0	0	0	0	0	0	0	0	0	0
OTU809	1	0	1	1	1	1	2	1	1	0	2	0	0	0	0	0	2	0	0	1	0	1	0	1	0	1	0	0	2	6	1	0	0	3	2	0	1	0	0	0	2	1	0	1	4	0	2	0	32
OTU810	1	0	1	0	0	0	0	0	0	0	0	0	0	6	0	0	0	0	0	0	0	0	0	0	1	3	2	3	2	0	1	3	0	0	0	0	0	1	0	2	0	1	0	0	0	0	9	0	18
OTU811	0	0	0	0	0	2	0	0	0	2	2	1	0	0	0	0	0	1	1	1	4	3	0	6	1	0	0	0	0	6	4	1	0	0	0	0	0	1	4	1	4	14	10	4	0	1	2	1	0
OTU812	2	5	4	5	6	7	4	9	20	11	6	7	3	1	3	7	1	7	0	8	0	1	0	2	1	3	1	0	2	9	5	4	0	0	0	0	0	0	0	0	0	0	0	0	10	18	23	10	0
OTU813	2	2	1	2	1	6	2	2	0	0	0	0	0	0	0	0	0	0	0	0	0	0	0	0	0	0	0	0	0	0	0	0	0	0	0	0	11	13	16	8	0	0	0	0	0	0	0	0	0
OTU814	4	11	8	4	9	7	9	2	7	13	16	10	3	6	3	0	3	4	5	4	0	0	0	0	0	0	0	0	19	11	10	6	0	0	0	0	2	3	6	3	7	2	2	7	8	4	9	6	6
OTU815	0	0	0	0	0	0	0	0	0	0	0	0	0	0	0	0	0	1	2	0	0	0	0	0	2	0	0	1	3	0	0	0	0	0	0	0	0	2	2	0	24	27	27	32	0	1	0	2	1
OTU816	0	0	0	0	0	0	0	0	0	0	0	0	3	0	0	1	0	0	0	0	0	0	0	0	0	0	0	0	8	6	2	4	0	0	0	0	3	1	0	3	9	16	7	7	0	0	0	0	5
OTU817	0	0	0	0	4	3	4	8	1	0	0	0	0	0	0	0	1	0	0	0	4	1	3	2	1	1	1	1	2	3	1	3	0	0	0	0	0	0	0	2	0	3	1	0	0	0	1	0	1
OTU818	0	0	2	4	17	16	10	12	17	26	15	19	14	12	7	15	1	6	5	1	2	4	2	2	12	11	13	16	1	0	0	2	1	2	3	3	1	1	0	1	0	0	0	0	22	17	8	22	0
OTU819	0	0	0	0	0	0	0	0	1	0	7	0	0	2	0	0	60	53	175	60	0	0	0	0	0	0	0	1	0	0	0	0	0	0	0	0	0	0	0	0	0	0	0	0	0	0	0	0	0
OTU820	0	0	0	0	0	0	0	0	0	0	0	0	0	0	0	0	0	0	0	0	0	0	0	0	0	0	0	0	0	0	0	0	0	0	0	0	0	0	0	0	0	0	0	0	0	0	0	0	0
OTU821	0	0	0	0	0	2	0	1	6	0	4	1	1	0	0	2	12	14	7	8	8	9	9	12	3	2	3	0	1	2	0	3	3	0	5	1	1	0	0	0	0	1	2	0	1	3	1	0	4
OTU822	0	0	0	0	0	0	0	0	0	0	0	0	0	0	0	0	0	0	0	0	0	0	0	0	0	0	0	0	0	0	0	0	0	0	0	0	0	0	0	0	0	0	0	0	0	0	0	0	0
OTU823	0	0	0	0	0	0	0	0	0	0	0	0	0	0	0	0	4	1	6	1	0	0	0	0	0	0	0	0	0	0	0	0	0	0	0	0	0	1	0	0	0	0	4	1	0	0	0	0	0
OTU824	2	0	1	2	0	5	5	10	13	25	4	13	0	0	13	0	0	0	0	0	0	0	0	0	6	4	12	5	0	0	0	0	0	0	0	0	15	11	13	4	0	0	1	0	9	7	7	8	0
OTU825	0	0	0	0	1	1	0	2	23	17	26	25	0	0	0	0	0	0	0	0	0	0	0	0	0	0	1	0	0	0	0	0	0	0	0	0	0	0	0	0	0	0	0	0	59	104	60	86	0
OTU826	0	0	0	0	0	0	0	0	0	0	0	0	5	0	0	0	2	30	6	9	5	3	0	1	0	0	0	0	0	0	0	0	0	0	0	0	0	0	0	0	0	0	0	0	0	3	1	0	0
OTU827	0	0	0	0	0	0	0	0	0	0	0	0	0	6	0	0	24	20	11	14	1	2	1	1	1	3	1	2	0	0	0	0	0	0	0	0	2	6	2	6	48	32	43	24	1	0	0	0	0
OTU828	1	3	1	0	16	13	19	15	14	18	25	7	9	11	7	12	4	2	1	1	7	6	4	3	11	13	13	6	0	0	0	0	0	3	2	2	0	1	1	1	1	0	0	0	14	20	11	19	0
OTU829	0	0	0	4	7	19	24	13	15	7	10	11	0	6	0	7	0	0	0	0	0	0	0	0	1	3	0	1	0	0	0	0	9	4	9	4	0	0	0	0	0	0	0	0	7	3	3	8	0
OTU830	0	0	0	0	0	0	0	0	0	0	0	0	0	0	4	0	165	77	51	113	0	0	0	0	0	0	0	0	0	1	0	1	0	0	0	0	0	0	0	0	0	0	0	0	0	0	0	0	0
OTU831	0	0	0	0	0	0	0	0	0	0	0	0	0	0	0	0	0	2	4	0	0	0	0	0	0	0	0	0	30	46	39	27	0	1	0	0	2	0	3	0	0	1	2	0	0	1	1	1	4
OTU832	0	0	0	0	0	0	0	0	45	78	31	23	0	7	0	0	1	0	0	0	0	0	0	0	1	4	5	0	0	0	0	1	0	0	0	0	0	1	3	0	0	0	0	0	30	66	32	25	0
OTU833	2	5	0	1	11	9	5	8	4	1	6	9	10	3	10	0	0	0	0	0	5	1	0	0	2	5	1	2	0	0	0	0	0	0	1	0	1	6	6	5	0	0	0	0	6	11	21	4	0
OTU834	0	0	0	0	0	0	0	0	0	0	0	0	0	0	0	0	0	0	0	0	0	0	0	0	0	0	0	0	0	0	0	0	0	0	0	0	0	0	0	0	0	0	0	0	0	0	0	0	0
OTU835	0	6	2	2	13	8	16	12	13	14	12	11	19	15	5	8	5	2	2	3	3	5	4	1	15	19	6	18	1	1	1	1	3	3	3	1	1	2	1	1	0	0	0	0	12	20	9	17	0
OTU836	81	72	83	68	0	0	0	0	0	0	0	0	1	0	0	1	0	1	0	0	0	0	0	0	1	0	0	0	0	0	2	0	2	2	0	0	0	0	0	0	0	0	0	0	0	1	0	0	0
OTU837	0	0	0	0	0	0	0	0	0	0	0	0	0	0	0	0	3	3	1	0	2	0	1	0	0	0	0	0	0	0	0	0	0	0	0	0	0	0	0	0	1	0	0	0	2	0	0	0	0
OTU838	0	0	0	0	5	1	5	1	1	3	2	1	0	1	0	3	0	2	1	0	2	2	6	6	3	2	1	3	1	1	0	0	1	3	3	2	4	5	8	11	2	2	0	4	4	2	4	2	12
OTU839	0	0	0	0	0	0	0	0	0	0	0	0	0	0	0	0	0	0	0	0	0	0	0	0	0	0	0	0	0	0	0	0	0	0	0	0	0	0	0	0	0	0	0	0	0	0	0	0	1
OTU840	0	1	0	0	0	2	0	0	2	4	2	0	15	3	0	0	0	4	0	1	2	1	1	1	0	1	1	0	0	0	0	0	0	0	0	0	0	0	0	0	0	0	0	0	4	4	3	4	1
OTU841	0	0	0	0	0	0	0	0	0	0	0	0	0	0	0	0	8	5	9	6	1	0	1	0	2	0	0	0	0	0	1	1	0	0	0	0	0	1	0	0	3	0	0	1	0	0	0	0	0
OTU842	0	0	0	0	0	0	1	0	10	7	16	24	23	40	25	20	0	0	0	0	0	0	0	0	0	0	0	0	0	0	0	0	0	0	0	0	0	0	0	0	0	0	0	0	1	3	0	2	0
OTU843	0	0	0	0	0	0	0	0	0	0	0	0	3	11	8	0	0	0	0	0	0	0	0	0	0	0	0	0	0	0	0	0	0	0	0	0	0	0	0	0	0	1	0	0	0	0	0	0	0
OTU844	3	3	0	1	19	22	12	17	11	16	18	8	11	18	14	26	5	1	2	4	4	4	3	2	4	16	17	15	1	0	0	0	3	3	0	0	0	0	1	0	0	0	0	0	18	10	13	13	0
OTU845	0	0	0	0	0	0	0	0	0	0	0	0	0	0	0	0	0	0	0	0	0	0	0	0	0	0	0	0	3	8	8	6	0	0	0	0	0	1	0	0	0	0	0	0	0	0	0	0	1
OTU846	62	63	58	48	10	15	18	18	17	7	21	3	0	0	0	0	0	0	0	0	0	0	0	0	0	0	0	0	0	0	0	1	0	0	0	0	1	0	0	0	0	0	0	0	0	0	3	2	0
OTU847	0	0	0	0	5	1	0	0	3	11	6	1	0	0	0	0	0	0	0	0	10	7	4	8	2	7	11	2	0	0	1	0	0	0	1	0	1	2	0	2	2	0	0	2	3	3	5	2	0
OTU848	0	0	0	0	0	0	0	0	0	0	0	0	0	0	0	0	0	0	0	0	0	0	0	0	2	4	1	1	0	0	0	0	6	7	11	9	0	0	0	0	0	0	0	0	13	4	10	5	0
OTU849	2	1	2	1	0	0	0	0	0	1	1	1	4	3	1	2	3	1	3	4	1	2	0	0	0	1	0	0	3	3	2	2	0	0	0	0	4	0	5	3	2	1	0	0	0	0	4	0	0
OTU850	0	0	0	0	1	0	1	0	3	7	0	1	0	0	23	12	3	0	0	0	3	0	7	4	8	9	8	6	0	0	1	0	22	15	11	19	4	8	5	12	1	1	0	0	5	4	1	1	0
OTU851	0	0	0	0	0	0	0	0	0	0	0	0	7	2	0	3	7	3	3	5	9	4	4	4	0	1	0	1	7	7	15	10	0	0	0	1	5	2	0	2	7	6	4	8	0	0	1	0	8
OTU852	1	0	1	1	0	0	0	0	0	0	2	0	0	2	2	1	6	5	4	6	5	17	4	5	1	2	0	1	8	3	7	4	0	0	0	0	10	29	9	7	5	3	4	5	0	1	0	2	1
OTU853	4	2	2	1	0	0	1	0	0	0	0	0	0	0	9	6	0	0	0	1	7	4	3	6	8	5	28	9	0	1	0	0	0	0	0	0	7	11	15	11	0	1	1	0	0	0	0	2	0
OTU854	3	0	0	0	5	0	1	0	1	2	0	3	11	11	14	8	1	5	0	2	12	7	18	17	11	16	12	11	0	0	0	0	1	1	1	1	1	0	0	2	1	1	0	0	1	2	1	3	0
OTU855	0	0	0	0	0	0	0	0	3	0	2	0	0	0	0	0	0	2	0	0	0	0	0	0	0	0	2	0	12	18	10	5	0	0	0	0	0	0	0	0	0	1	0	0	0	0	0	0	0
OTU856	0	0	0	0	0	0	0	0	0	0	1	0	19	17	5	13	2	1	2	3	3	5	5	7	9	7	5	5	3	3	1	1	0	0	0	0	6	4	8	7	2	10	2	3	0	0	0	1	1
OTU857	0	0	0	0	1	0	0	0	0	3	0	0	0	18	30	0	2	2	1	1	1	0	0	0	0	0	0	0	3	7	2	5	0	0	0	0	0	0	0	0	3	0	5	0	1	0	1	0	0
OTU858	1	1	0	1	0	0	0	0	11	6	1	6	0	0	0	0	0	0	0	0	0	0	0	0	0	0	0	0	0	0	0	0	0	0	0	0	0	0	0	0	0	0	0	0	0	3	0	0	0
OTU859	1	4	1	0	23	14	15	11	18	15	11	10	20	10	8	4	4	1	1	0	4	1	3	1	7	15	15	11	0	1	0	1	0	2	2	2	0	0	0	1	0	0	1	0	16	9	14	6	0
OTU860	0	0	0	0	0	0	0	0	0	0	0	0	0	0	0	0	0	0	0	0	0	0	0	0	0	0	0	0	3	2	3	4	0	0	0	0	0	0	0	0	3	7	7	5	0	0	0	0	4
OTU861	4	3	4	0	20	13	13	14	12	11	13	12	6	16	16	3	3	12	4	5	5	4	4	2	15	14	6	14	1	2	1	0	1	6	0	2	0	2	1	1	0	0	0	0	17	10	13	15	0
OTU862	1	0	0	0	0	0	0	0	0	0	0	0	0	0	0	0	0	0	0	0	0	0	0	0	0	0	0	0	0	0	0	1	0	0	0	0	0	0	0	0	0	1	0	0	0	0	0	0	1
OTU863	0	0	0	0	0	0	2	2	1	1	5	1	0	2	1	0	11	3	7	2	5	6	3	3	2	2	1	4	4	5	2	2	1	2	0	2	1	1	0	0	6	0	6	1	3	0	1	2	2
OTU864	1	2	3	2	1	0	1	0	1	2	0	0	70	50	73	85	0	0	0	0	0	0	0	0	0	0	0	0	0	0	0	0	0	0	0	0	0	0	0	0	0	0	0	0	0	1	5	2	0
OTU865	0	0	0	0	4	2	6	4	2	2	2	1	6	14	3	7	1	0	0	0	3	8	2	8	4	9	11	9	3	1	0	4	0	0	0	0	11	12	9	7	0	0	2	3	3	1	3	6	5
OTU866	0	0	0	0	0	0	0	0	0	0	0	0	4	6	0	3	21	10	4	9	13	13	10	8	0	1	1	2	0	0	0	0	0	0	0	0	0	0	0	0	2	2	0	2	0	0	0	0	0
OTU867	1	0	1	1	7	2	4	4	8	1	1	1	4	7	4	9	1	1	1	0	7	4	10	6	5	7	10	5	2	0	2	2	0	0	1	0	14	6	7	12	0	1	0	1	5	3	5	6	2
OTU868	0	0	0	0	0	0	0	0	0	0	0	0	0	0	5	0	1	0	4	0	0	0	0	0	0	0	0	0	4	11	4	6	0	0	0	0	0	0	0	0	0	1	2	0	0	0	0	0	0
OTU869	0	0	0	0	0	0	0	0	0	0	0	0	0	0	0	0	0	0	0	0	0	0	0	0	0	0	0	0	0	0	0	0	0	0	0	0	3	0	4	1	0	0	1	0	0	0	0	0	4
OTU870	0	0	0	0	1	1	0	0	0	0	0	0	0	15	0	0	0	0	0	0	80	66	81	61	2	3	0	1	0	0	0	0	0	1	0	0	0	0	0	0	2	0	0	0	0	0	1	3	0
OTU871	1	0	3	0	3	0	6	0	0	2	4	0	22	7	28	13	0	3	2	2	3	0	0	0	8	6	12	7	0	0	0	0	23	17	22	22	0	1	0	2	0	0	0	0	7	5	1	3	0
OTU872	0	0	0	0	74	18	37	48	0	0	0	0	0	0	0	0	1	0	1	1	0	2	0	0	6	3	3	3	2	0	0	0	0	3	2	2	0	0	0	0	0	0	0	0	3	2	1	4	0
OTU873	1	0	0	0	1	0	0	0	0	0	0	0	0	0	0	0	2	1	0	0	1	1	1	0	0	0	0	0	0	0	0	0	0	0	0	1	1	2	2	0	0	1	1	3	0	0	0	0	5
OTU874	1	1	0	2	5	4	6	8	1	0	0	0	1	8	11	13	0	0	0	0	0	3	2	3	5	7	8	10	0	0	0	0	1	3	1	2	3	4	5	3	0	1	0	0	5	2	6	3	0
OTU875	0	0	0	0	0	0	0	0	0	0	0	0	0	0	1	5	0	0	0	0	0	0	0	0	0	0	0	0	2	0	4	1	0	0	0	0	2	0	1	0	10	6	9	8	0	0	0	0	8
OTU876	0	0	0	0	90	72	128	98	10	13	7	5	0	0	0	0	0	0	0	0	4	2	2	2	0	0	0	0	0	0	0	0	0	0	0	0	1	2	3	4	0	0	0	1	6	5	8	4	0
OTU877	0	0	0	0	1	0	3	0	1	0	0	0	14	13	6	9	0	0	0	0	0	1	0	1	4	6	5	5	0	0	0	0	0	0	0	0	10	18	19	16	0	0	0	0	9	14	7	12	0
OTU878	0	0	0	0	0	0	0	0	0	0	0	0	7	0	0	1	2	0	4	2	1	0	0	3	0	0	0	0	1	3	4	0	0	0	0	0	2	0	0	0	1	1	0	2	0	4	1	0	0
OTU879	0	0	0	0	0	0	0	0	0	0	0	0	0	0	0	0	0	0	0	0	0	0	0	0	0	0	0	0	0	0	0	0	0	0	0	0	0	0	0	0	0	0	0	0	0	0	0	0	1
OTU880	0	0	0	0	0	0	0	1	0	1	0	2	0	1	0	0	0	0	0	0	0	0	1	0	0	0	0	0	2	7	3	2	0	0	0	0	1	0	0	0	3	3	1	2	0	1	0	0	3
OTU881	3	3	2	0	18	12	17	9	10	22	12	14	14	3	8	8	2	5	2	3	2	3	2	2	13	13	11	13	0	2	1	2	1	1	1	2	0	2	0	0	0	0	0	1	18	14	12	13	0
OTU882	0	0	0	0	0	1	0	0	0	0	0	0	0	0	0	0	1	0	4	2	2	1	0	0	0	0	0	0	0	3	0	7	0	0	0	0	2	0	2	1	0	0	1	0	0	1	0	0	2
OTU883	11	8	9	6	3	1	1	4	0	1	0	2	0	0	0	0	2	0	1	0	0	0	0	0	0	0	0	0	1	0	2	9	0	1	0	0	12	10	3	7	0	1	0	0	0	1	0	2	35
OTU884	2	1	4	1	11	10	18	17	16	18	20	14	2	8	1	6	7	5	2	0	6	2	0	3	16	19	13	14	0	3	0	2	1	6	1	1	1	1	0	1	0	0	0	0	14	12	7	17	0
OTU885	0	0	0	0	0	0	0	0	0	0	0	0	5	3	6	0	2	2	0	2	0	0	0	0	0	0	0	0	1	0	0	0	0	0	0	0	0	0	0	0	1	4	3	2	0	0	0	0	0
OTU886	0	1	3	1	19	8	13	7	15	12	19	13	8	6	17	15	4	3	1	1	4	8	4	5	13	10	6	15	1	0	1	1	2	3	2	2	0	2	1	0	0	0	0	0	18	13	10	12	0
OTU887	60	37	46	27	0	0	0	0	0	0	0	0	0	0	0	0	0	0	0	0	1	0	0	0	0	0	0	0	0	1	0	0	0	0	0	0	6	7	3	1	0	0	1	0	0	0	0	0	0
OTU888	1	0	1	0	0	0	0	0	2	5	3	0	0	0	0	0	0	0	1	0	0	0	0	0	0	0	0	0	0	0	1	1	0	0	0	0	0	1	0	0	0	0	0	2	4	2	1	5	0
OTU889	2	0	1	2	4	8	9	7	12	11	7	3	6	7	15	0	0	0	0	0	0	0	0	0	1	0	0	0	0	0	0	0	0	0	0	0	0	0	0	0	0	0	0	0	2	0	1	3	0
OTU890	0	0	0	4	0	0	0	0	0	0	0	0	0	0	0	0	0	0	0	0	0	0	0	0	0	0	0	0	0	0	0	0	0	0	0	0	0	0	0	0	0	0	0	0	0	0	0	0	0
OTU891	0	0	1	0	0	1	1	1	7	2	5	2	1	4	7	1	2	10	6	9	0	0	0	0	0	0	0	0	0	3	4	2	0	0	0	0	0	1	0	0	7	4	3	2	0	2	1	0	2
OTU892	5	14	3	5	0	0	2	0	1	0	0	0	0	0	0	0	0	0	0	0	0	0	0	0	0	0	0	0	0	0	0	0	0	0	0	0	0	0	0	0	0	0	0	0	0	0	0	0	0
OTU893	2	1	2	1	17	17	20	19	14	16	23	8	4	11	5	9	2	2	3	3	9	7	7	3	15	14	9	14	0	1	2	1	2	2	1	0	3	1	0	1	0	0	0	0	12	16	11	11	0
OTU894	0	0	0	0	0	0	0	0	0	0	0	0	0	0	0	0	2	5	2	3	0	0	0	0	0	0	0	0	2	7	5	4	0	0	0	0	0	0	1	1	4	4	11	6	0	0	0	0	1
OTU895	0	0	0	1	0	2	3	4	2	3	3	0	6	4	5	2	0	1	1	0	3	3	4	4	9	3	6	10	1	0	2	2	0	0	0	0	19	12	13	15	4	5	11	1	5	6	1	1	0
OTU896	0	0	0	0	0	0	0	2	0	0	0	0	0	1	0	0	0	0	0	0	0	0	0	0	0	0	0	0	0	0	0	0	0	0	0	0	0	0	0	0	0	0	0	0	0	1	0	0	0
OTU897	0	0	0	0	0	0	0	0	0	0	0	0	0	0	0	0	0	0	0	0	0	0	0	0	0	0	0	0	0	0	0	0	0	0	0	0	0	0	0	0	0	0	0	0	0	0	0	0	0
OTU898	20	36	33	0	0	0	0	0	0	0	0	0	0	0	0	0	0	0	0	0	0	0	0	0	0	0	0	0	0	0	0	0	0	0	0	0	0	0	0	0	0	0	0	0	0	0	0	0	1
OTU899	0	0	1	0	2	3	1	0	0	1	0	0	0	6	0	0	5	1	1	2	0	0	0	0	4	6	6	6	2	0	0	0	0	0	0	0	4	8	7	10	1	2	2	1	1	2	0	1	1
OTU900	0	0	1	0	0	0	0	0	3	0	1	0	0	0	0	0	0	0	0	0	2	0	1	0	3	2	1	1	0	2	0	2	0	0	0	0	0	0	0	0	0	0	0	0	5	9	47	3	0
OTU901	0	0	0	0	0	0	0	0	0	0	0	0	9	3	0	5	0	0	0	0	0	0	0	0	36	32	44	23	0	0	0	0	0	0	0	1	0	0	0	0	0	0	0	1	0	0	0	2	0
OTU902	1	2	3	2	16	7	12	11	13	9	14	6	6	8	8	4	4	7	0	3	2	2	1	3	7	18	20	12	1	1	1	0	2	2	4	1	0	0	0	0	0	0	0	0	14	14	6	15	1
OTU903	0	0	0	0	1	6	7	2	2	2	0	1	1	0	11	0	0	0	0	0	0	0	0	0	0	0	0	0	0	1	3	0	2	4	9	0	1	0	0	0	0	0	0	0	0	0	1	0	0
OTU904	0	0	0	0	0	0	0	0	0	0	0	0	0	2	1	1	14	6	17	23	1	0	7	4	2	0	0	0	9	9	8	9	0	0	0	0	1	0	0	3	15	17	20	10	0	0	0	0	3
OTU905	0	0	0	0	0	0	0	0	0	0	0	0	0	0	0	0	0	0	0	0	7	2	2	1	1	0	0	0	0	0	0	0	0	0	0	0	0	0	0	0	0	0	0	0	0	0	0	0	0
OTU906	0	0	0	0	0	0	0	0	0	0	0	0	0	0	0	0	6	3	3	5	0	0	0	1	0	0	0	0	19	14	13	16	0	0	0	0	1	1	0	1	0	3	4	2	0	0	0	0	1
OTU907	2	2	0	0	0	1	1	0	0	3	9	1	0	0	0	0	0	0	0	0	1	0	1	3	0	2	2	1	0	0	0	0	0	0	0	0	1	5	1	1	0	0	0	0	6	6	8	2	0
OTU908	0	1	1	1	0	1	1	0	3	8	6	7	0	0	1	4	10	19	8	9	1	0	0	0	0	0	0	0	8	5	6	9	0	0	0	0	1	0	0	0	0	1	1	3	2	3	0	3	0
OTU909	0	0	0	0	1	0	0	0	0	0	0	0	1	0	0	0	4	6	1	1	0	0	0	0	0	0	0	0	2	2	1	2	67	45	48	28	9	21	13	36	0	1	1	1	0	0	1	0	0
OTU910	0	0	0	0	0	1	0	0	0	0	0	0	4	13	0	0	5	7	5	1	2	5	4	4	37	35	29	21	0	0	0	0	0	0	0	0	3	3	5	4	1	1	1	0	4	2	0	0	0
OTU911	0	0	0	0	0	0	0	0	0	0	0	0	0	0	0	0	0	0	0	0	0	0	0	0	0	0	0	0	0	0	0	0	0	0	0	0	0	0	0	0	0	0	1	2	0	0	0	0	0
OTU912	0	0	0	0	0	0	0	0	0	0	0	0	0	0	0	0	0	0	0	0	2	0	1	1	0	0	0	0	8	9	6	22	0	0	0	0	0	1	0	3	1	1	1	2	0	0	1	0	1
OTU913	0	2	2	2	1	0	0	2	0	0	0	0	0	0	6	27	0	0	1	1	0	2	0	3	1	0	0	0	1	8	11	7	1	1	0	3	2	1	2	0	0	2	0	0	0	4	2	0	0
OTU914	0	0	0	0	0	0	0	0	0	0	0	0	4	0	0	0	1	0	0	0	0	0	0	0	0	0	0	0	0	3	0	2	1	0	0	0	0	1	1	0	1	0	0	2	0	0	0	0	38
OTU915	5	2	1	3	13	12	15	7	19	15	18	11	8	9	11	2	6	1	4	2	5	2	4	2	17	10	15	12	1	1	2	0	6	1	2	1	0	0	0	0	0	0	0	0	14	16	8	13	0
OTU916	6	1	2	2	1	0	0	1	1	1	0	0	2	3	1	0	0	0	0	0	0	0	0	0	1	0	1	1	4	14	0	16	0	0	0	0	6	10	9	12	4	0	0	0	2	4	1	2	0
OTU917	1	0	0	0	0	0	0	0	0	1	0	0	0	0	0	0	0	1	0	3	0	0	0	0	0	0	0	0	0	0	0	0	1	2	3	0	0	0	0	0	2	3	2	3	1	0	1	0	0
OTU918	0	0	1	0	0	0	1	0	0	0	0	0	0	0	2	0	0	0	0	1	0	0	0	0	0	0	0	0	1	2	1	2	1	0	0	1	0	0	2	0	0	1	1	1	0	3	13	0	2
OTU919	0	0	0	0	0	0	0	0	7	3	5	0	0	0	0	0	1	3	3	3	3	0	0	0	6	4	6	3	0	0	0	0	0	0	0	0	1	0	0	0	4	1	7	4	0	0	0	0	0
OTU920	2	2	2	4	1	1	1	0	3	2	0	0	18	4	24	0	5	3	4	5	8	7	4	4	0	0	0	0	0	1	1	0	0	0	0	0	1	6	2	6	1	0	0	0	0	0	0	1	0
OTU921	0	0	0	0	0	0	0	0	0	0	0	0	0	0	0	0	0	0	0	0	0	0	0	0	0	0	0	0	0	0	0	0	0	0	0	0	0	0	0	0	0	0	0	0	0	0	0	0	0
OTU922	0	0	0	0	0	0	0	0	0	0	0	0	2	4	5	14	0	0	0	0	0	0	0	0	0	0	0	0	2	13	5	4	0	0	0	0	0	0	0	0	0	0	0	0	0	0	0	0	0
OTU923	2	1	2	1	1	0	0	0	0	0	0	1	1	0	1	0	1	2	0	1	0	0	0	0	0	0	0	0	8	6	2	6	1	0	1	1	1	1	0	1	0	0	1	1	1	0	0	1	2
OTU924	2	1	1	1	5	6	13	10	1	0	1	0	0	0	0	0	1	5	2	2	0	0	0	0	0	0	0	0	0	0	0	0	0	0	0	0	0	0	0	0	0	0	0	0	0	1	0	0	0
OTU925	0	0	0	0	2	0	0	0	0	0	0	0	0	0	0	0	14	9	10	5	0	1	1	2	6	0	1	2	0	0	0	0	9	5	11	9	4	0	1	0	0	0	0	0	0	1	0	0	3
OTU926	0	1	0	0	0	2	1	0	0	0	0	0	0	1	0	4	12	5	2	9	0	0	0	0	7	7	5	5	0	0	0	0	0	0	0	0	23	30	64	44	1	0	0	0	0	1	0	0	0
OTU927	1	1	0	1	0	0	0	0	6	7	3	4	0	0	0	0	2	1	1	0	0	0	0	0	0	0	0	0	2	2	3	0	0	0	0	0	0	0	0	0	0	0	0	0	0	0	0	0	0
OTU928	0	0	0	0	2	1	10	2	0	0	0	0	0	0	0	0	0	0	0	0	0	0	0	1	5	6	4	3	0	0	0	0	0	0	0	0	24	20	32	25	0	0	0	0	17	14	14	10	0
OTU929	0	0	0	0	0	0	0	0	0	0	0	0	0	0	0	0	0	0	0	0	0	0	0	0	0	0	0	0	5	1	1	0	65	53	61	62	0	0	0	4	0	0	0	0	0	0	0	0	0
OTU930	0	0	0	0	0	0	0	0	0	0	0	0	22	17	5	6	1	0	0	2	0	1	1	1	0	0	0	0	0	0	0	0	0	0	0	0	37	60	36	61	0	0	1	0	0	0	0	0	0
OTU931	0	0	0	0	0	0	0	0	0	0	0	0	0	0	0	0	0	0	0	0	0	0	0	0	0	0	3	0	0	0	0	0	0	0	0	0	0	0	0	0	0	0	0	0	0	0	0	0	0
OTU932	0	0	0	0	0	0	0	0	0	0	0	0	0	0	0	0	0	0	0	0	0	0	0	0	0	0	0	0	0	0	0	0	0	0	1	0	0	0	0	0	3	9	4	20	0	0	0	0	0
OTU933	0	0	0	0	2	0	1	1	11	12	4	11	0	0	0	0	0	1	0	1	1	0	0	0	2	0	3	0	0	0	0	0	0	0	0	0	0	0	0	0	0	5	0	1	20	16	25	22	1
OTU934	0	1	1	0	0	0	1	0	0	0	0	0	1	2	1	2	0	0	0	1	1	3	2	2	3	0	0	0	5	8	6	10	1	0	0	0	9	9	3	7	0	0	0	1	0	1	0	0	1
OTU935	1	0	0	0	0	0	2	0	5	3	4	3	0	0	0	4	1	3	4	7	0	0	0	1	0	0	0	0	0	0	0	0	0	0	0	0	0	0	0	0	0	0	0	0	1	0	1	2	0
OTU936	0	0	0	0	6	3	7	8	54	82	54	65	0	0	0	0	0	0	0	0	0	0	0	0	0	0	0	0	0	0	0	0	0	0	0	0	0	0	0	0	0	0	0	0	12	17	7	5	0
OTU937	0	0	0	0	0	0	1	0	0	2	0	1	0	0	0	0	2	0	0	0	0	0	2	0	0	0	0	0	6	10	7	8	1	0	0	0	0	0	0	0	0	1	0	0	0	0	0	0	1
OTU938	0	0	0	0	0	0	0	0	0	0	0	0	0	0	0	0	0	0	0	0	0	0	0	1	0	0	0	0	3	0	0	0	0	0	0	0	0	0	0	0	0	0	0	0	0	3	0	0	3
OTU939	0	0	0	0	0	0	0	0	0	0	0	0	0	0	0	0	0	0	0	0	0	0	0	0	0	0	0	0	28	11	11	13	0	0	0	0	0	0	2	0	3	0	3	4	0	0	0	0	0
OTU940	0	0	0	0	0	0	0	0	0	0	0	0	0	0	0	0	0	0	0	0	0	0	0	0	0	0	0	0	0	0	0	0	0	0	0	0	0	0	0	0	0	0	0	0	0	0	0	0	0
OTU941	0	0	0	0	0	0	0	1	0	0	0	0	0	1	0	0	0	0	1	0	2	0	0	0	1	0	0	0	0	0	1	0	0	0	1	0	18	16	15	11	0	0	0	0	0	0	0	0	0
OTU942	0	0	0	0	0	1	0	0	0	0	0	0	0	0	0	0	0	0	0	0	0	0	0	0	0	1	0	0	0	0	0	0	0	0	0	0	0	0	1	4	0	0	0	0	0	0	0	0	14
OTU943	0	0	0	1	17	23	14	22	0	0	0	0	0	0	0	0	0	0	0	0	0	0	0	0	0	0	0	0	31	21	15	8	0	0	0	0	0	0	0	0	0	0	0	0	0	2	2	0	0
OTU944	0	0	0	0	1	3	1	0	0	0	0	0	0	0	7	20	0	0	0	0	0	2	0	0	2	0	0	0	0	0	0	0	0	0	1	0	2	1	2	4	0	0	0	0	0	0	0	0	4
OTU945	0	0	0	0	22	22	23	19	67	92	52	28	0	0	0	0	0	0	0	0	0	0	0	0	0	0	0	0	0	0	0	0	0	0	0	0	1	0	0	0	25	15	13	13	0	0	0	0	0
OTU946	1	2	2	3	4	4	10	4	3	0	1	0	0	0	5	0	1	2	3	0	4	6	5	2	2	1	0	0	14	7	6	11	1	0	0	0	0	2	1	5	4	11	8	8	3	1	2	10	1
OTU947	0	0	0	0	0	0	0	0	0	0	0	0	0	0	2	0	11	6	4	9	1	1	0	0	0	0	0	3	2	3	6	12	18	20	21	17	0	2	5	3	0	2	3	2	0	1	0	0	5
OTU948	0	0	0	0	0	0	0	0	0	0	0	0	0	0	0	0	0	0	0	0	0	1	0	1	0	0	0	0	10	9	18	6	0	0	0	0	0	0	0	0	0	3	2	1	0	0	0	0	0
OTU949	3	1	0	1	22	13	2	4	30	4	36	35	0	9	0	0	0	0	0	0	0	3	0	1	2	4	4	4	0	0	0	0	0	0	0	0	0	0	0	3	0	0	0	0	36	5	21	26	0
OTU950	0	0	0	0	0	0	0	0	0	0	0	1	0	0	0	0	0	0	0	0	0	0	0	0	0	0	0	0	0	3	2	1	0	0	0	0	0	0	1	0	0	0	0	0	0	0	0	0	0
OTU951	1	0	0	0	0	1	0	0	0	0	0	0	0	6	0	3	4	5	0	0	0	0	1	0	1	0	0	1	6	11	8	13	0	0	0	0	0	1	0	0	0	1	0	0	0	0	3	2	10
OTU952	0	0	0	0	17	7	0	0	0	0	0	0	0	0	0	0	0	0	0	0	0	0	0	0	0	0	0	0	0	0	0	0	0	0	0	0	1	0	4	2	0	0	0	0	46	37	44	55	0
OTU953	1	0	7	1	10	19	18	11	17	18	14	21	5	4	4	4	1	4	2	3	6	2	1	3	14	11	10	14	2	2	1	0	2	1	4	0	0	0	1	0	0	0	0	0	16	14	12	10	0
OTU954	0	0	1	0	0	0	0	0	0	0	0	0	2	2	7	0	0	0	0	2	29	33	35	27	3	0	2	1	1	13	2	3	0	1	0	0	0	1	1	1	0	0	0	0	0	0	0	0	0
OTU955	5	2	3	2	22	24	30	27	8	3	5	2	4	0	8	0	3	5	0	1	16	12	14	8	0	0	0	0	0	0	0	0	0	0	0	0	4	3	3	2	3	3	5	0	10	15	17	8	1
OTU956	0	0	0	0	0	0	0	0	0	0	0	0	0	0	3	0	0	1	2	2	0	0	0	0	0	0	1	0	0	2	0	0	0	0	0	0	0	0	0	0	0	0	1	0	0	0	0	0	0
OTU957	0	0	0	0	0	0	3	0	5	1	1	1	0	0	0	0	0	0	0	0	0	0	0	0	0	0	0	0	29	19	52	9	0	0	0	0	0	2	4	1	0	0	0	0	0	0	0	0	0
OTU958	1	1	2	2	11	13	7	4	22	16	17	13	7	6	3	1	6	5	1	4	2	6	7	4	9	13	7	14	0	0	0	1	1	0	0	3	0	0	1	2	0	1	0	0	12	9	15	10	0
OTU959	0	0	0	0	0	0	0	0	0	0	0	0	0	0	0	0	0	0	0	0	0	0	0	0	0	0	0	0	4	13	4	2	0	0	0	0	65	57	66	83	1	0	0	0	0	0	0	0	0
OTU960	0	0	1	0	0	0	0	0	0	0	0	0	0	0	0	1	0	0	1	1	0	0	0	0	0	0	0	0	0	0	0	0	0	0	0	0	0	0	0	0	0	0	0	0	0	0	0	0	0
OTU961	1	0	0	0	25	42	23	20	0	0	0	0	9	1	11	12	0	0	0	0	0	0	0	0	49	61	56	32	0	0	0	0	1	0	0	0	0	0	0	0	0	0	0	0	0	0	0	0	0
OTU962	2	0	5	4	0	0	0	0	0	0	0	0	0	0	0	0	0	2	0	0	0	0	2	1	0	0	0	0	0	0	0	0	0	1	0	0	29	23	38	27	0	0	0	1	0	1	0	0	0
OTU963	0	1	0	3	3	0	1	1	8	7	2	5	1	4	2	1	8	9	10	10	0	2	0	0	0	0	0	0	1	3	4	10	0	0	0	0	1	0	0	0	6	3	1	1	0	1	1	0	0
OTU964	1	0	0	1	1	5	0	4	0	0	0	0	14	0	0	3	0	0	0	2	0	0	0	4	1	0	1	0	2	4	0	1	0	0	0	0	11	10	31	18	1	1	0	0	6	3	2	1	0
OTU965	3	7	12	5	17	10	19	17	11	20	19	15	26	33	46	11	0	0	0	0	0	0	0	0	0	0	0	0	0	0	0	0	0	0	0	0	0	0	0	0	0	0	0	0	9	7	11	6	0
OTU966	0	0	0	0	0	0	0	0	0	0	0	0	0	0	3	0	2	1	0	0	1	5	0	5	0	0	0	0	4	0	0	0	0	0	0	0	0	0	0	0	18	26	29	67	0	0	0	0	7
OTU967	0	0	0	0	0	0	0	0	0	0	0	0	0	0	0	0	1	0	0	0	2	0	0	0	1	1	3	1	0	1	1	0	0	0	0	0	2	1	1	2	2	1	2	0	0	1	0	0	14
OTU968	0	0	0	0	0	0	0	0	0	0	0	0	0	0	0	0	0	0	0	0	0	0	0	0	0	0	0	0	0	0	0	0	0	0	0	0	0	0	0	0	0	0	0	0	0	0	0	0	0
OTU969	0	0	0	0	0	1	1	0	0	0	0	0	3	4	8	0	12	23	6	25	2	0	3	2	0	0	1	0	2	2	1	3	0	0	0	0	0	2	0	0	4	8	7	5	0	0	0	0	2
OTU970	0	0	0	0	0	0	0	0	0	1	0	0	0	0	0	0	0	0	0	0	6	6	12	7	18	13	7	9	0	4	1	6	6	3	4	2	6	3	3	5	1	6	3	0	0	2	0	0	2
OTU971	0	0	0	0	0	0	0	0	0	0	0	0	0	0	0	0	6	1	2	1	0	0	0	0	0	0	0	0	0	0	2	0	0	0	0	0	0	0	0	0	0	0	2	0	0	0	0	0	0
OTU972	0	0	0	0	0	0	0	0	0	0	0	0	0	0	0	0	0	0	0	0	0	0	0	0	0	0	0	0	10	0	1	0	0	0	0	0	0	0	0	0	1	0	0	0	0	0	0	0	2
OTU973	0	0	1	0	0	0	1	0	1	4	1	0	0	0	0	0	0	0	0	0	0	0	0	0	0	0	0	0	0	0	0	0	0	2	0	0	0	0	0	0	0	0	0	0	1	8	8	2	0
OTU974	1	0	1	0	0	0	0	0	0	0	0	0	0	0	0	0	1	1	0	1	1	0	1	0	0	0	0	0	0	0	0	0	0	0	0	0	1	6	8	4	0	0	0	0	0	0	0	0	0
OTU975	0	0	0	0	0	3	0	0	0	0	0	0	23	10	28	15	0	2	0	0	2	2	1	2	42	42	32	36	0	1	0	1	0	0	0	0	4	2	5	1	1	0	0	0	0	7	3	1	0
OTU976	0	0	0	0	0	0	0	0	0	0	0	0	3	0	0	0	0	0	0	0	0	0	0	0	0	0	0	0	0	0	0	0	0	0	0	0	0	0	0	0	0	0	0	1	1	1	0	0	0
OTU977	3	3	2	1	1	0	0	0	0	0	0	0	1	10	1	10	0	1	0	0	0	0	0	0	2	4	4	4	0	0	0	0	0	0	0	0	1	2	1	1	0	0	0	0	1	1	0	1	0
OTU978	0	0	0	1	3	0	0	0	0	0	0	0	6	7	0	0	0	0	0	0	0	2	0	1	4	3	9	6	0	0	0	0	0	0	0	0	8	1	5	7	0	0	0	0	2	1	0	0	0
OTU979	0	0	0	0	0	0	0	0	0	0	0	0	0	0	0	0	6	19	6	16	4	4	1	1	0	0	0	0	2	2	3	2	0	0	0	0	0	2	1	1	2	4	2	3	0	0	0	0	0
OTU980	1	0	0	0	0	0	0	0	0	0	0	0	0	0	0	0	0	0	0	0	0	0	0	0	0	0	0	0	0	0	0	1	0	1	1	1	9	0	6	7	0	0	0	0	0	0	0	0	0
OTU981	0	0	0	0	0	0	0	0	0	0	0	0	0	0	0	0	4	1	1	1	0	0	2	0	0	0	0	0	9	5	11	6	0	0	0	0	0	0	0	0	0	0	1	0	0	1	0	0	0
OTU982	0	0	0	0	0	0	0	0	0	0	0	0	0	0	0	0	0	0	0	0	0	0	1	0	0	0	0	0	2	1	1	3	0	0	0	0	2	0	0	0	0	0	0	0	0	0	0	0	15
OTU983	6	3	3	1	0	0	2	0	1	0	0	0	0	0	0	0	0	1	1	0	0	0	1	0	0	0	0	0	5	9	0	12	1	0	0	1	1	0	2	1	1	2	1	0	1	1	0	1	2
OTU984	0	0	0	0	0	0	0	0	0	0	0	0	0	0	3	2	11	16	19	8	2	3	2	0	0	0	0	0	4	7	12	6	0	0	0	0	3	3	1	1	10	9	6	4	0	0	1	0	0
OTU985	0	0	0	0	2	8	7	6	16	15	17	9	0	7	0	0	0	0	0	0	0	0	0	0	0	0	0	0	1	4	2	0	0	0	0	0	0	0	0	0	0	0	0	0	26	14	54	13	0
OTU986	0	1	0	0	0	0	0	0	0	0	0	0	0	0	0	0	0	1	0	0	0	0	0	0	0	0	0	0	0	0	0	0	0	0	0	0	0	0	0	0	0	0	0	0	0	0	0	0	0
OTU987	0	0	0	0	0	0	0	0	0	0	0	0	0	0	0	0	11	18	6	8	0	1	1	0	0	0	0	0	2	2	1	2	0	0	0	0	2	6	2	0	25	28	22	16	0	0	0	0	0
OTU988	0	0	1	0	15	6	9	11	9	19	17	5	6	2	6	2	2	1	1	1	3	2	2	3	16	14	17	10	1	1	0	1	3	0	1	1	0	1	2	0	0	0	0	0	15	18	16	10	0
OTU989	1	0	0	1	3	6	1	1	10	4	3	7	7	0	8	8	3	0	1	1	3	9	7	6	1	1	1	0	0	2	1	0	0	0	0	0	2	1	0	0	9	2	5	14	13	0	5	2	0
OTU990	1	0	0	0	0	3	0	0	7	3	0	1	0	0	14	0	0	0	0	0	0	0	0	0	0	0	0	0	0	0	0	0	0	2	1	0	13	24	23	20	1	0	0	0	1	1	6	0	0
OTU991	0	0	0	0	0	0	0	0	0	0	0	0	2	7	10	1	0	0	0	0	32	25	23	42	1	2	5	4	3	5	3	2	0	0	0	0	1	0	1	1	0	0	0	0	0	1	0	1	0
OTU992	4	3	6	2	25	30	45	24	3	0	1	0	0	0	23	0	0	0	1	0	0	0	0	0	0	0	0	0	0	0	0	0	0	0	0	0	0	0	0	0	0	0	0	0	13	18	26	30	0
OTU993	0	0	0	5	9	1	15	12	15	17	8	5	0	0	4	0	2	0	0	0	3	5	2	5	16	15	2	12	0	0	0	0	0	0	0	0	0	0	0	0	0	0	0	0	2	5	5	2	0
OTU994	0	0	0	0	0	0	0	0	1	0	0	0	2	2	3	2	5	7	11	7	0	0	0	1	1	2	3	0	0	0	0	1	41	28	41	24	3	9	3	2	1	1	0	1	3	0	0	0	5
OTU995	0	0	0	0	0	4	0	1	0	0	0	0	0	0	0	1	0	0	1	0	0	0	0	0	3	1	0	0	2	0	0	1	44	31	27	30	2	2	1	1	0	0	1	0	3	2	5	4	0
OTU996	0	0	0	0	28	40	37	63	0	1	2	1	0	0	0	0	1	0	1	0	0	0	0	0	0	0	0	0	0	0	0	0	0	0	0	0	0	0	0	0	0	0	0	0	51	38	22	57	0
OTU997	1	0	0	0	4	10	11	0	2	4	3	2	3	2	7	0	1	0	0	0	0	0	0	0	0	0	1	1	0	3	0	0	0	1	0	0	0	1	0	2	3	0	0	0	0	1	2	1	0
OTU998	1	2	2	0	0	0	1	0	0	3	0	1	5	2	4	1	2	1	1	2	0	0	1	0	0	0	0	0	3	3	2	1	0	0	0	0	0	0	1	2	0	2	2	0	1	0	0	1	0
OTU999	1	2	1	4	12	11	10	3	15	15	14	12	4	9	9	3	5	3	6	6	7	3	5	6	11	15	7	6	1	0	0	0	0	0	3	0	0	0	2	0	0	0	0	0	16	7	6	9	0
OTU1000	0	0	0	0	79	84	124	95	0	0	0	0	0	0	0	0	0	0	0	0	0	0	0	0	1	2	3	1	0	0	0	0	0	0	0	0	0	0	0	0	0	0	0	0	2	0	0	0	0
OTU1001	0	0	0	0	1	3	0	2	3	2	5	5	4	3	2	1	6	5	5	5	0	0	0	0	0	0	0	0	2	0	1	2	0	0	0	0	0	0	0	0	0	3	4	5	0	0	1	0	1
OTU1002	1	1	0	1	1	0	1	0	0	0	0	0	0	0	0	0	0	0	0	0	0	0	0	0	0	0	0	0	0	0	0	0	0	0	0	0	0	0	0	0	0	0	0	0	0	0	0	0	0
OTU1003	0	0	0	0	3	3	3	0	1	0	1	0	7	7	1	2	4	5	1	0	4	5	3	3	0	0	0	0	0	0	0	1	1	6	2	3	3	0	1	1	1	1	0	0	2	0	3	2	1
OTU1004	1	1	2	1	0	0	0	0	0	0	0	0	2	6	0	0	3	3	3	1	1	0	0	0	0	0	0	0	4	7	11	5	0	0	0	0	0	0	0	0	0	0	0	0	0	0	0	0	0
OTU1005	0	0	0	0	0	0	0	0	0	0	0	0	0	0	0	0	0	0	0	0	0	0	0	0	0	1	0	0	0	0	0	0	0	0	0	0	0	0	0	0	0	0	0	0	0	0	2	0	0
OTU1006	0	0	0	0	0	0	1	0	0	0	0	0	3	3	2	2	3	0	1	4	6	3	6	2	2	2	4	4	0	0	0	0	2	7	2	1	0	1	0	0	0	1	2	0	0	0	1	0	1
OTU1007	0	0	0	0	1	0	0	0	1	0	0	0	0	0	0	0	59	72	23	45	0	1	1	0	1	0	0	0	0	0	0	0	0	0	0	0	0	0	0	0	0	0	0	0	0	3	4	0	0
OTU1008	0	1	1	0	12	8	14	12	10	14	12	10	4	5	12	25	2	2	2	0	3	2	3	1	8	9	13	12	3	1	2	1	4	0	2	3	0	0	2	0	0	0	0	0	8	12	7	10	0
OTU1009	0	1	0	0	0	0	0	0	1	0	0	0	0	0	0	6	1	4	0	2	1	1	1	1	0	4	0	2	3	3	1	1	2	1	1	0	3	0	2	1	0	3	1	1	0	1	0	0	0
OTU1010	0	0	0	0	0	0	0	0	0	0	0	0	0	0	0	0	0	0	0	0	0	0	0	0	0	0	0	0	0	0	0	0	0	0	0	0	0	0	0	0	0	0	0	0	0	0	0	0	0
OTU1011	4	6	1	0	11	12	13	4	0	6	6	3	0	0	7	0	1	0	0	0	0	1	0	0	11	23	7	11	0	0	0	0	0	0	0	0	0	0	0	0	0	0	0	0	1	3	0	1	0
OTU1012	6	1	2	0	0	1	5	1	1	5	1	1	0	0	7	12	13	15	20	5	11	7	15	13	14	16	16	11	0	0	0	0	0	0	0	0	0	1	0	0	0	0	0	0	1	0	1	2	0
OTU1013	0	0	0	0	0	0	0	0	0	0	0	0	4	0	0	0	0	0	0	0	1	0	1	0	7	3	3	4	0	0	0	0	0	0	0	0	31	26	34	25	2	0	0	1	0	0	0	0	0
OTU1014	0	0	0	0	0	0	0	0	0	0	0	0	4	25	4	28	0	2	0	0	2	1	3	0	24	34	30	18	0	1	1	0	12	11	3	5	0	8	5	9	0	0	0	0	0	0	0	0	0
OTU1015	0	0	0	0	0	0	0	0	0	0	0	0	0	0	0	0	0	0	0	0	0	0	0	0	0	0	0	0	30	55	89	37	0	0	0	0	0	0	0	0	0	0	0	0	0	0	0	0	0
OTU1016	0	1	0	0	19	19	19	23	15	17	19	6	0	0	0	0	0	0	0	0	0	0	0	0	0	0	0	0	0	0	0	0	0	0	0	1	0	0	0	0	0	0	0	0	16	58	40	42	0
OTU1017	0	0	0	0	0	0	0	0	0	0	0	0	0	0	0	0	0	0	1	0	5	3	3	1	0	0	0	0	0	0	0	0	0	0	0	0	1	1	6	1	2	1	1	1	0	0	0	0	0
OTU1018	0	0	0	0	0	0	1	0	0	0	0	0	0	3	0	3	9	5	7	5	0	0	0	1	7	6	3	6	0	1	0	0	32	33	25	24	3	7	3	2	0	1	1	0	2	0	0	0	8
OTU1019	0	0	0	0	0	0	0	0	0	0	0	0	0	0	0	0	0	1	0	0	0	0	0	0	1	0	0	0	0	0	0	0	1	0	0	1	0	3	0	2	7	1	9	1	0	0	0	1	0
OTU1020	1	0	0	0	0	0	0	0	0	0	0	0	2	2	9	0	3	5	10	2	5	7	2	6	1	1	1	1	10	6	10	13	0	0	0	0	4	3	1	2	5	7	9	4	0	0	0	0	1
OTU1021	0	2	0	1	4	6	6	5	7	7	7	5	8	3	8	23	0	2	0	0	1	1	2	0	4	2	8	3	0	0	0	1	2	2	2	2	0	1	1	0	0	0	0	0	8	6	14	9	0
OTU1022	12	10	5	5	0	0	0	2	0	0	0	0	18	21	7	17	1	0	0	0	0	0	0	0	0	0	1	1	1	0	0	0	0	0	0	0	4	2	0	2	2	2	2	1	1	0	1	2	0
OTU1023	0	0	0	0	0	0	0	0	0	0	0	0	0	0	0	0	0	1	0	0	0	0	0	0	0	0	0	0	0	0	0	0	0	0	0	0	0	0	0	0	0	0	0	0	0	0	0	0	0
OTU1024	2	1	1	2	32	37	32	23	22	20	23	12	0	0	0	0	0	0	0	0	0	0	0	0	0	0	0	0	0	0	0	0	0	0	0	0	0	0	0	0	0	0	0	0	0	0	0	0	0
OTU1025	0	1	0	1	0	0	0	0	1	0	0	0	5	0	0	3	1	2	0	3	0	0	0	0	1	0	1	0	0	0	0	0	0	0	0	0	1	0	0	0	0	1	1	1	0	0	0	0	7
OTU1026	0	0	0	0	4	0	3	0	3	4	14	3	0	4	5	0	0	0	0	0	0	0	0	0	0	0	0	0	0	0	0	0	0	0	0	0	0	0	0	0	0	0	0	0	16	28	23	13	0
OTU1027	0	0	0	0	0	0	0	0	0	0	0	0	0	0	0	0	0	0	0	0	0	0	0	0	0	1	0	0	0	0	0	0	0	0	0	0	0	0	0	0	0	0	0	0	0	0	0	0	1
OTU1028	0	0	0	0	0	0	0	0	0	0	0	0	0	0	0	0	0	0	0	0	0	0	0	0	0	0	0	0	0	6	2	2	0	0	0	0	0	0	0	0	0	0	0	0	0	0	0	0	0
OTU1029	0	1	0	1	2	2	0	2	4	1	6	1	1	0	0	0	0	0	0	1	1	2	5	3	1	2	0	0	0	0	0	0	0	0	0	0	0	0	0	0	0	0	0	0	6	3	2	1	0
OTU1030	0	2	1	0	7	8	2	3	0	3	2	1	1	1	1	2	0	3	1	2	7	5	3	7	2	5	3	11	3	2	1	8	0	0	0	0	8	5	5	6	0	0	1	2	9	7	2	5	1
OTU1031	1	2	2	2	0	1	0	1	1	0	0	0	0	0	0	0	0	0	1	0	0	0	0	1	0	0	0	0	5	8	2	5	2	0	0	0	0	0	3	1	0	1	4	2	0	0	0	0	2
OTU1032	0	0	0	0	0	0	0	0	0	0	0	0	0	0	0	2	7	8	10	8	1	1	5	1	1	0	0	0	1	8	4	7	0	0	0	0	2	2	0	2	5	3	12	2	0	0	0	0	8
OTU1033	0	0	0	0	0	0	0	0	0	0	0	0	0	0	0	0	0	0	0	0	1	1	0	1	0	0	0	0	3	5	0	1	4	0	1	0	0	0	0	0	9	7	3	1	0	0	0	0	1
OTU1034	0	0	0	0	0	0	0	0	0	0	0	0	0	0	0	0	0	0	0	0	0	0	0	0	0	0	0	0	0	0	0	0	0	0	0	0	0	0	0	0	0	0	0	0	0	0	0	0	0
OTU1035	0	0	1	0	0	0	0	0	2	1	6	0	0	0	0	0	0	1	3	1	0	0	0	0	0	0	0	0	0	0	0	0	2	3	4	2	22	21	44	54	0	1	2	4	0	0	0	0	1
OTU1036	2	1	0	1	1	3	8	4	14	28	17	11	0	0	0	0	35	30	14	18	16	20	11	14	0	0	0	0	0	5	3	4	0	0	0	0	0	0	0	1	0	0	0	0	6	5	15	3	0
OTU1037	0	0	0	0	0	0	0	0	0	0	0	0	0	0	1	5	4	5	3	4	0	2	0	1	0	0	0	0	1	0	2	3	0	0	0	0	0	0	0	0	1	1	0	0	1	0	0	0	0
OTU1038	0	0	0	0	0	0	0	0	0	0	0	0	0	0	0	0	0	0	0	0	0	0	1	0	0	0	0	0	0	0	0	0	0	0	0	0	0	2	0	2	0	0	0	0	0	0	0	0	1
OTU1039	0	0	0	0	0	0	0	0	0	0	0	0	0	3	0	0	5	4	2	1	0	0	0	0	0	0	0	1	5	7	6	7	0	0	0	0	0	0	0	0	6	4	1	2	0	0	0	0	2
OTU1040	0	0	0	0	0	0	0	0	0	0	0	0	0	0	2	0	0	0	0	0	0	0	0	0	0	0	0	0	15	11	18	3	0	0	0	0	0	0	0	0	0	0	0	0	0	0	0	0	0
OTU1041	0	0	0	0	4	1	3	6	8	7	3	6	0	0	0	0	0	0	0	0	0	0	0	0	0	0	0	0	0	0	0	0	0	0	0	0	0	0	0	0	0	0	0	0	0	0	0	0	0
OTU1042	0	0	0	0	0	0	0	0	0	0	0	0	0	0	0	0	0	0	0	0	0	0	0	0	0	0	0	0	0	0	0	0	0	0	0	0	0	0	0	0	0	0	0	0	0	0	0	0	0
OTU1043	0	0	0	0	0	0	0	0	5	0	0	0	0	0	0	0	0	0	0	1	0	0	0	2	0	0	0	0	0	0	0	0	0	0	0	0	0	0	0	0	0	0	0	2	0	0	1	0	4
OTU1044	0	0	0	0	0	0	0	0	0	0	0	0	0	0	0	0	0	0	0	0	0	0	0	0	0	0	0	0	0	0	0	0	0	0	0	0	0	0	0	0	0	0	0	0	0	0	0	0	2
OTU1045	0	0	0	0	0	0	0	0	1	0	0	0	1	1	2	8	2	5	4	10	0	0	0	1	0	0	0	0	0	0	2	0	0	0	1	0	2	2	0	2	18	10	9	21	0	0	0	0	3
OTU1046	0	0	2	0	69	28	40	31	5	3	1	2	0	0	0	0	1	0	0	3	0	0	0	0	0	0	0	0	0	3	6	3	0	0	0	0	0	0	0	0	0	0	0	0	0	0	6	0	0
OTU1047	2	3	2	2	0	1	1	0	0	0	0	0	1	0	2	0	0	0	1	0	0	0	0	0	0	0	0	0	10	2	6	4	3	0	0	2	0	0	0	1	0	0	0	1	1	0	1	0	1
OTU1048	0	0	0	0	0	0	0	0	0	0	0	0	0	0	0	0	0	0	0	0	0	0	0	0	0	0	0	0	0	0	1	0	0	0	0	0	0	0	0	0	0	0	0	0	0	0	0	0	0
OTU1049	0	0	0	0	0	0	0	0	0	0	0	0	0	0	13	0	0	0	0	0	0	0	0	0	0	0	0	0	0	0	0	0	0	0	0	0	1	0	0	0	0	0	0	0	0	0	0	0	2
OTU1050	3	1	1	0	6	7	4	6	11	11	14	32	0	0	0	0	0	0	0	0	2	0	0	0	0	1	0	0	0	0	0	0	0	0	0	0	0	0	0	0	7	8	10	18	16	33	32	32	0
OTU1051	0	0	0	0	0	0	0	0	0	0	0	0	1	1	0	0	1	4	1	4	0	0	0	0	0	0	0	0	8	6	6	14	0	0	0	0	0	0	0	0	3	3	1	4	0	0	0	0	4
OTU1052	0	0	0	0	0	0	0	0	2	0	0	0	0	0	0	6	1	1	1	0	0	2	0	0	1	1	0	1	6	11	6	8	0	0	0	0	0	0	0	0	6	0	3	2	5	0	1	6	0
OTU1053	0	0	0	0	0	0	0	0	0	0	0	0	1	0	0	11	5	2	0	2	0	0	0	0	0	0	0	0	3	4	10	14	0	0	0	0	1	0	1	0	1	1	4	2	0	0	0	0	3
OTU1054	1	1	1	0	6	1	1	5	0	4	1	3	0	5	7	0	0	0	0	0	2	7	5	8	4	3	7	2	0	0	0	0	0	0	1	0	0	5	3	1	0	0	0	2	6	9	2	4	0
OTU1055	0	0	0	0	0	1	0	0	0	0	0	0	0	0	0	0	0	0	0	0	1	0	0	0	0	0	0	0	18	49	173	20	0	0	0	0	1	1	3	2	0	0	0	0	0	0	0	0	0
OTU1056	0	0	0	0	3	3	4	0	2	1	2	2	0	0	0	0	0	0	1	0	1	2	3	1	5	7	3	5	0	3	0	0	0	2	3	1	0	0	0	0	6	3	3	7	0	0	0	1	0
OTU1057	0	0	0	0	0	0	0	0	0	0	0	0	0	0	0	0	1	1	0	0	0	0	0	0	0	0	0	0	5	3	5	7	0	0	0	0	0	2	0	0	0	2	1	0	0	0	0	0	0
OTU1058	0	0	0	0	0	0	0	0	0	0	0	0	0	0	0	0	0	1	0	0	0	1	1	0	0	0	0	0	0	0	0	0	0	0	0	0	0	2	0	3	0	0	0	0	0	0	0	0	1
OTU1059	1	1	0	0	1	7	3	1	0	0	1	1	3	2	10	2	1	3	3	1	12	16	16	18	7	2	9	3	1	0	0	0	0	0	0	0	1	0	0	2	0	0	0	0	2	0	1	0	2
OTU1060	7	8	16	10	79	81	74	61	0	0	0	0	0	0	0	0	0	0	0	0	0	0	0	0	0	0	0	0	0	0	0	0	0	0	0	0	0	0	0	0	0	0	0	0	0	0	0	0	0
OTU1061	0	2	1	1	0	1	0	0	0	0	0	0	0	0	0	0	5	3	2	0	1	0	0	0	0	0	0	0	0	0	2	2	2	0	0	3	0	0	0	0	3	0	2	0	0	0	0	0	19
OTU1062	0	0	1	1	0	0	0	0	1	2	0	1	10	0	1	0	0	0	0	0	0	0	0	0	1	1	1	0	2	0	1	0	0	1	0	0	0	0	0	3	0	0	0	0	2	0	0	0	0
OTU1063	0	0	0	0	0	0	0	0	0	0	0	0	0	0	0	0	0	0	0	0	0	0	0	0	0	0	0	0	1	5	2	2	1	6	10	6	0	0	0	0	0	0	0	0	0	0	0	0	0
OTU1064	0	0	0	0	0	0	0	0	1	0	0	0	0	0	0	0	1	2	0	0	0	0	0	0	0	0	0	0	7	0	6	4	0	0	0	0	0	0	0	0	0	0	0	0	0	0	0	0	0
OTU1065	0	0	0	0	0	0	0	0	0	0	0	0	0	8	0	0	0	0	0	0	0	0	0	0	0	0	0	0	6	9	5	23	0	0	0	0	0	3	0	0	17	24	25	43	0	0	0	0	2
OTU1066	0	0	0	0	0	0	0	0	0	0	0	0	1	0	0	18	8	4	12	4	0	1	4	1	4	2	1	0	0	0	0	0	0	0	2	2	0	0	0	0	0	0	0	0	2	4	5	3	0
OTU1067	0	0	2	1	0	0	2	0	0	0	0	0	0	2	3	2	3	2	3	2	3	2	2	7	2	1	1	1	0	0	0	2	0	1	1	1	2	1	0	3	0	0	0	0	0	1	0	0	0
OTU1068	1	0	2	1	1	1	0	1	0	0	0	0	5	2	9	1	0	0	1	0	0	0	2	0	2	6	3	3	0	0	0	0	0	0	0	0	15	10	14	16	0	1	0	0	7	7	4	6	0
OTU1069	0	0	0	0	0	1	0	0	0	0	0	0	0	23	0	5	1	0	0	0	3	0	2	3	18	27	25	32	0	0	0	0	2	3	1	3	3	8	3	2	0	1	0	0	1	4	2	0	0
OTU1070	0	0	0	0	0	0	0	0	0	0	0	1	0	0	0	0	0	2	0	0	0	0	0	0	0	0	0	1	0	0	0	0	0	0	0	0	0	0	0	0	0	0	0	0	0	0	0	0	0
OTU1071	0	0	0	1	7	4	17	15	18	14	11	6	0	0	2	0	0	0	0	0	0	0	0	0	1	3	3	3	0	0	0	0	0	1	0	0	0	0	0	1	0	0	0	0	32	24	9	21	0
OTU1072	0	0	0	0	0	0	0	0	0	0	0	0	0	0	0	0	0	0	0	0	0	0	0	0	0	0	0	0	0	0	0	0	0	0	0	0	0	0	0	1	1	0	1	0	0	0	0	0	0
OTU1073	4	10	4	2	15	25	14	20	33	17	27	12	0	8	0	8	0	0	0	0	0	0	0	0	0	0	0	0	0	0	0	0	0	0	0	0	0	0	0	0	0	0	0	0	9	21	41	14	0
OTU1074	0	0	0	0	0	0	0	0	0	0	1	0	0	0	0	0	1	2	1	2	3	0	0	1	0	0	0	0	6	2	6	5	1	1	0	1	1	1	0	0	0	2	1	1	0	1	0	0	1
OTU1075	0	0	0	0	0	0	0	0	0	0	0	0	0	0	0	0	0	0	0	0	0	0	0	0	0	0	0	0	0	0	0	0	0	0	0	0	0	0	4	0	25	26	16	17	0	0	0	0	0
OTU1076	0	0	0	0	0	0	0	0	0	0	0	0	0	0	0	0	0	0	0	0	0	0	0	1	0	0	0	0	0	0	0	0	0	0	0	0	0	0	2	1	0	0	0	0	0	0	1	0	0
OTU1077	0	0	0	0	0	0	0	0	0	0	0	0	0	0	0	0	0	0	0	0	0	0	0	0	0	0	0	0	0	0	0	0	0	0	0	0	0	0	0	0	1	0	2	5	0	0	0	0	0
OTU1078	0	0	0	2	0	0	0	0	0	0	0	0	0	0	0	0	2	0	0	1	1	0	0	0	1	2	2	0	2	1	0	0	0	0	0	0	0	1	0	0	0	0	1	0	2	0	0	1	3
OTU1079	1	0	1	2	0	3	1	4	3	4	0	8	23	16	21	34	0	0	0	0	0	0	0	0	0	0	0	0	0	0	0	0	0	0	0	0	0	0	0	0	0	0	0	0	1	2	0	4	0
OTU1080	0	0	0	0	0	0	0	0	2	0	0	1	0	0	1	0	1	1	0	0	0	0	1	0	0	0	0	0	0	0	0	0	0	0	0	0	0	0	0	0	6	0	6	3	0	0	0	0	11
OTU1081	0	0	0	0	0	0	0	1	0	0	0	0	3	9	3	14	0	0	1	0	1	0	0	1	5	3	13	17	0	0	1	1	12	15	7	7	0	1	3	0	0	0	0	0	0	0	0	0	0
OTU1082	0	0	0	0	0	0	0	0	0	0	0	0	0	0	0	0	0	0	0	0	0	0	0	0	0	0	0	0	0	0	0	0	0	0	0	0	0	0	0	0	0	0	0	0	1	0	0	0	0
OTU1083	0	0	0	0	0	0	0	0	0	0	0	0	0	0	0	0	0	2	0	0	0	0	0	0	0	0	0	0	2	2	1	0	0	0	0	0	1	0	0	0	10	8	5	9	1	0	0	0	0
OTU1084	2	0	1	0	0	0	0	0	0	0	0	0	0	0	0	0	0	0	0	0	0	0	0	0	0	0	0	0	16	22	12	9	0	0	0	0	0	0	0	0	2	0	1	1	2	0	0	0	0
OTU1085	4	3	3	4	1	0	0	0	0	1	0	1	1	0	0	0	0	0	0	0	0	0	0	0	0	0	0	0	6	10	2	2	1	1	0	0	0	0	1	0	1	0	0	1	0	0	0	0	0
OTU1086	0	0	0	0	0	0	0	0	0	0	0	0	0	0	0	0	1	0	6	4	3	3	0	7	0	0	0	0	4	5	7	3	0	0	0	0	2	0	2	3	5	6	16	12	0	0	0	0	0
OTU1087	0	0	0	0	0	0	0	0	0	0	0	0	0	0	9	0	0	0	0	0	0	0	0	0	0	0	0	0	0	0	0	0	0	0	0	0	0	0	0	1	0	1	0	0	0	0	0	0	0
OTU1088	0	0	0	0	0	0	0	0	0	0	0	0	0	2	4	0	0	0	0	0	0	0	0	0	0	0	0	0	0	4	4	1	0	0	0	0	2	0	0	1	27	20	26	16	0	0	0	0	31
OTU1089	0	0	0	0	0	1	0	0	0	0	0	0	1	0	0	1	0	0	0	0	2	2	0	0	0	0	0	0	0	0	0	1	0	0	0	0	20	13	20	16	0	0	0	0	0	0	0	0	3
OTU1090	0	0	0	0	0	0	0	0	0	0	0	0	0	0	0	0	2	7	6	2	0	1	1	0	0	0	0	0	0	0	0	1	0	1	0	0	0	0	0	0	0	1	0	1	0	0	0	0	1
OTU1091	0	0	0	0	0	0	0	0	0	0	0	0	0	0	0	0	0	0	0	0	0	1	0	0	0	0	0	0	1	0	0	0	0	0	0	0	0	0	0	0	0	1	0	0	0	0	0	0	2
OTU1092	0	0	0	0	0	0	0	0	0	0	0	0	11	1	0	0	0	0	0	0	0	0	0	0	2	3	3	5	0	0	0	0	0	0	0	0	0	0	0	0	0	0	0	0	2	0	0	0	0
OTU1093	0	0	0	0	0	0	0	0	0	1	0	0	0	0	0	0	0	0	0	0	0	0	0	0	0	0	0	0	0	0	0	0	0	0	0	0	0	0	0	0	0	0	0	0	2	0	0	1	0
OTU1094	0	0	0	0	0	1	0	0	0	0	0	0	1	0	1	1	0	0	0	0	3	1	0	1	1	0	2	0	1	0	1	0	0	0	1	0	1	1	0	1	0	0	0	0	0	0	0	0	3
OTU1095	0	0	0	0	0	0	0	0	0	0	0	0	0	0	0	0	0	0	1	0	0	0	0	2	0	0	0	0	4	1	0	7	0	0	0	0	0	1	2	0	0	0	0	0	0	0	0	0	6
OTU1096	2	1	0	1	11	6	13	6	13	7	10	10	6	9	1	6	3	5	0	3	4	1	3	1	8	6	15	7	1	0	0	1	3	2	6	3	1	2	0	1	0	0	0	0	6	12	5	8	0
OTU1097	0	0	0	0	1	0	5	1	0	0	1	1	14	0	0	0	0	0	0	0	7	11	13	5	5	3	4	1	0	0	0	0	0	0	0	0	0	0	0	0	0	0	0	0	13	7	7	12	0
OTU1098	2	0	6	0	0	0	0	0	61	49	63	16	0	0	0	0	0	0	0	0	0	0	0	0	0	0	0	0	0	0	0	0	0	0	0	0	0	0	1	3	0	0	0	0	1	5	10	0	0
OTU1099	0	0	0	0	0	0	0	0	0	0	0	0	2	0	0	0	11	14	11	9	4	3	3	7	0	2	0	0	1	0	7	4	1	0	0	0	1	1	0	2	9	5	4	7	0	0	0	0	1
OTU1100	0	0	0	0	0	0	0	0	0	0	0	0	0	0	0	0	0	0	0	0	0	0	0	0	0	0	0	0	0	0	0	0	0	0	0	0	0	0	0	0	0	0	0	0	0	0	0	0	1
OTU1101	0	0	0	0	0	0	0	0	0	0	0	0	0	0	0	0	0	0	0	0	0	0	0	0	0	0	0	0	0	0	0	0	0	0	0	0	0	0	0	0	0	0	0	0	0	0	0	0	0
OTU1102	0	0	0	0	0	1	0	0	0	0	0	0	0	0	0	0	0	0	0	0	0	0	0	0	0	0	0	0	0	0	0	0	0	0	0	0	1	0	0	0	0	1	0	0	0	0	0	0	12
OTU1103	0	0	0	0	0	0	0	0	0	0	0	0	0	0	0	0	1	0	1	3	0	0	0	0	0	0	0	0	6	4	9	12	0	0	0	0	8	13	8	7	0	0	3	1	0	0	0	0	3
OTU1104	0	0	0	0	0	0	0	0	0	0	0	0	0	0	0	1	0	0	0	0	0	0	0	0	0	0	0	0	0	0	1	0	0	0	0	0	0	0	0	0	0	0	0	0	0	0	0	0	0
OTU1105	0	0	0	0	0	0	0	1	1	0	0	1	9	0	0	0	2	2	0	0	0	0	0	0	0	0	0	0	1	0	0	1	0	0	0	0	0	0	0	0	1	1	0	2	0	0	1	0	1
OTU1106	0	0	0	0	0	0	0	0	0	0	0	0	0	0	0	0	0	0	0	0	0	0	0	0	0	0	0	1	1	4	2	3	0	0	0	0	0	0	0	0	0	0	2	1	0	0	0	0	1
OTU1107	0	0	0	0	0	0	0	0	0	0	0	1	0	0	0	0	0	0	0	0	0	0	2	0	0	0	0	0	0	0	0	0	0	0	0	0	1	0	0	0	0	0	2	0	0	0	0	0	5
OTU1108	0	0	0	0	0	0	0	0	0	0	0	0	16	17	15	22	0	0	0	0	0	0	0	0	8	4	4	3	0	0	0	1	27	31	26	32	1	0	2	1	0	0	0	0	0	0	0	0	0
OTU1109	0	0	0	0	0	0	0	0	0	0	0	0	0	0	0	0	0	0	0	0	0	0	0	0	0	0	0	0	0	0	4	2	0	0	0	0	3	10	1	5	0	0	0	2	0	0	0	0	0
OTU1110	0	0	0	0	0	0	0	0	0	0	1	0	11	2	1	0	1	0	0	0	3	5	1	4	3	3	1	4	1	0	0	1	0	0	0	0	2	7	3	6	1	1	1	1	0	1	1	1	4
OTU1111	12	9	13	7	0	2	0	0	0	0	0	0	0	0	2	0	0	0	0	2	1	0	0	1	0	0	0	0	3	3	2	4	0	0	0	0	0	0	0	0	3	8	4	4	0	0	0	0	0
OTU1112	0	0	0	0	0	0	0	0	0	0	0	0	0	0	0	0	0	0	0	0	0	0	0	0	0	0	0	0	0	0	0	0	0	0	0	0	0	0	0	0	0	0	0	0	0	0	0	0	1
OTU1113	0	0	0	0	0	0	0	0	0	0	0	0	0	0	0	0	0	0	0	0	0	0	0	0	0	0	0	0	0	0	0	0	0	0	0	0	2	3	2	8	0	0	0	0	0	0	0	0	0
OTU1114	0	0	0	0	3	2	1	6	0	0	0	0	0	0	0	0	0	1	0	0	0	0	1	0	0	0	0	0	2	3	0	0	0	0	0	0	1	2	1	1	2	0	0	0	3	1	0	1	2
OTU1115	0	0	0	0	0	0	1	0	0	0	0	0	4	0	0	0	0	1	1	0	0	0	0	1	0	0	0	0	17	10	13	15	0	0	0	0	1	1	3	0	0	0	1	0	0	0	0	0	0
OTU1116	0	0	1	1	14	5	6	9	15	15	13	14	5	14	12	4	0	4	1	2	0	1	1	0	7	13	9	4	4	0	0	0	1	4	3	3	0	0	1	1	1	0	0	0	9	9	12	10	0
OTU1117	0	0	0	0	0	0	0	0	0	0	0	0	0	0	0	0	0	0	0	0	0	0	0	0	0	0	0	0	0	0	0	0	0	0	0	0	0	5	1	2	27	32	104	21	0	0	0	0	0
OTU1118	0	0	0	0	0	0	0	0	0	0	0	0	0	0	0	0	0	0	0	0	0	0	0	0	0	0	0	0	0	0	0	0	0	0	0	0	0	0	0	0	0	0	0	0	0	0	0	0	0
OTU1119	0	0	0	1	0	1	1	2	6	5	3	3	0	0	5	0	0	1	0	0	2	3	2	1	1	6	10	7	0	0	0	1	3	2	2	1	1	0	0	0	0	0	0	0	5	1	10	4	0
OTU1120	0	0	0	1	0	0	0	0	0	0	0	0	1	1	4	3	1	0	2	2	2	4	5	0	3	3	3	0	1	0	0	0	1	1	2	0	2	2	1	1	0	0	0	1	0	0	1	0	5
OTU1121	0	1	0	2	1	1	0	3	0	0	0	0	24	31	56	106	0	0	0	0	0	0	0	0	0	4	3	0	0	0	0	0	0	0	0	0	0	0	0	0	0	0	0	0	0	0	0	0	0
OTU1122	3	0	1	1	11	5	6	5	2	7	4	2	17	26	7	6	3	6	4	5	4	8	7	2	9	11	6	7	4	0	1	1	2	2	2	0	0	0	0	0	0	0	0	0	11	9	2	5	0
OTU1123	0	0	0	0	0	0	0	0	0	0	0	0	0	0	0	0	0	5	0	1	1	1	2	1	0	1	1	4	1	2	1	0	1	1	2	2	1	3	0	0	0	0	1	0	0	0	0	0	13
OTU1124	0	0	0	0	0	0	0	0	0	0	0	0	0	0	0	0	0	0	0	0	0	0	0	0	1	1	1	0	0	0	0	0	0	0	0	0	1	0	0	0	0	0	0	0	0	0	1	0	0
OTU1125	0	0	0	0	0	0	0	0	0	0	0	0	0	0	0	0	1	2	2	3	1	0	0	0	0	0	1	0	0	0	0	0	1	0	1	0	0	0	1	0	0	1	0	0	0	0	0	0	0
OTU1126	0	0	0	0	0	0	0	0	0	0	0	1	0	0	0	0	0	0	0	0	0	0	0	0	0	0	0	0	0	0	0	0	0	0	0	0	0	0	0	0	0	0	0	0	1	0	2	0	0
OTU1127	0	0	0	0	0	0	0	0	0	0	0	0	0	16	37	0	1	2	0	0	0	0	0	0	31	42	61	37	0	0	0	0	0	0	0	0	0	0	0	0	0	0	0	0	0	0	0	0	0
OTU1128	2	2	1	3	0	1	0	0	0	1	0	0	1	0	0	1	1	0	0	1	0	0	0	0	0	0	0	0	0	2	4	5	0	0	3	1	0	0	1	0	0	1	1	1	0	1	2	0	1
OTU1129	0	0	0	0	0	0	0	0	0	0	0	0	0	3	0	0	0	0	0	0	0	0	0	0	0	0	0	0	3	5	5	5	0	0	0	0	0	0	2	0	7	8	11	7	0	0	0	0	1
OTU1130	0	0	0	0	1	0	1	3	0	2	0	1	2	1	1	1	4	1	1	1	3	2	4	1	0	0	0	1	1	7	1	7	0	0	1	1	0	0	0	0	1	5	8	1	1	0	1	0	3
OTU1131	1	1	1	2	16	12	11	12	6	4	5	5	14	0	17	7	0	0	0	0	0	0	0	0	12	12	8	8	0	0	0	1	0	0	0	0	0	1	0	1	0	0	0	0	7	8	10	9	0
OTU1132	2	2	0	0	14	11	5	11	12	6	13	10	3	4	7	4	4	1	4	3	2	2	1	1	11	11	5	7	1	1	0	1	0	6	3	0	0	0	0	0	0	0	1	0	7	7	14	6	1
OTU1133	0	0	0	0	0	0	0	0	1	0	0	0	0	0	0	0	1	2	1	0	0	0	0	0	0	0	0	0	1	4	3	5	0	0	0	0	1	1	0	1	0	3	1	3	3	0	1	4	1
OTU1134	0	0	0	0	0	0	0	0	0	0	1	0	0	0	0	0	0	0	1	0	1	0	0	0	0	0	0	0	3	1	7	0	0	0	0	0	3	4	2	3	0	2	1	0	1	0	2	0	0
OTU1135	0	0	0	0	0	0	0	0	0	0	0	0	0	0	0	0	2	5	1	6	0	0	0	0	0	0	0	0	0	0	0	0	0	0	0	0	0	0	0	0	0	0	0	0	0	0	0	0	0
OTU1136	0	2	3	0	0	0	0	0	0	0	0	0	0	0	14	0	0	0	0	0	2	3	0	0	2	2	5	1	5	3	10	5	0	0	0	0	0	0	0	0	0	0	0	1	0	0	2	0	0
OTU1137	1	0	5	0	6	5	9	5	7	9	10	11	5	3	2	4	1	5	1	1	1	0	1	3	15	11	22	13	1	1	0	1	2	1	0	4	1	0	0	1	0	0	0	0	8	5	13	5	0
OTU1138	0	0	0	0	0	0	0	0	0	0	0	0	3	0	0	0	0	0	0	0	1	0	1	1	0	2	0	0	1	2	1	1	0	0	0	0	0	0	0	0	7	5	2	3	0	0	0	0	0
OTU1139	0	0	0	0	0	0	0	0	0	0	0	0	0	0	0	0	0	0	0	0	0	0	0	0	0	0	0	0	0	2	0	0	0	0	0	0	0	0	0	0	0	0	0	0	0	0	0	0	0
OTU1140	0	0	0	0	0	3	0	0	2	0	0	0	0	0	10	0	0	0	0	0	6	4	7	8	0	0	0	0	0	0	0	2	0	0	0	0	2	5	3	3	0	0	0	0	4	0	0	0	24
OTU1141	0	2	0	0	0	0	1	1	1	0	1	0	4	1	0	0	0	3	0	0	1	2	2	1	0	0	1	0	0	2	0	2	0	1	0	0	5	18	5	8	2	1	0	1	2	1	1	0	4
OTU1142	0	0	0	0	0	0	0	0	0	0	0	0	0	0	0	0	0	0	0	0	0	0	0	0	0	0	0	0	0	0	0	0	0	0	0	0	0	0	0	0	0	0	0	0	0	0	0	0	0
OTU1143	1	0	0	0	1	1	1	0	0	0	0	0	0	3	1	6	1	2	0	1	3	2	7	5	0	0	2	0	1	0	0	2	0	3	0	3	0	3	4	1	2	0	2	0	0	1	0	0	0
OTU1144	0	1	0	0	0	0	0	0	0	0	0	0	14	0	0	0	1	0	0	0	0	0	0	0	0	0	1	0	0	3	0	0	0	0	0	0	0	0	0	1	0	0	0	0	0	0	8	0	5
OTU1145	0	0	0	0	0	0	0	0	0	0	0	0	0	0	0	0	0	1	0	1	0	0	0	0	2	0	0	0	35	24	23	23	0	0	0	0	0	0	0	0	0	1	1	1	0	0	0	0	0
OTU1146	0	0	0	1	0	0	0	0	0	0	0	0	2	0	8	0	1	1	0	1	0	0	0	0	0	1	0	0	4	3	0	2	0	0	0	0	0	1	0	0	2	0	1	0	0	0	0	0	3
OTU1147	2	0	2	1	4	4	5	2	11	9	2	6	4	3	13	1	0	0	0	1	0	0	0	0	0	0	2	2	0	0	0	0	0	0	0	0	0	0	0	0	0	0	0	0	9	22	16	11	0
OTU1148	0	1	0	0	0	0	0	0	0	0	0	0	1	1	1	3	0	1	5	1	6	11	8	4	0	0	0	0	2	0	0	0	0	0	0	0	1	3	3	0	0	0	0	1	0	1	0	0	0
OTU1149	0	0	0	0	0	0	0	0	0	0	0	0	0	0	0	0	3	6	8	14	0	0	0	0	0	0	0	0	1	4	7	8	0	0	0	0	0	0	0	0	0	1	0	2	0	0	0	0	0
OTU1150	0	0	0	0	0	2	0	0	0	0	0	0	0	0	0	0	4	3	4	2	0	0	0	0	1	0	0	0	2	3	6	1	0	0	0	0	2	0	0	1	0	0	0	0	0	0	0	0	0
OTU1151	0	0	0	0	0	0	0	0	0	0	0	0	0	0	0	0	0	0	0	0	0	0	0	0	0	0	0	0	0	0	0	0	0	0	0	0	0	0	0	0	0	0	0	0	0	0	0	0	0
OTU1152	2	1	2	1	4	8	1	1	9	10	4	8	0	0	0	0	2	2	0	3	3	3	1	0	0	0	4	1	0	0	0	0	0	0	0	0	1	4	2	4	0	0	0	0	3	5	6	12	0
OTU1153	0	0	0	0	0	0	0	0	0	0	0	0	0	0	0	0	2	1	1	6	0	0	0	1	0	0	0	0	0	1	1	0	0	0	0	0	3	7	9	5	3	0	0	0	0	0	0	0	1
OTU1154	0	0	0	0	0	0	0	0	0	0	0	0	0	0	0	0	0	0	0	0	0	0	0	0	0	0	0	0	0	2	0	1	0	0	0	0	0	0	0	0	0	0	0	0	0	0	0	0	0
OTU1155	3	1	1	5	3	1	10	13	2	0	2	0	4	0	0	0	0	2	1	1	0	1	0	0	3	2	1	2	0	0	0	0	3	6	3	5	0	0	0	0	0	1	0	1	3	2	3	0	0
OTU1156	0	3	0	0	2	5	1	6	0	0	0	1	0	0	0	0	3	4	1	3	5	2	2	4	0	0	0	0	9	3	1	5	0	0	0	1	0	0	0	0	1	4	0	5	3	1	3	1	0
OTU1157	0	0	0	0	0	0	0	0	0	0	0	0	0	10	7	0	0	0	0	0	1	1	0	1	0	0	0	0	0	0	1	0	0	0	0	0	0	0	0	0	5	4	2	3	0	0	0	0	0
OTU1158	0	0	0	0	3	2	4	0	1	0	5	0	4	0	0	16	0	0	0	2	0	0	0	0	4	3	0	4	0	0	0	0	4	23	15	20	0	0	3	2	0	0	0	1	7	12	2	10	2
OTU1159	0	0	0	0	0	0	0	0	0	0	0	0	0	14	3	9	0	0	0	1	0	0	0	0	0	0	0	0	0	0	0	0	0	0	0	0	0	0	1	0	1	0	0	0	0	0	0	0	0
OTU1160	0	0	0	0	0	0	0	0	0	0	0	0	1	1	0	0	0	0	0	0	0	0	0	0	3	3	3	4	0	0	0	0	1	0	0	2	0	2	0	0	0	0	0	0	0	0	0	0	0
OTU1161	0	0	0	1	0	0	1	0	0	0	0	0	2	5	0	1	3	0	0	0	3	3	1	4	1	0	0	0	4	1	1	2	1	0	0	0	5	3	2	5	9	0	8	1	0	0	0	1	3
OTU1162	0	0	0	0	0	0	0	0	3	0	1	0	0	0	0	0	0	0	0	0	0	0	0	0	0	0	0	0	0	0	0	0	0	0	0	0	0	0	0	0	0	0	0	0	42	73	38	33	0
OTU1163	0	0	0	0	0	0	0	0	0	0	0	0	0	0	0	0	6	4	9	5	6	4	7	9	2	0	2	0	1	6	9	9	0	0	0	0	5	3	2	0	0	1	2	2	0	0	0	0	2
OTU1164	0	0	0	0	0	0	0	0	0	0	0	0	0	0	0	0	0	0	0	0	0	0	0	0	0	0	0	0	0	0	0	0	0	0	0	0	0	0	0	0	0	0	0	0	0	0	0	0	0
OTU1165	3	12	13	13	1	0	0	0	0	0	0	0	1	0	0	0	0	1	1	0	0	0	0	0	0	0	0	0	8	19	56	11	0	0	0	0	2	4	4	4	5	3	0	1	0	0	0	0	0
OTU1166	0	0	0	0	0	0	0	0	0	0	0	0	0	0	0	0	0	0	0	0	0	0	0	0	0	0	0	0	0	0	0	0	0	0	0	0	0	0	0	0	0	0	0	0	0	0	0	0	0
OTU1167	0	0	0	0	0	0	0	0	0	0	0	0	0	0	0	0	0	3	0	0	0	0	0	0	0	0	0	0	5	0	1	1	2	1	3	3	1	1	0	0	0	1	2	0	0	0	0	0	2
OTU1168	2	0	0	0	12	3	1	10	3	0	3	0	0	0	0	0	1	1	1	0	0	0	0	0	0	0	0	0	1	1	2	0	0	1	3	3	0	0	0	0	0	0	0	0	0	0	2	4	0
OTU1169	5	10	3	3	0	0	0	0	0	0	0	0	0	0	0	0	0	0	0	0	0	0	0	0	0	0	0	0	0	0	0	0	0	0	0	0	0	0	1	0	1	2	1	1	0	0	0	0	1
OTU1170	0	0	0	0	2	0	1	0	1	0	0	0	0	0	1	0	0	0	1	0	1	1	1	8	3	1	3	4	0	0	0	0	1	1	1	2	1	3	0	1	4	2	3	3	0	0	0	1	14
OTU1171	0	0	0	0	0	0	0	0	0	0	1	0	0	0	0	0	0	0	1	0	0	0	1	0	0	0	0	0	0	0	0	0	0	0	0	0	0	0	0	0	0	0	0	0	1	0	0	0	0
OTU1172	1	0	0	0	0	0	0	0	0	0	0	0	0	0	0	3	0	1	1	0	0	0	0	0	0	0	0	0	1	0	0	0	2	2	0	3	0	0	0	0	0	0	0	0	0	0	0	1	0
OTU1173	1	1	0	0	2	2	2	3	1	4	3	2	4	2	0	0	6	3	7	1	0	0	1	0	0	0	2	1	2	5	2	2	1	4	1	2	2	0	1	2	1	0	1	1	1	6	1	1	0
OTU1174	0	0	0	0	0	0	0	0	0	0	0	0	0	0	4	0	0	0	0	2	2	0	0	0	6	3	2	7	0	0	0	0	0	1	1	0	0	0	0	0	0	0	0	0	0	0	0	0	0
OTU1175	0	1	3	1	18	9	6	8	10	10	9	13	9	4	5	4	3	5	3	4	1	1	0	4	15	7	5	6	1	1	0	2	0	1	1	1	2	0	0	1	0	0	0	0	6	9	6	7	0
OTU1176	0	0	0	0	0	0	0	0	0	0	0	0	0	0	0	0	0	0	0	0	0	0	0	0	0	0	0	0	0	0	0	0	0	0	0	0	0	0	0	0	0	0	0	0	0	0	0	0	0
OTU1177	0	0	0	0	0	0	0	0	0	0	0	0	0	0	0	0	1	5	1	4	0	0	0	0	0	0	0	0	0	0	0	0	0	0	0	0	0	0	0	0	0	0	0	0	0	0	0	0	0
OTU1178	5	2	3	0	7	4	16	6	1	2	0	0	18	5	5	21	0	0	0	0	0	0	0	0	9	6	12	8	0	0	0	0	1	1	0	3	0	0	0	1	0	0	0	0	6	4	4	2	0
OTU1179	1	4	1	1	0	0	0	0	1	6	0	3	1	0	0	0	2	1	2	3	0	0	1	0	0	0	0	0	7	7	19	6	0	0	0	0	2	1	0	0	3	2	1	1	0	0	0	1	0
OTU1180	0	1	0	0	0	0	0	0	0	0	1	0	0	23	5	1	0	0	0	2	1	2	0	0	34	40	34	54	0	1	0	0	0	0	0	0	1	0	0	0	0	0	0	0	1	0	6	4	0
OTU1181	0	0	0	0	0	0	0	0	0	0	0	0	0	4	0	0	0	0	0	0	0	0	0	0	0	0	0	0	0	0	0	0	0	0	0	0	27	20	35	33	0	0	0	0	0	0	1	0	0
OTU1182	0	0	0	0	0	0	0	0	0	0	0	0	0	0	0	0	0	0	1	0	1	1	2	4	1	0	0	0	3	3	5	6	0	0	0	1	0	1	0	0	1	4	3	2	0	0	0	0	0
OTU1183	0	0	0	0	0	0	0	0	0	0	0	0	0	0	0	0	0	0	0	0	0	0	0	0	0	0	0	0	0	0	0	0	0	0	0	0	0	0	0	0	0	0	0	0	0	0	0	0	0
OTU1184	0	0	0	0	0	0	0	0	0	0	0	0	1	0	0	0	3	4	10	1	0	0	0	0	0	0	0	0	0	0	0	0	0	0	0	0	0	0	0	0	14	13	23	14	0	0	0	0	4
OTU1185	1	0	0	1	5	3	4	1	1	0	0	0	0	9	0	0	0	0	0	0	0	0	0	0	27	37	34	38	0	0	0	0	2	4	4	5	0	0	0	0	0	0	0	0	5	1	5	2	0
OTU1186	0	0	0	0	0	0	0	0	0	0	0	6	0	0	0	0	0	0	0	0	0	0	0	0	1	1	0	0	0	0	0	0	0	0	0	0	0	0	0	0	0	0	0	0	0	0	0	0	0
OTU1187	0	0	0	0	0	0	0	0	0	0	0	0	0	0	0	0	0	0	0	0	0	0	0	0	0	0	0	0	0	0	0	0	0	0	0	0	0	0	0	0	0	0	0	0	0	0	0	0	0
OTU1188	0	0	0	0	0	0	0	0	0	0	0	0	0	0	1	0	1	1	0	0	8	10	6	6	0	0	3	0	4	3	3	2	0	0	0	0	3	5	0	1	2	1	1	1	0	0	0	0	6
OTU1189	0	0	1	1	5	14	17	11	12	4	1	3	17	15	10	0	0	0	0	0	0	0	0	0	0	0	0	0	0	0	0	0	0	0	0	0	0	0	0	0	0	0	0	0	0	5	5	1	0
OTU1190	0	0	0	0	0	0	0	0	0	1	0	0	1	0	9	1	5	5	7	7	0	0	0	1	3	4	4	3	1	3	0	2	16	16	14	19	3	7	2	2	3	1	1	1	0	0	1	1	11
OTU1191	4	6	2	3	1	2	5	1	0	2	1	0	34	28	40	35	0	0	0	0	0	0	0	0	0	0	0	0	0	0	0	0	0	1	0	0	2	0	0	0	0	0	1	0	1	1	3	2	0
OTU1192	0	1	0	0	4	1	0	1	0	0	0	0	17	0	0	0	0	0	1	0	0	0	0	0	1	1	0	0	0	0	1	3	34	33	25	20	0	0	0	3	0	0	0	1	6	0	0	0	0
OTU1193	0	0	0	0	0	0	0	0	0	0	0	0	0	0	0	0	8	5	2	3	1	0	0	0	1	0	0	0	0	0	0	0	0	0	0	0	0	0	0	0	0	0	0	0	0	0	0	0	0
OTU1194	0	0	0	0	0	0	0	0	0	0	0	0	0	0	0	0	2	0	0	0	0	0	0	0	0	2	1	1	0	8	0	0	0	0	0	0	0	0	0	3	0	0	0	0	0	0	0	0	0
OTU1195	0	0	0	0	1	4	1	0	0	0	0	1	0	0	4	0	1	0	0	1	0	0	0	0	0	2	1	0	0	1	1	2	0	0	0	0	0	0	0	0	0	0	0	0	0	0	7	0	18
OTU1196	0	0	0	0	4	15	7	28	0	0	0	0	0	0	0	0	0	0	0	1	0	0	1	0	0	0	0	0	2	4	0	2	0	0	0	0	1	2	1	0	6	0	8	3	0	0	0	0	3
OTU1197	0	0	0	0	0	0	0	0	0	0	0	0	0	0	0	0	0	0	0	4	1	3	0	1	0	0	0	0	0	0	0	0	0	0	0	0	3	2	0	0	0	2	0	0	0	0	0	0	1
OTU1198	0	0	0	0	0	0	0	0	0	0	0	0	0	0	0	0	1	2	1	3	0	0	0	0	0	0	0	0	4	5	5	17	0	0	0	0	1	0	0	0	4	4	3	4	0	0	0	0	0
OTU1199	0	0	0	0	0	0	0	0	0	0	0	0	0	0	0	0	0	0	0	0	0	0	0	0	0	0	0	0	0	0	0	0	0	0	0	0	0	0	0	0	0	0	0	0	0	0	0	0	0
OTU1200	0	0	0	2	2	0	1	1	3	1	3	1	0	0	0	0	1	7	2	2	2	0	1	1	2	0	1	3	2	3	3	3	7	4	11	9	0	3	1	1	0	0	0	1	2	2	2	1	0
OTU1201	0	0	0	0	0	1	0	0	0	0	0	0	0	0	0	0	0	0	0	0	0	0	0	0	0	0	0	0	0	0	0	0	0	0	0	0	0	0	0	0	0	0	0	0	0	1	0	0	0
OTU1202	0	0	0	0	0	0	0	0	0	0	0	0	0	3	0	0	3	3	2	1	0	0	0	0	0	0	0	1	0	0	0	0	0	0	0	0	0	0	0	0	0	0	3	5	0	0	0	0	0
OTU1203	0	0	0	0	0	0	0	0	0	0	0	0	0	0	0	0	0	0	1	0	0	0	0	1	0	0	0	0	0	0	0	0	0	0	0	0	0	1	0	0	0	1	1	1	0	0	0	0	0
OTU1204	1	0	0	0	1	0	1	1	0	1	0	1	0	0	3	0	2	0	0	1	0	0	0	0	17	9	19	12	0	0	0	0	7	1	4	5	0	0	0	0	0	0	0	0	1	0	4	3	0
OTU1205	1	1	2	1	13	5	7	10	10	3	14	10	9	3	7	4	0	0	1	0	2	3	1	2	11	7	7	7	0	0	0	0	4	3	1	0	0	1	0	0	0	0	0	0	6	7	10	9	0
OTU1206	2	3	2	1	0	1	0	0	0	0	1	0	0	0	0	0	0	1	0	1	0	0	0	0	0	0	0	0	2	4	5	3	1	1	0	0	0	0	0	1	0	1	0	0	0	1	0	0	0
OTU1207	0	0	0	0	0	0	0	0	0	0	0	0	15	7	0	0	0	0	0	0	0	0	0	0	0	0	0	0	0	0	0	0	0	0	0	0	0	0	0	0	0	0	0	0	0	0	0	0	0
OTU1208	0	3	0	0	1	1	0	1	0	0	1	1	0	12	0	0	0	0	0	0	4	5	1	5	0	3	3	1	1	1	0	4	0	0	0	0	11	3	13	4	2	0	0	0	0	0	1	0	1
OTU1209	7	6	12	4	23	38	25	23	3	2	0	7	0	0	0	0	0	0	0	0	0	0	0	0	0	0	0	0	0	0	0	0	0	0	0	0	0	0	0	0	0	0	0	0	1	6	8	7	0
OTU1210	0	0	0	0	0	0	0	4	0	1	0	0	0	0	0	0	1	0	0	0	0	0	1	0	0	0	5	0	0	0	0	1	0	0	0	0	0	1	0	0	0	0	0	1	0	0	0	0	2
OTU1211	1	0	0	1	1	0	3	0	0	0	0	0	0	0	0	0	3	3	2	2	0	3	1	1	0	0	0	3	2	0	0	2	23	31	27	31	0	0	1	0	0	1	0	1	10	0	0	0	0
OTU1212	1	0	0	0	0	0	0	0	0	0	0	0	0	0	0	0	0	0	0	0	0	0	0	0	0	0	0	0	0	0	0	0	0	0	0	0	0	0	0	0	0	0	0	0	0	0	0	0	0
OTU1213	0	0	0	0	0	0	0	0	0	0	0	0	0	0	0	0	0	0	0	0	0	0	0	2	0	0	0	0	0	0	0	0	0	0	0	0	0	0	0	0	0	0	0	0	0	0	0	0	1
OTU1214	0	0	0	0	0	0	0	0	0	0	0	0	0	0	0	0	0	0	0	0	0	0	0	0	0	0	0	0	0	0	0	0	0	0	0	0	0	0	0	0	0	0	0	0	0	0	0	0	1
OTU1215	0	0	0	0	0	0	0	0	0	0	0	0	0	0	0	0	0	0	0	0	0	0	0	0	0	0	0	0	0	0	0	0	0	0	0	0	0	0	0	0	0	0	0	0	0	0	0	0	0
OTU1216	0	0	0	0	0	0	0	0	0	0	0	0	0	0	0	0	0	0	0	0	0	0	0	0	0	0	0	0	0	4	2	2	0	0	0	0	0	0	0	0	1	0	0	0	0	0	0	0	0
OTU1217	0	0	1	0	0	0	0	0	0	0	0	0	7	14	0	0	0	0	0	2	7	7	8	9	0	1	1	1	0	0	0	0	0	0	0	0	0	0	0	0	0	0	0	0	0	0	0	0	0
OTU1218	0	0	0	0	0	0	0	0	0	0	0	0	0	0	0	0	0	0	0	0	0	0	0	0	0	0	0	0	1	1	0	1	0	0	0	0	0	0	0	0	0	0	0	0	0	0	0	0	0
OTU1219	0	0	0	0	0	0	0	0	0	0	0	0	0	0	0	0	0	0	0	0	0	0	0	0	0	0	0	0	0	0	0	0	0	0	0	0	1	0	2	3	8	3	7	1	0	0	0	0	18
OTU1220	0	0	1	0	0	0	0	1	0	0	0	0	0	0	0	0	0	0	0	1	0	0	0	0	0	0	0	0	29	37	151	18	0	0	0	0	0	0	1	0	0	0	0	0	0	0	0	0	0
OTU1221	1	0	0	0	18	10	9	2	8	12	10	8	2	11	6	2	6	0	0	2	3	2	3	0	4	5	5	8	4	0	0	1	2	2	2	0	0	0	1	1	0	0	0	0	6	13	7	7	0
OTU1222	0	0	0	0	0	0	0	0	0	0	0	0	0	0	0	0	3	1	7	1	0	1	0	0	0	0	0	0	0	0	1	0	0	0	0	0	0	0	0	0	15	17	33	29	0	0	0	0	2
OTU1223	0	1	0	0	0	0	0	0	0	0	0	0	0	0	0	0	2	0	0	1	0	0	0	0	0	0	0	0	2	2	0	0	0	0	0	0	0	0	0	0	2	1	0	1	0	0	0	0	1
OTU1224	0	4	2	0	6	9	9	4	12	17	9	11	2	2	3	5	4	3	0	1	4	0	3	3	8	10	7	3	1	0	0	0	1	1	0	1	1	1	2	0	0	0	0	0	7	6	7	5	0
OTU1225	0	0	0	0	0	0	0	0	0	0	0	0	0	0	0	0	0	0	0	0	0	0	0	0	0	0	0	0	0	0	0	0	0	0	0	0	3	3	3	0	31	41	68	26	0	0	0	0	0
OTU1226	0	1	0	0	1	1	0	2	1	1	3	0	1	4	4	3	7	6	2	4	0	2	0	0	0	3	5	3	0	1	0	0	7	6	5	7	1	1	0	1	0	2	1	0	0	0	1	1	0
OTU1227	0	0	0	0	0	0	0	0	0	0	0	0	0	9	0	10	0	0	0	0	0	0	0	0	0	0	0	1	0	0	0	0	0	0	0	0	0	0	1	1	0	0	0	0	0	0	1	0	0
OTU1228	0	0	0	0	0	0	0	0	0	0	0	0	0	0	0	0	2	1	0	0	0	0	0	0	0	0	0	0	2	3	2	0	0	0	0	0	0	0	0	0	0	3	3	3	0	0	0	0	0
OTU1229	0	2	1	0	1	0	0	3	2	1	1	0	1	2	2	0	4	4	0	1	0	2	1	3	0	0	1	1	4	3	2	3	1	0	0	0	0	3	1	2	4	4	2	0	0	3	2	1	2
OTU1230	0	0	0	0	0	0	0	0	13	27	33	28	0	3	0	0	0	0	0	0	1	1	0	0	5	3	4	4	0	0	0	0	3	8	3	5	3	1	7	2	0	0	0	0	1	1	0	1	0
OTU1231	0	0	0	0	0	0	0	0	0	0	0	0	0	0	0	0	0	0	0	0	1	0	1	1	0	0	0	0	1	0	0	1	51	44	44	44	3	6	1	0	0	0	0	1	0	0	0	0	1
OTU1232	0	0	1	0	3	6	7	8	4	7	4	0	4	0	13	11	0	0	0	0	1	1	2	1	3	3	0	1	0	0	0	0	0	0	2	0	1	0	0	0	0	0	0	0	7	10	7	11	0
OTU1233	0	0	0	0	0	0	0	0	0	0	0	0	13	2	0	0	4	4	8	3	6	6	0	2	10	14	6	4	0	0	1	1	23	20	26	20	0	0	0	0	0	0	1	0	0	0	0	0	0
OTU1234	0	0	0	0	0	0	0	0	0	0	0	0	0	0	0	0	0	0	0	0	0	1	0	0	0	0	0	0	0	0	0	0	0	0	0	0	60	43	42	52	0	1	1	0	0	0	0	0	0
OTU1235	0	0	0	0	0	0	0	0	0	2	0	1	0	0	0	0	1	1	0	2	0	0	0	0	0	0	0	0	0	0	0	1	17	19	14	13	1	2	1	3	1	0	1	0	0	1	0	0	0
OTU1236	0	0	0	0	0	0	0	0	0	0	0	0	0	0	0	0	5	4	1	0	0	0	0	0	0	0	0	0	16	16	19	14	0	0	2	0	0	0	0	1	0	2	0	1	1	0	0	0	0
OTU1237	0	0	0	0	0	0	0	0	0	0	0	0	0	0	0	0	0	0	0	0	0	0	0	0	0	0	0	0	0	1	2	1	0	0	0	0	0	0	0	0	0	0	2	0	0	0	0	0	1
OTU1238	1	3	1	2	3	2	3	3	6	5	4	1	0	1	0	0	2	1	1	4	0	0	1	0	0	2	3	2	0	0	1	0	2	1	0	1	0	0	0	0	0	1	2	0	4	3	1	2	0
OTU1239	4	0	3	0	9	21	7	6	0	5	6	0	1	0	0	2	2	0	0	0	0	0	1	1	2	4	0	1	0	0	0	0	2	2	0	1	0	0	1	0	0	1	0	0	2	0	0	1	0
OTU1240	0	0	0	0	1	6	5	3	9	28	15	6	0	0	0	0	0	0	0	0	0	0	0	0	0	0	0	0	0	0	0	0	0	0	0	0	0	0	0	0	0	0	0	0	10	8	23	7	0
OTU1241	0	0	0	0	0	0	0	0	1	0	0	0	0	0	0	0	0	0	0	0	0	0	0	0	0	0	0	0	0	0	0	0	0	0	0	0	0	0	0	0	0	0	0	0	0	0	0	0	0
OTU1242	0	0	0	0	0	0	0	0	0	0	0	0	0	0	0	11	0	0	0	0	0	0	0	0	0	0	0	0	0	0	0	0	0	0	0	0	46	56	86	39	0	0	0	2	0	0	0	0	0
OTU1243	0	0	0	0	0	0	0	0	0	0	0	0	4	1	1	1	6	1	3	1	0	0	0	0	1	7	4	2	0	1	1	2	27	12	20	23	2	4	2	3	0	0	0	0	0	0	0	0	3
OTU1244	0	0	0	0	0	0	0	0	0	0	0	0	0	0	0	0	0	0	0	0	0	0	0	0	0	0	0	0	0	0	0	0	0	0	0	0	0	0	0	0	0	0	0	0	0	0	0	0	0
OTU1245	0	0	0	0	0	0	0	0	0	0	0	0	0	0	0	0	0	0	0	0	0	0	0	0	0	0	0	0	0	0	0	0	0	0	0	0	0	0	0	0	0	0	0	0	0	0	0	0	0
OTU1246	3	0	0	0	1	3	2	0	1	1	2	0	7	0	4	9	4	1	0	1	3	0	1	4	5	9	6	4	1	0	0	1	7	6	1	8	0	2	0	0	1	0	0	1	1	1	2	1	0
OTU1247	0	0	0	0	2	0	0	0	0	0	0	0	0	0	0	0	1	1	0	0	0	2	3	1	2	1	1	1	1	4	2	3	0	0	0	0	0	0	0	0	0	0	0	0	0	3	0	0	2
OTU1248	0	0	0	0	0	0	0	0	0	0	1	0	0	0	0	0	0	2	0	1	0	0	0	0	0	0	0	0	1	2	7	0	0	0	0	0	1	1	0	1	8	1	3	4	0	1	0	0	3
OTU1249	1	4	2	0	1	0	3	0	2	1	0	0	1	0	0	0	1	0	0	0	0	0	0	0	0	0	0	0	5	2	6	2	3	3	4	3	0	0	0	0	1	1	1	1	0	0	0	0	2
OTU1250	1	0	0	0	4	2	3	1	0	0	0	1	4	2	0	10	0	0	0	0	0	1	0	0	0	0	2	0	0	0	0	0	0	0	0	0	1	1	2	0	0	0	0	0	3	3	1	8	0
OTU1251	0	0	0	0	0	0	0	0	0	0	0	0	0	1	0	0	1	2	1	4	3	0	0	0	3	1	0	1	0	0	1	0	0	0	0	0	0	0	2	2	0	0	1	2	1	0	0	2	2
OTU1252	0	1	0	0	0	0	0	1	0	1	1	1	0	0	0	0	9	3	5	7	0	2	0	0	0	0	0	0	4	1	0	0	0	0	0	1	0	0	0	0	0	3	0	0	0	1	1	0	0
OTU1253	4	1	3	0	7	10	7	11	8	13	4	4	0	0	0	4	0	0	1	0	0	0	0	0	0	0	0	2	0	0	0	0	12	5	6	14	0	0	0	0	0	0	0	0	2	2	3	3	0
OTU1254	4	2	3	3	12	6	16	10	1	3	1	1	0	1	1	7	0	0	0	0	2	4	3	1	0	1	1	1	0	0	0	0	0	0	0	0	2	3	4	4	0	0	0	0	9	3	10	5	0
OTU1255	0	0	0	0	0	0	0	0	0	0	0	0	0	0	0	0	0	0	0	0	0	0	0	0	0	0	0	0	0	0	0	0	0	0	0	0	5	3	2	0	0	0	0	0	0	0	0	0	1
OTU1256	0	0	0	0	1	2	2	0	0	1	0	1	19	11	16	11	0	1	0	0	0	1	0	1	2	0	0	0	0	1	0	0	0	0	0	0	2	0	1	1	0	0	0	0	2	1	0	0	0
OTU1257	0	0	0	0	0	0	0	0	0	0	0	0	0	0	0	0	0	0	0	0	0	0	0	0	0	0	0	0	0	0	2	1	0	0	0	0	0	0	0	0	0	0	0	1	0	0	0	0	0
OTU1258	0	1	0	0	0	0	0	0	0	0	0	0	0	12	4	0	0	0	0	0	0	0	0	0	0	0	0	0	0	0	0	0	0	0	0	0	0	0	0	0	0	0	0	0	0	0	0	0	0
OTU1259	0	0	0	0	0	0	0	0	0	0	0	0	0	0	0	0	1	0	0	0	11	8	5	9	0	0	0	0	7	7	4	3	0	0	0	0	0	0	0	0	0	0	0	0	0	0	0	0	0
OTU1260	0	0	0	0	0	2	2	1	0	0	0	0	0	0	0	0	2	1	0	2	0	0	0	0	0	0	0	0	0	0	0	0	0	0	0	0	0	0	0	0	0	0	0	0	0	0	0	0	0
OTU1261	0	0	0	0	0	0	0	0	0	0	0	0	3	4	21	0	0	0	0	0	0	0	0	0	0	0	0	0	0	0	0	0	0	0	0	0	0	0	0	0	0	0	0	0	0	0	0	0	0
OTU1262	0	0	0	0	4	2	2	0	0	0	0	0	0	0	0	0	0	0	1	0	0	0	0	0	7	6	9	2	2	0	0	0	4	4	2	4	0	1	3	0	0	0	0	0	1	0	0	0	0
OTU1263	0	0	0	0	0	0	0	0	0	0	0	0	0	0	0	0	0	0	0	0	0	0	0	0	0	0	2	0	4	13	7	3	0	0	0	0	0	0	1	0	0	0	0	1	0	0	0	0	0
OTU1264	0	0	0	0	0	0	0	0	0	0	0	0	0	0	0	0	0	0	0	0	1	0	2	2	0	0	0	0	0	0	0	0	0	0	0	0	1	2	2	0	0	0	0	2	0	0	0	0	2
OTU1265	0	0	0	1	0	0	0	0	0	0	0	0	0	0	0	0	0	0	0	0	0	0	0	0	0	0	0	0	0	1	0	0	0	0	0	0	0	0	1	0	0	0	0	0	0	0	0	0	0
OTU1266	0	0	0	0	0	0	0	0	0	0	0	0	0	0	0	0	2	0	0	0	0	0	0	0	0	0	0	0	2	0	1	0	11	9	8	8	1	0	2	0	0	0	0	0	0	0	0	0	0
OTU1267	8	4	9	3	4	4	3	2	10	2	3	0	0	0	0	0	1	2	2	4	4	6	1	2	0	0	0	0	3	6	8	2	0	0	2	0	0	0	0	0	0	0	0	0	3	2	2	4	0
OTU1268	0	0	0	0	0	0	0	0	0	0	0	0	0	0	0	0	0	0	0	0	0	0	0	0	0	0	0	0	0	0	0	0	0	0	0	0	0	0	0	0	0	0	0	0	0	0	0	0	0
OTU1269	0	0	0	0	0	0	0	0	0	0	0	0	0	0	0	0	0	0	0	0	0	0	0	0	0	0	0	0	0	0	0	0	0	0	0	0	0	0	0	1	0	0	0	0	0	0	0	0	0
OTU1270	1	0	0	0	14	3	18	16	24	32	26	33	9	7	17	14	0	0	0	0	0	0	0	0	0	0	0	0	0	0	0	0	0	0	0	0	0	0	0	0	0	0	0	0	0	2	4	3	0
OTU1271	0	0	0	0	0	0	0	0	0	0	0	0	0	0	0	0	0	0	0	0	0	0	0	0	0	0	0	0	0	0	0	0	0	0	0	0	0	0	0	0	0	0	0	0	0	0	0	0	0
OTU1272	1	0	3	1	0	1	1	0	0	0	0	0	56	7	60	32	3	2	0	0	1	2	2	1	0	0	0	0	0	0	0	0	0	0	0	0	0	0	1	1	0	0	0	0	0	0	1	1	0
OTU1273	4	1	0	2	10	10	6	2	10	3	8	7	2	4	0	4	2	1	2	3	1	1	2	1	9	5	9	9	3	0	0	0	1	0	0	1	1	1	1	0	0	0	0	0	11	9	6	8	0
OTU1274	0	0	0	0	0	0	0	0	0	0	0	0	0	0	0	0	0	0	0	1	0	0	0	0	0	0	0	0	2	2	3	8	0	0	0	0	0	0	0	0	0	1	0	2	0	0	0	0	2
OTU1275	1	0	0	0	0	0	0	0	0	0	0	0	6	0	3	0	1	1	3	1	0	0	0	1	0	0	0	0	1	1	0	2	0	0	0	0	0	1	0	0	1	1	1	0	0	0	4	2	0
OTU1276	0	0	0	0	1	0	1	0	1	0	0	0	0	0	1	0	3	2	0	0	2	7	4	2	2	2	0	1	0	1	3	2	0	1	2	1	1	0	2	2	2	2	0	1	0	2	1	1	12
OTU1277	0	0	0	2	0	0	0	0	0	0	0	0	17	17	9	0	0	0	0	0	0	0	0	0	20	22	37	21	0	0	0	0	0	0	0	0	0	0	0	0	0	0	0	0	0	0	0	0	0
OTU1278	0	0	0	0	0	0	0	0	1	0	0	0	0	0	0	0	7	5	1	4	0	0	0	0	0	0	0	0	3	0	0	2	0	0	0	0	0	0	0	0	10	7	5	12	0	0	0	0	0
OTU1279	2	1	0	0	7	1	6	2	6	4	4	0	0	0	16	0	3	18	8	13	0	0	0	1	0	0	0	0	0	0	0	0	0	0	0	0	0	0	0	0	0	0	0	0	4	7	9	8	1
OTU1280	0	0	0	0	0	0	0	0	0	0	0	0	0	0	0	0	0	0	0	0	0	0	0	0	0	0	0	0	0	0	0	0	37	76	33	35	0	0	0	0	0	0	0	0	0	0	0	0	0
OTU1281	11	18	30	27	2	3	5	1	0	0	0	0	0	0	0	0	0	0	0	0	0	0	0	0	0	0	0	0	0	5	2	2	0	0	0	0	12	6	6	6	0	0	0	0	0	0	1	0	0
OTU1282	0	0	0	0	0	0	0	0	8	2	8	1	0	0	0	0	0	0	0	0	0	0	0	0	0	0	0	0	2	3	2	2	10	4	5	2	0	0	0	0	0	0	0	0	4	5	6	2	0
OTU1283	0	0	0	0	0	0	0	0	0	0	0	0	0	1	0	0	0	0	1	0	0	0	0	2	0	1	1	2	0	0	1	0	11	10	13	13	0	0	2	1	0	0	0	0	1	0	1	0	0
OTU1284	0	0	0	0	0	0	0	0	0	0	0	0	0	0	0	0	0	0	0	1	0	0	0	0	0	0	0	0	0	0	0	0	0	0	0	0	0	0	0	0	0	1	1	1	0	0	0	0	0
OTU1285	0	0	0	0	0	2	6	12	1	0	0	0	0	0	0	0	0	0	0	1	0	0	0	0	0	0	0	0	0	0	0	0	0	0	0	0	0	0	0	0	0	0	0	0	0	0	0	0	0
OTU1286	0	1	0	1	0	0	0	0	0	0	0	0	0	0	0	0	1	0	0	0	0	0	0	0	0	0	1	0	1	0	0	0	0	3	0	0	0	0	1	0	0	0	0	0	1	0	0	2	0
OTU1287	2	0	0	0	1	0	0	0	1	0	1	1	0	0	0	0	0	0	1	0	0	0	0	0	2	2	1	2	0	1	0	2	7	2	0	3	0	0	1	0	2	0	0	0	0	1	0	3	0
OTU1288	0	0	0	0	0	0	0	0	0	0	0	0	1	0	0	0	3	0	0	1	1	0	0	0	0	0	0	0	0	3	2	1	5	3	1	3	0	0	0	1	0	0	0	0	0	0	0	0	0
OTU1289	0	0	0	0	0	0	0	0	0	0	0	0	0	0	0	0	0	0	0	0	0	0	0	0	0	0	0	0	0	0	0	0	0	0	0	0	0	0	0	0	0	0	0	0	0	0	0	0	0
OTU1290	0	0	0	0	0	0	0	0	0	0	0	0	0	0	0	0	0	1	0	0	0	0	0	0	2	0	1	0	0	4	0	0	0	0	0	0	0	0	0	1	0	0	0	0	2	0	0	1	0
OTU1291	0	0	0	0	0	0	0	0	0	0	0	0	0	0	0	3	4	3	0	4	0	0	0	6	0	2	1	1	0	0	0	0	0	2	1	1	0	0	0	0	0	0	0	1	0	0	0	0	6
OTU1292	2	3	2	2	0	0	0	1	1	0	1	1	0	0	0	0	0	0	0	0	1	0	0	1	1	0	1	0	0	0	0	0	0	0	0	0	0	10	7	4	0	0	0	0	0	2	2	1	0
OTU1293	1	0	0	1	0	0	0	0	0	0	0	1	0	6	0	0	1	0	0	0	3	0	1	0	3	2	4	1	0	8	1	4	0	0	2	0	0	0	1	0	1	9	6	3	2	0	1	0	1
OTU1294	0	0	0	0	0	0	1	0	0	0	0	0	0	0	0	0	0	0	1	1	0	0	0	0	0	2	0	0	0	0	0	1	0	0	0	0	0	2	4	1	0	0	0	0	1	0	1	0	0
OTU1295	0	1	0	0	1	0	0	0	0	0	0	0	8	1	0	0	2	2	0	1	3	2	1	1	0	0	1	0	0	0	0	0	0	4	7	2	0	0	1	1	0	0	0	0	0	0	0	0	0
OTU1296	0	0	0	0	0	0	0	0	0	0	0	0	0	0	0	0	0	0	0	0	0	0	0	0	0	0	0	0	0	0	0	0	0	0	0	0	0	0	0	0	0	0	0	0	0	0	0	0	0
OTU1297	0	0	1	1	1	1	0	0	5	5	1	1	0	1	0	0	3	6	5	8	0	0	0	1	0	0	0	0	0	1	0	0	0	0	0	0	0	0	0	0	0	1	3	2	0	1	0	0	0
OTU1298	0	0	0	0	1	1	2	0	1	1	0	0	9	2	0	0	0	0	1	0	3	1	1	0	2	2	3	2	0	0	0	0	0	0	0	1	2	3	2	3	2	0	0	1	0	0	0	1	2
OTU1299	3	1	1	2	2	3	1	1	0	0	0	0	0	0	1	1	0	1	3	0	0	0	0	0	1	0	1	2	3	0	1	0	0	0	0	0	0	0	0	0	0	0	1	0	0	0	0	0	0
OTU1300	0	0	0	0	0	0	0	0	0	0	0	0	0	1	0	1	1	4	0	1	0	0	0	1	0	0	0	0	0	0	1	0	0	0	0	0	1	1	1	0	6	5	7	7	0	0	0	0	31
OTU1301	0	0	1	0	9	4	9	9	4	11	10	10	10	8	1	3	4	1	2	1	2	2	0	3	8	8	4	5	1	0	0	0	1	0	1	1	0	0	1	0	0	0	0	0	2	7	10	4	0
OTU1302	0	2	0	0	6	3	0	3	1	2	0	1	5	0	0	4	0	0	0	0	0	1	0	0	7	8	3	9	0	0	0	0	0	0	0	0	0	0	0	0	0	0	0	0	0	3	4	2	0
OTU1303	0	0	0	0	0	0	0	0	0	0	0	0	0	0	0	0	5	5	3	3	0	0	0	0	0	0	0	0	0	0	0	0	0	0	0	0	2	4	1	0	0	0	0	0	0	0	0	0	0
OTU1304	0	0	0	0	0	0	0	0	0	0	0	0	9	6	12	21	0	0	0	0	0	0	0	0	0	0	0	0	0	0	0	0	0	0	0	0	0	0	0	0	0	0	0	0	0	0	0	0	0
OTU1305	0	0	0	1	2	1	1	4	0	1	3	1	0	0	0	0	12	10	3	22	1	1	0	1	0	0	0	0	0	0	0	0	0	0	0	1	0	0	1	0	2	1	8	0	6	5	3	3	0
OTU1306	0	0	2	1	7	11	10	6	28	26	13	12	0	0	9	6	0	3	0	1	1	0	0	0	1	0	1	0	0	0	0	0	0	0	0	0	0	0	0	0	0	0	1	0	4	4	3	6	0
OTU1307	0	0	0	0	0	0	0	0	0	0	0	0	2	2	0	0	0	0	0	0	1	0	0	0	52	41	30	33	0	0	0	0	0	1	0	0	0	0	0	0	0	0	0	0	0	0	3	0	0
OTU1308	5	0	1	2	9	10	4	14	8	9	8	9	0	0	0	15	0	0	0	0	0	2	0	0	0	0	0	0	0	0	0	0	0	0	0	0	0	0	0	0	0	0	1	1	12	7	26	10	0
OTU1309	4	3	3	0	1	0	2	0	1	1	1	0	0	0	0	0	0	0	0	0	0	0	0	0	0	0	0	0	0	0	0	0	0	0	0	0	0	0	0	0	0	0	0	0	1	3	5	0	0
OTU1310	0	0	0	0	1	0	1	3	0	0	0	3	0	0	0	0	0	0	0	0	0	0	0	0	0	0	0	0	0	0	0	0	0	0	0	0	0	0	0	0	0	0	0	0	3	0	0	0	1
OTU1311	0	0	0	0	0	0	1	0	0	0	0	0	0	0	0	0	1	1	5	1	0	0	0	0	1	0	0	0	0	1	1	0	0	0	0	0	0	0	0	0	1	0	2	1	0	0	0	0	0
OTU1312	0	0	0	0	0	0	0	0	0	0	0	0	0	0	0	0	0	1	0	2	0	0	0	0	0	0	0	0	6	3	2	4	0	1	0	0	0	0	0	0	0	0	0	0	0	0	0	0	0
OTU1313	4	0	3	1	16	9	14	6	13	14	7	5	0	0	0	0	0	1	2	0	0	0	0	0	0	0	0	0	4	9	4	8	0	0	0	0	0	0	0	0	1	0	0	0	12	8	16	7	0
OTU1314	0	0	0	0	0	1	4	0	0	0	1	0	0	0	0	0	0	0	0	0	0	0	0	0	0	0	0	0	0	0	0	0	2	1	4	2	0	0	0	0	0	0	0	0	0	0	0	0	0
OTU1315	0	0	0	0	0	0	1	1	3	1	1	3	1	2	2	1	6	2	4	4	2	0	3	3	0	3	0	3	0	11	5	3	0	2	0	0	0	0	0	0	0	0	0	0	0	1	0	1	0
OTU1316	0	0	0	0	2	0	3	1	0	0	0	0	0	0	0	0	2	0	0	1	0	0	0	0	1	0	2	0	2	0	0	3	0	0	0	0	0	0	0	0	0	0	1	1	0	0	1	0	0
OTU1317	0	0	0	0	0	0	0	0	0	0	0	0	4	25	33	6	0	0	0	0	0	0	0	0	20	16	14	16	0	0	0	0	0	0	0	0	0	0	0	0	0	0	0	0	0	0	0	0	0
OTU1318	0	0	0	0	0	0	0	0	0	0	0	0	0	0	0	0	1	1	0	0	0	0	0	0	0	2	0	0	9	5	4	12	26	28	14	13	0	0	0	0	0	0	1	0	0	0	0	0	0
OTU1319	0	0	0	0	0	0	0	0	0	0	0	0	0	0	0	0	2	0	0	0	0	0	0	0	0	1	0	2	0	0	0	0	0	0	0	0	21	14	25	19	3	2	0	0	0	0	0	0	0
OTU1320	1	0	1	0	2	3	6	3	7	11	14	13	3	8	3	2	4	0	0	4	2	3	1	1	4	4	2	5	0	0	0	0	1	2	1	2	0	0	2	1	0	0	0	0	10	8	7	7	0
OTU1321	54	44	64	40	2	0	0	0	0	0	0	0	0	0	0	0	0	0	0	0	0	0	0	0	0	0	0	0	0	0	0	0	0	0	0	0	0	0	0	0	0	0	0	0	0	0	0	0	0
OTU1322	0	0	0	0	0	0	0	0	0	0	0	0	0	1	0	0	1	1	1	4	0	0	0	0	0	0	0	0	0	0	0	1	0	0	0	0	0	0	2	0	3	3	4	1	0	0	0	0	0
OTU1323	37	41	49	37	0	2	0	0	0	0	0	1	0	0	0	0	0	0	0	0	0	0	0	0	0	0	0	0	0	0	0	0	0	0	0	0	0	0	0	0	0	0	0	0	0	0	0	1	0
OTU1324	0	0	0	0	0	0	0	0	0	0	0	0	0	0	0	0	2	0	1	4	0	0	0	0	0	0	0	0	5	4	4	12	0	0	0	0	0	0	0	0	2	1	0	2	0	0	0	0	4
OTU1325	1	1	0	0	7	4	4	0	14	7	6	0	0	1	10	12	0	0	0	0	0	0	0	0	25	10	10	11	0	0	0	0	0	0	0	0	0	0	0	0	0	0	0	0	12	6	4	0	0
OTU1326	0	0	0	0	0	0	0	0	0	0	0	0	7	0	4	24	0	1	0	0	0	0	0	0	1	2	3	1	0	0	0	0	4	5	2	2	0	0	0	0	0	0	0	0	0	0	0	0	0
OTU1327	0	0	0	0	0	0	0	0	0	0	0	0	0	0	0	0	0	1	0	0	0	0	0	0	1	0	0	0	9	3	1	1	0	0	0	0	1	0	0	0	0	2	0	1	0	0	0	0	0
OTU1328	0	0	0	0	0	0	0	0	0	0	0	0	0	0	0	0	0	0	0	0	0	0	0	0	0	0	0	0	0	0	0	0	0	0	0	0	0	0	0	0	3	0	0	0	0	0	0	1	2
OTU1329	0	0	0	0	0	0	0	0	0	0	0	0	0	0	0	0	1	0	0	0	0	0	0	0	0	0	0	0	0	0	0	0	0	0	0	0	0	0	0	0	3	4	5	5	0	0	0	0	5
OTU1330	0	0	0	0	0	0	0	0	0	0	0	0	0	0	0	0	0	0	0	0	0	0	0	0	0	0	0	0	0	0	0	0	0	0	0	0	0	0	0	0	0	0	0	0	0	0	0	0	0
OTU1331	2	2	2	1	4	6	4	7	0	0	0	0	0	0	0	0	0	1	0	0	0	2	0	0	0	0	1	1	1	0	1	0	0	0	0	0	4	0	1	1	0	0	0	1	8	1	8	4	0
OTU1332	0	0	0	0	0	0	0	0	0	0	0	0	0	0	0	0	0	0	0	0	0	0	0	0	0	0	0	0	0	3	0	0	2	0	0	1	15	20	30	21	0	0	0	1	0	0	0	0	0
OTU1333	2	1	2	4	2	8	3	5	3	2	2	0	2	0	5	1	1	0	0	0	0	0	0	0	1	0	1	0	0	0	0	0	1	0	1	0	3	0	1	0	1	0	0	0	10	6	11	5	0
OTU1334	2	4	1	0	9	5	5	14	1	1	2	0	2	6	1	1	0	0	1	2	0	0	1	0	3	4	2	3	0	1	2	1	5	7	13	4	2	0	1	2	0	0	0	0	4	1	1	1	0
OTU1335	0	0	0	0	0	0	0	0	0	0	0	0	0	0	0	0	0	0	0	0	0	0	0	0	0	0	0	0	0	0	0	0	0	0	0	0	0	0	0	0	0	0	0	0	0	0	1	0	0
OTU1336	0	0	1	0	2	0	1	1	0	0	1	2	0	0	0	2	4	19	19	9	2	1	0	2	1	0	1	0	3	3	4	1	1	4	0	4	1	1	1	0	3	1	4	6	0	0	0	0	3
OTU1337	3	0	1	0	8	8	2	4	6	11	6	10	3	3	3	1	0	1	2	0	0	1	3	1	3	5	5	7	1	0	0	0	1	0	1	3	0	0	1	1	0	0	0	0	9	4	9	6	0
OTU1338	0	0	0	0	0	0	0	0	0	0	0	0	0	0	0	0	0	0	0	0	0	0	0	0	1	1	0	1	0	0	0	1	0	2	1	1	0	0	0	0	0	0	0	0	0	0	0	0	0
OTU1339	0	3	3	4	1	1	0	0	0	0	0	0	0	0	0	0	0	1	1	0	0	0	0	0	0	0	0	0	3	1	4	4	0	0	0	0	0	0	0	0	1	1	0	0	0	0	0	0	0
OTU1340	0	0	0	0	1	4	1	0	30	54	19	19	0	0	0	0	0	0	0	0	0	0	0	0	0	0	0	0	0	0	0	0	0	0	0	0	0	0	0	0	0	0	0	0	8	17	15	14	0
OTU1341	0	0	0	0	0	1	1	0	0	0	0	0	0	1	3	1	1	0	3	3	0	0	0	0	3	0	5	2	1	0	0	0	0	0	0	0	2	0	0	3	3	0	1	0	0	2	0	0	6
OTU1342	0	0	1	0	0	0	0	0	0	10	7	6	0	0	0	0	0	0	0	0	1	7	6	2	0	0	0	0	0	0	0	0	0	0	0	0	4	4	1	3	0	0	0	0	0	0	0	0	0
OTU1343	0	0	0	0	0	0	0	0	0	0	0	0	0	0	0	0	0	0	0	0	0	0	0	0	0	0	0	0	0	0	1	0	2	1	2	6	0	0	1	0	0	0	0	0	0	0	0	0	0
OTU1344	0	0	0	0	0	0	0	0	0	0	0	0	1	3	0	0	6	7	1	5	2	2	8	3	3	7	6	2	0	0	0	0	0	0	1	0	0	0	0	0	1	2	0	0	0	0	0	0	0
OTU1345	0	1	1	0	1	0	0	7	4	2	14	4	0	0	0	0	1	0	0	0	0	0	0	0	0	5	4	0	0	0	0	0	15	11	11	11	0	1	0	0	0	0	1	0	2	9	5	0	1
OTU1346	0	0	2	0	1	9	17	6	45	23	5	6	7	0	23	11	0	0	0	0	0	0	0	0	0	0	0	0	0	0	0	0	0	0	0	0	0	0	0	0	0	0	0	0	6	7	3	10	0
OTU1347	0	0	0	0	0	0	0	0	0	0	0	0	0	0	0	0	3	0	3	4	0	1	0	2	0	0	1	1	4	5	6	8	0	0	1	0	0	0	0	0	0	1	2	0	0	0	0	0	7
OTU1348	0	0	0	0	1	1	1	1	1	1	2	1	1	2	1	0	1	0	0	0	0	0	1	0	0	0	0	0	2	0	2	2	0	0	1	0	0	0	0	0	1	1	2	0	2	1	0	0	0
OTU1349	0	0	0	0	0	0	0	0	0	0	0	0	0	0	0	0	0	0	2	0	0	0	0	0	0	0	0	0	0	0	1	0	0	0	0	0	0	0	0	0	0	0	0	0	0	0	0	0	14
OTU1350	0	0	0	0	0	0	0	0	0	0	0	0	0	0	0	0	1	4	0	1	0	0	0	0	0	0	0	0	0	0	0	0	0	0	0	0	0	0	0	1	4	1	6	4	0	0	0	0	1
OTU1351	4	7	8	8	1	0	0	2	0	0	0	0	4	3	1	10	0	0	0	1	0	0	0	0	0	0	0	0	0	0	0	0	0	0	0	0	4	0	0	0	0	1	3	0	1	0	0	1	0
OTU1352	0	0	0	0	0	0	0	0	0	0	0	0	0	0	0	0	0	0	0	0	0	0	0	0	0	0	0	0	0	0	0	0	0	0	0	0	0	0	0	0	0	0	0	0	0	0	0	0	0
OTU1353	0	0	0	0	0	0	0	0	0	0	0	0	0	0	0	0	0	0	0	0	0	0	0	0	0	0	0	0	0	0	0	0	0	0	0	0	0	0	0	0	0	0	0	0	0	0	0	0	0
OTU1354	0	0	0	0	0	0	0	0	0	0	0	0	0	0	0	0	1	0	0	0	0	0	0	0	0	0	0	0	5	5	1	1	0	0	0	2	0	0	1	0	0	0	1	0	0	0	0	0	0
OTU1355	0	0	0	0	2	2	0	1	0	2	0	0	0	9	0	0	0	0	0	0	0	0	3	2	0	0	1	0	2	0	0	0	0	0	0	0	1	0	0	1	0	0	0	0	0	0	1	0	2
OTU1356	0	0	0	0	1	2	2	4	2	13	7	4	0	0	0	0	1	0	0	0	0	0	0	0	0	1	0	0	1	0	0	1	0	0	0	0	0	0	0	0	0	3	0	0	1	6	2	2	0
OTU1357	0	0	0	0	0	0	0	0	0	0	0	0	0	11	0	0	0	0	0	0	0	0	0	0	19	22	18	18	0	0	0	0	1	1	3	1	0	0	1	1	0	0	0	0	8	0	3	0	0
OTU1358	0	0	0	0	0	0	0	0	0	0	0	0	0	0	0	0	0	0	0	0	0	0	0	0	0	0	0	0	0	0	0	0	0	0	0	0	0	0	0	0	0	0	0	0	0	0	0	0	0
OTU1359	1	3	3	0	1	3	1	1	0	3	2	1	0	1	9	0	0	0	0	0	0	0	0	0	0	0	0	0	0	0	0	0	0	1	0	2	0	0	0	0	0	0	0	0	4	2	3	4	0
OTU1360	0	0	0	0	0	0	0	0	0	0	0	0	26	0	0	0	0	0	0	0	0	0	0	0	0	0	0	0	0	0	0	0	0	0	0	0	0	0	1	0	0	1	2	2	0	0	0	0	0
OTU1361	0	0	0	0	0	0	0	0	0	0	0	0	0	0	0	0	0	0	0	0	0	0	0	0	0	0	0	0	0	0	1	0	0	0	0	0	0	0	0	0	0	0	0	0	0	0	0	0	0
OTU1362	0	1	0	1	0	1	1	0	0	0	0	0	0	1	0	0	0	0	0	0	0	0	0	0	0	0	0	0	1	2	8	2	0	0	0	0	0	0	0	0	0	0	0	0	0	0	0	0	0
OTU1363	0	0	0	0	0	0	0	0	0	0	0	0	1	1	3	1	4	5	2	5	1	0	0	0	1	3	2	1	1	0	0	1	13	17	15	9	1	7	3	2	0	0	0	0	0	0	1	0	5
OTU1364	0	0	0	0	0	0	0	0	0	3	1	0	0	0	0	0	0	0	0	0	0	0	0	0	0	0	0	0	0	0	0	0	0	0	0	0	0	0	0	0	0	0	0	0	28	45	36	41	0
OTU1365	0	0	0	0	0	0	0	0	0	0	0	0	0	0	0	0	0	0	0	0	0	0	0	0	0	0	0	0	2	0	2	0	0	0	0	0	0	0	0	0	0	0	0	0	0	0	0	0	0
OTU1366	1	3	1	0	9	7	8	1	7	7	10	10	3	2	3	1	2	3	1	2	1	0	2	2	6	6	5	5	1	0	1	2	0	3	0	0	0	0	0	0	0	0	0	0	10	6	2	5	0
OTU1367	0	0	0	0	0	0	0	0	0	0	0	0	0	0	0	0	0	0	0	0	0	0	0	0	0	0	0	0	0	0	0	0	0	0	0	0	0	0	0	0	0	0	0	0	0	0	0	0	0
OTU1368	0	0	0	0	0	0	0	0	0	0	0	0	9	10	6	5	0	0	0	1	0	0	0	0	17	20	20	18	0	0	0	0	11	16	22	11	0	0	0	1	0	0	0	0	0	0	0	0	0
OTU1369	1	2	0	0	1	1	1	0	0	0	0	0	3	0	1	0	0	0	0	0	0	0	0	0	0	0	0	0	0	0	0	0	0	0	0	0	0	0	0	0	0	0	0	0	0	0	1	0	0
OTU1370	0	2	0	1	11	1	7	4	4	8	6	4	5	6	0	7	0	1	1	4	2	1	1	0	5	4	7	4	0	1	0	0	0	2	1	2	0	0	0	1	0	0	0	0	6	9	3	8	0
OTU1371	0	0	0	0	0	0	0	0	0	0	0	0	0	0	0	0	0	0	0	0	0	0	0	0	0	0	0	0	0	0	0	0	0	0	0	0	0	0	0	0	0	0	0	0	0	0	0	0	0
OTU1372	0	0	0	0	84	44	42	41	0	1	0	0	0	0	0	0	0	0	0	0	0	0	0	0	0	0	0	0	0	0	0	0	0	0	0	0	0	0	0	0	0	0	0	0	0	0	0	0	0
OTU1373	1	0	3	0	0	1	1	0	2	1	2	0	0	0	0	2	0	0	0	0	0	0	0	0	2	0	0	1	0	0	0	0	0	0	0	0	0	0	0	0	0	0	0	2	0	3	6	1	0
OTU1374	0	0	0	0	0	0	0	0	0	0	0	0	0	0	0	0	2	1	0	0	0	0	0	0	0	0	0	0	0	0	0	0	0	0	0	0	0	0	0	0	1	6	7	3	0	0	0	0	0
OTU1375	0	0	0	0	0	1	0	0	0	0	0	0	4	2	4	2	0	0	2	2	1	1	0	0	0	1	0	0	2	0	1	0	0	0	0	0	0	0	2	2	0	0	0	0	0	0	0	0	0
OTU1376	0	0	0	0	1	0	0	1	1	0	0	0	0	0	0	0	3	0	0	1	0	0	1	0	0	0	0	0	2	1	0	0	0	0	0	0	0	0	0	0	1	0	3	1	0	0	0	0	1
OTU1377	1	0	0	0	1	2	1	5	0	0	1	0	0	0	0	0	0	0	0	0	0	0	0	0	0	0	0	0	0	0	0	0	0	0	0	0	0	0	0	0	0	0	0	0	0	0	1	1	0
OTU1378	0	0	0	0	0	0	0	0	0	0	0	0	0	1	0	0	1	0	0	0	1	0	2	0	1	1	2	0	3	0	2	2	22	21	19	34	0	2	0	0	0	0	0	0	0	0	0	0	0
OTU1379	0	0	0	0	0	0	0	0	0	0	0	0	0	0	0	11	0	0	0	0	0	0	0	0	0	0	0	0	3	4	4	1	0	0	0	0	1	0	0	0	9	12	9	10	0	0	0	0	2
OTU1380	1	0	0	0	0	0	1	0	0	0	0	0	1	0	0	0	0	0	0	0	0	1	1	1	0	0	0	0	0	17	4	6	1	1	3	1	0	1	0	0	1	2	0	0	0	0	1	0	3
OTU1381	0	0	0	0	0	0	0	0	0	0	0	0	0	0	0	0	0	1	0	0	0	0	0	0	4	1	0	0	0	0	0	0	0	0	0	0	39	33	31	44	0	0	0	0	0	0	0	0	0
OTU1382	0	0	0	0	0	0	0	0	0	0	0	0	0	0	0	0	0	0	0	0	0	0	0	0	0	0	0	0	0	0	0	0	0	0	0	0	0	0	0	0	0	0	0	0	0	0	0	0	0
OTU1383	0	0	0	0	0	0	0	0	0	0	0	0	0	0	0	0	0	0	0	0	1	0	0	0	0	0	0	0	0	0	2	2	0	0	0	0	0	0	2	0	0	0	0	0	0	0	0	0	0
OTU1384	0	0	0	0	0	0	0	0	0	0	0	0	0	0	0	0	0	0	0	0	0	0	0	0	0	0	0	0	1	2	0	1	0	0	0	0	6	2	8	1	3	0	4	1	0	0	0	0	0
OTU1385	0	5	2	2	0	1	1	0	2	0	1	0	0	0	0	0	7	0	3	7	1	1	0	0	0	0	0	2	1	1	2	2	0	1	3	1	1	2	0	1	0	1	0	5	1	0	7	0	1
OTU1386	2	4	2	1	3	2	3	2	5	10	7	5	2	1	1	0	1	0	0	0	0	0	0	0	0	0	0	0	0	0	0	1	0	0	0	0	0	0	0	0	0	0	0	0	0	1	0	1	0
OTU1387	0	0	0	0	0	0	0	0	0	0	0	0	0	0	0	0	0	0	0	0	0	0	0	0	0	0	0	0	0	0	0	0	0	0	0	0	0	0	0	0	0	0	0	1	0	0	0	0	9
OTU1388	0	0	0	0	0	0	0	0	0	0	0	0	0	0	0	0	2	0	14	4	1	0	0	0	0	0	0	0	0	0	0	0	0	0	0	0	0	0	0	0	0	26	24	29	0	0	0	0	3
OTU1389	2	0	0	1	0	0	2	0	3	2	0	2	0	0	0	0	0	0	0	0	2	0	1	0	0	4	1	2	0	1	0	0	0	0	0	0	0	2	0	0	0	0	0	0	0	0	2	0	0
OTU1390	0	0	0	0	0	0	0	0	0	0	0	0	6	17	7	18	0	0	0	0	0	0	0	0	15	17	23	19	0	0	0	0	0	0	0	0	0	0	0	0	0	0	0	0	0	0	0	0	0
OTU1391	0	0	0	0	0	0	0	0	0	0	0	0	0	0	0	0	0	0	0	0	0	0	0	0	0	0	0	0	1	0	2	0	0	0	0	0	0	0	0	0	0	1	1	1	0	0	0	0	0
OTU1392	0	0	0	0	0	0	0	0	0	0	0	0	0	0	0	0	0	0	0	0	0	0	0	0	0	0	0	0	0	0	0	0	0	0	0	0	0	0	0	0	0	0	0	0	0	0	0	0	0
OTU1393	1	0	0	0	0	0	1	0	0	0	3	0	0	0	3	0	0	0	0	0	2	5	1	3	1	1	0	0	0	0	0	0	0	0	0	0	1	1	1	1	0	0	0	0	0	0	0	0	0
OTU1394	0	0	0	0	0	0	0	0	0	0	0	0	0	0	0	0	3	8	0	5	0	0	0	0	1	9	4	0	2	1	0	0	3	3	6	5	0	0	0	0	0	0	0	0	0	0	0	0	1
OTU1395	1	0	0	0	0	1	0	0	0	0	0	1	1	1	0	0	0	0	1	2	5	1	0	0	1	1	0	1	0	1	0	0	0	0	0	1	2	2	4	5	0	0	0	0	1	0	0	1	5
OTU1396	2	0	0	0	3	6	9	5	2	7	1	7	3	1	2	0	1	1	2	0	3	1	1	2	5	4	3	4	0	0	1	0	0	0	1	0	0	1	0	0	0	0	0	0	6	6	3	4	0
OTU1397	0	0	0	0	7	8	7	12	1	1	1	3	0	0	0	0	0	0	0	0	0	0	1	1	0	3	4	0	0	0	0	0	2	3	0	5	0	1	0	0	0	0	0	0	6	6	12	5	0
OTU1398	0	0	0	0	0	0	0	0	0	0	1	0	6	2	7	3	0	0	0	0	0	1	2	1	30	25	29	14	0	1	0	0	2	1	0	1	3	3	7	1	0	0	0	0	2	0	3	2	0
OTU1399	26	36	51	39	0	6	0	5	0	0	0	0	0	0	0	0	0	0	0	0	0	0	0	0	0	0	0	0	0	0	0	0	0	0	0	0	0	0	0	0	0	0	0	0	0	0	0	0	0
OTU1400	0	0	0	0	0	1	2	1	0	0	1	0	0	0	0	0	7	4	8	6	0	0	0	0	0	3	0	0	2	0	0	0	0	0	0	0	0	0	0	0	0	0	0	0	1	0	0	2	1
OTU1401	0	0	0	0	0	0	0	0	0	0	0	0	0	0	0	0	0	0	0	0	0	0	0	0	0	0	0	0	3	9	2	2	0	0	0	0	0	0	0	1	1	0	2	0	0	0	0	1	2
OTU1402	0	0	0	0	0	0	0	0	0	0	0	0	0	0	0	0	1	1	1	0	0	0	0	0	0	0	0	0	1	0	0	3	0	0	0	0	0	0	0	0	0	1	2	0	0	0	0	0	0
OTU1403	0	1	0	0	0	0	0	0	0	0	0	0	0	0	0	0	0	0	0	0	4	6	5	6	3	18	2	2	0	0	0	0	0	0	0	0	4	8	19	6	0	0	0	0	2	0	0	1	0
OTU1404	0	0	0	0	2	0	0	0	0	0	0	0	0	0	0	0	0	0	0	0	0	0	0	0	0	0	0	0	0	0	0	0	0	0	0	0	0	0	0	0	0	0	0	0	0	0	0	1	1
OTU1405	0	0	0	0	2	10	6	4	2	1	0	0	0	0	0	0	0	0	0	0	0	0	0	0	1	0	0	0	0	0	1	0	0	0	0	0	20	16	34	21	1	0	0	0	0	0	0	0	0
OTU1406	0	0	0	0	0	0	0	0	0	0	0	0	0	0	0	0	0	0	0	0	0	0	0	0	0	0	0	0	24	12	15	29	0	0	0	0	0	0	0	0	12	14	14	10	0	0	0	0	0
OTU1407	0	0	0	0	0	0	0	0	0	0	0	0	0	0	0	0	0	0	0	0	0	0	0	0	0	0	0	0	35	15	3	7	0	0	0	0	0	0	0	0	0	0	0	0	0	0	0	0	0
OTU1408	0	1	1	2	2	3	5	2	2	3	0	0	1	2	1	1	0	0	0	0	4	1	5	0	5	0	0	4	0	3	4	3	0	0	0	0	5	1	8	5	1	1	0	2	4	0	1	2	0
OTU1409	1	0	0	0	7	12	6	8	9	2	10	6	4	1	1	3	3	2	0	0	3	4	1	1	6	3	3	7	1	1	0	0	1	1	1	0	1	0	0	0	0	0	0	0	12	6	8	2	0
OTU1410	0	2	1	1	4	24	17	7	6	10	4	3	0	0	0	8	0	0	0	0	4	4	0	1	1	5	4	4	0	0	0	0	0	0	0	0	0	0	0	0	0	0	0	0	1	10	3	4	0
OTU1411	0	0	0	0	0	0	0	0	0	0	0	0	0	0	0	0	0	0	0	1	0	1	0	0	0	0	0	0	1	0	1	0	0	0	0	0	3	0	0	2	2	8	5	12	0	0	0	0	5
OTU1412	0	0	0	0	5	1	0	1	1	4	0	1	4	2	1	0	4	3	2	2	1	0	3	0	6	2	4	4	2	0	0	0	3	6	5	4	2	0	0	0	0	0	1	0	1	1	3	0	0
OTU1413	0	0	0	0	0	0	0	0	0	0	0	0	0	0	0	0	1	1	0	0	2	0	0	0	0	0	0	0	0	0	0	3	0	0	0	0	0	0	1	0	0	0	0	0	0	0	0	0	0
OTU1414	0	0	0	0	0	0	0	0	0	0	0	0	0	0	0	0	0	0	0	1	0	0	0	0	0	0	0	0	11	25	85	17	0	0	0	0	0	0	0	0	1	1	1	0	0	0	0	0	3
OTU1415	0	0	0	0	0	0	0	0	0	0	0	0	0	0	0	1	0	0	0	1	2	1	4	2	0	0	0	0	0	1	2	6	0	1	0	0	0	1	0	0	5	6	4	9	0	0	0	0	2
OTU1416	1	0	0	0	12	4	11	6	6	6	3	10	5	7	4	8	3	2	1	1	0	1	1	2	8	10	4	0	1	1	1	1	1	3	0	1	0	0	0	0	0	0	0	0	4	5	2	5	0
OTU1417	0	0	0	0	0	0	1	0	0	0	0	0	0	0	0	0	0	0	0	1	0	0	4	0	0	0	1	0	0	0	0	0	0	0	0	0	10	4	17	9	0	1	0	0	0	0	0	0	6
OTU1418	0	0	0	0	0	0	0	0	0	0	0	0	0	7	0	0	0	1	0	0	0	0	0	0	0	0	0	0	5	8	2	1	0	0	0	0	0	0	0	0	1	0	0	1	0	0	0	0	1
OTU1419	0	1	0	2	2	4	0	0	1	4	0	2	3	0	0	1	3	0	0	1	0	0	0	0	0	0	0	0	0	0	0	1	0	0	0	0	0	0	1	1	1	0	0	0	4	4	1	0	0
OTU1420	0	0	0	0	0	0	0	0	0	0	0	0	0	10	0	0	1	2	0	0	3	11	11	2	0	1	0	0	0	0	0	0	0	0	0	0	58	35	33	32	1	0	0	0	0	0	0	0	0
OTU1421	0	0	0	0	0	0	0	0	0	0	0	0	0	0	0	0	0	0	0	0	0	0	0	0	0	0	0	0	0	0	0	0	0	0	0	0	0	0	0	0	0	0	0	0	0	0	0	0	0
OTU1422	1	1	1	0	7	4	5	6	10	14	11	5	3	3	2	2	4	1	0	1	1	3	1	1	3	9	4	6	1	0	1	0	1	0	2	1	0	0	0	0	0	0	0	0	5	5	4	7	0
OTU1423	0	0	0	0	0	0	0	0	0	0	0	0	0	0	0	0	2	5	7	2	0	0	0	0	1	0	0	0	4	2	0	4	0	0	0	0	0	0	0	0	0	0	0	0	1	5	3	0	0
OTU1424	2	0	2	0	0	0	0	0	1	0	0	0	0	0	0	0	0	0	0	0	0	0	1	0	0	0	0	0	1	3	3	1	0	0	0	1	1	0	1	1	0	0	0	0	1	1	0	0	1
OTU1425	0	0	0	0	0	0	0	0	0	0	0	0	0	0	0	0	0	0	0	0	0	0	0	0	0	0	0	0	0	0	0	0	0	0	0	0	0	1	0	0	0	0	0	0	0	0	0	0	1
OTU1426	0	0	0	0	0	0	0	0	0	0	0	0	0	0	1	5	0	0	0	0	0	0	0	0	0	0	0	0	0	0	0	0	0	0	0	0	0	0	0	0	0	0	0	0	0	0	0	0	0
OTU1427	0	0	0	0	0	0	1	0	0	0	0	0	0	2	1	0	1	0	1	0	2	1	3	1	3	3	2	0	0	0	1	0	1	0	1	0	0	2	0	1	0	0	0	0	0	0	0	0	0
OTU1428	0	0	0	0	0	0	0	0	0	0	0	0	0	0	0	0	0	0	0	0	0	0	0	0	0	0	0	0	0	0	0	0	0	0	0	0	0	0	0	0	0	0	0	0	0	0	0	0	1
OTU1429	0	3	0	1	2	7	4	1	1	0	8	0	8	1	0	0	0	2	0	0	1	3	3	4	3	4	12	9	0	0	0	0	1	0	1	0	0	0	0	0	0	0	0	0	9	8	4	11	0
OTU1430	0	0	0	0	5	4	1	3	18	2	4	1	11	0	0	10	0	0	0	0	0	2	2	0	0	1	1	1	0	0	0	0	0	0	0	0	0	0	0	0	0	0	0	0	7	11	6	2	0
OTU1431	0	0	0	0	0	0	0	0	0	0	0	0	0	0	0	0	1	0	0	1	1	0	0	0	0	2	3	0	0	0	2	0	0	0	0	0	0	0	0	0	1	1	0	0	0	0	0	0	5
OTU1432	0	0	0	0	0	0	0	0	0	0	0	0	0	0	0	15	0	0	0	0	4	1	3	2	24	18	12	22	0	0	0	0	2	1	0	0	0	0	0	0	0	0	0	0	0	0	0	0	0
OTU1433	0	0	0	0	0	0	0	0	0	0	0	0	20	0	0	0	0	0	0	0	0	0	0	0	0	0	0	0	15	31	34	9	0	0	0	0	0	0	0	0	0	0	0	0	0	0	0	0	0
OTU1434	1	0	1	0	7	7	3	9	5	10	11	17	1	1	0	2	3	1	0	0	2	2	1	0	1	2	5	4	1	1	0	0	0	0	0	2	0	0	0	0	0	0	0	0	3	8	4	1	0
OTU1435	0	0	0	0	0	0	0	0	0	0	0	0	0	0	0	0	0	0	0	0	0	0	0	0	0	0	0	0	1	0	0	0	0	0	0	0	0	0	0	0	0	0	0	0	0	0	0	0	0
OTU1436	0	0	0	0	0	0	0	0	2	0	0	0	0	1	0	3	0	0	0	0	0	0	0	0	0	0	0	0	0	0	0	0	0	0	0	0	2	0	0	0	0	0	0	0	0	0	0	0	0
OTU1437	0	0	0	0	0	0	0	0	0	0	0	0	0	0	0	0	0	0	0	0	0	0	0	0	0	0	0	0	3	2	0	0	0	0	0	0	0	0	0	0	0	0	0	0	0	0	0	0	1
OTU1438	0	0	0	0	0	0	0	0	0	0	0	0	0	0	0	0	0	0	0	0	0	0	0	0	0	0	0	0	0	0	0	0	0	0	0	0	0	0	0	0	0	0	0	0	0	0	0	0	0
OTU1439	0	0	0	0	0	0	1	0	0	0	0	0	0	7	0	0	0	0	0	0	1	0	0	0	0	0	0	1	0	0	1	0	0	0	0	0	1	1	0	1	0	0	0	1	0	1	0	0	0
OTU1440	0	0	0	0	0	0	1	1	1	1	0	1	5	0	0	0	0	0	0	0	0	0	0	0	0	0	0	0	2	1	0	1	7	14	9	8	0	0	0	0	0	1	0	0	0	0	1	0	1
OTU1441	0	0	0	0	0	0	0	0	0	0	0	0	0	0	0	0	0	0	0	0	0	0	0	0	0	0	0	1	0	0	0	0	0	0	0	0	0	0	0	0	0	0	0	0	0	0	0	0	0
OTU1442	0	0	0	0	0	1	0	0	0	1	0	0	0	0	0	0	0	0	0	0	0	0	0	0	0	0	0	0	9	1	2	3	0	0	0	0	0	0	0	0	0	3	0	1	0	0	0	0	0
OTU1443	0	0	1	1	0	0	0	1	17	25	23	27	0	0	0	0	0	1	0	0	1	0	0	0	1	3	0	2	0	0	0	0	1	2	1	1	6	9	5	7	1	0	1	0	3	2	2	2	0
OTU1444	0	0	0	0	0	0	0	0	0	0	0	0	0	0	0	0	0	0	0	2	0	0	0	0	0	0	0	0	0	0	0	0	15	14	15	9	0	0	0	0	0	0	0	0	0	0	0	0	0
OTU1445	0	0	0	0	0	0	0	1	0	0	0	0	0	0	0	0	0	0	0	0	0	0	1	0	0	4	0	0	0	0	1	0	0	0	0	0	0	0	0	0	0	0	0	2	0	3	0	0	0
OTU1446	0	0	1	1	0	1	0	0	0	0	0	0	0	0	0	0	1	0	5	0	3	0	0	1	0	0	1	0	1	1	0	0	0	0	0	0	0	0	0	0	7	5	3	3	2	3	0	0	2
OTU1447	0	0	0	0	0	0	0	0	0	0	0	0	0	0	0	0	0	0	0	0	0	0	0	0	0	0	0	0	3	3	10	0	0	0	0	0	0	0	1	0	3	0	3	1	0	0	0	0	0
OTU1448	1	0	1	1	10	2	4	1	10	12	6	7	5	3	3	9	0	1	0	1	2	0	1	0	2	7	7	3	0	0	1	0	1	0	3	1	0	0	0	0	0	0	0	0	2	12	8	2	0
OTU1449	0	0	0	0	0	0	0	0	0	0	0	0	0	0	0	0	0	0	0	0	0	0	0	0	0	0	0	0	0	0	0	0	0	0	0	0	0	0	0	0	0	0	0	0	0	0	0	0	0
OTU1450	0	0	0	0	0	0	0	0	0	0	0	0	0	0	0	0	4	12	2	7	0	0	0	0	0	0	0	0	1	4	1	0	0	0	0	0	0	0	0	0	0	1	0	1	0	0	0	0	0
OTU1451	0	0	0	0	0	0	0	0	0	0	0	0	0	0	0	0	0	0	0	0	0	0	0	0	0	0	0	0	0	0	0	0	0	0	0	0	0	0	0	0	0	0	0	0	0	0	0	0	0
OTU1452	0	0	0	0	0	0	0	0	0	0	0	0	0	0	0	0	0	0	0	0	0	0	0	0	0	0	0	0	0	0	0	0	0	0	0	0	0	0	0	0	0	0	0	0	0	0	0	0	1
OTU1453	1	1	0	0	0	0	0	0	1	0	0	0	0	0	0	0	0	1	0	0	0	0	0	0	0	0	0	0	0	1	0	0	0	0	0	0	1	2	0	0	1	0	0	0	0	0	0	0	0
OTU1454	0	0	0	0	0	0	0	0	0	0	0	0	1	0	0	1	0	1	1	0	0	2	2	0	2	1	0	0	0	0	0	0	0	0	0	0	0	1	2	3	1	4	0	0	0	0	0	1	4
OTU1455	1	3	1	0	3	0	3	2	2	0	0	0	2	0	0	0	18	9	9	6	7	3	6	2	0	0	1	0	0	0	0	0	0	0	0	0	0	1	0	0	0	0	0	0	1	0	0	2	0
OTU1456	0	0	0	0	0	1	0	0	6	1	2	4	0	0	0	0	0	4	0	1	0	1	0	0	7	4	4	4	0	0	0	0	0	0	0	0	2	1	2	4	10	17	12	31	0	1	4	0	1
OTU1457	5	9	9	7	1	0	4	1	1	0	0	0	0	1	2	7	0	0	0	2	0	0	1	0	1	2	3	1	0	0	0	0	0	0	0	0	3	2	1	1	0	0	0	0	0	0	2	2	0
OTU1458	0	0	0	0	0	0	0	0	0	0	0	0	0	2	0	0	6	2	3	3	3	0	0	1	0	0	0	1	1	4	3	3	0	0	0	0	0	2	1	1	0	4	2	0	0	0	0	0	2
OTU1459	0	0	0	0	0	0	0	0	0	0	0	0	0	0	0	0	0	0	0	0	0	0	0	0	0	0	0	0	0	0	1	0	0	0	0	0	0	0	1	0	0	0	0	0	0	0	0	0	1
OTU1460	2	1	2	0	8	8	17	11	3	5	8	8	0	0	0	0	0	0	0	0	3	2	0	1	8	6	3	2	0	0	0	0	0	0	0	0	0	3	0	3	0	0	0	0	1	4	7	2	0
OTU1461	0	0	0	0	0	0	0	0	0	0	0	0	9	0	0	0	35	16	8	27	1	2	0	1	0	0	0	0	0	0	0	0	11	4	6	0	0	0	0	0	0	1	0	4	1	4	0	0	0
OTU1462	0	0	0	0	0	0	0	0	0	0	0	0	0	0	0	0	0	1	0	0	0	0	0	0	0	0	0	0	1	6	3	0	0	0	0	0	0	0	0	0	0	1	0	0	0	0	0	0	2
OTU1463	0	0	0	0	0	0	0	0	0	0	0	0	0	0	0	0	6	0	1	7	3	1	4	2	0	0	0	1	0	0	0	0	0	0	0	0	0	0	0	0	0	0	2	0	0	0	0	0	1
OTU1464	0	0	0	0	0	0	0	0	0	0	0	0	0	0	0	0	0	0	0	0	0	0	0	0	0	0	0	0	0	0	0	0	0	0	0	0	0	0	0	0	1	3	0	1	2	0	0	1	0
OTU1465	0	0	0	0	0	0	0	0	0	0	0	0	3	1	0	7	5	4	2	2	0	1	0	1	2	1	1	1	1	0	0	1	14	18	10	11	0	2	1	2	0	0	0	1	0	0	0	0	1
OTU1466	0	0	0	0	0	0	0	0	0	0	0	0	0	0	0	0	0	0	0	0	0	0	0	0	0	0	0	0	0	0	0	0	0	0	0	0	0	0	0	0	0	0	0	0	0	0	0	0	0
OTU1467	1	0	0	0	1	1	2	5	1	0	0	0	0	0	0	0	0	0	0	0	0	0	0	0	2	2	2	0	0	0	0	0	0	0	0	0	0	0	0	0	0	0	0	0	13	6	8	5	0
OTU1468	0	0	0	0	0	0	0	0	0	0	0	0	26	11	8	20	0	0	0	0	0	0	0	0	23	16	22	14	0	0	0	0	0	0	0	0	0	0	0	0	0	0	0	0	0	0	0	0	0
OTU1469	0	1	0	3	3	2	1	3	0	2	1	0	1	0	0	0	3	2	2	0	2	2	1	0	2	0	0	0	0	1	0	4	0	0	1	1	2	5	3	1	0	1	2	1	2	2	1	0	4
OTU1470	0	0	0	0	0	0	0	0	0	0	0	0	0	0	0	0	0	0	0	0	0	0	0	0	0	0	0	0	29	31	26	36	0	0	0	0	0	1	2	1	2	4	6	1	0	0	0	0	0
OTU1471	0	0	0	0	0	0	0	0	0	0	0	0	0	0	0	0	0	0	0	0	0	0	0	0	0	0	0	0	5	7	7	15	0	0	0	0	0	0	0	0	1	4	2	1	0	0	0	0	0
OTU1472	0	0	0	0	0	0	0	0	0	0	0	0	2	1	1	3	0	2	2	3	0	0	0	0	4	4	5	2	0	0	1	1	14	16	14	11	3	3	1	1	0	0	0	0	0	0	0	0	1
OTU1473	0	0	0	0	0	0	0	0	0	0	0	0	0	0	0	0	0	1	0	0	0	0	0	0	0	0	0	0	0	0	0	0	0	0	0	0	0	0	0	0	0	0	0	0	0	0	0	0	5
OTU1474	3	5	1	3	0	0	0	0	0	0	0	0	0	0	0	0	0	0	0	0	0	0	0	0	0	0	0	0	15	35	12	8	0	0	0	0	1	1	0	0	0	0	1	0	0	0	0	0	1
OTU1475	0	0	0	0	0	0	0	0	0	0	0	0	0	0	0	0	0	0	0	0	0	0	0	0	0	0	0	0	0	0	1	0	0	0	0	0	0	0	2	0	3	4	4	5	0	0	0	0	4
OTU1476	0	0	0	0	0	0	0	0	0	0	0	0	0	0	0	0	0	0	0	0	0	0	0	0	0	0	0	0	43	45	24	14	0	0	0	0	0	0	0	0	0	0	0	0	0	0	0	0	0
OTU1477	2	2	1	1	0	0	0	0	0	1	0	0	1	0	18	0	0	0	0	0	0	0	0	0	0	0	0	0	0	0	0	0	0	0	0	0	0	0	0	0	0	0	0	0	0	0	1	0	0
OTU1478	1	3	5	4	4	5	2	8	2	0	1	2	15	0	0	13	0	0	0	0	0	0	0	1	2	7	9	7	0	0	0	0	0	0	0	0	0	0	0	0	0	0	0	0	14	19	10	3	0
OTU1479	0	0	0	0	0	0	0	0	0	0	0	0	0	1	3	4	4	1	2	2	0	0	0	0	0	0	0	0	0	0	0	0	0	0	0	0	2	0	0	1	6	4	7	12	0	0	0	0	1
OTU1480	0	0	0	0	0	0	0	0	0	0	0	0	0	0	0	0	0	0	0	0	1	1	0	1	0	0	0	0	0	0	0	0	0	0	0	0	0	0	0	0	0	0	0	0	0	1	0	0	1
OTU1481	0	0	0	0	0	0	0	0	0	0	0	0	0	0	0	0	0	0	0	0	0	0	0	0	0	0	0	0	0	0	0	0	0	0	0	0	0	0	0	0	0	0	0	0	0	0	0	0	0
OTU1482	0	0	0	0	0	0	0	0	0	0	0	0	0	0	0	0	0	0	0	0	0	0	0	0	0	0	0	0	0	0	0	0	0	0	0	0	0	0	0	0	0	0	0	0	0	0	0	0	0
OTU1483	0	0	0	0	1	0	2	2	0	0	0	0	0	0	0	0	0	0	0	0	0	1	0	0	0	0	0	0	0	0	0	0	0	0	0	1	0	0	0	1	0	0	0	0	0	0	0	0	0
OTU1484	0	0	0	0	0	0	0	0	0	0	0	0	0	0	0	0	0	0	0	0	0	0	0	0	0	0	0	0	0	0	0	0	0	0	0	0	0	0	0	0	0	0	0	0	4	0	2	3	1
OTU1485	0	0	0	0	0	0	0	0	0	0	0	0	0	0	0	0	1	0	0	0	0	0	0	0	0	0	0	0	0	0	0	0	0	0	0	0	0	0	0	0	0	0	0	0	0	0	0	0	0
OTU1486	0	1	2	0	0	3	0	3	2	1	1	2	0	0	0	0	2	0	0	0	0	2	1	1	1	0	1	2	2	3	0	0	1	0	1	0	8	0	2	0	0	0	0	0	2	5	1	3	0
OTU1487	0	0	0	0	0	0	0	0	0	0	0	0	0	0	0	0	0	0	0	0	0	0	0	0	0	0	0	1	0	0	1	0	0	0	0	1	1	3	5	4	0	0	0	2	0	0	0	0	1
OTU1488	0	0	0	0	0	0	1	1	1	0	1	0	0	0	0	0	0	0	0	0	0	0	0	0	0	0	0	0	2	1	0	2	0	0	0	0	0	0	0	0	4	7	8	6	0	1	1	0	0
OTU1489	0	0	0	0	0	0	0	0	0	0	0	0	0	0	0	0	0	0	0	0	0	0	0	0	0	0	0	0	0	0	0	0	0	0	0	0	0	0	0	0	0	0	0	0	0	0	0	0	0
OTU1490	3	4	6	1	22	22	20	10	2	5	7	2	0	2	0	0	0	0	0	0	0	0	0	0	0	0	0	0	0	0	0	0	0	0	0	0	0	0	0	0	0	0	0	0	5	12	13	17	0
OTU1491	0	0	0	0	0	0	0	0	0	0	0	0	0	0	0	0	0	0	0	0	0	0	0	0	0	0	0	0	0	0	0	0	0	0	0	0	0	0	0	0	4	2	9	2	0	0	0	0	5
OTU1492	0	0	0	0	0	0	0	0	0	0	0	0	0	0	0	0	0	0	0	0	1	0	0	0	0	2	1	0	0	0	0	0	26	29	20	27	2	1	3	2	0	0	0	0	0	0	0	0	0
OTU1493	0	0	0	0	0	0	0	0	0	0	0	0	0	0	0	0	10	2	5	2	0	0	0	0	1	2	0	2	8	5	8	2	0	2	0	2	1	1	0	2	0	0	0	0	0	0	0	0	2
OTU1494	0	0	1	0	1	0	2	6	6	0	0	5	0	0	0	0	2	6	1	4	3	0	1	0	0	0	0	0	3	0	2	0	0	0	1	0	0	0	0	0	0	0	0	1	0	2	3	1	0
OTU1495	0	0	0	0	0	0	0	0	0	0	0	0	0	3	0	0	0	1	0	3	5	4	3	9	2	2	1	1	0	2	3	4	0	0	0	1	1	2	5	3	1	0	1	1	0	0	0	0	2
OTU1496	0	0	0	0	0	0	0	0	0	0	0	0	0	0	0	0	0	0	0	0	0	0	0	0	0	0	0	0	1	1	0	1	0	0	0	0	0	0	0	0	0	0	0	0	0	0	0	0	0
OTU1497	0	0	0	0	7	3	8	8	2	1	0	0	2	0	0	0	0	0	0	1	0	1	1	0	0	0	0	0	0	0	0	0	0	0	0	0	0	0	0	0	0	1	0	1	11	6	6	3	0
OTU1498	0	0	1	0	0	1	0	3	0	0	0	0	1	0	0	0	0	0	1	0	0	0	0	0	0	0	0	0	0	0	0	1	0	0	0	0	0	0	0	0	0	0	0	2	1	0	1	0	0
OTU1499	5	8	4	3	0	0	0	0	0	0	0	0	0	0	0	0	0	8	3	3	1	0	0	0	0	0	0	0	0	0	0	0	0	0	0	0	0	1	2	0	0	0	0	0	0	0	0	0	1
OTU1500	2	0	0	0	2	7	7	5	6	8	6	5	3	4	2	3	1	2	1	1	2	1	0	1	5	4	3	3	2	0	0	0	1	1	0	0	0	0	0	0	0	0	0	0	8	9	2	11	0
OTU1501	0	0	0	0	0	0	0	0	0	0	0	0	0	0	0	0	2	0	0	2	0	0	0	0	0	0	0	0	0	4	0	0	0	0	0	0	0	0	0	0	14	26	15	6	0	0	0	0	0
OTU1502	0	1	1	0	1	0	0	3	0	0	1	2	0	1	0	1	2	2	0	0	0	0	1	0	0	0	0	0	0	1	1	1	0	0	0	0	7	7	3	1	0	0	1	1	0	0	0	0	2
OTU1503	4	7	10	5	15	20	27	25	5	5	3	5	0	0	0	0	2	0	0	1	1	1	2	0	0	1	0	0	0	0	0	0	0	0	0	0	0	0	0	0	0	0	0	0	4	4	5	7	0
OTU1504	0	0	0	0	0	2	0	0	0	0	0	0	3	1	0	0	0	0	3	1	1	3	3	0	0	0	1	1	0	0	1	2	1	2	0	1	1	1	2	0	0	1	0	1	2	1	0	0	5
OTU1505	0	0	0	0	0	0	0	0	0	0	0	0	0	0	0	0	0	0	0	0	0	0	1	0	0	0	0	0	0	0	0	0	0	0	0	0	30	21	41	27	0	1	3	6	0	0	0	0	0
OTU1506	0	0	0	0	0	2	1	0	0	0	0	1	0	0	7	0	0	0	0	0	0	1	0	0	4	1	1	2	0	0	0	0	0	0	0	0	1	1	0	1	0	0	0	0	1	0	0	1	0
OTU1507	0	6	1	2	4	12	11	3	0	0	0	0	0	0	0	0	0	0	1	0	1	1	0	1	0	0	3	0	0	0	0	0	0	0	0	0	0	0	0	0	0	0	0	0	4	3	11	10	0
OTU1508	0	0	0	0	0	0	0	0	0	0	0	0	0	0	0	0	1	4	2	1	0	0	0	0	0	0	0	0	0	0	0	0	0	0	0	0	0	0	1	1	5	3	2	6	0	0	0	0	1
OTU1509	0	0	0	0	0	0	0	0	0	0	0	0	0	0	0	10	1	1	0	0	0	0	0	0	0	0	0	0	0	0	0	0	0	1	0	2	0	1	2	0	0	0	0	1	0	0	0	0	0
OTU1510	0	0	0	0	2	0	4	1	0	0	0	0	0	0	0	0	0	0	3	3	0	0	0	0	2	0	1	3	0	0	0	0	0	0	0	0	0	0	0	0	1	2	1	1	1	0	0	0	0
OTU1511	1	0	0	0	1	2	3	1	0	0	0	0	0	0	0	0	0	0	0	0	0	0	0	0	0	2	2	1	0	0	1	0	0	0	0	0	0	0	0	0	0	0	0	0	25	28	20	31	0
OTU1512	5	2	5	0	0	2	2	2	8	6	8	8	0	0	0	0	0	0	0	0	22	14	17	14	0	0	0	0	0	0	0	0	0	0	0	0	3	3	2	2	0	0	0	0	0	0	0	0	0
OTU1513	0	0	0	0	0	0	0	0	0	0	0	0	0	0	2	0	0	0	0	1	0	0	0	0	0	0	0	0	0	2	1	1	0	0	0	0	1	0	0	1	7	10	4	12	0	0	0	0	1
OTU1514	0	0	0	0	0	0	0	0	0	0	0	0	0	0	5	0	0	0	0	0	0	0	0	0	2	0	1	1	0	0	1	0	2	4	3	5	0	0	0	0	0	0	0	0	0	0	0	0	0
OTU1515	0	0	0	0	0	0	0	1	7	7	7	7	0	0	0	0	0	0	0	0	0	0	0	0	0	1	3	1	0	0	0	0	3	8	0	5	0	1	2	1	0	0	0	0	2	0	1	0	0
OTU1516	0	0	0	0	0	0	0	0	0	0	0	0	0	0	0	0	0	0	0	0	0	0	0	0	0	1	0	0	0	1	0	0	0	0	0	0	0	2	3	1	0	0	0	2	0	0	0	0	0
OTU1517	0	1	0	1	2	4	1	1	2	3	1	1	0	0	0	0	4	3	2	2	0	0	0	0	0	0	0	0	0	0	0	0	0	0	0	0	0	0	0	0	0	0	0	0	0	1	1	1	0
OTU1518	0	0	0	0	0	0	0	0	0	0	0	0	0	0	0	0	0	0	1	0	0	0	0	0	0	0	0	0	0	0	1	2	0	0	0	0	0	3	2	1	2	1	2	4	0	0	0	0	2
OTU1519	0	0	0	0	0	0	0	0	0	0	0	0	0	0	0	0	0	0	0	0	0	0	0	0	0	0	0	0	0	0	0	0	0	0	0	0	0	0	0	0	0	0	0	0	0	0	0	0	0
OTU1520	3	0	0	0	7	9	10	5	6	3	7	5	2	0	0	1	3	1	2	1	1	0	0	1	2	6	8	4	0	0	2	0	2	0	1	1	0	0	0	0	0	0	0	0	10	8	4	10	0
OTU1521	1	0	0	0	6	9	7	7	3	8	7	3	2	2	2	11	0	2	3	1	1	1	0	2	3	8	1	4	1	0	0	2	3	0	1	1	0	0	0	0	0	0	0	0	3	3	2	8	0
OTU1522	5	2	4	1	15	13	3	9	0	0	2	1	8	12	11	12	0	0	0	0	0	0	0	0	0	0	0	0	0	0	0	0	0	0	0	0	0	1	0	0	0	0	0	0	7	15	8	11	0
OTU1523	0	1	0	1	3	1	2	4	0	2	1	0	1	2	0	1	2	0	0	1	0	0	0	0	2	2	0	0	2	0	2	2	1	1	0	1	0	0	0	1	0	1	1	0	1	3	3	2	1
OTU1524	0	0	0	0	0	0	0	0	0	0	0	0	0	0	0	0	0	0	0	0	0	0	0	0	10	6	14	12	0	0	0	0	1	1	1	1	0	0	0	0	0	0	0	0	0	0	0	0	0
OTU1525	0	0	0	0	0	0	0	0	0	3	0	0	0	0	0	0	0	0	0	0	0	0	0	0	0	0	0	0	0	0	0	0	3	4	3	1	0	0	0	0	0	0	0	0	5	2	0	5	0
OTU1526	0	0	0	0	0	0	0	0	0	0	0	1	1	0	1	1	1	2	4	4	0	0	0	1	2	0	2	3	0	0	0	0	15	14	18	14	5	6	2	0	0	0	0	0	0	1	0	1	1
OTU1527	0	0	0	0	0	0	0	0	0	0	0	0	0	2	0	1	2	3	4	1	1	0	0	0	2	1	1	1	0	0	0	1	16	10	16	8	1	2	2	5	0	0	0	0	0	0	0	0	4
OTU1528	0	0	0	0	0	0	0	0	0	6	0	0	2	8	1	0	0	0	0	0	0	0	0	0	19	23	19	16	0	0	0	0	0	0	0	0	0	0	0	0	0	0	0	0	3	3	0	2	0
OTU1529	0	0	0	0	0	0	0	0	0	0	0	0	0	0	0	0	0	0	0	0	0	0	0	0	0	0	0	0	0	0	0	0	0	0	0	0	0	0	0	0	0	0	0	0	0	0	0	0	0
OTU1530	0	0	0	0	0	0	0	0	0	0	0	0	7	0	2	0	0	0	1	0	0	0	0	0	0	0	0	0	0	0	0	0	0	0	0	0	0	0	0	0	0	0	0	0	0	0	0	0	0
OTU1531	0	2	0	1	8	7	2	5	5	1	2	2	0	0	0	0	0	0	0	0	0	0	0	0	0	1	0	0	0	0	0	0	0	0	0	0	0	0	1	0	0	0	0	0	9	19	17	7	0
OTU1532	0	0	0	0	0	0	0	0	0	0	0	0	0	0	0	0	6	1	1	1	0	0	0	0	0	0	0	0	1	8	3	2	0	0	0	0	1	0	0	0	0	1	0	0	0	0	0	0	0
OTU1533	0	0	0	0	0	0	0	0	0	0	0	0	0	0	0	0	0	0	0	0	0	0	0	0	0	0	0	0	0	0	0	0	0	0	0	0	0	0	0	0	0	0	0	1	0	0	0	0	0
OTU1534	0	0	0	0	0	0	0	0	0	0	0	0	0	0	0	0	1	0	1	1	0	0	0	0	0	0	0	0	2	1	1	2	0	1	1	0	0	0	0	0	0	0	0	0	0	0	0	0	5
OTU1535	2	0	1	1	0	0	0	0	0	0	0	0	26	13	14	16	0	1	1	0	1	2	1	0	1	6	8	5	0	0	0	0	0	0	0	0	0	0	0	0	1	2	1	2	0	0	1	0	0
OTU1536	0	0	0	0	0	0	0	0	0	0	0	0	0	0	0	0	0	0	0	0	0	0	0	0	1	1	2	1	15	0	2	1	0	0	0	0	0	0	0	0	0	0	0	0	0	0	0	0	1
OTU1537	0	0	0	0	0	0	0	0	0	0	0	0	0	0	0	0	0	0	0	0	0	0	0	0	0	0	0	0	0	0	0	0	0	0	0	0	0	0	0	0	0	1	0	0	0	0	0	0	50
OTU1538	0	0	0	0	0	0	0	0	0	0	0	0	0	0	0	0	10	4	3	2	0	1	0	0	0	0	0	0	0	2	0	1	0	1	0	0	0	0	0	0	0	2	0	0	0	0	0	0	0
OTU1539	0	1	0	0	0	0	0	0	0	0	0	0	0	1	0	0	0	0	0	1	35	29	39	24	0	0	0	0	0	2	4	0	0	0	0	0	0	0	0	0	0	1	0	1	0	0	0	0	0
OTU1540	0	0	0	0	0	1	0	0	0	0	0	0	0	0	0	0	5	5	9	6	0	0	0	0	0	0	0	0	3	0	0	0	0	0	0	0	0	0	0	0	0	0	0	0	0	0	0	0	0
OTU1541	0	0	0	0	0	0	0	0	0	0	0	0	0	0	0	0	0	0	0	0	0	0	0	0	0	0	0	0	0	0	0	0	0	0	0	0	0	0	0	0	0	0	0	0	0	0	0	0	0
OTU1542	0	0	0	0	0	0	0	0	0	0	0	0	0	0	0	0	0	0	0	0	0	0	0	0	0	0	0	0	0	0	0	0	0	0	0	0	0	1	0	3	0	0	0	0	0	0	0	0	0
OTU1543	0	0	0	0	0	0	0	0	0	0	0	0	0	0	0	0	0	0	1	0	0	0	0	0	0	0	0	0	0	0	0	0	0	0	0	0	0	0	0	0	0	0	0	0	0	0	0	0	0
OTU1544	0	0	0	0	0	0	0	0	0	0	0	0	0	0	0	0	0	0	0	0	0	0	0	0	0	0	0	0	0	2	0	5	15	31	31	24	0	0	0	0	0	0	0	0	0	0	0	0	0
OTU1545	2	0	0	0	12	10	15	8	4	3	1	6	0	0	0	0	0	0	0	0	0	0	0	0	0	0	0	0	0	0	0	0	0	0	1	0	0	0	0	0	0	0	0	0	19	3	15	8	0
OTU1546	0	0	0	0	0	0	0	0	0	0	0	0	0	0	0	0	0	0	0	0	0	0	0	0	0	0	0	0	0	0	0	0	0	0	0	0	0	0	1	0	0	0	0	3	0	0	0	0	0
OTU1547	0	0	0	1	0	0	0	0	0	0	0	0	0	0	0	0	0	0	0	0	1	0	1	0	1	0	0	1	2	0	0	0	0	0	0	0	0	0	0	0	0	0	0	0	0	0	0	0	0
OTU1548	0	0	0	0	0	0	0	0	0	0	0	0	0	0	0	0	0	0	0	0	0	0	0	0	0	0	0	0	0	0	0	0	0	0	0	0	0	0	0	0	0	0	0	0	0	0	0	0	0
OTU1549	0	0	0	0	0	0	0	0	0	0	0	0	0	0	0	0	0	0	0	0	0	0	0	0	0	0	0	0	0	0	0	0	0	0	0	0	0	0	0	0	0	0	0	0	0	0	0	0	0
OTU1550	1	1	2	1	6	11	9	9	3	0	7	2	0	0	0	0	0	1	0	0	0	0	0	0	0	0	0	0	0	0	0	0	0	0	0	0	0	1	2	1	0	0	0	0	3	2	2	4	0
OTU1551	1	1	0	0	2	4	0	0	0	0	2	2	0	3	0	13	0	4	0	0	0	0	0	0	0	1	0	2	0	0	0	0	0	0	0	0	0	0	0	0	0	0	0	0	2	3	10	8	0
OTU1552	0	0	0	0	0	0	0	0	0	0	0	0	0	0	0	0	0	0	0	0	0	0	0	0	0	0	0	0	0	1	0	0	0	0	0	0	1	0	0	0	9	14	8	15	0	0	0	0	2
OTU1553	0	0	0	0	2	1	0	3	0	0	0	0	12	0	4	0	1	0	0	1	0	0	0	0	0	0	1	3	0	0	0	0	0	1	0	1	0	1	0	1	2	6	1	1	0	0	0	0	0
OTU1554	0	0	0	0	0	0	0	0	0	0	0	0	0	0	0	0	0	0	0	0	0	0	0	0	0	0	0	0	0	5	3	1	0	0	0	0	0	0	0	0	1	2	0	0	0	0	0	0	0
OTU1555	0	1	0	1	0	2	3	2	2	5	0	2	6	3	3	9	2	1	3	1	5	7	3	2	3	2	0	5	1	0	0	0	0	0	0	0	0	1	0	0	0	0	0	0	3	3	1	5	0
OTU1556	0	1	1	2	0	1	0	1	0	1	0	0	0	0	0	0	0	0	1	1	0	0	0	0	0	0	0	0	1	3	2	3	0	0	0	0	0	2	0	0	0	1	0	0	0	0	0	0	1
OTU1557	0	0	0	0	0	0	0	0	0	0	0	0	0	0	0	0	0	0	0	0	0	0	0	0	0	0	0	0	0	0	0	0	0	0	0	0	0	0	0	0	0	0	0	0	0	0	0	0	0
OTU1558	0	0	0	0	0	0	0	0	0	0	0	0	0	0	0	0	0	1	0	0	0	0	0	0	0	0	0	0	5	8	19	4	0	0	0	0	1	0	1	0	3	3	5	5	0	0	0	0	1
OTU1559	0	0	0	0	0	0	0	0	13	32	20	26	0	0	0	0	0	0	0	0	0	0	0	0	1	2	3	0	0	0	2	0	0	0	0	0	1	4	0	0	0	0	0	0	3	8	1	1	0
OTU1560	2	1	1	0	15	8	13	9	0	0	0	0	0	0	0	0	0	0	0	0	0	0	0	0	0	0	0	0	0	0	0	0	0	0	0	0	0	0	0	0	0	0	0	0	0	1	1	0	0
OTU1561	0	0	0	0	0	0	0	0	0	0	2	4	0	0	0	0	0	0	0	0	0	0	0	0	0	0	0	0	0	0	0	1	15	11	20	11	0	0	0	1	0	1	0	0	0	0	0	2	0
OTU1562	0	3	0	0	0	0	3	1	0	0	1	0	14	6	14	8	0	0	0	0	0	0	0	0	1	0	0	0	0	0	0	0	0	0	0	0	0	0	0	0	0	0	0	0	3	0	0	1	0
OTU1563	0	0	0	0	0	0	0	0	0	0	0	0	0	0	0	0	2	1	1	0	11	4	2	6	0	0	0	0	0	0	0	0	0	0	0	0	0	0	0	0	0	0	0	0	0	0	0	0	0
OTU1564	0	0	1	0	2	5	1	4	0	0	1	0	0	0	0	0	0	0	0	5	5	2	1	2	2	0	1	0	0	0	0	0	0	0	1	0	5	2	0	2	0	3	0	1	1	2	0	0	0
OTU1565	0	0	0	0	0	0	0	0	0	0	0	0	0	0	0	0	0	0	0	0	0	0	0	0	0	0	0	0	0	0	0	0	0	0	0	0	1	0	0	0	0	0	0	0	0	0	0	0	0
OTU1566	0	0	1	0	0	1	3	0	1	2	0	0	2	5	17	4	1	2	3	2	1	1	0	0	5	1	3	0	0	0	1	0	1	1	1	2	1	0	1	1	1	0	0	0	0	1	0	0	0
OTU1567	0	0	0	0	0	0	0	0	0	0	0	0	0	0	0	0	0	1	0	1	0	0	0	0	2	1	1	1	0	0	0	0	0	0	0	0	0	0	0	0	0	0	0	0	0	0	0	0	0
OTU1568	0	0	0	0	0	0	0	0	0	0	0	0	0	0	0	0	0	0	0	0	0	0	0	0	0	0	0	0	0	0	0	0	0	0	0	0	0	0	0	0	0	0	0	0	0	0	0	0	2
OTU1569	1	2	1	3	6	3	2	0	0	0	0	0	2	0	2	2	1	2	2	1	0	1	0	1	3	2	2	5	0	0	0	0	0	0	1	0	0	0	1	0	0	1	1	0	0	0	0	1	0
OTU1570	0	0	0	0	0	0	0	0	0	0	0	0	0	0	0	0	2	1	6	0	3	2	0	5	0	0	0	0	0	0	0	0	0	0	0	0	0	1	0	0	1	1	0	0	0	0	0	0	1
OTU1571	0	0	0	0	0	0	0	0	0	0	0	0	2	0	0	0	2	1	1	3	0	0	0	0	0	0	0	0	11	5	6	3	1	0	0	0	0	1	0	0	0	0	0	0	0	0	0	0	0
OTU1572	27	53	25	29	0	1	0	0	0	0	0	0	0	0	0	0	0	0	0	0	0	0	0	0	0	0	0	0	0	0	0	0	0	0	0	0	0	0	0	0	0	0	0	0	0	0	0	0	0
OTU1573	0	0	0	0	0	1	0	0	0	0	1	0	0	0	0	0	0	0	0	0	0	0	0	0	0	0	0	0	0	1	0	0	0	0	0	0	0	0	0	0	0	0	0	0	0	0	0	0	0
OTU1574	0	0	0	0	0	0	0	1	1	0	0	0	1	0	0	0	0	0	2	2	0	1	2	1	2	0	1	1	0	0	0	1	0	0	0	0	0	0	0	1	1	1	0	0	0	0	0	1	1
OTU1575	0	0	0	0	0	0	0	0	0	0	0	0	0	0	0	0	0	2	0	0	1	1	1	0	0	0	0	0	0	0	0	0	0	0	0	0	0	0	0	0	0	0	0	0	0	0	0	0	0
OTU1576	0	0	0	0	0	0	0	0	1	1	0	1	0	0	1	1	0	0	1	0	0	0	1	0	0	0	0	1	0	0	1	1	0	1	0	0	0	1	0	0	0	0	0	0	1	0	1	0	0
OTU1577	0	0	0	0	0	0	0	0	0	0	0	0	0	0	0	0	5	6	1	4	0	0	0	0	0	0	0	0	0	1	0	0	0	0	0	0	2	1	2	5	0	0	0	0	0	0	0	0	14
OTU1578	0	0	0	0	0	0	0	0	0	0	0	0	0	3	0	13	0	0	0	0	0	0	0	0	24	30	16	37	0	0	0	0	0	0	0	0	0	0	0	0	0	0	0	0	0	0	1	0	0
OTU1579	0	1	0	0	0	0	0	0	0	0	0	0	0	0	0	0	0	0	0	0	0	0	0	0	0	0	0	0	50	61	20	23	0	0	0	0	0	0	0	0	0	0	0	0	0	0	0	0	0
OTU1580	0	0	0	0	0	0	0	0	0	0	2	0	0	0	0	0	1	1	0	0	0	0	0	0	0	0	0	0	0	0	0	0	0	0	0	0	0	0	0	0	6	10	3	0	0	0	1	0	0
OTU1581	0	1	0	0	0	0	0	1	0	0	0	1	0	0	0	1	0	1	1	0	0	0	1	0	0	1	1	1	0	0	0	0	0	0	0	0	3	1	1	3	0	1	1	1	0	0	1	0	1
OTU1582	0	0	0	0	0	0	0	0	0	0	0	0	0	0	0	0	0	0	0	0	0	0	0	0	0	0	0	0	0	0	0	0	0	0	0	0	0	0	0	0	0	0	0	0	0	0	0	0	0
OTU1583	0	0	0	0	0	0	0	0	0	0	1	0	3	0	1	0	2	2	2	1	0	1	0	0	0	1	0	1	0	0	2	0	10	12	15	11	0	3	1	0	0	0	0	0	0	0	0	0	2
OTU1584	0	0	0	0	1	0	2	2	1	1	2	0	3	7	0	0	0	0	0	0	0	0	1	0	2	1	6	7	0	0	0	0	8	2	2	1	0	0	0	2	0	0	0	0	6	9	3	1	0
OTU1585	0	0	0	0	0	0	0	0	0	0	0	0	0	0	0	0	0	0	0	0	0	0	0	0	0	0	0	0	0	0	0	0	0	0	0	0	0	0	0	0	0	0	0	0	0	0	0	0	0
OTU1586	0	0	0	0	0	0	0	0	0	0	0	0	0	0	0	0	0	0	0	0	4	2	3	5	0	0	0	0	0	0	0	0	0	0	0	0	0	0	1	0	0	1	0	0	0	0	0	0	0
OTU1587	0	0	0	0	0	0	0	0	0	0	0	0	0	0	0	0	0	0	0	0	0	0	0	0	0	0	0	0	0	0	0	0	0	0	0	0	0	0	0	0	0	0	0	0	0	0	0	0	0
OTU1588	0	0	0	0	0	0	1	0	2	0	2	1	3	1	0	0	0	0	0	0	1	1	3	2	5	8	2	3	0	0	0	0	0	0	0	0	5	6	5	4	15	12	12	26	0	0	0	0	0
OTU1589	0	0	0	1	0	0	0	0	0	0	0	0	0	0	0	0	0	0	0	0	0	0	0	0	0	0	0	0	1	0	0	1	0	0	0	0	0	0	0	0	1	2	0	0	0	0	0	0	1
OTU1590	1	0	0	1	2	1	0	1	8	6	8	13	2	11	9	6	1	0	0	0	2	7	2	2	7	5	3	7	0	0	1	1	2	0	0	1	2	0	1	0	1	0	0	0	0	1	0	2	0
OTU1591	0	0	0	0	0	2	0	0	0	0	0	0	0	0	0	0	0	1	0	1	0	0	0	0	0	0	0	0	0	0	1	0	3	0	2	0	6	1	5	7	0	0	0	0	0	0	0	1	0
OTU1592	0	0	0	0	0	0	0	0	0	0	0	0	0	0	0	0	1	1	0	0	0	0	0	0	1	0	0	0	0	0	0	0	0	0	0	0	0	0	1	1	11	22	23	38	0	0	0	0	6
OTU1593	0	0	1	0	3	0	0	1	0	0	0	0	0	0	0	0	0	0	0	0	0	0	0	0	0	0	0	0	0	1	0	0	0	0	0	0	0	0	0	0	0	0	0	0	0	0	0	0	0
OTU1594	0	0	0	0	0	0	0	0	0	0	0	0	0	0	0	0	0	0	0	0	0	0	0	0	0	0	0	0	0	1	0	0	0	0	0	0	0	0	0	0	1	3	2	0	0	0	0	0	0
OTU1595	0	0	0	2	4	2	0	0	0	0	9	9	0	0	1	0	0	0	0	0	3	2	8	3	0	0	0	0	0	3	0	3	0	0	0	0	5	4	3	0	1	0	0	0	0	2	4	0	0
OTU1596	0	0	0	0	0	0	0	0	0	0	0	0	0	0	0	0	2	1	4	2	0	1	0	0	0	0	0	0	12	12	22	8	0	0	0	0	0	1	0	0	1	5	5	5	0	0	0	0	1
OTU1597	0	0	0	0	0	0	0	0	0	0	0	0	0	0	0	0	0	0	0	0	0	0	0	0	0	0	0	0	0	0	0	0	0	0	0	0	0	0	0	0	0	0	0	0	0	0	0	0	1
OTU1598	0	0	1	0	3	1	5	10	1	8	7	4	5	1	3	2	0	1	0	0	0	1	1	2	5	2	5	1	0	0	2	0	2	1	1	1	0	0	0	0	0	0	0	0	5	4	9	5	0
OTU1599	0	0	0	0	0	0	0	0	0	0	0	0	0	0	0	0	0	0	0	0	0	0	0	0	0	0	0	0	0	1	0	0	0	0	0	0	0	0	0	0	0	0	0	0	0	0	0	0	0
OTU1600	0	0	0	0	0	0	0	0	0	0	0	0	0	0	0	7	0	0	0	0	0	0	0	0	0	0	0	0	0	0	0	0	0	0	0	0	0	0	0	0	0	0	0	0	0	0	0	0	0
OTU1601	0	0	0	0	0	0	0	0	0	0	0	0	0	0	0	0	0	0	0	0	0	0	0	0	0	0	0	0	0	0	3	1	0	0	0	0	0	0	0	0	1	0	1	0	0	0	0	0	0
OTU1602	0	0	0	0	1	4	1	0	0	0	0	0	0	1	1	0	1	4	10	4	1	2	1	0	3	3	1	5	0	1	0	1	1	3	1	4	0	0	0	0	1	1	1	0	0	0	0	1	1
OTU1603	0	0	0	0	0	0	0	0	0	0	0	0	0	0	0	0	0	0	0	0	0	0	0	0	0	0	0	0	0	0	0	0	0	0	0	0	0	0	0	0	0	0	0	0	0	0	0	1	0
OTU1604	0	0	0	0	0	0	0	0	0	0	0	0	0	0	0	0	1	0	0	0	0	1	0	0	0	0	0	0	0	0	0	0	0	0	0	0	9	10	9	12	0	0	0	0	0	0	1	0	0
OTU1605	0	0	0	0	0	0	0	0	0	0	0	0	0	0	0	0	0	0	0	0	0	0	0	0	0	0	0	0	0	0	0	0	0	0	0	0	1	1	2	2	1	1	0	1	0	0	0	0	0
OTU1606	0	0	0	0	0	0	0	0	0	0	0	0	7	11	17	5	0	0	0	0	0	0	0	0	10	16	7	11	0	0	0	0	0	0	0	0	0	0	0	0	0	0	0	0	0	0	0	0	0
OTU1607	0	0	0	0	0	0	1	0	2	0	3	1	0	0	0	0	0	0	0	0	0	0	0	0	10	5	2	4	0	0	0	0	0	0	0	0	0	0	0	0	0	0	0	0	0	0	0	0	0
OTU1608	0	0	0	0	4	4	7	11	0	0	0	0	6	0	0	0	10	6	9	4	0	2	0	0	8	3	2	4	0	0	0	0	1	0	0	0	0	0	0	0	0	0	0	0	0	0	0	0	0
OTU1609	2	0	0	2	6	10	5	2	0	0	0	0	0	0	0	0	0	0	0	0	0	0	0	0	0	0	0	0	0	0	0	0	0	0	0	0	0	0	0	0	0	0	0	0	0	0	0	0	0
OTU1610	0	0	0	0	0	0	0	0	0	0	0	0	0	0	0	1	1	0	1	2	0	0	2	0	0	0	0	0	4	4	3	4	6	4	4	4	1	0	2	1	0	0	0	0	0	0	0	1	1
OTU1611	0	0	0	0	0	0	0	0	0	0	0	0	0	0	0	0	0	1	0	0	23	25	32	37	0	0	0	0	7	2	6	5	0	0	0	0	0	0	0	0	0	1	3	1	0	0	0	0	0
OTU1612	0	0	0	0	0	0	0	0	0	0	0	0	0	0	0	0	0	0	0	0	0	0	0	0	0	0	0	0	6	4	6	7	0	0	0	0	0	0	0	0	2	1	2	0	0	0	0	0	0
OTU1613	0	0	2	0	0	1	1	2	0	0	0	0	0	0	0	10	1	0	0	0	0	0	0	1	0	0	0	0	0	0	0	0	1	1	0	0	0	0	0	0	1	0	0	0	1	0	5	2	2
OTU1614	0	0	0	0	0	0	0	0	0	0	0	0	0	0	0	4	0	0	0	0	0	0	1	0	0	0	1	1	0	0	0	0	0	0	0	0	0	0	1	0	0	0	0	0	0	0	0	0	0
OTU1615	0	0	0	0	0	0	0	0	0	0	0	0	0	0	0	1	1	4	6	4	2	0	1	2	0	0	0	0	2	1	9	4	0	0	0	0	0	2	0	1	4	0	5	2	0	0	0	0	0
OTU1616	0	0	0	0	1	0	0	0	0	0	0	0	0	2	0	0	0	1	0	2	0	0	0	0	2	2	0	1	3	4	0	1	0	0	0	0	1	5	2	1	0	0	0	0	0	0	2	0	3
OTU1617	1	0	0	0	0	0	0	0	0	0	0	0	0	0	0	0	0	0	0	0	0	0	0	0	0	0	0	0	0	0	0	0	0	0	0	0	0	0	0	0	0	0	0	0	6	2	3	3	1
OTU1618	0	0	0	0	0	0	0	0	0	0	0	0	0	0	0	0	0	0	0	0	0	0	0	0	0	0	0	0	0	0	0	0	0	0	0	0	1	0	2	10	0	0	0	0	0	0	0	0	11
OTU1619	0	0	0	0	0	0	0	0	0	0	0	0	0	1	0	0	0	0	1	1	0	0	0	0	0	1	1	0	1	0	3	0	0	0	0	0	1	4	4	1	0	1	0	0	0	0	0	0	0
OTU1620	2	0	0	0	0	0	0	0	0	0	0	0	0	4	0	0	0	0	0	0	0	4	4	2	0	0	0	0	0	7	0	0	0	0	0	0	0	0	1	0	0	0	0	0	9	2	3	1	4
OTU1621	0	0	0	0	1	0	0	3	0	0	0	0	0	1	0	1	3	0	1	0	1	3	1	0	1	4	0	2	0	2	0	0	0	1	0	1	2	0	1	2	0	0	3	0	0	1	0	1	1
OTU1622	0	0	0	0	0	0	0	0	0	0	0	0	0	1	0	0	2	2	0	2	4	0	2	3	0	0	0	0	4	4	5	7	0	0	0	0	1	1	1	0	1	0	1	0	0	0	0	0	2
OTU1623	0	0	0	0	0	0	0	0	0	0	0	0	0	0	0	0	0	0	0	0	0	0	0	0	0	0	0	0	0	0	0	0	0	0	0	0	0	2	2	0	2	1	1	0	0	0	0	0	13
OTU1624	0	0	0	0	0	0	0	0	0	0	0	0	0	0	0	0	0	0	0	0	0	0	0	0	0	0	0	0	1	0	1	0	0	0	0	0	0	0	0	0	0	0	0	1	0	0	0	0	0
OTU1625	0	0	0	0	0	0	0	0	0	0	0	0	0	0	0	0	0	1	0	0	1	0	0	0	0	0	0	0	0	0	0	0	0	0	0	0	0	1	2	3	0	0	0	0	0	0	0	0	7
OTU1626	38	39	34	21	0	1	1	0	0	0	0	0	0	0	0	0	0	0	0	0	0	0	0	0	0	0	0	0	0	0	0	0	0	0	0	0	0	0	0	0	0	0	0	0	1	0	2	0	0
OTU1627	3	4	2	0	2	2	4	2	7	5	8	4	1	0	0	0	0	0	0	0	0	0	0	0	0	0	0	0	0	0	0	0	0	0	0	0	0	0	0	0	0	0	0	0	0	4	1	0	0
OTU1628	0	0	0	0	0	0	0	0	0	0	0	0	0	0	0	0	0	0	0	1	0	0	0	0	0	0	0	0	0	0	0	1	0	0	0	0	0	0	1	0	1	2	1	0	0	0	0	0	0
OTU1629	0	0	0	0	0	0	0	0	0	0	0	0	0	0	0	0	0	0	0	0	0	0	0	0	0	0	0	0	0	0	2	1	1	0	0	0	0	0	0	0	0	0	0	0	0	0	0	0	0
OTU1630	0	0	0	0	0	0	0	0	0	0	0	0	0	0	0	0	3	6	9	5	0	0	3	2	0	0	0	0	4	3	2	3	1	0	0	0	1	0	0	0	1	0	3	0	0	0	0	0	3
OTU1631	0	0	3	0	0	0	0	0	1	0	0	0	0	0	1	0	0	0	0	0	1	3	2	2	0	0	0	0	0	0	0	0	0	0	0	0	3	2	4	2	1	0	0	0	0	0	1	1	2
OTU1632	0	0	0	0	0	0	0	0	0	0	0	0	0	0	0	0	2	0	0	0	0	0	0	0	0	0	0	0	0	1	0	0	0	0	0	0	0	0	0	0	0	0	0	0	0	0	0	0	0
OTU1633	0	0	0	0	5	6	4	7	0	0	0	1	0	0	0	0	0	0	0	0	0	0	0	0	2	0	0	2	0	0	0	0	0	0	0	0	0	0	0	0	0	0	0	0	2	1	1	4	0
OTU1634	0	0	0	0	0	0	0	0	0	0	0	0	0	0	0	0	0	1	0	0	0	0	0	0	0	0	0	0	0	0	1	2	0	0	0	0	0	0	0	0	0	0	0	0	0	0	0	0	0
OTU1635	2	2	1	0	15	12	19	14	8	13	15	14	2	0	5	0	0	0	0	0	0	0	0	0	0	0	0	0	0	0	0	0	0	0	0	0	0	0	0	0	0	0	0	0	4	1	8	4	0
OTU1636	0	0	0	0	0	0	0	1	0	0	0	0	0	0	0	0	0	0	0	0	0	0	0	1	0	0	0	0	0	0	0	0	0	0	0	0	0	4	3	5	3	5	9	3	1	0	0	0	0
OTU1637	0	0	0	0	0	0	0	0	0	0	0	0	0	0	0	0	0	0	0	0	0	0	0	0	0	0	0	0	0	0	0	0	0	0	0	0	2	2	8	0	24	19	19	15	0	0	0	0	0
OTU1638	0	0	0	0	9	2	2	2	12	13	6	7	0	0	0	0	0	0	0	0	0	0	0	0	0	0	0	0	0	0	0	0	0	0	0	0	0	0	0	0	0	0	0	0	0	0	0	4	0
OTU1639	0	0	0	0	0	0	0	0	0	0	0	0	0	0	0	0	0	0	0	0	0	1	0	1	0	0	0	0	1	0	0	0	0	0	0	0	0	0	0	0	0	0	1	0	0	0	0	2	0
OTU1640	0	0	0	0	5	4	5	6	2	2	0	0	0	0	4	7	0	0	0	0	2	5	0	1	0	2	1	0	0	0	0	0	0	0	0	0	1	0	0	0	0	0	0	0	1	2	3	4	1
OTU1641	0	0	0	0	0	0	0	0	0	0	0	0	1	0	1	0	0	0	0	0	1	1	2	2	1	2	2	0	0	0	0	0	0	0	0	0	2	1	3	1	0	1	0	0	0	2	0	0	5
OTU1642	0	0	0	0	0	0	0	0	0	0	0	0	0	0	0	0	1	0	0	2	0	0	0	0	0	0	0	0	6	9	12	8	0	0	1	0	3	0	0	0	0	1	0	1	0	0	0	0	3
OTU1643	0	0	0	0	0	0	0	0	1	0	0	0	0	0	0	0	0	0	0	0	0	0	0	0	0	0	0	0	0	0	0	0	0	0	0	0	0	0	0	0	0	0	0	0	0	0	0	0	0
OTU1644	0	0	0	0	0	0	0	0	0	0	0	0	0	9	0	0	0	0	0	0	0	0	0	0	0	0	0	0	1	2	2	0	0	0	0	0	0	0	0	0	1	1	1	0	0	0	2	0	9
OTU1645	0	0	0	0	0	0	0	0	0	0	0	0	0	0	0	0	0	1	0	1	0	0	0	0	0	0	0	0	0	0	0	0	0	0	0	0	1	0	1	0	0	0	0	0	0	0	0	0	2
OTU1646	0	0	0	0	0	0	0	0	0	1	0	0	0	0	0	0	1	2	3	0	0	0	0	0	0	0	0	0	2	0	0	1	4	5	3	0	0	0	0	0	0	0	1	0	0	0	1	0	2
OTU1647	0	3	2	1	0	0	0	0	0	0	0	0	0	4	1	0	0	1	1	1	0	0	1	0	0	0	0	0	0	2	1	1	0	0	0	0	0	0	0	0	7	2	5	0	0	0	0	0	0
OTU1648	0	0	0	1	0	0	0	0	0	0	0	0	0	0	0	0	0	0	0	0	0	0	4	1	0	0	0	0	1	13	1	7	0	0	0	1	4	12	5	3	0	0	1	1	0	0	5	0	0
OTU1649	0	0	0	1	0	0	0	0	0	0	0	0	0	0	0	0	0	0	0	2	0	0	0	0	0	0	0	0	4	5	5	3	0	0	0	0	2	3	5	13	0	1	0	1	0	0	0	0	0
OTU1650	0	0	0	0	0	0	0	0	0	0	0	0	0	0	0	0	0	0	0	0	0	0	0	0	0	0	0	0	0	1	0	0	0	0	0	0	0	0	0	0	0	0	0	0	0	0	0	0	0
OTU1651	0	0	0	2	0	0	0	0	0	0	0	0	0	0	0	0	0	0	0	0	0	0	0	0	0	0	0	0	4	7	4	6	0	0	0	0	0	1	1	0	1	0	0	0	0	0	0	0	0
OTU1652	0	0	0	0	0	0	0	0	0	0	0	0	0	2	7	7	0	0	0	0	4	0	0	2	1	0	0	0	6	4	4	3	0	0	0	0	0	0	0	0	0	1	0	0	0	0	0	0	0
OTU1653	1	0	3	0	2	2	3	0	1	1	2	1	0	0	0	0	2	2	0	2	0	1	0	0	0	0	3	0	0	0	0	0	0	0	0	0	3	1	4	2	0	0	0	0	2	5	3	7	0
OTU1654	0	0	0	0	0	0	0	0	0	0	0	1	0	0	0	0	0	0	1	1	1	2	1	1	1	1	1	1	0	1	0	0	0	0	0	2	1	0	0	0	0	0	0	0	1	1	1	3	3
OTU1655	12	3	2	2	8	14	7	8	3	10	3	2	11	0	0	13	0	0	0	0	0	0	0	0	2	8	2	1	0	0	0	0	0	0	0	0	0	0	0	0	0	0	0	0	2	6	3	6	0
OTU1656	0	0	0	0	0	0	0	0	0	0	0	0	0	0	0	0	0	0	0	0	0	0	0	0	0	0	0	0	0	0	0	0	0	0	0	0	0	0	0	0	0	0	0	0	0	0	0	0	0
OTU1657	0	0	0	0	0	0	0	0	0	0	0	0	0	0	0	0	2	2	1	0	25	27	24	35	0	0	0	2	3	1	1	1	0	0	0	0	0	0	0	0	0	1	2	0	0	0	0	0	0
OTU1658	0	0	0	0	0	0	0	1	3	2	0	0	13	2	3	0	0	0	0	2	0	0	0	0	6	7	6	8	0	0	0	0	0	0	0	0	1	0	2	0	0	0	3	2	0	0	0	0	0
OTU1659	0	0	0	0	0	0	0	0	0	0	0	0	4	5	0	2	0	0	0	0	0	0	0	0	7	13	13	15	0	0	0	0	0	0	0	0	0	0	0	0	0	0	0	0	0	0	0	0	0
OTU1660	2	3	0	0	0	0	0	0	0	0	0	0	3	0	0	0	0	1	1	0	0	0	0	1	0	0	0	0	0	1	2	1	0	0	0	0	0	0	0	1	0	2	0	0	0	0	0	0	0
OTU1661	0	0	0	0	0	0	0	0	0	0	0	0	0	0	0	0	0	0	0	1	0	1	0	0	0	0	0	1	0	0	1	1	2	0	0	0	0	0	0	0	0	0	0	0	0	3	0	2	0
OTU1662	0	0	0	0	0	0	0	0	0	0	0	0	0	0	0	0	0	0	0	0	0	0	0	0	0	0	0	0	5	8	3	3	0	0	0	0	0	0	0	0	1	0	0	0	0	0	0	0	0
OTU1663	0	0	0	1	0	0	0	0	0	0	0	0	0	4	12	0	0	2	0	0	4	0	0	0	0	0	0	0	0	0	0	0	2	1	3	3	0	0	0	0	11	10	4	5	0	0	0	0	0
OTU1664	0	0	0	0	0	0	0	0	0	1	0	0	0	0	0	0	0	1	0	0	0	0	0	0	0	0	0	0	0	3	1	2	0	0	0	0	0	0	0	2	1	0	3	1	1	0	0	1	0
OTU1665	0	0	0	0	0	0	0	0	0	0	0	0	0	0	0	0	7	3	14	5	0	0	0	1	0	0	1	0	0	3	3	2	0	0	0	0	0	0	0	0	0	1	0	0	0	0	0	0	7
OTU1666	0	1	0	0	0	0	0	0	0	0	0	0	0	0	0	3	2	0	1	0	0	1	0	0	0	4	0	0	0	2	0	0	0	0	0	0	0	0	0	0	0	0	1	1	0	1	7	0	0
OTU1667	0	0	0	0	0	1	0	0	0	0	0	0	1	0	0	3	0	0	0	2	0	0	0	0	0	0	0	0	0	0	0	2	0	0	0	0	0	0	1	0	4	3	5	4	0	1	1	0	1
OTU1668	0	0	0	0	0	0	0	0	0	0	0	0	0	6	0	0	0	0	0	0	0	0	0	0	7	3	2	2	0	0	0	0	0	0	0	0	6	7	9	12	0	0	0	0	0	0	0	0	0
OTU1669	0	0	0	0	0	0	0	0	0	0	0	0	0	0	0	0	0	0	0	0	0	0	0	0	0	0	0	0	0	0	0	0	0	0	0	0	0	0	0	0	0	0	0	0	0	0	0	0	0
OTU1670	0	0	0	0	0	0	0	0	0	0	0	0	4	0	0	0	0	0	0	2	0	0	0	0	0	2	0	0	0	0	0	0	0	0	0	0	0	0	0	0	0	0	0	1	0	0	0	0	0
OTU1671	0	0	0	0	0	0	0	0	0	0	0	0	0	0	0	0	0	0	0	0	0	0	0	0	0	0	0	0	0	0	0	0	0	0	0	0	0	0	0	0	0	0	0	0	0	0	0	0	0
OTU1672	0	0	0	0	3	0	0	0	0	0	0	0	0	0	0	0	0	0	0	0	0	0	0	0	0	0	0	0	0	0	0	0	0	0	0	0	0	0	0	0	0	2	2	3	0	0	0	0	0
OTU1673	0	0	0	0	0	0	0	0	0	0	0	0	0	0	0	4	0	0	0	2	0	0	1	3	10	22	17	15	0	1	0	0	1	0	0	1	0	0	0	0	0	0	0	0	0	0	0	0	0
OTU1674	5	1	2	2	0	0	0	0	0	1	0	1	0	0	0	0	1	2	2	1	0	1	1	1	0	0	0	0	0	0	1	1	1	1	1	1	0	0	0	0	1	0	0	1	0	0	0	1	3
OTU1675	0	0	0	0	0	0	0	0	0	0	0	0	0	0	0	0	0	0	0	0	2	0	1	0	0	0	0	0	1	1	1	0	0	0	0	0	0	2	0	1	0	0	0	0	6	6	2	8	1
OTU1676	0	0	0	0	0	0	0	0	0	1	0	0	0	0	0	0	0	0	0	0	0	0	0	0	0	0	0	0	0	0	0	0	0	0	0	0	9	17	29	31	0	0	0	1	0	0	0	0	0
OTU1677	0	0	0	0	5	3	0	1	3	1	3	0	5	8	6	4	0	0	0	1	0	0	0	0	1	1	4	3	0	0	0	0	1	1	5	7	1	0	0	0	0	0	0	0	1	1	0	1	0
OTU1678	0	0	0	0	0	0	0	0	0	0	0	0	12	0	0	0	0	0	0	0	0	2	0	1	5	6	5	3	0	0	0	0	0	0	0	0	0	0	0	3	0	0	0	0	0	0	0	0	0
OTU1679	1	0	0	0	0	0	0	1	0	1	0	1	0	0	0	0	2	1	0	0	0	0	0	0	0	1	0	0	1	2	2	3	6	5	9	4	3	1	1	0	0	0	0	0	1	1	1	1	5
OTU1680	0	0	0	0	0	0	0	0	0	0	0	0	18	0	0	0	0	0	0	0	0	0	0	0	0	0	0	0	0	0	0	0	0	0	0	0	0	0	0	0	0	1	0	0	0	0	0	0	0
OTU1681	8	12	11	13	0	0	0	0	0	0	0	0	0	0	0	0	0	4	3	0	0	0	0	0	1	0	0	0	0	0	0	0	0	0	0	0	0	0	0	0	0	0	0	0	6	2	2	2	0
OTU1682	2	4	1	2	2	0	2	2	0	1	2	0	5	6	5	2	0	0	0	0	0	0	0	0	0	0	0	0	0	0	0	0	0	0	0	0	0	0	0	0	0	0	0	0	1	0	3	1	0
OTU1683	1	0	0	0	0	0	0	0	0	0	1	0	0	0	0	0	1	1	0	0	0	3	3	1	1	0	0	2	0	0	0	1	5	0	1	1	3	5	3	4	2	0	0	0	2	1	1	0	0
OTU1684	0	0	0	0	0	0	1	1	0	2	0	1	0	0	0	0	0	0	0	0	0	0	1	0	0	0	0	0	5	17	6	4	0	0	0	0	0	0	0	0	0	0	0	0	0	2	2	2	0
OTU1685	2	0	0	0	1	0	4	2	0	0	0	0	0	8	0	0	0	0	2	0	0	0	0	1	0	0	0	0	0	0	0	0	0	0	0	0	0	0	0	3	0	0	0	0	0	2	7	2	0
OTU1686	0	0	0	0	0	1	1	0	0	0	0	0	0	0	1	1	0	0	0	1	3	2	1	2	0	2	0	1	0	2	1	1	3	2	1	2	0	0	0	1	0	0	2	1	0	0	1	0	1
OTU1687	0	0	0	0	0	0	0	0	0	0	0	0	0	0	0	0	0	0	0	0	0	0	0	0	0	0	0	0	0	0	0	0	0	0	0	0	0	0	0	2	0	0	0	0	0	0	0	0	2
OTU1688	0	0	0	0	0	1	0	0	0	0	0	0	0	0	0	0	3	3	1	0	0	0	0	0	0	0	0	0	1	2	2	0	0	0	0	0	0	0	0	0	0	0	0	1	2	1	1	3	0
OTU1689	0	0	0	0	0	0	0	0	0	0	0	0	0	0	0	0	19	16	50	25	0	0	0	0	0	0	0	0	0	0	0	0	0	0	0	0	0	0	0	0	0	0	0	0	0	0	0	0	0
OTU1690	0	0	0	0	0	0	0	0	0	0	0	0	0	0	0	0	0	2	0	0	0	0	0	0	0	0	0	0	0	4	2	1	0	0	0	0	0	0	0	0	0	0	0	0	0	0	0	0	0
OTU1691	0	0	0	0	0	0	0	0	0	0	0	0	0	4	0	0	9	6	9	5	2	0	1	0	0	0	0	2	1	2	3	3	0	0	0	0	0	1	1	1	2	4	2	4	0	0	0	0	8
OTU1692	0	0	0	0	0	0	0	0	0	0	0	0	0	0	0	0	0	0	0	0	0	0	0	0	0	0	0	0	1	2	0	0	0	0	0	0	0	0	0	2	0	0	0	0	0	0	0	0	1
OTU1693	0	0	0	0	0	0	0	0	0	0	0	0	0	0	0	0	0	0	0	0	0	0	0	0	0	0	0	0	0	0	0	0	0	0	2	0	0	0	0	0	0	0	0	0	0	0	0	0	0
OTU1694	0	0	0	0	0	0	0	0	0	0	0	0	0	0	0	0	0	0	0	0	0	0	1	0	0	0	0	0	0	0	0	0	0	0	0	0	0	0	0	0	0	0	0	0	0	0	0	0	0
OTU1695	0	0	0	0	0	0	0	0	0	0	0	0	0	0	0	0	0	0	0	2	1	0	0	0	3	1	2	3	0	0	0	0	0	0	1	2	1	0	1	0	0	1	0	0	0	0	0	0	7
OTU1696	0	0	0	0	0	0	0	0	0	0	0	0	1	0	1	0	0	0	3	1	0	0	0	0	0	0	1	0	1	4	2	6	0	1	2	0	2	3	3	2	0	0	0	0	0	0	0	0	4
OTU1697	0	0	0	0	0	0	0	0	0	0	0	0	0	0	0	0	1	1	0	0	3	2	2	3	0	0	1	0	6	7	6	14	0	0	0	1	0	0	0	0	0	1	1	4	0	0	0	0	5
OTU1698	0	0	0	0	0	0	0	0	0	0	0	0	0	0	0	0	0	0	0	0	0	1	0	0	0	0	0	0	1	0	4	0	0	0	0	0	0	0	0	0	1	1	0	0	0	0	0	0	0
OTU1699	0	0	0	0	0	0	1	0	0	3	1	0	5	1	2	0	2	1	0	1	0	0	0	0	0	0	0	0	1	0	0	0	0	0	0	0	0	0	0	1	0	1	0	0	0	0	0	0	0
OTU1700	1	0	1	0	2	0	1	0	0	2	2	0	0	0	0	0	4	3	0	1	1	1	0	1	0	0	0	1	1	0	1	0	0	0	0	0	3	9	4	4	0	0	1	0	2	2	0	1	0
OTU1701	0	0	0	0	0	0	0	0	0	0	0	0	0	0	0	0	6	3	5	1	0	2	2	0	0	0	0	0	5	3	0	4	0	1	1	0	0	1	0	2	1	0	2	1	0	0	0	0	2
OTU1702	2	3	0	0	31	36	45	26	0	0	0	0	0	0	0	0	0	0	0	0	0	0	0	0	0	0	0	0	0	0	0	0	0	0	0	0	0	0	0	0	0	0	0	0	0	0	0	0	0
OTU1703	0	0	0	0	0	0	0	0	0	0	0	0	0	0	0	0	0	0	0	0	0	0	0	0	0	0	0	0	0	0	0	0	0	0	0	0	0	0	0	0	0	0	0	0	0	0	0	0	0
OTU1704	0	0	0	0	0	0	0	0	0	0	0	0	11	0	4	1	1	2	0	0	3	1	5	2	0	0	0	0	0	0	1	0	0	0	0	1	0	1	0	0	0	1	1	0	0	0	0	1	0
OTU1705	0	0	0	0	0	0	0	0	0	0	1	0	0	0	0	0	4	0	0	0	0	1	1	1	0	2	0	1	0	0	0	0	0	0	0	0	0	0	0	0	0	0	0	0	2	2	5	4	0
OTU1706	4	2	2	0	0	0	0	0	0	2	0	0	0	1	0	3	17	7	9	7	0	0	0	0	0	0	0	0	0	0	0	0	0	0	0	0	0	0	0	0	0	0	0	0	1	1	0	0	0
OTU1707	0	0	0	0	0	0	0	0	0	0	0	0	0	0	0	0	0	0	0	0	0	0	0	1	0	0	0	0	0	1	2	0	0	0	0	0	0	0	0	0	0	0	0	0	0	0	0	0	0
OTU1708	0	0	0	0	0	0	0	0	0	0	0	0	0	0	0	0	0	0	0	0	0	0	0	0	0	0	0	0	1	0	6	1	0	0	0	0	0	0	0	0	0	0	0	0	0	0	0	0	0
OTU1709	0	0	0	0	0	0	0	0	0	0	0	0	0	0	0	0	0	0	0	0	0	0	0	0	0	0	0	0	0	3	4	0	0	0	0	0	1	0	0	0	0	0	0	0	0	0	0	0	0
OTU1710	0	0	0	0	21	17	21	36	0	0	0	1	0	0	0	0	0	0	1	0	0	0	0	0	0	0	0	0	0	0	0	0	0	0	0	0	0	0	0	0	0	0	0	0	0	3	1	0	2
OTU1711	0	0	0	0	0	0	0	0	0	0	0	0	0	0	0	0	4	2	0	2	0	0	0	0	0	0	0	0	0	0	0	0	0	0	0	0	0	0	0	0	2	1	1	1	0	0	0	0	0
OTU1712	0	0	0	0	0	0	0	0	0	0	0	0	0	0	0	13	2	0	1	0	0	0	0	0	0	0	0	0	1	0	0	1	0	0	0	0	0	0	0	0	0	0	0	0	0	0	3	0	11
OTU1713	0	0	0	0	0	0	0	0	2	3	1	0	0	0	0	0	0	2	1	1	0	0	0	0	0	0	0	0	0	0	0	1	0	0	0	0	0	3	0	2	0	0	1	0	1	0	0	1	6
OTU1714	0	0	0	0	0	0	0	0	0	0	0	0	0	0	0	0	0	0	0	0	0	0	0	0	0	0	0	0	0	0	0	0	0	0	0	0	0	0	0	0	0	0	0	0	0	0	0	0	0
OTU1715	0	0	0	0	0	0	0	0	0	0	0	0	0	0	0	0	0	0	0	0	0	0	0	0	0	0	0	0	0	1	7	2	0	0	0	0	0	0	0	0	0	0	0	0	0	0	0	0	0
OTU1716	0	0	0	1	5	1	8	7	4	10	18	11	0	0	0	0	0	0	0	0	0	0	0	0	0	0	0	0	0	0	0	0	0	0	0	0	0	0	0	0	0	0	0	0	20	13	4	20	0
OTU1717	0	0	0	2	0	1	1	1	0	0	0	1	0	0	0	0	0	0	0	0	0	0	0	0	0	0	1	0	1	0	0	1	23	19	18	25	0	0	0	3	0	0	0	2	0	0	0	0	0
OTU1718	0	0	0	0	0	0	0	0	0	0	0	0	0	0	0	0	4	9	21	5	0	0	0	1	0	0	1	0	2	1	1	1	0	1	1	0	0	1	0	0	0	0	2	3	0	0	0	0	20
OTU1719	0	0	0	0	0	0	0	0	0	0	0	0	0	0	0	0	0	0	0	0	0	0	0	0	0	0	0	0	0	0	0	0	0	0	0	0	0	0	0	0	0	0	0	0	0	0	0	0	0
OTU1720	0	0	1	2	0	0	0	0	0	0	0	0	0	0	0	0	1	0	2	1	0	0	1	0	2	0	1	2	1	1	0	2	1	1	0	0	0	0	0	0	0	0	0	0	0	0	0	0	3
OTU1721	0	1	0	1	0	0	0	0	0	0	0	0	0	2	0	0	0	0	0	0	0	0	0	0	6	10	9	4	0	0	0	0	0	0	0	0	3	11	7	7	0	0	0	1	0	0	0	0	0
OTU1722	0	0	0	0	0	0	0	0	0	0	0	0	0	0	0	0	0	0	0	2	0	0	1	1	4	1	1	0	0	0	0	0	0	1	1	1	0	0	0	0	0	0	0	0	0	0	0	0	0
OTU1723	0	0	0	0	0	0	0	0	0	0	0	0	0	0	0	0	0	0	0	0	0	0	0	0	0	0	0	0	0	0	0	0	0	0	0	0	0	1	0	1	0	0	0	0	0	0	0	1	0
OTU1724	0	0	0	0	0	0	0	0	0	0	0	0	0	0	0	0	0	0	0	0	0	0	0	0	0	0	0	0	0	0	0	0	0	0	0	0	0	0	0	0	0	0	0	0	0	0	0	0	0
OTU1725	0	0	0	0	0	0	0	0	0	0	0	0	0	0	0	0	0	0	0	0	0	0	0	0	0	0	0	0	0	0	0	0	1	2	1	3	0	0	0	0	0	0	0	0	0	0	0	0	0
OTU1726	0	0	2	1	10	1	2	3	7	3	6	6	2	2	0	5	2	2	2	0	1	3	0	1	1	4	4	1	0	0	0	0	2	0	0	0	0	0	0	0	0	0	0	0	3	3	6	2	0
OTU1727	0	0	0	0	0	0	0	0	0	0	0	0	0	0	0	0	0	0	0	0	0	0	0	0	0	0	0	0	0	0	0	0	0	0	0	0	0	0	0	0	0	0	0	0	0	0	0	0	0
OTU1728	0	0	0	0	0	0	0	0	0	0	0	0	0	0	0	0	1	0	0	1	0	0	0	0	0	0	0	0	0	0	0	0	0	0	0	0	1	1	2	2	1	0	0	1	0	0	0	0	1
OTU1729	0	0	0	0	0	0	0	0	0	0	0	0	0	0	0	0	0	0	0	0	0	0	0	0	0	0	0	0	0	0	0	0	0	0	0	0	2	5	6	8	0	0	0	0	0	0	0	0	2
OTU1730	0	0	0	0	0	0	0	0	0	0	0	0	0	0	0	0	1	0	1	1	0	0	0	0	0	0	1	2	0	1	0	0	0	1	0	0	0	0	0	0	1	2	0	1	0	0	0	0	2
OTU1731	1	1	0	0	6	1	1	3	7	7	2	5	13	3	1	4	2	0	1	1	0	1	0	0	3	0	2	8	1	0	0	0	0	1	1	1	0	0	0	0	0	0	0	0	3	4	2	1	0
OTU1732	0	0	0	0	0	0	0	0	0	0	0	0	0	0	0	0	0	0	0	0	0	0	0	0	0	0	0	0	0	1	0	0	0	0	0	0	0	1	0	0	1	1	3	6	0	0	0	0	2
OTU1733	0	0	0	0	0	0	0	0	0	0	0	0	0	0	0	0	0	0	0	0	0	0	0	0	0	0	0	0	0	0	0	0	0	0	0	0	0	0	0	0	0	0	0	0	0	0	0	0	0
OTU1734	0	0	0	0	0	0	0	0	0	0	0	0	0	0	0	0	0	0	0	0	0	0	0	0	0	0	0	0	1	0	0	0	12	12	7	9	1	3	0	1	0	0	0	0	0	0	0	0	0
OTU1735	0	1	0	0	0	0	0	0	0	0	0	1	2	2	0	0	0	0	0	0	0	0	1	0	0	0	0	0	1	0	0	0	0	0	0	0	0	0	0	0	0	1	0	0	0	5	1	0	0
OTU1736	0	0	0	0	0	0	0	0	0	0	0	0	0	0	0	0	0	1	0	0	0	0	0	0	0	0	1	0	1	0	1	0	2	1	0	3	1	1	0	0	1	0	1	0	0	0	0	0	1
OTU1737	0	0	0	0	0	0	0	0	0	0	0	0	0	0	0	0	0	0	0	0	0	0	0	0	0	0	0	0	2	0	0	0	0	0	0	0	0	0	0	0	0	0	4	0	0	0	0	0	0
OTU1738	0	0	0	1	0	2	0	1	0	0	0	0	8	8	0	5	0	0	0	0	0	0	0	0	0	0	0	0	0	0	0	0	0	0	0	0	0	0	0	0	0	0	0	0	1	3	3	2	0
OTU1739	0	0	0	0	0	0	0	0	0	0	0	0	0	0	0	0	5	15	11	29	0	0	0	0	0	0	0	0	1	0	1	1	0	0	0	0	0	0	0	0	1	0	3	4	0	0	0	0	0
OTU1740	0	0	0	0	0	0	0	0	0	0	0	0	0	0	0	0	0	0	0	0	0	0	0	0	0	0	0	0	0	0	0	0	0	0	0	0	0	0	0	0	0	0	0	0	0	0	0	0	0
OTU1741	0	1	1	1	5	15	16	7	13	16	9	11	0	0	0	0	0	0	0	0	0	0	0	0	0	0	0	0	0	0	0	0	0	0	0	0	0	0	0	0	0	0	0	0	12	13	3	0	0
OTU1742	0	0	1	0	1	1	2	0	0	2	2	4	9	8	0	1	1	4	0	3	0	0	0	0	1	1	0	1	0	0	0	0	3	4	4	4	0	0	1	1	0	0	0	1	1	0	1	1	0
OTU1743	0	0	0	0	0	0	0	0	0	0	0	0	0	0	0	0	0	0	0	0	0	0	0	0	0	0	0	0	3	1	0	3	0	0	0	0	0	0	0	0	0	0	0	0	0	0	0	0	0
OTU1744	0	0	0	0	0	0	0	0	0	0	0	0	0	0	0	0	0	0	0	0	0	0	0	0	0	0	0	0	0	0	0	0	3	7	6	1	32	22	25	33	0	0	0	0	0	0	0	0	0
OTU1745	0	0	0	0	5	3	1	7	17	6	19	2	0	0	0	0	0	0	0	0	0	0	0	0	0	0	0	3	0	0	0	0	0	0	0	0	3	0	0	0	0	0	0	0	3	1	5	0	2
OTU1746	0	0	0	3	12	10	6	15	13	28	14	4	0	0	0	0	0	0	0	0	0	0	0	0	0	0	0	0	0	0	0	0	0	0	0	0	0	0	0	0	0	0	0	0	8	4	2	5	0
OTU1747	0	0	0	0	0	0	0	0	0	0	0	0	0	0	0	0	0	0	0	0	0	0	0	0	0	0	1	0	0	0	0	0	0	0	0	0	0	0	0	0	0	0	0	0	1	0	0	0	0
OTU1748	0	0	0	0	0	0	0	0	0	0	0	0	0	0	0	0	0	0	0	0	0	0	0	0	0	0	0	0	0	0	0	0	0	0	0	0	0	0	0	0	0	0	0	0	0	0	0	0	0
OTU1749	0	0	0	0	1	0	3	1	0	0	2	0	0	2	1	1	0	0	0	0	4	0	0	4	2	2	0	0	6	2	1	1	1	0	0	0	0	1	1	0	0	0	0	0	1	3	0	0	0
OTU1750	0	0	0	0	0	0	0	0	0	0	0	0	0	0	0	0	0	0	0	0	0	0	0	0	0	0	0	1	0	0	0	0	0	0	0	0	0	0	0	0	0	1	0	1	0	0	0	0	0
OTU1751	0	0	0	0	0	0	1	0	0	0	0	0	0	0	0	0	0	0	0	0	9	3	2	6	0	0	0	0	0	0	0	0	0	0	0	0	0	0	2	0	9	30	8	8	0	0	0	0	0
OTU1752	0	0	0	0	0	0	0	0	0	0	0	0	3	6	0	0	0	1	0	0	0	0	0	0	0	0	0	0	5	0	11	9	0	0	0	0	0	0	0	0	0	0	0	0	0	0	0	0	0
OTU1753	0	0	0	0	0	0	0	0	0	0	0	0	0	0	0	0	0	0	0	0	0	0	0	0	0	0	0	0	0	0	1	0	0	0	0	0	0	0	0	0	0	1	0	0	0	0	0	0	3
OTU1754	0	0	0	0	0	0	0	0	0	0	0	0	0	0	0	0	0	0	0	0	0	0	0	0	0	0	0	0	0	0	0	0	0	0	0	0	0	0	0	0	0	0	0	0	0	0	0	0	4
OTU1755	0	0	0	0	0	0	0	0	0	0	0	0	0	0	0	0	1	1	0	1	0	0	0	0	1	1	0	0	13	7	2	8	0	0	0	0	0	0	0	0	0	2	4	1	0	0	0	0	1
OTU1756	0	0	0	0	0	0	0	0	0	0	0	0	0	0	0	0	0	2	1	0	0	0	0	0	0	0	0	0	0	0	0	0	0	0	0	0	0	0	0	0	0	0	0	0	23	24	21	11	0
OTU1757	0	0	1	0	0	0	0	0	0	0	0	0	0	0	0	0	0	0	0	1	0	2	1	0	0	0	0	0	0	0	0	0	0	0	0	0	0	0	0	0	0	0	0	0	0	0	0	0	0
OTU1758	1	0	0	0	0	3	2	1	0	0	0	0	0	4	3	1	0	0	0	0	4	1	1	3	2	2	5	3	1	0	1	1	0	0	0	0	2	2	3	3	0	0	0	0	2	0	1	4	0
OTU1759	0	0	2	0	1	3	4	5	0	0	0	0	0	0	0	0	0	0	0	0	0	0	0	0	0	1	1	0	0	0	0	0	0	1	0	0	0	2	0	0	0	0	0	0	5	0	0	0	0
OTU1760	0	0	0	0	0	0	0	0	0	0	0	0	0	0	0	0	4	1	2	0	0	0	1	0	0	0	0	0	0	0	1	0	0	0	0	0	0	0	0	0	1	10	19	12	0	0	0	0	4
OTU1761	0	0	0	0	0	0	0	0	0	0	0	0	11	5	0	1	0	0	0	0	0	0	0	0	7	8	8	3	0	0	0	0	8	5	4	12	0	1	1	0	0	0	0	0	0	0	0	0	0
OTU1762	0	0	0	0	0	0	0	0	0	0	0	0	0	0	0	0	0	0	0	0	0	0	0	0	0	0	0	0	0	0	0	0	0	0	0	0	0	0	0	0	0	0	0	0	0	0	0	0	0
OTU1763	0	0	0	0	0	0	0	0	0	0	0	0	0	6	0	0	0	0	0	0	1	1	1	1	6	4	7	6	0	0	0	0	1	0	2	1	1	1	0	1	0	0	0	0	2	2	1	1	0
OTU1764	0	0	0	0	0	0	0	0	0	0	0	0	0	0	0	0	0	0	0	0	0	0	0	0	0	0	0	0	0	0	0	0	0	0	0	0	0	0	0	0	0	0	0	0	0	0	0	0	0
OTU1765	0	0	0	0	0	0	0	0	0	0	0	0	13	0	7	0	0	1	0	0	4	5	5	7	0	0	1	0	2	1	0	0	0	0	0	0	0	0	0	0	0	1	0	0	0	0	0	0	0
OTU1766	0	0	1	0	1	0	5	0	0	0	0	0	3	2	0	2	0	0	0	0	1	0	0	0	0	5	3	3	0	0	0	0	0	0	0	0	6	1	3	9	0	0	0	0	5	4	2	4	0
OTU1767	0	0	0	0	1	0	3	2	1	0	1	0	12	14	4	6	0	0	0	0	0	0	0	0	0	0	0	0	0	0	0	0	0	0	0	0	0	0	0	0	0	0	0	0	1	3	4	1	0
OTU1768	0	0	0	0	0	0	0	0	0	0	0	0	0	0	0	0	0	0	0	0	0	0	0	0	0	0	0	0	0	0	0	0	0	0	0	0	0	0	0	0	26	22	21	40	0	0	0	0	0
OTU1769	0	0	0	0	0	0	0	0	0	0	0	0	0	0	0	0	0	0	0	0	0	0	2	5	0	0	0	0	0	0	0	0	1	0	0	0	23	21	33	24	0	0	0	0	0	0	0	0	0
OTU1770	0	0	0	0	0	0	0	0	0	0	0	0	0	0	0	0	0	0	0	0	0	0	0	0	0	0	0	0	0	0	0	0	0	0	0	0	0	0	0	0	0	0	0	0	0	0	0	0	0
OTU1771	0	0	0	0	0	0	0	0	0	0	1	0	0	0	0	0	0	1	0	0	0	0	0	0	1	0	0	0	1	2	0	3	0	1	0	0	0	0	0	0	0	0	1	0	0	0	0	0	0
OTU1772	0	0	0	0	0	0	0	0	0	0	0	0	0	0	0	0	0	0	0	0	0	0	0	0	0	0	0	0	40	16	13	12	0	0	0	0	2	0	1	0	0	0	0	0	0	0	0	0	0
OTU1773	0	0	0	0	0	0	0	0	0	0	0	0	0	0	0	0	0	0	0	0	0	0	0	0	0	0	0	0	0	0	0	0	0	0	0	0	30	20	30	44	2	3	0	0	0	0	0	0	0
OTU1774	0	0	0	0	0	0	0	0	0	0	0	0	0	0	0	0	0	0	4	0	0	0	0	0	0	0	0	0	0	0	0	0	0	0	0	0	14	11	14	7	1	1	0	7	0	0	0	0	0
OTU1775	0	0	0	0	0	0	0	0	0	0	0	0	0	0	0	0	0	0	0	0	0	0	0	0	0	0	0	0	0	0	0	0	0	0	0	0	0	0	0	0	1	1	0	0	0	0	0	0	0
OTU1776	0	0	0	0	0	0	0	0	0	0	0	0	0	1	0	0	0	0	0	0	0	0	0	0	0	0	0	0	0	0	0	0	0	0	0	0	8	7	4	3	0	0	0	0	0	0	0	0	0
OTU1777	0	1	0	0	0	0	0	1	0	0	0	0	2	1	4	0	0	0	0	1	0	1	0	0	0	1	2	0	0	0	0	0	0	0	0	0	3	3	5	6	0	0	0	0	5	0	0	1	0
OTU1778	0	0	0	0	0	0	0	0	0	0	0	0	0	0	0	0	0	0	0	0	0	0	0	0	0	0	0	0	0	0	0	0	0	0	0	0	0	0	0	0	5	0	2	1	0	0	0	0	0
OTU1779	0	0	0	0	0	0	0	1	0	0	0	0	0	0	0	0	0	0	0	0	0	0	0	0	0	0	0	0	0	0	0	0	0	0	0	0	0	0	0	0	0	0	0	0	0	0	0	0	0
OTU1780	29	26	27	26	0	0	0	0	0	0	0	0	0	0	0	0	0	0	0	0	0	0	0	0	0	0	0	0	0	0	0	0	0	0	0	0	0	0	0	0	0	0	0	0	0	0	0	1	0
OTU1781	0	0	0	0	0	0	0	0	0	0	0	0	0	0	0	0	0	0	0	0	0	0	0	0	0	0	0	0	0	0	0	0	0	0	0	0	0	0	0	0	0	2	3	0	0	0	0	0	2
OTU1782	0	0	0	0	0	0	3	2	0	0	1	1	0	0	0	0	0	0	0	1	0	0	0	0	0	0	0	0	1	1	0	3	0	0	0	0	0	0	0	0	2	0	1	0	0	0	0	0	0
OTU1783	7	8	2	4	5	8	19	5	8	15	5	6	0	0	0	0	0	0	0	0	0	1	0	0	0	0	0	0	0	0	0	0	0	0	0	0	0	0	0	0	0	0	0	0	5	3	17	5	0
OTU1784	0	0	0	0	0	0	0	0	0	0	0	0	0	0	0	0	5	1	0	1	2	2	0	0	0	0	0	0	0	0	0	0	0	0	0	0	0	0	0	0	0	0	0	0	0	0	0	0	0
OTU1785	1	2	4	3	11	7	7	5	1	2	2	3	0	0	0	0	0	0	0	0	0	0	0	0	0	0	0	0	0	4	3	2	0	0	0	0	3	3	3	2	3	5	1	1	0	1	0	0	0
OTU1786	0	0	0	0	0	0	0	0	0	0	0	0	0	0	0	0	0	2	0	2	0	0	0	0	0	0	0	0	1	7	1	6	0	0	0	0	0	0	2	0	0	1	0	0	0	0	0	0	4
OTU1787	0	0	0	0	0	0	0	0	0	0	0	0	0	0	0	0	2	1	0	3	0	0	1	0	0	0	0	0	7	12	10	10	0	0	0	0	5	0	2	0	2	2	0	0	2	0	2	0	2
OTU1788	0	0	0	0	0	0	0	0	0	0	0	0	0	5	0	0	0	0	0	0	0	1	2	0	0	0	0	0	0	0	0	0	0	0	0	0	0	0	0	1	0	0	0	0	0	0	0	0	0
OTU1789	0	0	0	2	2	7	1	3	0	0	0	0	0	0	17	0	0	0	0	0	0	2	0	1	0	1	0	3	0	0	0	0	0	0	0	0	1	2	1	0	0	0	0	0	0	0	0	0	5
OTU1790	2	1	1	1	2	3	0	0	0	0	0	0	8	2	9	0	0	0	0	0	0	0	0	0	1	3	7	3	0	0	0	0	0	0	0	0	0	0	0	0	0	0	0	0	0	0	0	1	0
OTU1791	0	0	0	0	0	0	0	0	0	0	0	0	0	14	7	3	0	0	0	1	0	0	0	0	6	8	18	11	0	0	0	0	2	2	0	1	0	1	0	0	0	0	0	0	0	2	0	0	0
OTU1792	0	0	0	0	0	0	0	0	0	0	0	0	0	0	0	0	0	0	0	0	0	0	0	0	0	0	0	0	1	2	1	3	0	0	0	0	0	0	0	0	0	0	0	0	0	0	0	0	0
OTU1793	0	0	0	0	21	7	4	9	0	1	0	2	0	14	0	0	0	0	0	0	0	0	0	0	11	10	13	12	0	0	0	0	0	0	0	0	0	0	0	0	0	0	0	0	2	1	0	0	0
OTU1794	0	0	0	0	0	0	1	0	0	0	0	0	0	0	0	0	0	0	0	0	0	0	0	0	0	0	0	1	1	0	0	1	0	0	0	0	0	1	0	0	0	0	0	1	0	0	0	0	0
OTU1795	1	0	0	0	0	0	1	1	1	0	0	2	2	0	2	1	6	0	2	2	1	2	1	0	0	0	0	0	0	0	0	2	0	1	0	0	0	0	0	0	1	0	1	1	1	1	1	0	0
OTU1796	0	0	0	0	0	0	0	0	0	0	0	0	0	0	0	0	0	0	0	1	0	0	0	0	0	0	0	0	8	4	5	1	0	0	0	0	0	1	0	0	0	0	1	0	0	0	0	0	3
OTU1797	0	0	0	0	1	0	0	0	0	0	0	0	0	3	0	0	0	0	0	1	0	0	1	0	0	1	0	0	0	0	0	0	0	0	0	0	8	5	4	2	0	0	0	0	0	1	0	0	0
OTU1798	0	0	0	1	2	3	3	5	6	2	0	6	2	1	0	1	0	0	0	0	0	1	2	1	5	2	4	5	1	0	0	0	0	2	0	0	0	0	0	0	0	0	0	0	6	4	1	4	0
OTU1799	0	0	0	0	0	0	0	0	0	0	0	0	0	0	3	0	5	2	0	0	0	0	0	0	0	0	0	0	3	0	0	0	0	0	0	0	0	0	0	0	3	0	4	1	1	0	0	1	0
OTU1800	0	0	0	0	1	0	0	0	0	2	3	4	0	0	0	0	0	0	0	0	0	0	0	0	0	0	0	0	0	0	0	0	0	0	0	0	0	0	0	0	0	0	0	0	2	0	2	0	0
OTU1801	0	0	0	0	0	0	0	0	0	0	0	0	0	3	0	0	0	0	0	0	0	0	0	0	0	0	0	0	0	0	0	1	0	0	0	0	0	0	0	0	0	0	1	0	2	0	0	0	0
OTU1802	0	0	0	0	0	0	0	0	0	0	0	0	0	0	0	0	1	1	1	0	0	0	0	0	0	0	0	0	0	0	1	0	0	1	0	0	0	1	1	2	2	1	1	1	0	0	0	0	1
OTU1803	0	0	0	0	0	0	0	0	0	0	0	0	0	0	0	0	0	0	0	0	0	0	0	0	0	0	0	0	1	0	0	0	0	0	0	0	0	0	0	0	3	4	3	0	0	0	0	0	0
OTU1804	0	0	0	0	0	0	0	0	0	0	0	0	0	0	0	0	0	0	0	0	0	0	0	0	0	0	0	0	0	1	0	1	0	0	0	0	1	0	0	0	0	0	0	0	0	0	0	0	0
OTU1805	0	0	0	0	0	0	0	0	0	0	0	0	0	0	0	0	0	0	0	0	0	0	0	0	0	0	0	0	0	0	0	0	0	0	0	0	0	0	0	0	0	0	0	0	0	0	0	0	0
OTU1806	0	0	2	0	0	0	0	0	0	2	2	0	0	0	0	0	0	0	0	0	0	2	1	0	0	0	0	0	5	7	7	5	0	0	0	0	5	10	9	10	3	3	2	0	0	0	2	0	0
OTU1807	0	0	0	0	0	0	0	0	0	0	0	0	0	0	0	0	0	0	0	0	0	0	0	1	0	0	0	0	0	0	0	0	0	0	0	0	0	0	0	0	0	0	0	0	0	0	0	0	0
OTU1808	0	0	1	0	2	0	0	1	1	0	0	0	0	0	0	0	4	6	0	1	0	0	1	0	1	8	0	1	0	0	0	0	0	0	0	0	0	0	0	0	0	0	0	0	0	0	1	1	1
OTU1809	0	0	0	0	0	0	0	0	0	0	0	0	0	0	0	0	0	0	0	0	0	0	0	0	0	0	0	0	0	0	0	0	0	0	0	0	0	0	0	0	0	1	0	0	0	0	0	0	0
OTU1810	0	0	0	0	0	0	0	0	0	0	0	0	0	0	0	0	0	0	0	0	0	0	0	0	0	0	0	0	0	0	0	0	0	0	0	0	0	0	0	0	0	0	0	0	0	0	0	0	0
OTU1811	1	1	2	0	0	1	0	0	1	2	0	0	0	7	0	0	0	0	2	0	0	0	0	0	0	0	2	3	0	0	0	0	1	0	0	0	0	0	0	0	0	0	0	0	2	1	5	2	0
OTU1812	0	0	0	0	0	0	2	0	0	0	0	0	0	0	0	0	2	1	1	5	0	0	0	1	0	0	0	0	1	2	0	1	0	0	0	0	9	6	5	3	0	0	0	0	4	0	2	3	0
OTU1813	0	0	0	1	1	0	1	3	2	3	2	3	0	1	2	0	5	5	3	0	1	1	3	6	0	0	2	4	0	1	0	0	3	0	1	0	0	0	0	0	0	0	0	0	0	2	1	2	0
OTU1814	0	0	0	0	0	0	2	0	0	0	0	0	0	0	0	0	3	0	0	2	0	0	0	0	0	0	0	0	0	1	0	2	0	0	0	0	0	0	0	0	0	0	0	0	0	0	0	0	0
OTU1815	0	0	0	0	1	0	1	0	1	0	0	0	0	0	0	0	18	18	4	14	0	0	1	0	0	0	0	0	0	0	0	0	0	0	0	0	0	0	0	0	0	0	0	0	0	0	0	0	0
OTU1816	0	0	0	0	0	0	0	0	1	0	0	0	0	0	0	0	1	0	1	1	0	0	0	0	0	0	0	0	1	0	2	0	0	0	0	0	0	0	0	0	2	2	0	0	0	0	1	0	0
OTU1817	0	0	0	0	0	0	0	0	0	0	0	0	0	0	0	0	0	3	0	0	0	0	0	0	2	0	1	1	0	2	0	0	0	0	0	0	0	0	0	0	0	0	0	0	0	0	0	0	4
OTU1818	0	0	0	0	0	0	0	0	14	11	8	2	0	13	6	0	0	0	0	0	0	0	0	0	8	8	19	9	0	0	0	0	0	0	0	0	0	0	0	0	0	0	0	0	1	1	0	1	0
OTU1819	0	0	0	0	0	0	0	0	0	0	0	0	0	0	0	0	0	0	0	0	0	0	0	0	0	0	0	0	15	15	59	14	0	0	0	0	0	0	0	0	0	0	0	0	0	0	0	0	0
OTU1820	0	0	0	0	0	0	0	0	0	0	0	0	13	3	20	3	0	0	0	0	0	0	0	0	6	3	3	3	0	0	0	0	5	2	8	5	0	0	0	0	0	0	0	0	0	0	0	4	0
OTU1821	0	0	0	0	0	0	0	0	0	0	0	0	0	0	0	0	1	0	0	0	0	0	1	0	0	0	0	0	7	5	32	2	0	0	0	0	2	1	1	2	4	2	3	0	0	0	0	0	1
OTU1822	2	3	1	1	16	27	13	14	0	22	7	3	0	0	0	0	0	0	0	0	0	0	0	0	0	0	0	0	0	0	0	0	0	0	0	0	0	0	0	0	0	0	0	0	3	2	0	0	0
OTU1823	0	0	0	0	0	0	0	0	0	0	0	0	0	0	4	0	4	3	1	0	9	5	3	2	9	9	1	6	0	0	0	0	0	0	0	1	0	0	0	0	0	0	0	0	0	0	0	0	0
OTU1824	0	0	0	0	0	0	0	0	0	0	0	0	0	0	0	0	5	9	11	13	0	0	0	0	0	0	0	0	5	5	3	2	0	0	0	0	0	0	0	1	3	0	6	0	0	0	0	0	0
OTU1825	0	0	0	0	0	0	0	0	0	0	0	0	0	0	0	0	0	0	0	0	0	0	0	0	0	0	0	0	0	0	0	0	0	0	0	0	0	0	0	0	0	0	0	0	0	0	0	0	0
OTU1826	0	0	0	0	0	0	0	0	0	0	0	0	0	0	0	0	0	0	0	0	0	0	0	0	0	0	0	0	0	0	0	0	0	0	0	0	0	0	0	0	0	0	0	0	0	0	0	0	0
OTU1827	0	0	0	0	2	0	1	0	0	0	0	0	0	0	0	0	0	0	0	0	0	0	0	0	0	0	0	0	0	0	0	0	0	0	0	0	0	0	0	0	0	0	0	0	0	0	0	0	0
OTU1828	0	0	0	0	0	0	0	0	0	0	0	0	0	0	0	0	0	0	0	0	0	0	0	0	0	0	0	0	0	0	0	0	0	0	0	0	0	0	0	0	0	0	0	0	0	0	0	0	0
OTU1829	0	0	0	0	0	0	0	0	0	0	0	0	0	0	0	0	0	1	0	0	0	0	0	0	0	0	0	0	0	0	0	0	0	0	0	0	2	1	2	1	10	14	7	35	0	0	0	0	0
OTU1830	1	2	1	1	3	0	2	2	4	2	2	1	6	3	1	1	3	0	2	1	5	2	9	9	2	1	1	2	1	0	0	0	0	0	0	0	0	0	0	0	0	0	0	0	1	2	0	6	0
OTU1831	0	0	0	0	0	0	0	0	0	0	0	0	3	2	0	0	2	1	2	8	0	2	0	0	3	4	17	6	1	0	0	0	0	0	0	1	1	0	2	0	0	0	1	0	0	0	0	0	0
OTU1832	0	0	0	0	0	0	0	0	0	0	0	0	0	0	0	0	0	0	0	0	0	0	0	0	0	0	0	0	0	0	0	0	0	0	0	0	0	0	0	0	0	0	0	0	0	0	0	0	0
OTU1833	0	0	0	0	0	0	0	0	0	0	0	0	0	0	0	0	0	0	0	0	0	0	0	0	0	0	0	0	6	3	4	1	0	0	0	0	0	0	0	0	0	0	0	0	0	0	0	0	0
OTU1834	0	1	0	0	2	6	5	5	3	3	3	7	4	0	1	6	2	0	0	0	0	0	2	1	3	2	2	3	0	0	0	0	0	1	1	1	0	0	0	0	0	0	0	0	4	1	4	9	0
OTU1835	1	1	1	3	4	3	6	1	5	6	2	5	1	0	0	2	0	0	0	0	0	0	0	0	0	2	0	0	0	0	0	0	0	0	0	0	0	0	0	0	0	0	0	0	1	3	1	1	0
OTU1836	0	0	0	0	0	0	0	0	0	0	0	0	0	0	0	0	0	0	1	0	0	0	0	0	0	0	0	0	0	0	1	0	0	0	0	0	0	0	0	0	0	1	2	0	0	0	0	0	0
OTU1837	0	0	0	0	0	0	0	0	0	0	0	0	0	0	0	0	2	1	0	0	0	0	0	0	0	0	0	0	5	4	2	2	0	0	0	0	0	0	0	0	1	0	0	0	0	0	0	0	1
OTU1838	3	1	1	0	0	1	0	0	0	0	0	4	0	0	0	0	0	0	0	0	0	0	0	0	0	0	0	0	0	0	0	0	0	0	0	0	0	0	0	0	0	0	0	0	0	0	0	0	0
OTU1839	0	0	0	0	0	0	0	0	0	0	0	0	0	0	0	0	0	0	0	0	0	0	0	0	0	0	0	0	0	0	0	0	0	0	0	0	1	1	1	0	0	0	1	0	0	0	0	0	0
OTU1840	0	0	0	0	0	0	0	0	0	0	0	0	0	2	0	0	2	0	0	0	14	10	7	16	0	1	0	0	4	1	3	2	0	0	0	0	0	0	0	0	0	1	0	0	0	0	0	0	0
OTU1841	0	0	0	0	0	0	0	0	0	0	0	0	0	0	0	0	0	2	0	0	0	0	0	0	0	0	0	0	0	2	1	2	0	0	0	0	0	1	1	0	3	5	1	2	0	0	0	0	6
OTU1842	0	0	0	0	1	2	1	4	3	3	7	3	0	1	0	0	0	0	0	0	0	0	0	0	17	20	17	7	0	0	0	0	0	0	0	0	0	0	0	0	0	0	0	0	0	2	5	2	0
OTU1843	0	0	0	0	0	0	0	0	0	0	0	0	0	0	0	0	0	0	1	0	0	0	0	0	0	0	0	0	0	0	0	0	0	0	0	0	0	0	0	0	0	0	0	0	0	1	0	0	1
OTU1844	0	0	0	0	0	0	0	0	0	0	0	0	1	13	2	4	0	0	0	0	0	0	0	0	0	0	0	0	0	0	0	0	0	0	0	0	1	1	0	0	0	0	0	0	0	0	0	0	0
OTU1845	0	0	0	0	0	0	0	0	0	0	0	0	0	0	0	0	0	0	0	0	0	0	0	1	0	0	1	0	0	0	0	0	0	0	0	0	0	0	0	1	0	0	0	0	0	1	0	0	0
OTU1846	0	0	0	0	0	0	0	0	0	1	0	0	0	0	0	0	0	0	0	0	0	0	0	0	0	0	0	0	1	1	1	1	0	0	1	0	0	0	0	0	0	0	0	0	0	0	0	0	0
OTU1847	0	0	0	0	0	1	0	1	0	0	0	0	0	0	0	0	0	0	0	0	0	0	0	0	0	0	0	0	0	0	0	0	0	0	0	0	0	0	0	0	0	0	0	0	0	0	0	0	0
OTU1848	0	0	0	0	0	0	0	0	0	0	0	0	0	0	0	0	0	0	0	0	0	0	0	0	0	0	0	0	0	0	0	0	0	0	0	0	0	0	1	1	0	0	0	0	0	0	0	0	0
OTU1849	0	0	0	0	0	0	0	0	0	0	0	0	0	0	0	0	0	1	0	0	0	0	0	0	0	0	0	0	0	0	0	0	0	0	0	0	0	0	2	0	7	2	3	7	0	2	0	0	1
OTU1850	0	0	0	1	1	1	0	0	0	1	0	0	1	1	0	10	0	0	0	1	0	0	0	0	0	0	0	0	0	0	0	0	0	0	0	0	0	1	1	0	0	0	1	0	0	0	1	0	0
OTU1851	0	0	0	0	0	0	0	0	0	0	0	0	0	1	0	0	8	13	11	4	1	0	0	1	1	1	0	2	1	0	1	1	0	0	0	0	0	0	0	0	0	1	0	0	0	0	0	0	15
OTU1852	0	1	0	1	0	0	0	0	0	0	0	0	0	0	0	0	0	0	0	0	2	1	5	3	0	0	0	0	0	0	1	0	3	11	20	21	1	0	0	0	0	0	0	0	0	0	0	0	2
OTU1853	0	0	0	0	0	0	0	0	0	0	0	0	0	0	0	0	0	0	0	0	0	0	0	0	0	0	0	0	0	0	0	0	0	0	0	0	0	0	0	0	0	0	0	0	0	0	0	0	0
OTU1854	0	0	0	0	2	1	0	0	1	0	0	1	2	0	0	0	1	0	0	0	3	2	3	2	3	1	1	0	0	0	0	0	1	0	1	0	2	6	2	2	0	1	0	0	0	1	0	2	0
OTU1855	0	0	1	0	1	0	2	0	0	1	0	0	2	0	0	0	0	0	0	0	0	0	0	0	0	0	0	0	0	0	0	0	0	0	0	0	0	0	0	0	0	0	0	0	0	0	0	1	0
OTU1856	0	0	0	0	0	0	0	0	0	0	0	0	0	0	0	0	0	0	0	0	0	0	0	0	0	0	0	0	0	3	4	0	0	0	0	0	0	0	0	0	0	0	0	0	0	0	0	0	0
OTU1857	0	1	0	0	2	0	3	2	0	1	1	4	0	0	0	0	0	0	0	0	0	1	0	0	0	0	0	0	0	0	0	0	0	0	0	0	0	0	0	0	0	0	0	0	2	5	2	1	0
OTU1858	0	0	0	0	0	0	0	0	0	0	0	0	0	0	0	0	0	1	0	4	0	0	0	0	0	0	0	0	0	0	0	0	0	0	0	0	0	0	0	0	0	0	0	0	0	0	0	0	0
OTU1859	0	0	0	0	0	0	0	0	0	0	0	0	0	0	0	0	0	0	0	0	0	0	0	0	1	0	0	0	0	0	0	0	0	0	0	0	0	0	0	0	0	0	0	0	0	0	0	0	0
OTU1860	0	0	0	0	0	2	3	3	2	0	0	4	1	0	0	0	0	0	0	0	0	0	0	0	17	2	12	11	0	0	0	0	0	0	0	0	0	0	0	0	0	0	0	0	10	6	10	10	0
OTU1861	0	0	0	0	0	0	0	0	0	0	0	0	0	0	0	0	0	0	0	0	0	0	0	0	0	0	0	0	0	0	0	0	0	0	0	0	0	0	0	0	0	0	0	0	0	0	0	0	0
OTU1862	0	0	1	1	0	0	0	0	0	0	0	0	0	0	0	0	7	5	6	6	0	2	0	2	0	0	0	0	0	0	0	0	0	0	0	0	0	0	0	0	0	0	0	0	0	0	0	0	0
OTU1863	0	1	0	0	2	2	2	3	0	1	2	1	0	0	0	11	0	0	0	0	2	1	2	2	3	1	4	1	0	0	0	0	0	0	1	0	0	0	4	0	0	0	0	0	1	9	2	4	0
OTU1864	1	1	0	0	2	4	1	1	0	2	4	5	0	0	0	0	0	0	1	0	1	0	0	1	0	0	6	4	0	0	1	1	1	1	2	1	0	0	0	0	0	0	0	0	4	1	4	4	0
OTU1865	0	0	0	0	1	0	0	0	0	0	0	0	0	0	0	0	0	0	1	0	0	0	0	0	0	0	0	0	0	0	0	1	0	0	0	0	0	0	0	0	23	30	11	16	0	0	0	0	0
OTU1866	0	0	0	0	6	5	6	1	13	24	14	9	0	0	0	0	0	0	0	0	0	0	0	0	0	0	0	0	0	0	0	0	0	0	0	0	0	0	0	0	0	0	0	0	8	5	3	11	0
OTU1867	0	0	1	0	4	4	7	7	6	8	3	3	0	0	0	0	0	0	0	0	0	0	1	0	1	0	0	0	0	0	0	0	0	0	0	0	0	0	0	0	0	0	0	0	7	5	15	7	0
OTU1868	0	0	0	0	0	0	0	0	0	0	0	0	7	5	0	0	0	0	0	0	0	0	0	0	0	0	0	0	0	0	0	0	0	0	0	0	0	1	2	8	0	0	0	0	0	0	0	0	1
OTU1869	0	0	0	0	1	1	2	0	0	1	4	0	0	0	0	0	0	0	0	0	0	0	0	0	0	0	0	0	0	0	0	0	0	0	0	0	0	0	0	0	0	0	0	0	0	0	0	0	0
OTU1870	0	0	0	0	0	0	0	0	0	0	0	0	0	0	0	0	0	0	1	0	0	0	0	0	0	0	0	0	0	0	0	0	0	0	0	0	0	1	0	0	0	0	0	0	0	0	0	0	0
OTU1871	0	0	0	0	0	0	0	1	0	0	0	0	0	0	0	0	0	0	0	0	0	2	4	2	4	2	1	0	0	1	1	0	0	0	0	0	4	12	16	13	4	3	2	6	0	0	1	0	0
OTU1872	0	0	0	0	0	0	0	0	0	0	0	0	0	0	0	0	0	0	0	0	0	0	0	0	0	0	0	0	0	0	1	0	0	0	0	0	0	0	0	0	0	0	0	0	0	0	0	0	0
OTU1873	0	0	0	0	0	0	0	0	4	0	0	0	0	0	0	17	0	1	0	0	0	0	0	0	0	0	0	0	0	0	0	0	0	0	0	2	0	0	0	0	0	0	0	0	0	0	0	0	0
OTU1874	0	0	0	0	0	0	0	0	0	0	0	0	0	0	0	0	0	0	0	0	0	0	0	0	0	0	0	0	0	0	0	0	0	0	0	0	0	0	0	0	0	0	0	0	0	0	0	0	0
OTU1875	0	1	0	0	1	0	0	0	0	0	0	0	0	0	0	0	0	0	0	0	1	4	4	4	0	0	0	0	8	8	7	4	0	0	0	0	0	0	0	0	0	0	0	0	0	0	0	0	1
OTU1876	0	0	0	1	0	0	0	0	0	0	0	0	0	0	0	0	0	0	0	0	0	1	0	1	0	0	0	0	0	0	0	5	2	5	3	4	0	0	0	0	0	1	0	0	0	0	0	0	0
OTU1877	0	0	0	0	0	0	0	0	0	0	0	0	0	1	0	0	0	0	0	2	0	0	0	0	5	4	6	2	0	1	1	0	0	0	0	0	0	0	0	0	0	0	0	0	0	0	0	0	0
OTU1878	0	0	0	0	0	0	0	0	0	0	0	0	0	0	0	0	0	0	0	0	0	0	0	0	0	0	0	0	0	0	0	0	0	0	0	0	4	5	9	3	0	0	0	0	0	0	0	0	0
OTU1879	0	0	0	0	1	2	2	1	3	3	0	1	0	0	1	0	0	0	0	0	0	0	0	0	0	0	0	0	0	0	0	0	0	0	0	0	0	0	0	0	0	0	0	0	14	10	35	8	0
OTU1880	0	0	0	0	0	0	0	0	0	0	0	0	0	0	0	0	1	1	0	1	1	0	0	0	1	0	1	0	0	1	2	1	0	0	0	0	0	0	1	1	0	1	0	1	0	0	0	0	0
OTU1881	0	0	0	0	4	3	0	1	0	0	0	0	10	0	0	0	0	0	0	0	0	0	0	0	2	6	2	2	0	0	0	0	0	0	0	0	1	0	1	3	0	0	0	0	0	0	0	0	0
OTU1882	0	0	0	0	0	0	0	0	0	0	0	0	0	0	0	0	0	0	0	0	0	0	0	0	1	0	0	1	0	1	0	0	0	0	0	0	0	0	0	0	0	0	0	0	0	0	0	0	0
OTU1883	0	0	0	0	0	0	0	0	0	0	0	0	0	0	0	0	0	0	0	1	0	0	0	0	0	0	0	0	1	1	0	2	0	0	0	0	0	0	0	0	0	0	0	0	0	0	0	0	2
OTU1884	0	0	0	0	0	0	0	0	0	0	0	0	0	0	0	0	0	0	0	0	0	0	0	0	0	1	1	0	0	0	0	0	0	0	0	0	0	0	2	0	0	0	0	0	0	2	0	0	0
OTU1885	0	0	0	0	0	0	0	0	0	0	0	0	0	9	0	0	0	0	0	0	0	0	0	0	7	6	4	5	0	0	0	0	0	0	0	0	0	1	0	0	0	0	0	0	0	0	0	0	0
OTU1886	0	0	0	0	0	0	0	0	0	0	0	0	0	0	0	0	0	0	0	0	8	0	11	3	1	3	1	1	0	0	0	0	0	0	0	0	24	4	6	4	0	0	0	0	0	0	0	0	0
OTU1887	0	0	0	1	0	3	0	3	0	0	0	0	1	0	0	0	0	0	0	0	0	0	0	0	0	0	1	0	0	0	0	2	0	0	1	1	0	1	4	2	0	0	0	0	0	0	0	0	2
OTU1888	0	0	0	0	4	8	3	16	6	3	1	0	0	0	0	0	1	0	0	1	0	0	0	0	0	0	0	0	0	0	0	0	0	1	0	0	0	0	0	0	0	0	0	0	9	2	6	13	0
OTU1889	0	0	0	0	0	0	0	0	0	0	0	0	0	0	0	0	0	0	0	0	1	2	2	4	0	0	0	0	0	0	0	0	0	2	0	0	0	0	0	0	0	0	0	0	1	1	0	0	0
OTU1890	0	0	0	0	0	0	0	0	0	0	0	0	0	0	0	0	3	3	3	3	1	1	0	2	0	0	0	0	3	3	6	4	0	0	0	0	0	0	0	0	0	1	1	0	0	0	0	0	1
OTU1891	0	0	0	0	0	0	0	0	0	0	0	0	1	0	0	0	0	0	0	0	0	0	0	0	4	4	4	2	0	0	0	0	0	0	3	0	0	4	0	1	0	0	0	0	0	1	0	1	0
OTU1892	3	7	6	2	0	0	0	0	0	0	0	0	0	0	0	0	0	0	0	0	0	0	0	0	0	0	0	0	0	0	0	0	0	0	0	0	0	0	0	0	0	0	0	0	18	26	10	23	0
OTU1893	0	0	0	0	10	7	19	12	3	4	5	6	0	0	0	0	0	0	0	0	0	0	0	0	0	0	0	0	0	0	0	0	0	0	0	0	0	0	0	0	0	0	0	0	10	11	14	4	0
OTU1894	0	0	0	0	0	0	0	0	0	0	0	0	0	0	1	0	0	1	1	0	1	0	0	1	1	2	0	2	0	0	0	0	0	0	0	0	0	0	0	0	2	7	5	8	1	0	0	2	0
OTU1895	2	0	0	1	1	0	3	1	4	1	9	2	0	6	9	0	0	0	0	0	0	0	0	0	1	4	2	2	0	0	0	0	0	0	0	0	1	1	0	0	0	0	0	0	1	1	2	4	0
OTU1896	0	0	0	0	0	0	0	3	0	0	0	0	0	0	0	0	2	3	2	5	0	0	0	0	0	0	0	0	8	10	2	6	0	0	1	0	0	0	0	1	2	1	0	2	0	0	0	0	2
OTU1897	0	0	0	0	0	0	0	0	0	3	2	0	0	0	0	0	0	0	0	0	0	0	0	1	0	1	0	0	2	0	0	1	1	2	0	1	0	0	0	0	1	0	0	0	0	1	1	0	2
OTU1898	0	0	0	0	0	0	1	0	0	0	0	0	0	0	0	0	2	3	2	3	0	1	0	0	0	0	0	3	5	1	4	1	0	4	1	0	0	0	0	0	0	1	0	0	0	0	0	0	0
OTU1899	0	0	0	0	0	0	0	0	0	0	0	0	0	0	0	0	5	0	7	7	0	0	0	0	0	0	0	0	0	6	0	0	0	0	0	0	0	0	0	0	0	0	0	0	0	0	0	0	0
OTU1900	1	0	0	0	0	0	0	3	0	0	0	0	0	0	0	0	0	0	0	0	0	0	0	0	0	0	0	0	0	0	0	0	2	2	1	1	0	0	0	2	0	0	0	0	0	0	3	0	0
OTU1901	1	0	2	0	1	0	0	1	2	2	1	3	0	0	12	0	5	2	5	2	4	6	6	1	0	0	1	0	1	0	0	0	0	0	0	0	0	0	0	0	1	1	0	0	0	1	1	0	0
OTU1902	0	0	0	0	1	0	1	0	0	0	0	0	0	3	0	0	0	0	1	0	0	0	0	0	0	0	1	1	0	0	1	1	0	0	0	0	1	2	3	2	0	0	0	0	0	0	0	0	2
OTU1903	0	2	1	0	0	0	0	0	3	0	11	3	0	0	0	0	0	0	0	0	0	1	0	0	0	0	0	0	0	10	1	0	1	3	0	0	0	0	2	0	0	0	0	0	4	1	0	1	0
OTU1904	0	0	0	0	0	0	0	0	0	1	0	0	0	2	2	0	3	0	3	4	0	0	0	0	0	0	0	0	1	1	2	0	0	0	0	0	0	0	0	0	4	0	3	0	0	0	0	0	0
OTU1905	0	0	0	0	0	0	0	0	0	0	0	0	0	0	0	0	0	0	0	0	0	0	0	0	0	0	0	0	0	0	0	0	0	0	0	0	0	0	0	0	0	0	0	0	1	0	0	0	0
OTU1906	0	0	0	0	0	0	0	0	0	0	0	0	0	0	0	0	0	0	0	0	0	0	0	0	1	2	2	2	0	0	0	0	0	0	0	0	0	2	0	0	0	0	0	0	0	0	0	0	0
OTU1907	0	0	0	0	0	0	0	0	0	0	0	0	0	0	0	0	0	0	0	0	0	0	0	0	0	0	0	0	0	0	0	0	0	0	0	0	0	0	0	0	0	0	0	0	0	0	0	0	0
OTU1908	0	0	0	0	0	0	0	0	0	0	0	0	0	0	0	0	0	0	0	0	0	0	0	0	0	0	0	0	8	1	2	3	0	0	0	0	0	0	0	0	0	0	0	0	0	0	0	0	0
OTU1909	0	0	0	0	0	0	0	1	0	0	0	0	0	0	0	0	0	0	0	0	0	0	0	0	0	0	0	0	0	0	0	0	0	0	0	0	0	0	0	0	0	0	0	0	0	0	0	0	0
OTU1910	3	1	3	1	0	0	1	0	0	0	0	0	0	0	0	0	0	0	0	0	0	0	0	0	0	0	0	0	0	0	0	0	0	0	0	0	0	0	0	0	0	0	0	0	0	0	0	0	0
OTU1911	0	0	0	0	4	10	3	7	0	0	1	1	0	0	2	0	0	2	0	0	2	1	3	0	0	0	0	0	0	0	0	0	0	0	0	0	0	0	1	0	0	0	0	0	0	0	2	1	0
OTU1912	0	0	0	0	0	0	0	2	0	0	0	0	0	0	0	0	0	0	0	0	0	0	0	0	0	0	0	0	1	0	0	0	0	0	0	0	0	0	2	0	0	0	0	0	0	2	4	0	6
OTU1913	0	0	0	0	0	1	3	0	0	0	0	0	0	0	0	0	0	0	0	0	3	1	0	0	0	1	0	0	0	0	0	0	0	0	0	0	2	1	1	0	0	0	0	0	3	0	0	0	4
OTU1914	1	0	0	0	1	0	0	0	0	0	0	0	0	0	0	1	0	0	1	0	2	1	0	1	0	2	0	0	0	0	0	0	0	0	1	0	0	1	0	0	1	0	0	0	1	1	0	0	4
OTU1915	0	0	0	1	10	3	12	7	6	3	2	11	0	0	0	0	0	0	0	0	0	0	0	0	1	0	1	0	0	0	0	0	0	0	0	0	0	0	0	0	0	0	0	0	10	3	4	15	0
OTU1916	0	0	0	0	0	0	0	0	0	0	0	0	0	0	0	0	2	2	0	4	0	0	0	0	0	0	0	0	0	0	0	0	0	0	0	0	0	0	0	0	0	0	0	0	0	0	0	0	0
OTU1917	0	0	0	0	0	0	0	0	0	0	0	0	0	0	0	0	1	1	2	0	0	0	3	0	0	0	0	0	2	1	3	2	4	1	3	0	0	1	0	0	0	0	2	1	0	0	0	0	2
OTU1918	0	0	0	0	0	0	0	0	0	0	0	0	0	0	0	0	0	0	0	0	0	0	0	0	0	0	0	0	0	0	0	0	0	0	0	0	0	0	0	0	0	0	0	0	0	0	0	0	0
OTU1919	0	0	0	0	0	0	0	0	0	0	0	0	0	0	0	0	0	0	0	0	0	0	0	0	0	0	0	0	0	0	0	0	0	0	0	0	0	1	1	2	0	0	0	0	0	0	0	0	1
OTU1920	0	0	0	0	0	0	0	0	0	0	0	0	6	0	4	0	2	1	0	0	0	0	0	0	7	17	9	2	0	0	2	0	0	5	2	1	0	0	1	0	0	0	0	0	0	0	0	0	0
OTU1921	0	0	0	0	0	0	0	0	0	0	0	0	0	0	0	0	0	0	0	0	0	0	0	0	0	0	0	0	0	0	0	0	0	0	0	0	0	0	0	0	0	0	1	0	0	0	0	0	0
OTU1922	0	0	0	0	3	0	2	0	0	0	0	0	0	0	0	0	0	0	1	1	0	0	2	0	0	0	0	0	0	0	0	3	1	1	2	0	0	0	0	0	0	0	0	0	0	0	0	0	0
OTU1923	0	0	0	0	0	0	0	0	0	0	0	0	0	0	0	0	0	0	0	0	0	0	0	0	0	0	0	0	0	0	0	0	0	0	0	0	0	0	0	0	0	0	0	0	0	0	0	0	0
OTU1924	0	0	0	0	0	0	0	0	0	0	2	0	0	0	0	0	0	0	0	0	0	0	0	0	0	0	0	0	9	5	7	5	0	0	0	0	2	6	7	4	0	0	0	0	2	0	1	0	0
OTU1925	0	0	0	0	0	0	0	0	0	0	0	1	0	0	0	0	2	0	0	0	0	0	0	0	0	0	0	0	0	0	0	0	0	0	0	0	0	0	0	0	0	0	0	0	0	0	0	0	0
OTU1926	0	1	0	0	6	6	7	3	3	1	1	3	0	0	0	1	0	0	0	1	0	0	0	0	3	1	0	1	0	0	0	0	1	0	0	0	3	0	0	0	0	0	0	0	2	2	0	3	0
OTU1927	0	0	0	0	0	0	0	0	6	12	6	2	0	0	0	0	0	0	0	0	0	0	0	0	0	0	0	0	0	0	0	0	0	0	0	0	0	0	0	0	0	0	1	0	1	2	0	3	0
OTU1928	0	0	0	0	0	0	0	0	0	0	0	0	0	0	0	0	1	0	1	2	0	0	0	0	0	0	0	0	0	0	0	0	0	0	0	0	0	0	1	2	0	0	0	0	0	0	0	0	0
OTU1929	0	0	0	0	0	0	0	0	0	0	0	0	0	0	0	0	0	0	0	0	0	0	0	0	0	0	0	0	0	0	2	0	0	0	0	0	0	0	0	0	0	0	0	0	0	0	0	0	0
OTU1930	0	1	1	0	2	4	3	5	5	5	4	4	2	1	0	2	0	0	1	0	2	1	2	0	4	1	4	2	0	0	1	0	0	0	1	0	0	0	0	0	0	0	0	0	0	6	2	4	0
OTU1931	0	0	0	0	0	0	0	0	2	0	0	14	0	0	0	9	0	0	0	0	1	0	0	1	0	0	0	0	0	0	0	0	0	0	0	0	5	2	5	6	0	0	0	0	0	0	0	0	0
OTU1932	0	0	0	0	8	26	17	40	1	0	0	0	0	0	0	0	0	0	0	0	0	0	0	0	0	0	0	0	0	0	0	0	0	0	0	0	0	0	0	0	0	0	1	0	0	0	1	3	0
OTU1933	0	0	0	0	0	0	0	0	0	0	0	0	7	1	0	13	0	0	0	0	0	0	0	0	0	0	0	0	0	0	0	0	0	0	0	0	0	0	0	2	0	1	0	0	1	0	0	0	0
OTU1934	0	0	0	1	0	0	0	0	0	0	0	0	0	0	0	0	0	0	1	0	0	0	0	0	0	0	0	0	1	1	3	5	0	0	1	0	1	1	1	1	1	0	0	0	0	0	0	0	2
OTU1935	0	0	0	0	0	0	0	0	0	0	0	0	4	9	0	0	0	0	0	0	0	0	0	0	4	3	5	8	0	0	0	0	0	0	0	0	0	0	0	0	0	0	0	0	0	0	0	0	0
OTU1936	0	0	0	0	0	0	0	0	0	0	0	0	0	0	0	0	1	0	3	0	1	1	1	0	0	0	1	1	1	1	0	0	3	9	9	11	0	2	0	0	0	0	0	0	0	0	0	0	0
OTU1937	0	0	0	0	0	0	1	0	0	0	0	0	0	0	6	10	0	0	0	0	0	0	0	0	17	15	10	4	0	0	0	0	2	2	3	0	0	0	0	0	0	0	0	0	0	0	0	0	0
OTU1938	0	1	0	0	0	0	0	1	0	0	0	0	0	2	1	4	0	2	1	6	0	0	0	0	5	3	0	3	0	2	0	0	0	0	0	0	0	0	0	0	0	0	0	0	0	0	0	0	0
OTU1939	0	0	0	0	0	0	0	0	0	0	0	0	0	0	0	0	0	0	0	0	0	0	0	0	0	0	0	0	0	0	0	0	0	0	0	0	0	0	0	0	0	0	0	0	0	0	0	0	0
OTU1940	0	0	0	1	0	0	0	0	0	0	0	0	7	0	0	0	0	0	0	4	0	0	0	0	7	9	4	13	0	0	0	0	0	0	0	0	0	0	0	0	0	0	0	0	0	0	0	3	3
OTU1941	1	1	0	0	0	0	0	0	0	0	0	0	0	0	0	0	0	0	1	0	0	0	0	0	0	0	0	0	1	0	0	1	0	0	0	0	0	0	1	0	0	1	0	0	0	0	0	1	0
OTU1942	0	0	0	0	0	0	0	0	0	0	0	0	0	0	0	0	0	0	0	0	0	0	0	0	0	0	0	0	0	0	0	0	0	0	0	0	0	0	0	0	0	0	0	0	0	0	0	0	0
OTU1943	0	0	0	0	0	0	0	0	0	0	0	0	8	0	0	0	2	1	1	6	0	0	0	1	0	0	0	0	0	0	0	0	0	0	0	0	0	0	0	0	0	0	0	0	0	0	0	0	0
OTU1944	0	0	0	0	0	0	0	0	0	0	0	0	0	0	0	0	0	0	0	0	0	0	0	0	0	0	0	0	1	4	5	6	0	0	0	0	0	0	0	0	0	0	0	0	0	0	0	0	0
OTU1945	0	0	0	0	0	0	0	0	0	0	0	0	0	0	0	0	0	0	0	0	0	0	0	0	0	0	0	0	0	0	0	0	0	0	0	0	0	0	0	0	0	0	0	0	0	0	0	0	0
OTU1946	3	0	0	0	5	7	3	0	0	3	0	0	6	0	9	0	0	0	0	0	0	0	0	0	0	1	0	2	0	0	0	0	4	7	5	3	0	0	0	0	0	0	0	0	1	3	2	2	0
OTU1947	0	0	0	0	0	0	0	0	0	0	0	0	0	0	0	0	0	0	0	0	22	26	18	17	1	1	0	0	0	0	0	0	0	0	0	0	0	0	0	1	0	0	0	0	0	0	0	0	0
OTU1948	0	0	0	0	0	4	0	1	4	10	4	3	1	1	8	1	1	0	0	0	0	0	0	0	3	2	4	2	0	0	0	0	0	3	1	0	0	0	0	1	0	0	0	0	0	5	9	0	0
OTU1949	0	0	0	0	0	0	0	0	0	0	0	0	0	0	0	0	0	0	0	0	0	0	0	0	0	0	0	0	0	0	0	0	0	0	0	0	0	0	0	0	0	0	0	0	0	0	0	0	0
OTU1950	0	0	0	0	1	0	0	0	0	0	0	0	0	3	18	10	0	0	0	0	4	7	3	5	3	10	4	4	0	0	0	0	0	0	0	0	0	0	0	1	0	0	0	0	0	1	7	1	0
OTU1951	0	0	0	0	0	0	0	0	0	0	0	0	0	0	1	1	0	0	1	0	0	0	0	0	0	0	0	0	0	0	0	0	0	0	0	0	0	0	0	0	5	3	6	3	0	0	0	0	0
OTU1952	0	0	0	0	0	0	0	0	0	0	0	0	0	0	0	0	1	1	2	6	0	0	0	0	0	0	0	0	0	0	0	0	0	0	0	0	0	0	0	1	0	0	0	0	0	0	0	0	0
OTU1953	0	0	0	0	0	0	0	0	0	0	0	0	0	0	0	0	0	0	0	0	0	0	0	0	0	0	0	0	0	0	0	0	0	0	0	0	0	0	0	0	0	0	0	0	0	0	0	0	0
OTU1954	0	0	0	0	0	0	0	0	0	0	0	0	0	0	0	0	0	0	0	0	0	0	0	0	0	0	0	0	0	0	0	0	0	0	0	0	0	0	0	0	0	0	0	0	0	0	0	0	0
OTU1955	0	0	0	0	0	1	0	1	0	0	0	0	0	0	9	0	0	0	0	0	0	0	0	0	0	0	0	0	0	0	0	0	0	0	0	0	0	0	0	0	0	0	0	0	0	3	2	4	0
OTU1956	0	0	1	0	1	1	1	1	1	1	0	0	0	0	0	3	0	0	0	0	0	0	0	1	0	2	2	2	0	0	0	0	0	0	0	0	1	1	0	0	0	0	0	0	0	2	4	1	0
OTU1957	0	0	0	0	0	0	1	0	0	0	0	0	0	0	0	0	0	0	0	0	0	0	0	0	0	0	0	0	0	1	0	0	0	0	0	0	0	0	0	0	0	0	0	0	0	0	0	0	0
OTU1958	0	0	0	0	0	0	0	0	0	0	0	0	0	0	0	0	0	0	0	0	0	0	0	0	0	0	0	0	0	0	1	0	0	0	0	0	0	1	0	0	5	10	7	4	0	0	0	0	1
OTU1959	0	0	0	0	0	0	0	0	0	0	0	0	0	0	0	0	0	5	4	0	3	2	2	1	0	0	0	0	3	5	4	2	1	0	0	0	0	0	0	0	0	1	0	0	0	0	0	0	0
OTU1960	1	0	0	0	0	0	0	0	0	0	0	0	0	0	0	0	0	0	1	0	1	0	0	0	0	0	0	0	1	3	1	0	0	0	0	0	0	1	0	0	0	0	0	0	0	0	0	0	0
OTU1961	0	0	0	0	1	4	3	2	0	0	0	0	0	0	0	0	0	1	4	0	1	1	1	1	0	0	1	0	1	0	0	0	0	0	0	0	0	0	0	0	0	0	0	0	1	0	0	0	16
OTU1962	0	0	0	0	0	0	0	0	0	0	0	0	0	0	0	0	0	0	0	0	0	0	0	0	0	0	0	0	0	0	0	0	0	0	0	0	0	0	0	0	0	0	0	0	0	0	0	0	0
OTU1963	0	0	0	0	0	0	0	0	0	0	0	0	0	0	0	0	0	0	0	0	0	0	0	0	0	0	0	0	1	1	1	1	0	0	0	0	3	1	0	2	0	0	0	1	0	0	0	0	1
OTU1964	0	0	0	0	0	0	0	1	6	5	0	1	3	0	3	2	1	0	1	0	0	0	0	0	0	0	0	0	0	0	0	0	0	0	0	0	0	0	0	0	0	0	0	0	0	0	2	0	0
OTU1965	0	0	0	0	0	0	0	1	0	0	0	0	9	9	0	0	0	2	1	1	0	1	0	0	9	7	5	7	0	0	0	0	0	0	0	0	0	0	0	0	0	0	0	0	0	0	0	0	0
OTU1966	0	0	0	0	0	0	0	0	0	0	0	0	0	0	0	0	0	0	0	0	0	0	0	0	0	0	0	0	24	17	17	43	0	0	0	0	0	0	0	0	0	0	0	0	0	0	0	0	0
OTU1967	1	1	1	0	7	5	1	3	1	3	3	4	0	1	2	0	1	1	0	0	0	0	2	0	3	0	2	2	0	0	0	0	3	0	0	0	0	0	0	0	0	0	0	0	4	3	0	4	0
OTU1968	0	0	0	1	0	1	0	0	0	0	0	0	0	0	0	0	0	0	1	7	0	0	0	0	0	0	0	0	1	0	0	0	0	0	0	0	0	0	0	0	1	0	0	1	0	0	0	1	1
OTU1969	0	0	0	0	0	0	0	0	0	0	0	0	0	0	0	0	0	0	0	0	0	0	0	0	0	0	0	0	1	1	0	1	0	0	0	0	0	0	0	0	0	0	0	0	0	0	0	0	0
OTU1970	1	0	0	0	0	0	0	0	0	0	0	0	0	0	0	0	0	0	0	0	0	0	0	0	0	0	0	0	0	0	0	0	0	0	0	0	17	14	16	14	0	0	0	0	0	0	0	0	0
OTU1971	0	1	0	0	0	1	1	2	0	0	0	0	0	0	2	0	0	0	0	1	0	1	0	0	0	0	0	0	1	1	0	0	0	0	0	0	0	0	0	0	0	0	0	0	1	2	1	4	0
OTU1972	0	0	0	0	1	0	0	0	0	0	0	0	0	0	0	0	0	0	0	1	0	0	0	0	1	0	0	0	2	1	0	0	0	0	0	0	0	2	0	0	0	0	0	0	0	0	2	0	0
OTU1973	0	0	0	0	0	0	0	0	0	0	0	0	0	0	0	0	0	0	0	0	0	0	0	0	21	15	20	19	0	0	0	0	0	0	0	0	0	0	0	0	0	0	0	0	0	0	0	0	0
OTU1974	0	0	0	0	0	0	0	0	0	0	0	0	0	0	0	0	0	0	0	0	0	0	0	0	0	0	0	0	0	0	0	0	0	0	0	0	0	0	0	0	0	0	0	0	0	0	0	0	2
OTU1975	0	0	0	0	0	0	0	0	1	0	0	0	0	0	0	0	0	0	0	0	0	0	0	0	0	0	0	0	1	2	1	0	0	0	0	0	3	1	2	0	1	0	2	0	0	0	3	0	0
OTU1976	0	0	0	1	6	4	5	3	2	4	0	4	2	4	4	3	2	0	1	0	1	0	0	2	3	4	4	2	0	0	0	0	0	0	1	0	0	0	0	1	0	0	0	0	0	2	3	3	0
OTU1977	0	0	0	0	0	0	0	0	0	0	0	0	0	0	0	0	0	0	0	0	0	0	0	0	0	0	0	0	0	1	0	2	1	0	0	0	0	0	0	0	0	0	0	0	0	0	0	0	0
OTU1978	0	0	0	0	0	0	0	0	1	0	0	0	0	3	0	0	0	0	0	0	0	0	0	0	13	11	11	9	0	0	0	0	0	0	0	0	0	0	0	0	0	0	0	0	0	0	0	0	0
OTU1979	0	0	0	1	1	1	1	5	0	0	0	0	0	0	0	0	0	0	0	0	0	0	0	0	0	0	0	0	0	0	0	0	0	0	0	0	0	0	0	0	0	0	0	0	0	0	0	0	0
OTU1980	0	0	0	0	0	0	0	0	0	0	0	0	0	0	0	0	1	1	1	3	1	1	0	1	1	1	1	0	0	0	1	1	0	1	1	0	1	0	0	3	0	0	0	0	0	0	0	0	2
OTU1981	0	0	0	0	0	0	0	0	0	0	0	0	0	0	0	0	0	0	0	0	0	0	0	0	0	0	0	0	0	0	0	0	0	0	0	0	0	0	0	0	0	1	0	0	0	0	0	0	0
OTU1982	1	0	2	0	2	4	3	2	2	3	7	1	2	2	0	1	0	1	1	2	0	3	2	4	2	1	2	1	0	0	0	0	1	0	0	0	0	0	0	1	0	0	0	0	2	3	2	1	0
OTU1983	0	0	0	0	0	0	0	0	0	0	0	0	4	34	15	11	0	0	0	0	0	0	0	0	0	1	1	6	0	0	0	0	0	0	0	0	0	0	0	0	0	0	0	0	0	0	0	0	0
OTU1984	0	0	0	0	0	0	0	0	0	0	0	0	0	0	0	0	0	0	0	0	0	0	0	0	0	0	0	0	0	0	0	0	0	2	0	1	0	0	0	0	0	0	0	0	0	0	0	0	1
OTU1985	0	0	0	1	1	0	1	1	1	0	1	2	3	0	0	0	0	1	0	0	1	0	0	1	2	0	1	0	0	0	0	0	0	0	1	0	0	2	0	0	2	0	0	2	3	1	1	0	1
OTU1986	0	0	0	0	0	0	0	0	0	0	0	0	0	0	0	0	0	0	0	0	0	0	0	0	0	0	0	0	0	0	0	0	0	0	0	0	0	0	0	0	0	0	0	0	0	0	0	0	0
OTU1987	0	1	0	2	3	2	3	1	1	2	1	0	7	7	12	0	0	0	0	0	0	0	0	0	0	0	0	0	0	0	0	0	0	0	0	0	0	0	0	0	0	0	0	0	6	5	13	6	0
OTU1988	1	0	0	0	0	0	2	1	23	5	9	45	0	0	0	0	0	0	0	0	0	0	0	0	0	0	0	0	0	0	0	0	0	0	0	0	0	0	0	0	0	0	0	0	0	0	0	1	0
OTU1989	0	0	0	0	0	0	0	0	0	0	0	0	0	5	0	0	0	1	0	0	0	0	0	0	0	0	0	0	0	0	0	0	0	0	0	0	10	12	23	19	0	0	0	2	0	0	0	0	0
OTU1990	0	0	0	0	0	0	0	0	1	0	0	0	0	0	0	0	3	0	2	2	0	3	0	0	0	0	0	0	2	5	0	6	0	0	0	0	0	0	0	0	0	0	0	0	0	0	0	0	0
OTU1991	0	0	0	0	0	0	0	0	0	0	0	0	0	0	0	0	5	27	11	19	0	1	0	1	0	0	0	0	5	0	5	4	0	0	0	0	0	0	0	0	0	0	0	0	0	0	0	0	0
OTU1992	0	0	0	0	0	0	0	0	0	0	0	0	0	9	1	0	2	2	1	1	0	0	0	0	0	0	0	0	0	0	0	0	0	0	0	0	1	0	0	1	6	4	6	6	0	0	0	0	1
OTU1993	0	0	0	0	0	0	0	1	1	0	0	0	0	0	0	7	0	2	0	2	1	2	2	1	1	2	0	0	0	0	0	0	0	0	0	0	0	0	2	1	0	0	0	0	0	0	0	0	0
OTU1994	0	1	1	0	1	2	1	3	1	1	5	4	1	4	2	2	1	0	0	1	0	1	0	0	1	0	1	0	0	0	0	0	1	0	1	0	0	0	0	0	0	0	0	1	2	2	3	1	0
OTU1995	0	0	0	0	0	0	0	0	0	1	0	0	0	0	0	0	0	0	0	0	0	0	0	0	0	0	0	0	7	2	4	1	0	0	0	0	0	0	0	0	0	0	0	0	0	0	5	0	0
OTU1996	0	0	0	0	0	0	0	0	0	0	0	0	0	0	0	0	0	0	1	0	0	0	0	0	0	0	0	0	0	0	0	0	0	0	0	0	0	0	0	0	2	1	3	2	0	0	0	0	0
OTU1997	0	0	0	0	0	0	0	0	0	0	0	0	0	0	0	0	0	1	1	1	0	0	0	0	0	0	0	0	2	1	2	1	0	0	0	0	0	0	1	1	1	0	3	0	0	0	0	0	2
OTU1998	1	0	0	0	0	0	0	0	0	0	0	0	0	0	0	0	2	0	1	2	0	0	0	0	0	0	0	0	0	0	0	0	1	0	4	1	0	0	0	0	0	0	0	0	0	0	0	0	0
OTU1999	0	1	0	0	0	0	0	0	0	0	0	0	1	0	0	0	0	0	0	0	0	0	0	0	0	0	0	0	1	0	0	0	15	11	21	19	0	0	0	0	1	0	0	0	0	0	0	0	0
[truncated: 6,290 more rows]
[truncated: 80 more columns]

## Sheet: 16S OTUs
OTU ID	SF01a	SF01b	SF01c	SF01d	SF03a	SF03b	SF03c	SF03d	SF05a	SF05b	SF05c	SF05d	MZ02a	MZ02b	MZ02c	MZ02d	ZJ01a	ZJ01b	ZJ01c	ZJ01d	ZJ02a	ZJ02b	ZJ02c	ZJ02d	ZJ04a	ZJ04b	ZJ04c	ZJ04d	ZJ05a	ZJ05b	ZJ05c	ZJ05d	ZJ06a	ZJ06b	ZJ06c	ZJ06d	JT01a	JT01b	JT01c	JT01d	JT02a	JT02b	JT02c	JT02d	JT03a	JT03b	JT03c	JT03d	JT05a
OTU1	1174	1700	1522	1192	2644	3910	3456	2572	268	269	384	116	67	61	71	53	387	466	801	501	95	109	108	96	1015	1248	1141	1086	64	68	70	62	137	145	116	174	157	133	188	141	84	127	143	127	378	486	324	461	104
OTU2	112	75	84	79	25	22	27	17	22	29	24	28	27	33	25	28	63	76	84	63	188	237	313	230	36	45	62	55	46	33	36	37	107	92	78	62	93	78	91	105	153	171	124	151	35	24	30	23	254
OTU3	26	23	11	16	7	13	7	18	4	3	2	3	4	3	1	2	2	9	12	9	43	54	68	41	5	2	12	5	26	20	18	9	39	46	31	31	29	28	33	19	53	48	47	51	19	15	7	7	159
OTU4	213	229	272	200	565	719	787	1143	22	17	19	12	43	78	54	71	112	145	164	121	40	37	47	73	106	92	145	166	159	133	167	192	19	13	20	22	62	52	65	51	243	235	322	317	63	57	70	74	223
OTU5	131	124	145	156	213	245	164	250	209	250	200	80	48	63	46	60	240	283	128	264	125	103	145	173	332	246	158	235	92	88	127	95	109	77	92	72	56	53	86	64	197	225	206	197	113	144	87	109	283
OTU6	114	97	88	126	89	84	56	54	50	53	50	17	53	65	57	34	296	351	226	302	95	96	114	98	121	109	74	109	82	102	120	100	18	29	32	38	90	66	93	93	331	355	292	304	26	33	33	34	494
OTU7	761	1092	1105	857	323	437	438	285	274	269	414	144	7	7	4	3	76	69	117	80	58	48	57	40	82	98	80	84	47	54	27	44	11	7	6	12	236	245	375	288	115	89	124	118	260	328	367	294	47
OTU8	64	42	36	40	9	12	15	16	21	31	29	41	17	21	12	15	326	403	330	347	116	112	158	115	14	9	9	20	89	73	65	83	25	22	29	13	17	22	21	22	235	216	260	221	23	13	11	24	153
OTU9	104	105	111	123	48	50	48	43	103	70	66	80	36	51	46	47	248	211	266	197	129	123	115	131	178	185	181	172	64	75	63	84	342	326	266	320	39	64	59	65	180	163	164	131	39	30	32	35	300
OTU10	119	95	114	115	52	46	53	47	70	63	69	68	70	55	62	54	91	108	98	92	119	95	84	113	12	10	11	4	175	151	143	154	5	4	6	10	102	103	98	104	243	241	238	229	35	54	50	37	173
OTU11	102	138	135	111	70	59	39	47	91	87	87	101	41	31	53	67	112	112	107	107	95	100	79	153	66	81	87	91	290	240	245	267	229	183	195	190	145	187	130	148	71	71	70	84	55	42	56	50	58
OTU12	142	111	130	142	64	45	55	48	63	60	54	26	29	39	35	29	197	173	141	184	273	261	226	254	32	16	14	25	91	101	117	119	4	9	5	14	37	31	35	29	165	148	166	162	55	67	67	41	170
OTU13	144	103	125	148	119	100	59	109	203	171	148	94	70	107	104	116	88	80	36	83	83	78	78	86	98	74	38	72	78	102	93	75	19	9	26	21	73	90	80	96	49	35	51	43	96	121	125	131	23
OTU14	46	59	63	69	48	33	36	28	75	67	67	28	36	40	27	42	196	175	79	167	41	53	43	49	68	48	39	71	151	187	174	159	27	38	29	43	35	37	45	38	133	120	139	170	30	37	23	35	73
OTU15	34	33	25	35	28	25	24	27	12	8	9	5	10	7	9	5	138	130	192	163	290	285	468	279	66	62	71	51	84	66	83	43	341	348	299	369	62	43	46	49	174	253	272	213	23	24	25	21	179
OTU16	12	13	19	15	17	8	11	10	31	32	35	25	13	20	22	15	45	45	41	40	49	27	26	44	34	29	21	23	188	186	155	196	5	10	12	11	105	86	97	97	145	147	139	148	16	14	23	11	104
OTU17	60	68	83	72	55	57	46	62	53	68	53	37	88	90	78	66	72	81	37	72	72	83	82	90	103	85	50	77	51	73	72	55	7	3	4	5	123	98	120	118	92	86	99	106	66	71	56	56	34
OTU18	15	18	16	19	27	22	14	17	22	9	20	21	6	9	7	8	114	134	96	117	34	44	36	75	83	87	72	98	129	114	106	141	138	106	124	117	46	50	39	33	137	126	124	131	25	21	13	13	141
OTU19	71	56	69	71	64	58	61	62	56	76	84	54	68	91	97	93	115	104	118	111	78	77	71	86	98	101	92	89	53	63	65	76	34	52	33	48	55	53	42	50	69	70	57	62	54	59	63	67	79
OTU20	0	2	0	2	0	0	0	0	0	0	0	0	0	0	0	0	4	2	11	7	2	5	10	4	1	3	1	0	1	1	1	1	0	0	0	0	0	1	1	2	34	35	29	23	0	0	0	1	17
OTU21	68	73	78	84	17	33	22	13	2	0	1	0	1	5	3	1	8	11	11	6	1	3	0	1	6	2	8	7	300	267	497	204	3	3	4	1	20	14	19	6	31	39	28	23	19	8	8	19	68
OTU22	118	102	70	88	36	46	38	43	43	51	48	74	37	50	34	38	73	73	79	68	94	109	90	122	10	17	21	17	102	114	88	120	6	6	5	4	63	64	58	42	102	101	104	96	65	58	66	63	140
OTU23	98	95	94	87	104	99	84	150	102	118	113	117	105	116	109	98	99	104	100	107	76	63	45	38	69	40	61	56	81	89	75	76	4	6	18	5	49	43	38	53	66	70	82	64	128	103	117	136	56
OTU24	2	4	4	1	2	2	5	3	2	4	5	5	0	1	0	1	40	40	65	41	40	45	28	35	4	2	2	0	63	46	40	54	0	7	6	4	2	8	1	2	53	29	38	39	2	3	2	2	62
OTU25	21	20	23	12	18	16	18	16	26	40	30	13	70	76	48	46	151	104	98	142	35	37	19	34	18	14	16	15	118	116	110	100	7	6	4	2	11	11	10	11	64	64	61	58	18	12	23	14	57
OTU26	16	11	12	17	11	21	12	11	3	4	2	6	7	6	1	7	44	32	46	32	733	652	1045	625	21	18	24	18	55	45	74	33	0	1	0	0	17	31	32	33	67	75	92	65	6	2	2	5	83
OTU27	61	53	52	47	17	13	16	12	42	25	18	42	8	12	9	17	57	75	56	46	77	96	59	92	1	3	2	2	106	90	83	131	2	1	4	1	75	52	58	67	171	153	164	143	28	26	28	22	102
OTU28	7	8	8	10	1	2	2	3	3	6	7	9	47	27	29	30	21	19	18	16	2	0	1	1	5	0	5	5	745	723	1078	563	5	7	4	8	12	13	9	14	60	56	63	44	5	4	9	3	93
OTU29	43	39	33	36	21	14	17	11	37	52	45	37	8	3	17	5	175	144	193	167	68	55	61	58	0	2	0	1	121	116	115	125	1	1	1	2	30	27	26	24	113	129	121	122	20	22	37	17	97
OTU30	130	124	141	127	128	116	103	109	131	157	150	135	110	82	77	88	68	76	74	66	62	57	65	52	93	77	82	50	49	49	48	57	2	9	8	5	35	45	28	38	39	59	45	49	119	112	131	120	57
OTU31	158	170	162	165	233	194	184	160	180	150	177	165	5	2	5	3	119	145	183	158	60	56	54	57	71	101	95	78	54	37	42	58	38	45	47	38	33	30	45	36	59	64	67	72	192	233	131	211	86
OTU32	5	3	4	1	7	10	11	27	0	0	0	0	0	0	0	0	50	81	86	95	36	35	27	25	29	18	32	25	1	3	0	1	21	13	10	6	2	0	1	3	163	131	257	139	1	2	0	2	8
OTU33	5	5	6	11	23	21	25	25	10	13	16	17	32	29	27	24	14	8	13	14	6	1	2	5	57	55	67	53	2	1	1	4	1727	1571	1411	1537	11	17	10	16	1	4	3	1	11	10	8	12	4
OTU34	10	20	23	11	26	34	41	29	5	1	1	0	2	4	4	3	11	19	23	18	7	4	5	6	28	20	48	35	52	59	39	63	1	0	4	3	291	255	250	217	184	211	170	364	36	20	39	32	57
OTU35	19	22	20	22	13	12	11	19	6	20	14	10	12	10	7	9	144	116	178	112	94	76	96	94	55	45	55	44	49	49	47	43	110	111	69	109	38	49	28	41	128	134	111	97	26	16	14	15	88
OTU36	6	8	4	4	6	4	2	3	0	1	0	0	2	1	0	0	0	3	2	1	15	24	13	13	3	1	2	0	12	9	7	9	14	16	9	10	4	8	6	6	28	24	21	22	10	3	6	5	81
OTU37	34	23	21	22	0	4	2	3	2	2	0	2	0	0	0	0	52	61	43	49	31	35	27	23	2	0	1	0	115	138	102	166	0	0	0	0	14	24	21	22	212	158	227	229	5	0	9	3	50
OTU38	22	19	18	21	10	15	11	13	19	18	24	19	13	7	10	17	86	74	75	80	65	64	71	69	22	18	16	21	142	124	105	144	13	12	18	9	168	172	144	150	101	85	104	95	12	12	14	11	65
OTU39	29	34	33	27	17	27	30	33	41	29	43	34	12	15	27	23	88	110	68	77	53	39	45	61	59	54	46	54	41	46	51	66	103	88	104	96	73	85	66	71	83	74	81	79	19	20	15	22	74
OTU40	69	76	85	95	29	29	22	26	30	30	31	30	56	42	59	59	23	9	15	10	149	134	140	121	23	19	21	17	53	65	60	52	17	13	21	19	128	132	154	163	40	42	35	22	23	30	37	32	32
OTU41	10	7	11	19	25	18	13	16	18	24	11	3	8	13	13	21	59	66	26	56	68	49	59	92	31	33	19	30	34	51	44	37	95	106	110	108	33	37	44	28	85	91	88	100	20	31	5	14	74
OTU42	12	4	5	6	2	8	8	6	6	9	5	14	7	4	1	1	20	31	22	23	78	103	142	83	17	12	23	21	9	12	7	6	28	21	37	29	4	11	12	8	54	52	46	61	10	4	7	3	189
OTU43	90	190	175	129	280	484	379	182	14	21	32	2	7	7	6	7	116	93	183	143	40	23	29	18	246	291	247	242	18	10	20	18	31	34	54	48	31	35	42	39	12	24	29	15	34	42	24	37	15
OTU44	22	32	31	29	19	23	16	23	24	31	39	47	30	25	38	27	59	66	55	59	53	43	46	56	14	6	18	6	87	91	90	107	11	6	10	8	90	139	125	123	85	117	96	103	17	29	37	29	75
OTU45	18	18	18	10	54	86	89	133	1	4	3	1	3	2	6	3	18	22	27	18	1	5	5	7	15	16	30	35	56	39	25	44	0	4	0	1	148	154	138	141	127	116	136	185	18	17	12	25	74
OTU46	16	21	21	15	14	13	15	8	1	6	4	4	6	10	5	5	36	51	46	46	383	403	624	348	27	25	28	15	85	52	81	57	7	13	3	8	16	13	24	24	90	85	110	91	6	8	6	13	96
OTU47	45	39	33	31	19	18	25	35	57	31	27	23	23	25	27	25	42	44	25	38	33	38	35	29	19	10	8	20	60	59	45	59	10	9	11	9	17	25	21	21	89	78	81	97	29	28	30	23	79
OTU48	7	10	5	3	7	6	2	2	4	5	4	4	7	6	6	2	141	163	226	203	73	81	91	75	83	93	102	72	43	29	40	48	86	112	103	114	18	14	16	18	116	127	109	114	4	12	8	10	108
OTU49	62	52	55	40	77	92	90	93	101	89	114	110	215	253	236	212	50	33	24	38	61	68	53	62	47	54	37	43	5	8	2	5	1	0	0	0	48	42	34	42	4	0	4	1	103	88	133	72	3
OTU50	73	81	85	91	76	80	72	58	69	91	68	78	120	152	117	107	81	68	72	73	56	47	61	52	71	67	70	58	9	14	9	10	44	35	38	35	36	47	42	52	3	4	4	3	75	94	101	87	7
OTU51	2	4	6	3	3	4	3	1	1	3	3	3	0	1	0	1	29	34	48	27	29	36	36	38	2	0	1	1	49	45	36	45	4	6	4	3	3	4	3	1	21	20	30	23	2	2	1	1	39
OTU52	83	57	73	74	47	30	41	29	34	44	31	95	70	87	56	64	39	43	38	37	63	74	56	72	4	6	8	4	32	22	27	32	1	2	3	1	74	49	59	63	33	24	23	36	57	26	59	32	22
OTU53	27	39	27	30	28	19	30	31	77	86	70	129	6	18	20	9	51	32	30	49	18	20	25	29	19	19	7	7	44	47	28	49	5	5	8	5	20	28	23	23	20	22	29	15	57	49	82	51	25
OTU54	21	20	30	33	21	18	30	24	27	36	33	12	110	108	113	64	36	31	12	31	37	37	25	33	19	13	5	11	34	31	29	25	4	2	4	8	70	60	65	76	21	38	20	35	21	35	25	31	23
OTU55	72	71	94	117	15	22	11	18	25	29	20	12	20	28	27	33	51	48	29	50	25	15	17	25	9	6	7	5	64	76	91	64	3	4	3	2	16	13	20	13	55	63	67	60	17	16	11	10	53
OTU56	28	25	29	33	18	17	9	17	32	21	32	12	13	9	8	10	64	60	70	80	95	121	111	87	43	24	29	33	22	27	24	15	40	33	37	46	33	50	42	36	58	42	34	32	32	30	34	27	60
OTU57	29	34	39	28	13	12	19	20	18	19	22	33	10	18	8	17	77	96	73	63	61	68	55	63	3	2	5	3	46	48	41	49	0	2	0	0	15	12	8	24	82	55	74	60	19	9	15	16	79
OTU58	22	30	28	20	13	9	14	11	29	27	16	14	65	58	52	51	64	61	22	52	41	40	28	25	3	3	0	5	67	83	46	82	0	0	0	0	45	44	50	48	39	36	35	41	16	15	17	16	23
OTU59	49	55	74	70	48	44	40	32	36	38	53	34	52	47	49	45	30	24	30	29	151	159	129	109	21	15	6	7	41	39	49	40	5	15	12	8	68	68	76	79	19	24	19	17	49	46	61	28	29
OTU60	15	21	20	20	45	57	36	52	12	10	6	6	6	2	4	5	135	155	234	140	24	15	27	15	14	20	23	23	79	46	71	37	9	12	6	7	5	9	8	6	49	82	131	84	14	21	12	18	43
OTU61	27	23	31	37	15	22	9	12	29	13	15	10	35	53	40	37	106	76	56	85	59	53	45	45	13	14	5	10	26	18	30	35	3	6	1	4	4	3	4	4	46	43	49	39	14	38	24	20	6
OTU62	6	6	6	5	8	0	2	5	4	3	4	1	14	11	7	10	26	16	11	17	5	6	4	7	32	25	29	28	128	130	113	131	4	2	4	7	21	11	18	20	121	124	119	73	8	8	12	5	212
OTU63	12	19	19	15	7	2	5	3	11	20	26	23	0	3	6	2	44	46	38	37	54	39	43	53	14	14	13	10	41	34	36	40	22	32	20	21	31	45	24	34	33	43	50	49	8	7	11	8	52
OTU64	1	1	6	2	5	5	6	2	6	4	5	5	9	11	8	13	40	39	54	36	26	30	26	24	33	40	47	38	25	14	20	34	44	38	56	57	12	8	15	11	31	20	39	27	6	9	2	5	30
OTU65	105	89	69	102	94	83	89	86	65	75	82	81	153	144	138	135	45	34	28	42	48	59	45	50	28	22	39	26	19	28	23	22	0	6	0	0	60	67	62	65	1	7	4	2	51	61	56	34	4
OTU66	8	6	1	2	1	4	4	7	3	3	6	0	4	4	7	8	97	59	72	66	69	70	72	95	21	32	48	27	39	39	31	51	270	276	233	240	15	21	14	12	38	42	40	24	4	1	4	4	61
OTU67	30	26	28	20	4	7	12	5	11	12	8	9	17	24	20	23	50	48	56	62	68	72	65	66	2	1	1	8	48	64	57	74	6	4	6	7	46	45	52	68	54	70	54	52	6	8	12	8	40
OTU68	9	6	3	4	2	3	2	1	5	7	2	8	4	3	2	4	54	45	24	32	40	31	35	48	10	20	14	13	56	49	44	63	57	66	57	40	20	18	14	12	60	63	81	84	6	4	0	2	82
OTU69	77	63	58	48	51	51	63	58	61	56	66	110	59	63	59	71	51	76	67	61	29	32	31	39	22	31	32	33	38	44	36	39	6	13	11	8	22	22	21	25	31	29	36	34	80	65	82	113	46
OTU70	52	50	56	40	79	55	41	59	67	47	54	75	62	55	55	45	27	19	29	28	78	82	82	80	83	64	111	79	11	7	10	15	26	46	29	40	119	128	110	116	7	4	4	6	86	85	80	57	10
OTU71	22	21	14	21	5	0	4	9	8	7	6	8	0	4	4	4	43	58	12	37	65	69	57	66	3	1	1	10	79	82	116	111	2	2	6	3	11	12	15	13	127	133	133	168	4	10	12	6	18
OTU72	42	30	40	45	26	26	35	27	26	23	20	12	7	6	8	1	52	39	16	41	33	43	31	43	6	2	1	4	40	51	47	41	0	2	2	1	2	1	10	9	52	38	33	38	17	34	23	18	81
OTU73	6	7	6	7	2	3	2	3	2	2	0	2	3	3	4	2	13	19	10	14	24	9	23	19	1	1	1	2	104	100	68	88	9	7	6	3	47	35	58	29	77	56	59	74	2	0	2	1	44
OTU74	24	41	39	32	32	28	27	32	44	48	55	39	12	16	14	12	62	52	63	60	30	27	25	23	13	7	9	13	103	77	78	100	3	3	1	1	1	2	3	2	67	61	66	76	32	26	24	26	26
OTU75	28	36	24	17	10	16	15	12	5	4	6	1	29	17	14	14	22	64	58	36	3	2	2	1	14	14	15	21	76	51	80	52	18	18	19	16	30	26	25	21	65	76	54	53	11	14	9	18	46
OTU76	40	26	40	37	36	38	42	20	34	17	29	18	44	31	31	27	20	26	28	19	10	7	10	11	3	3	10	10	13	15	8	21	1	0	0	0	19	17	17	17	46	31	27	32	39	35	30	33	21
OTU77	52	45	46	57	83	75	55	77	108	79	82	80	102	136	136	106	1	0	3	5	111	99	76	90	113	72	66	100	2	0	3	1	44	53	85	51	77	73	73	85	0	1	0	0	115	117	107	105	0
OTU78	50	32	32	35	16	9	14	12	10	23	25	20	5	9	9	5	50	71	46	35	54	27	36	44	6	7	5	7	55	46	26	42	1	0	2	1	51	38	52	36	55	59	63	46	17	11	17	12	70
OTU79	35	37	31	30	18	11	30	17	18	14	17	21	36	39	22	32	49	58	24	45	52	51	40	49	2	4	4	5	66	63	92	96	3	7	13	6	11	18	28	18	52	47	40	57	14	13	19	13	63
OTU80	55	47	42	44	26	31	33	30	46	38	32	52	36	46	31	53	42	56	46	35	35	44	31	33	3	3	5	5	71	65	64	97	1	3	1	1	16	15	7	15	68	62	55	69	47	30	62	40	34
OTU81	30	32	29	47	27	31	25	38	11	10	6	4	27	42	42	30	32	35	28	39	31	20	26	20	27	29	15	17	18	10	25	19	2	6	2	8	12	21	16	11	73	75	70	70	15	24	12	14	58
OTU82	33	38	30	46	18	22	23	9	28	54	40	21	9	6	8	7	47	47	55	50	53	44	44	44	27	35	34	28	14	18	18	13	28	31	26	44	23	29	27	27	46	45	26	32	41	29	35	33	62
OTU83	17	11	8	14	17	17	12	12	8	8	13	6	30	33	35	27	7	3	11	2	3	4	7	4	16	18	5	12	98	107	83	121	3	2	0	2	12	4	7	7	22	43	43	29	10	22	23	24	48
OTU84	20	32	25	20	28	26	27	33	41	30	36	34	23	35	32	30	58	57	56	55	27	27	24	38	23	27	28	29	22	35	16	20	51	40	36	30	13	29	29	32	45	33	34	30	31	22	31	23	52
OTU85	33	32	34	44	11	7	3	10	11	11	13	10	8	6	6	9	42	47	38	45	78	73	77	60	0	2	4	1	44	69	66	46	1	0	2	5	82	88	101	86	45	39	38	45	10	3	7	3	21
OTU86	5	4	2	7	3	9	4	5	6	1	5	2	2	3	1	3	82	56	90	68	55	55	54	43	20	13	15	17	56	70	48	66	1	1	1	0	22	13	21	24	111	113	91	85	4	2	8	2	42
OTU87	24	59	25	45	29	64	35	52	35	42	34	42	45	46	36	46	29	41	32	25	9	16	12	19	105	97	124	105	6	7	8	4	0	1	1	3	12	16	18	9	16	13	21	14	53	62	45	65	9
OTU88	36	28	31	35	21	22	21	26	47	46	50	62	23	11	19	18	42	63	42	34	37	41	40	42	0	3	1	0	25	25	21	24	3	1	2	2	67	102	93	84	48	39	39	38	17	40	36	29	49
OTU89	47	40	49	55	55	44	54	54	59	34	53	41	56	43	76	64	20	13	22	16	101	130	151	122	26	28	25	18	10	5	14	16	18	18	27	15	38	50	53	51	14	12	15	13	48	71	44	47	18
OTU90	31	25	39	27	34	37	35	19	19	27	36	8	1	2	4	4	45	45	49	64	33	39	33	30	47	65	30	33	35	35	21	46	25	25	31	24	11	20	14	13	41	25	34	26	23	14	20	32	45
OTU91	10	11	14	11	10	5	6	15	10	6	14	27	10	15	6	7	34	39	31	37	34	22	28	39	24	27	31	22	16	14	20	15	143	120	134	123	6	16	7	8	13	25	22	17	9	6	3	5	22
OTU92	54	32	49	38	23	22	17	23	23	33	30	58	22	29	24	28	37	58	48	44	50	54	46	56	3	2	0	2	48	51	37	54	0	3	3	1	37	19	21	35	35	47	47	38	23	23	27	21	53
OTU93	67	54	61	69	50	47	34	45	104	115	63	53	56	76	57	59	10	8	3	10	9	9	7	10	14	4	4	10	4	7	3	8	1	0	0	1	9	12	11	10	2	5	0	4	51	48	90	81	2
OTU94	14	16	14	12	5	1	1	4	2	3	1	2	0	4	1	3	27	34	13	21	43	38	42	44	2	0	1	1	62	85	98	70	1	1	1	2	8	17	16	10	106	114	81	129	2	2	3	4	21
OTU95	22	19	26	18	28	38	33	28	23	32	18	20	2	2	4	1	50	32	57	47	29	30	25	32	28	23	28	21	17	16	9	18	35	21	18	24	21	29	18	18	28	25	27	22	33	24	37	23	43
OTU96	29	49	51	48	8	11	14	8	6	4	2	10	8	5	13	6	48	41	61	53	110	110	162	91	43	41	51	30	32	19	27	30	3	3	1	4	23	44	24	35	37	27	30	34	2	7	6	7	13
OTU97	2	7	3	3	0	3	1	1	0	1	0	1	0	0	0	0	60	66	63	72	4	5	4	3	0	0	1	2	50	36	40	38	0	2	0	0	5	2	2	7	140	135	122	108	2	5	4	1	140
OTU98	24	24	20	12	7	8	9	10	8	16	5	14	46	54	44	66	68	76	66	59	23	36	32	32	2	2	4	8	46	58	43	67	0	0	0	0	61	32	45	30	20	16	26	38	10	6	18	6	8
OTU99	28	16	34	17	3	5	1	6	19	27	21	36	1	10	6	8	15	5	7	8	84	68	65	88	9	6	12	6	21	18	17	23	15	16	10	15	16	24	18	21	3	6	6	9	8	1	7	1	14
OTU100	35	56	39	30	26	30	37	42	57	75	67	67	86	62	72	59	72	55	72	82	4	1	1	5	1	1	1	2	10	16	14	12	1	0	0	1	0	0	1	1	7	5	6	6	31	42	57	37	18
OTU101	19	13	12	25	16	27	27	22	16	26	15	14	81	117	79	77	12	24	8	23	29	20	17	25	12	6	10	15	25	33	33	39	1	1	6	3	15	7	11	18	57	42	47	56	21	12	18	10	25
OTU102	9	2	1	2	2	5	0	0	5	10	3	0	2	0	0	2	78	69	45	70	65	70	52	45	4	5	0	1	33	39	36	40	0	1	0	0	3	2	5	6	63	71	55	74	0	4	5	4	60
OTU103	11	16	16	13	29	25	31	37	20	17	21	26	12	8	15	11	23	30	18	22	4	13	8	10	108	105	110	78	12	10	2	2	44	51	37	37	12	22	19	9	6	13	13	9	19	22	19	29	10
OTU104	7	6	12	6	5	6	6	7	32	34	20	18	18	15	13	10	9	8	4	6	9	12	16	13	10	13	14	10	128	132	223	115	40	36	55	33	31	32	33	33	57	96	50	46	3	5	4	7	32
OTU105	48	42	48	51	45	52	45	36	62	66	56	82	113	65	82	68	35	28	38	39	24	36	24	18	12	9	8	9	18	14	25	16	0	0	0	1	30	28	29	30	12	16	12	11	53	40	65	49	13
OTU106	51	53	61	68	19	22	16	23	4	4	6	4	25	28	24	31	10	13	15	15	9	7	16	13	16	11	7	10	55	57	98	41	7	3	5	4	19	29	30	22	34	29	37	30	8	8	7	11	49
OTU107	46	39	22	35	60	55	54	64	78	50	70	164	70	118	97	111	25	29	25	18	30	33	28	43	50	37	43	42	17	6	7	19	11	11	13	13	16	15	8	17	3	9	8	4	80	50	73	91	8
OTU108	31	22	19	24	10	7	9	4	14	7	10	10	10	15	14	14	46	58	54	45	38	47	43	41	4	0	3	4	50	49	37	47	4	2	3	3	6	5	10	10	41	31	42	39	15	14	11	5	43
OTU109	25	24	17	25	28	20	24	27	49	28	31	19	21	34	39	40	20	23	10	21	14	16	10	12	46	34	19	35	23	22	32	31	9	11	10	8	17	14	19	13	22	22	16	20	37	46	22	42	16
OTU110	16	11	23	16	19	11	16	9	28	27	22	40	8	6	5	7	28	30	42	26	17	16	19	23	35	52	39	44	46	48	41	59	86	86	68	80	23	33	20	27	33	20	26	26	7	14	14	12	37
OTU111	4	7	6	3	0	2	1	3	3	2	3	2	4	2	1	2	7	7	8	7	24	23	34	18	2	1	1	2	13	14	16	11	0	0	0	0	52	37	52	26	46	45	27	29	4	3	7	5	40
OTU112	15	11	15	14	16	10	11	6	4	6	1	1	1	0	0	1	3	1	1	0	2	1	0	0	0	2	1	1	4	3	1	2	4	2	3	1	30	41	63	56	8	10	4	6	12	6	8	8	35
OTU113	5	6	4	11	5	0	3	0	4	5	7	9	1	10	6	3	24	32	23	18	18	9	5	13	3	5	1	6	19	11	24	13	15	24	19	13	7	8	9	3	20	18	27	25	0	0	2	3	37
OTU114	3	4	2	4	21	24	25	16	0	2	0	1	3	4	4	1	12	17	16	19	7	13	8	5	51	63	53	64	4	4	2	1	0	0	0	1	1	2	5	3	2	2	6	5	1	1	3	3	5
OTU115	21	28	42	20	19	13	13	15	31	36	16	32	18	23	18	12	24	36	30	32	31	36	45	32	3	2	0	1	32	38	21	41	1	1	1	0	19	14	29	24	49	47	45	47	18	27	20	18	35
OTU116	13	19	10	19	17	19	24	18	31	24	23	20	21	31	33	54	28	28	26	22	20	12	15	20	7	9	9	11	33	30	24	33	6	6	12	13	10	22	14	8	22	19	25	35	21	25	10	17	28
OTU117	12	16	14	15	4	2	1	4	6	7	6	4	5	2	6	4	29	29	22	25	52	29	40	62	21	10	9	15	60	34	38	36	61	78	74	51	49	80	63	76	17	23	34	17	2	3	0	2	26
OTU118	36	26	34	29	1	4	5	3	8	11	9	7	5	4	2	2	16	18	9	15	63	54	45	53	8	5	4	13	19	20	19	14	1	0	1	0	9	12	11	12	54	52	47	31	7	1	6	9	68
OTU119	9	4	6	5	5	6	3	4	3	2	6	6	4	6	3	8	53	59	54	45	56	52	52	44	20	9	10	13	30	20	19	33	14	23	12	9	14	22	8	11	69	67	57	50	5	5	2	4	30
OTU120	22	26	23	30	8	10	6	8	0	4	1	2	1	0	3	1	72	103	81	79	18	22	22	29	10	7	12	11	30	11	25	17	3	1	0	4	35	50	32	46	55	48	31	34	3	5	7	2	9
OTU121	0	0	0	4	0	1	0	0	0	1	0	0	3	2	1	2	49	69	75	50	4	10	8	1	6	8	8	1	6	9	9	11	0	0	0	1	11	5	11	10	131	138	186	102	1	4	2	3	117
OTU122	25	36	45	28	10	15	17	16	21	34	24	17	9	6	10	10	37	29	36	31	22	22	20	22	29	15	15	21	11	9	16	13	19	31	28	32	22	14	21	24	16	18	25	13	16	24	19	24	35
OTU123	6	6	6	6	2	4	4	5	7	14	15	9	0	0	3	3	45	64	59	69	24	32	30	34	5	4	6	7	35	34	33	45	8	6	5	7	3	2	3	3	18	23	21	21	9	5	4	3	36
OTU124	19	14	27	23	16	15	14	17	30	19	31	19	26	17	25	38	39	35	62	40	47	42	57	39	15	27	27	20	13	25	25	10	6	6	10	3	60	39	57	55	18	23	20	9	24	23	20	14	5
OTU125	33	26	40	42	10	8	9	13	7	11	7	4	24	51	41	29	26	25	13	18	9	6	4	5	38	23	20	24	18	31	14	17	0	0	0	1	9	14	15	11	9	12	16	7	36	34	26	20	21
OTU126	13	17	20	21	15	12	15	15	31	28	30	20	6	2	3	4	40	34	45	40	30	20	19	28	44	40	44	25	22	12	9	8	23	22	27	17	19	20	25	26	28	24	28	20	21	33	33	30	47
OTU127	2	2	0	2	1	0	0	0	0	0	0	0	0	2	0	1	69	58	39	43	15	16	14	12	1	0	1	0	15	13	7	14	8	8	2	10	12	6	9	10	19	16	30	24	0	1	0	0	27
OTU128	41	34	45	41	44	50	31	35	42	43	52	35	40	40	50	49	15	12	7	17	22	24	16	14	56	63	50	48	14	16	3	10	17	17	14	11	47	51	40	52	17	16	11	11	49	51	37	70	10
OTU129	110	105	108	91	133	83	102	95	95	97	118	140	116	116	108	117	4	1	9	7	12	11	15	18	35	36	37	40	1	0	0	0	14	14	18	15	19	30	22	25	1	1	0	0	116	115	128	90	0
OTU130	28	38	33	21	27	39	47	66	70	63	74	60	56	45	51	74	53	67	37	64	13	9	17	11	2	4	6	6	13	22	11	20	0	1	2	0	40	46	43	51	15	14	6	9	38	54	52	40	12
OTU131	21	13	23	27	10	14	13	16	36	32	40	4	3	4	6	2	28	34	18	22	17	14	10	15	57	41	26	41	11	16	17	19	20	30	21	19	14	17	22	17	27	23	24	36	12	22	16	17	47
OTU132	30	33	34	38	10	26	26	9	21	12	20	9	29	31	33	26	6	4	8	8	28	19	17	17	46	36	29	49	15	16	13	8	9	14	11	15	13	18	16	17	15	29	21	24	17	33	17	21	17
OTU133	133	108	103	129	68	43	33	49	73	67	49	31	21	14	29	17	18	13	13	31	40	44	25	32	20	10	3	20	14	17	9	8	8	12	11	12	14	11	23	12	5	7	1	3	66	98	75	64	4
OTU134	17	17	18	8	15	10	14	9	11	5	13	4	6	3	1	6	58	42	48	60	25	35	32	30	36	32	27	24	46	45	23	43	17	8	28	19	23	10	25	22	22	22	23	22	2	6	6	8	24
OTU135	26	26	23	27	26	19	31	39	47	26	35	29	28	31	43	40	28	31	38	30	20	17	17	26	25	15	19	15	12	10	13	20	24	17	29	18	10	24	10	13	14	14	14	8	27	21	17	24	17
OTU136	24	16	11	19	8	7	11	4	2	5	19	11	8	6	5	12	7	13	13	20	16	13	16	6	0	2	2	3	63	67	36	39	1	1	0	0	23	23	27	29	19	20	25	36	10	7	19	8	25
OTU137	33	19	31	20	10	27	22	18	24	34	29	40	6	7	8	6	29	22	41	36	11	16	11	6	11	9	26	13	15	15	22	14	1	4	7	4	10	24	10	14	45	29	35	32	31	13	22	19	79
OTU138	23	8	13	16	9	7	11	12	10	4	9	27	6	13	11	13	16	17	21	15	66	78	74	70	2	1	3	4	38	31	31	42	2	0	0	0	26	24	22	26	66	50	53	47	14	15	15	13	33
OTU139	27	25	39	35	32	44	39	43	80	86	63	40	60	49	50	43	9	8	4	13	4	5	5	2	1	5	5	1	6	8	11	6	0	1	0	0	7	3	3	2	2	1	3	1	36	70	68	43	1
OTU140	1	10	9	4	1	4	2	4	6	5	8	10	5	2	3	8	13	16	9	14	18	18	12	7	2	2	1	0	19	22	17	20	0	0	0	0	63	52	49	48	36	34	31	18	5	2	6	4	28
OTU141	18	22	13	11	32	24	50	43	38	38	33	79	32	58	33	45	26	51	33	36	10	10	10	12	11	10	15	16	36	37	18	32	3	3	7	5	8	12	13	9	37	31	45	28	38	25	37	31	14
OTU142	20	9	9	9	1	3	4	1	5	3	3	10	7	3	0	2	24	32	23	25	56	53	87	43	24	29	16	16	47	37	41	33	8	17	11	9	26	21	19	19	34	38	47	34	4	5	2	4	30
OTU143	29	13	19	15	7	7	4	4	7	6	9	18	1	1	1	2	50	34	50	40	9	23	20	20	1	1	1	5	19	26	19	28	0	0	0	0	39	49	35	48	75	47	50	43	10	5	5	4	37
OTU144	39	25	24	32	4	9	5	11	8	13	4	23	2	7	1	0	11	15	10	13	33	38	36	36	0	0	0	0	25	48	16	37	0	0	2	0	21	18	17	16	58	58	53	40	8	6	14	12	36
OTU145	4	10	4	12	2	4	5	2	17	15	15	10	12	16	16	20	33	36	27	50	10	5	16	12	4	3	8	3	51	25	47	50	0	2	1	0	13	15	9	10	30	22	16	26	9	8	3	8	6
OTU146	39	41	68	49	2	5	0	2	3	6	8	7	0	2	0	1	21	15	26	19	28	30	50	31	2	1	0	0	84	51	77	121	0	0	0	0	19	5	13	14	22	31	22	19	4	3	1	2	34
OTU147	23	16	23	20	10	10	18	15	29	23	14	19	43	49	35	37	13	16	5	7	15	35	22	22	14	19	15	21	5	10	15	13	4	0	10	5	53	25	33	37	22	7	12	6	36	35	21	23	14
OTU148	18	23	22	20	12	17	9	14	13	18	9	16	27	19	19	21	16	17	19	22	23	30	21	20	14	14	13	7	38	34	32	49	1	5	0	3	17	26	27	28	28	33	27	36	13	18	12	12	21
OTU149	25	28	27	32	50	29	39	39	47	56	59	66	52	43	32	50	18	10	27	20	19	17	16	22	9	3	6	5	16	26	18	20	1	0	1	0	8	10	14	8	8	16	6	14	43	40	51	37	12
OTU150	17	13	11	10	7	6	7	8	20	12	17	23	18	16	12	16	21	7	18	17	20	14	16	19	3	5	4	7	28	38	34	33	2	2	1	3	38	23	22	24	24	29	19	26	7	6	2	16	30
OTU151	3	5	2	2	1	3	0	4	5	2	1	2	1	0	0	1	3	7	2	4	10	16	16	16	0	0	0	0	52	29	29	52	0	0	0	0	22	17	24	17	35	22	32	38	1	3	5	3	36
OTU152	24	25	22	25	21	24	11	17	23	22	21	17	5	13	7	10	23	23	20	15	15	21	15	22	19	16	19	13	10	16	15	17	10	21	13	13	22	13	16	8	26	28	20	14	18	26	23	21	38
OTU153	12	21	10	11	19	25	14	27	23	22	38	42	3	8	9	7	71	67	36	52	10	8	10	13	5	9	11	9	40	45	53	53	3	3	3	4	3	14	12	19	17	24	19	17	28	25	21	31	10
OTU154	20	22	10	17	8	9	12	15	13	22	19	11	10	11	14	10	32	31	26	30	23	13	18	12	33	30	17	17	18	14	18	11	28	36	21	18	12	34	32	26	21	19	13	16	19	12	10	15	10
OTU155	2	3	2	0	0	0	1	0	0	0	0	0	0	0	0	0	4	8	2	5	6	8	6	3	1	0	1	0	60	48	38	67	0	0	0	0	3	4	4	5	145	154	174	148	0	0	2	0	45
OTU156	12	22	19	10	18	21	18	20	30	21	28	23	30	23	28	30	20	29	16	18	20	26	21	29	36	25	31	30	22	15	15	8	10	9	13	6	36	26	37	20	10	17	12	19	13	25	22	32	20
OTU157	20	15	15	22	8	3	5	1	7	5	7	3	10	3	6	11	17	24	14	24	25	16	14	8	10	19	15	17	39	40	40	33	7	8	10	12	10	10	16	13	9	10	16	20	3	3	9	7	25
OTU158	22	20	20	26	7	10	12	8	19	15	18	33	13	17	17	14	30	31	30	31	18	16	14	23	2	7	6	8	20	22	16	21	6	5	5	4	26	10	14	15	39	29	32	36	10	12	17	12	28
OTU159	35	38	31	35	6	3	2	7	25	14	13	11	6	5	5	5	6	13	6	8	18	11	10	19	2	1	1	5	24	26	20	24	9	9	10	15	24	23	23	33	24	30	26	21	4	4	8	7	5
OTU160	5	14	11	7	0	1	0	1	1	6	3	2	0	3	0	1	19	21	14	20	69	57	69	97	2	0	2	0	35	53	26	31	0	1	0	0	55	60	36	43	11	12	17	21	2	3	2	0	22
OTU161	15	21	26	14	21	23	8	20	22	19	10	15	9	9	15	7	27	20	39	24	12	7	9	7	57	55	73	40	12	19	13	17	68	75	63	72	8	6	11	10	20	17	14	13	19	17	18	13	8
OTU162	11	7	7	13	12	5	10	6	17	22	13	26	21	36	42	31	22	24	19	10	9	20	8	11	0	2	2	1	30	40	32	39	0	0	0	0	6	3	3	3	16	25	24	18	6	4	12	4	9
OTU163	14	10	8	11	3	4	6	7	9	10	7	6	5	6	7	12	17	26	19	28	21	11	14	13	4	4	2	1	42	53	57	47	0	0	1	0	0	1	5	8	45	48	55	63	14	9	18	8	19
OTU164	75	103	80	58	16	10	7	8	8	16	16	10	5	16	11	13	24	29	32	31	40	42	21	37	17	19	17	19	8	10	5	8	8	11	7	7	96	83	78	69	49	42	31	27	28	24	10	14	9
OTU165	34	25	29	23	8	10	6	12	18	12	7	10	28	39	43	32	10	9	5	7	19	12	17	20	5	8	4	7	16	16	30	19	0	1	0	3	83	79	117	110	11	11	10	18	11	10	19	14	6
OTU166	7	8	7	5	2	7	3	5	3	22	17	17	1	1	3	2	25	18	20	27	18	9	17	22	1	1	3	0	35	39	38	46	6	2	7	4	5	11	7	7	12	29	27	27	9	9	6	6	12
OTU167	10	5	6	13	7	7	5	6	23	32	21	11	38	25	33	29	22	20	13	18	11	10	5	5	23	24	18	15	32	35	30	26	10	14	15	15	10	6	11	17	20	26	26	19	8	10	11	8	18
OTU168	14	21	15	14	18	17	19	21	17	26	17	27	43	37	48	34	29	24	22	16	16	20	19	23	35	34	46	36	11	15	13	15	14	5	7	10	14	18	22	15	13	13	9	9	22	30	22	29	14
OTU169	27	31	26	25	30	20	24	8	45	58	49	41	21	14	33	24	6	5	4	5	50	38	31	48	1	0	0	3	19	18	12	8	0	1	1	0	64	53	44	43	6	4	2	11	34	42	66	42	3
OTU170	28	26	30	42	29	20	23	25	33	23	30	40	36	28	19	40	10	20	20	16	22	26	25	37	4	4	5	2	9	22	14	17	3	2	1	3	16	31	18	23	10	12	8	4	23	18	39	15	20
OTU171	14	5	13	6	6	16	10	8	15	16	10	6	8	8	8	7	39	27	42	43	25	19	22	19	40	32	24	39	21	14	19	16	19	33	19	24	7	13	6	9	20	23	14	18	13	6	15	5	19
OTU172	18	16	14	6	7	7	8	11	6	9	16	14	15	16	9	16	26	24	25	20	17	18	14	28	0	2	3	3	19	24	22	25	2	0	1	1	15	9	8	21	25	4	18	23	10	9	10	7	22
OTU173	29	22	21	22	16	7	14	8	18	11	5	7	12	13	17	10	32	30	16	37	11	11	9	9	13	8	12	14	17	12	33	18	4	2	5	12	8	10	12	10	38	26	24	34	6	8	8	5	38
OTU174	15	11	19	11	9	6	6	7	9	11	7	15	20	19	29	20	5	7	5	5	13	13	6	15	0	0	0	0	35	30	22	25	0	0	0	0	22	32	25	26	25	28	29	24	6	7	4	9	15
OTU175	24	18	27	20	37	25	22	24	22	14	31	27	31	21	39	29	14	19	17	11	30	24	23	45	46	32	32	31	7	9	4	11	19	20	39	14	33	31	46	22	3	5	3	1	23	32	28	60	10
OTU176	24	28	28	28	40	28	39	27	19	46	24	17	63	28	35	44	12	10	14	13	20	18	14	18	38	29	23	27	12	16	19	19	16	23	25	26	20	21	26	21	11	7	10	8	29	22	34	34	7
OTU177	98	77	92	93	39	34	43	33	25	26	43	52	32	51	33	45	15	12	10	4	26	40	30	43	5	1	5	3	4	8	3	6	16	7	13	10	63	43	33	42	1	1	1	1	50	41	65	42	10
OTU178	11	17	15	15	34	18	26	26	47	40	35	24	51	47	46	40	42	37	24	38	16	20	12	22	20	8	5	7	14	14	20	19	0	0	1	0	10	11	10	9	16	9	6	10	23	14	40	16	16
OTU179	7	9	16	9	4	0	2	2	5	4	4	4	4	1	1	2	18	15	19	17	22	14	14	27	1	1	0	0	33	39	36	51	0	0	0	1	24	23	15	20	36	23	27	23	1	5	4	3	12
OTU180	38	27	31	28	24	13	22	19	16	22	8	19	25	52	56	48	29	51	33	39	27	27	27	36	14	12	11	12	11	17	9	10	3	5	1	1	10	8	6	9	12	14	9	5	19	19	17	22	16
OTU181	13	6	11	9	26	20	29	26	74	51	62	51	30	38	21	22	21	22	26	23	5	6	11	10	17	8	3	14	16	13	5	10	0	0	1	0	3	1	10	6	11	14	11	8	46	47	44	34	6
OTU182	5	8	15	10	1	2	3	6	1	9	4	6	8	9	14	5	18	5	11	13	15	7	7	11	19	17	11	28	179	211	348	174	9	11	12	14	3	3	10	7	16	19	7	11	0	0	0	0	2
OTU183	6	6	13	10	8	8	10	6	5	5	5	3	9	5	6	3	9	10	14	12	2	4	2	8	17	21	23	21	6	4	1	8	17	12	17	15	8	11	16	7	40	38	43	31	15	20	3	16	62
OTU184	5	3	8	0	0	0	1	0	1	0	1	0	2	1	0	0	4	6	1	0	9	6	3	5	0	0	0	0	61	52	36	50	0	0	0	0	12	18	16	16	39	47	37	47	2	1	1	1	53
OTU185	7	5	10	8	6	8	11	0	0	2	2	0	3	0	0	2	17	26	23	18	10	6	9	5	7	1	9	5	13	8	6	3	4	4	2	3	5	4	2	9	35	41	31	27	1	3	0	0	103
OTU186	21	14	10	5	1	0	1	2	2	2	1	3	2	0	1	0	5	11	5	4	7	6	21	8	1	0	1	2	7	8	13	15	8	7	6	6	5	2	2	2	5	12	8	11	1	0	0	1	11
OTU187	26	19	22	26	23	22	28	29	46	40	39	76	36	85	56	73	8	8	9	7	13	18	7	17	5	9	12	5	11	22	16	20	0	1	0	0	30	16	12	14	23	12	14	24	45	18	33	26	18
OTU188	9	3	9	6	2	3	0	4	0	1	0	1	0	0	0	1	14	10	7	5	6	12	14	12	16	8	13	13	178	123	229	85	7	0	2	2	23	14	20	21	25	29	40	25	0	1	2	1	17
OTU189	30	27	26	35	61	57	55	60	86	86	65	43	6	17	7	9	35	34	16	25	1	2	2	2	42	39	31	55	2	3	2	8	23	35	33	30	0	1	0	0	6	3	4	5	63	78	48	68	6
OTU190	0	0	1	0	0	0	0	0	0	0	0	0	0	0	0	0	2	4	9	7	0	0	1	0	0	1	0	0	65	53	103	47	1	2	0	0	3	5	5	5	6	11	2	2	7	1	3	5	56
OTU191	8	15	5	11	9	7	8	5	1	3	3	1	4	7	6	6	40	37	26	37	11	11	16	14	18	22	14	28	23	12	18	11	6	4	4	7	11	7	10	15	34	28	29	28	1	6	3	2	73
OTU192	9	7	3	8	2	2	3	4	3	3	1	5	12	13	13	13	3	4	1	5	8	4	9	8	2	2	3	2	37	43	73	25	0	0	0	0	23	34	15	19	19	24	23	43	6	7	8	6	11
OTU193	10	13	13	8	15	9	16	15	17	14	18	8	17	10	9	17	44	27	26	35	12	13	15	12	19	13	15	11	15	16	8	18	11	15	15	6	12	12	11	9	17	21	14	13	14	8	16	14	33
OTU194	18	24	15	27	29	28	30	40	49	44	36	46	26	26	37	20	29	19	16	29	29	21	34	19	1	2	2	3	20	29	18	21	0	0	1	0	16	12	15	18	4	5	5	4	35	43	41	21	13
OTU195	18	15	21	19	16	6	5	10	25	35	22	14	25	33	34	22	8	22	17	23	16	14	6	3	59	30	23	35	2	3	2	5	23	30	33	21	2	4	8	11	16	18	28	18	16	21	18	18	13
OTU196	6	8	5	10	0	3	1	3	2	4	8	4	2	3	3	1	3	5	1	3	12	8	14	11	1	0	1	0	29	33	18	29	1	0	0	2	48	33	39	43	16	17	18	14	4	5	10	6	8
OTU197	0	1	0	1	0	0	0	1	1	1	3	0	0	0	0	0	2	5	7	7	2	2	3	4	0	1	2	4	5	3	7	1	12	13	17	11	3	6	2	4	9	5	3	5	1	0	4	3	22
OTU198	20	23	8	27	18	9	10	10	11	12	10	5	5	12	10	7	31	27	38	39	13	12	12	7	5	5	0	2	24	30	24	22	0	0	0	0	3	18	12	17	15	19	19	12	10	8	11	10	23
OTU199	35	29	33	42	145	96	103	139	155	118	133	144	38	36	55	52	0	6	3	3	9	3	6	7	23	19	27	20	0	1	1	2	3	1	1	0	0	1	2	1	0	0	0	0	105	113	107	141	0
OTU200	7	13	13	10	14	7	13	14	15	24	10	16	18	7	19	13	18	28	20	18	21	31	22	36	8	7	5	5	17	11	8	13	18	16	23	19	7	13	14	11	19	12	10	3	11	17	11	14	7
OTU201	23	21	23	17	24	21	14	14	26	35	32	26	28	23	26	22	12	12	17	8	25	21	24	21	5	5	10	13	9	16	8	7	0	4	1	3	29	25	18	26	19	28	18	18	20	16	23	24	12
OTU202	15	28	17	21	32	26	22	39	12	23	14	28	30	22	19	21	22	19	19	12	25	22	23	22	25	25	33	32	3	17	9	10	17	3	14	11	37	32	38	31	5	8	15	11	37	28	25	25	10
OTU203	16	11	17	13	16	15	9	13	10	16	9	6	5	1	1	0	26	22	36	18	17	19	29	17	44	36	39	32	6	6	7	3	11	14	11	10	10	23	19	17	30	42	30	29	8	10	11	9	22
OTU204	25	18	18	22	19	14	9	15	15	17	12	16	8	14	6	9	24	20	17	15	6	6	8	13	6	6	1	10	29	32	20	32	0	0	1	1	32	17	23	20	18	14	20	28	13	8	12	11	7
OTU205	6	5	7	4	5	4	0	4	3	2	3	3	0	0	1	0	40	25	33	30	28	16	24	16	9	10	6	11	26	23	23	30	4	3	2	4	10	10	9	6	21	21	26	26	0	3	2	2	48
OTU206	11	23	11	21	36	45	45	26	64	66	84	50	13	6	4	11	18	22	24	25	5	7	6	6	0	4	2	0	6	4	7	11	0	0	0	0	3	1	2	1	31	29	36	23	56	75	29	59	14
OTU207	39	44	48	42	29	30	28	27	30	48	27	31	22	22	40	26	9	11	10	25	8	6	10	5	18	9	8	6	10	14	9	13	4	3	3	3	4	8	4	6	10	10	15	13	33	35	38	26	20
OTU208	13	8	9	12	7	7	6	6	7	11	9	17	5	14	10	20	21	14	22	15	35	27	32	19	0	1	1	0	19	27	31	21	0	1	1	0	24	15	23	20	22	26	33	39	8	3	14	8	21
OTU209	11	27	21	28	31	36	27	26	29	26	31	15	43	34	29	34	2	3	4	3	6	9	10	6	63	72	63	63	4	6	3	10	7	8	6	11	22	20	9	16	1	5	3	2	34	47	38	40	4
OTU210	26	30	22	25	3	2	3	1	1	3	9	0	1	1	2	5	4	7	4	7	10	10	21	11	2	1	2	2	28	18	21	25	0	3	1	1	27	25	21	30	27	19	16	22	2	2	3	1	7
OTU211	3	6	3	4	1	1	2	3	1	1	5	2	1	1	2	2	10	12	8	12	19	25	22	21	1	2	0	0	28	33	29	41	1	0	0	3	13	20	23	13	33	33	40	40	1	1	3	4	27
OTU212	11	8	8	6	6	6	3	3	3	4	3	3	1	0	2	1	15	15	15	17	29	31	30	50	16	16	13	8	26	26	21	26	10	4	5	10	114	122	114	112	24	19	21	17	3	4	3	2	11
OTU213	11	8	29	25	16	10	9	10	22	25	19	7	14	20	33	22	8	11	5	8	8	12	8	19	1	1	3	0	20	19	28	19	0	0	0	2	43	34	39	31	8	6	11	18	17	17	28	13	10
OTU214	0	0	0	0	0	0	0	0	0	0	0	0	0	0	0	0	3	3	2	0	0	0	1	1	0	0	0	1	0	0	0	1	137	172	174	185	4	5	5	7	0	3	0	1	0	0	0	0	1
OTU215	13	11	11	19	3	2	3	3	4	10	6	18	1	1	2	3	40	36	41	25	4	14	15	20	1	0	1	3	21	24	20	25	0	0	1	0	38	21	18	33	43	34	47	38	1	6	9	9	9
OTU216	13	24	22	19	9	3	11	5	5	5	9	7	5	5	5	4	15	18	14	13	49	36	40	48	4	3	1	3	11	12	15	11	2	0	0	1	52	60	50	48	30	27	19	28	8	5	10	11	13
OTU217	17	24	16	9	18	12	12	20	29	30	23	29	80	82	66	56	2	3	1	3	6	6	7	1	1	1	0	0	0	0	0	0	0	0	0	0	52	39	40	46	0	0	2	0	24	20	33	15	2
OTU218	12	8	11	7	4	11	12	9	7	5	2	3	1	2	4	1	10	7	20	13	6	1	2	5	9	11	13	9	6	5	4	9	5	7	7	7	11	5	7	10	39	54	67	48	6	6	9	11	59
OTU219	10	11	9	17	15	19	9	11	15	8	14	10	16	9	7	13	20	17	11	8	20	17	30	17	6	7	14	9	33	31	36	25	0	1	0	3	30	16	20	22	15	18	16	13	12	14	22	13	10
OTU220	6	3	6	5	7	9	10	10	10	10	5	3	18	15	31	15	15	14	6	11	16	20	14	23	13	11	12	8	14	16	11	25	1	0	2	0	13	19	19	21	19	15	16	11	9	14	6	14	29
OTU221	3	0	3	1	3	8	5	2	3	2	3	2	1	0	0	2	18	30	36	32	73	67	103	57	28	37	32	27	2	6	4	3	19	35	13	33	16	17	12	18	34	52	57	42	1	3	2	3	24
OTU222	11	7	11	9	1	1	2	1	1	3	1	0	1	2	1	1	2	8	4	7	19	28	42	35	2	2	2	2	2	3	4	6	6	4	2	5	9	4	10	5	4	8	2	7	4	5	3	3	16
OTU223	10	26	14	19	12	7	9	6	17	18	2	9	11	9	7	6	9	9	8	18	9	10	12	9	2	3	1	6	7	13	10	16	0	6	2	5	34	45	41	38	10	20	9	15	15	21	11	19	22
OTU224	0	1	2	1	7	4	11	7	0	2	0	0	2	1	1	3	4	7	4	7	0	2	0	1	10	8	5	5	36	33	33	36	24	31	32	34	3	3	3	3	24	24	19	13	2	2	4	2	75
OTU225	16	31	9	13	47	34	24	39	63	38	66	57	92	80	90	88	27	31	22	31	12	6	11	18	11	17	6	12	5	6	2	3	1	0	0	2	3	0	1	1	4	3	3	6	35	20	35	35	1
OTU226	6	0	7	4	3	1	6	2	4	5	4	2	7	5	6	5	28	30	30	26	18	13	16	15	4	6	3	2	29	38	19	29	7	7	7	3	12	11	11	8	29	56	46	27	3	1	3	4	26
OTU227	0	1	0	1	1	0	0	0	0	0	1	1	0	0	1	0	37	61	41	45	15	10	8	17	29	31	22	24	12	8	5	8	0	1	1	3	6	7	14	9	27	50	37	40	1	1	0	0	70
OTU228	0	0	1	1	4	0	0	0	3	0	1	0	3	1	4	1	5	3	3	2	8	6	11	10	0	3	0	1	9	9	14	13	2	1	1	0	2	6	3	5	23	18	16	18	0	4	1	2	34
OTU229	11	4	9	8	6	7	10	6	12	20	15	21	3	7	4	5	10	17	6	7	11	14	11	15	0	0	3	2	27	24	28	27	0	0	0	1	13	12	12	29	17	27	27	29	7	8	12	6	16
OTU230	11	7	9	10	10	4	5	5	13	5	11	6	22	17	26	26	7	2	5	9	14	11	10	11	7	4	5	7	18	16	17	21	13	15	22	17	31	34	34	29	29	11	26	20	5	12	7	12	17
OTU231	19	42	47	33	42	31	25	27	78	66	62	36	11	8	3	11	19	20	27	40	22	21	23	12	53	71	25	36	3	6	5	3	11	9	5	14	6	9	8	12	4	5	7	0	42	49	42	23	3
OTU232	7	7	4	7	7	7	8	5	7	12	10	2	6	7	18	8	20	32	10	31	5	6	5	6	9	5	4	6	16	20	15	10	1	3	1	1	0	0	4	0	30	24	28	21	10	2	3	6	29
OTU233	11	7	7	9	4	1	1	4	2	4	4	6	8	13	9	6	13	7	14	8	9	10	6	8	3	2	9	4	21	20	15	19	1	0	2	1	5	11	4	5	31	26	29	39	4	1	5	4	21
OTU234	5	5	5	5	10	18	9	12	10	13	12	36	0	0	1	0	83	82	69	78	18	11	13	22	14	19	23	25	12	11	11	12	1	3	4	8	5	5	5	11	11	10	15	12	7	7	7	3	2
OTU235	5	3	0	1	4	1	1	3	1	2	4	0	0	1	1	0	28	11	16	18	13	11	8	12	1	3	2	2	41	25	28	39	179	152	156	144	10	15	12	15	16	19	23	15	0	0	0	3	3
OTU236	11	8	12	8	8	6	9	8	14	14	11	7	2	2	1	2	11	23	16	14	6	11	9	10	10	12	11	11	8	12	8	5	12	7	7	6	12	19	16	21	35	36	36	38	17	11	9	11	18
OTU237	12	9	12	8	20	24	23	24	26	36	22	23	19	10	18	18	13	7	10	4	20	25	16	18	13	18	17	13	15	14	18	18	7	8	11	8	20	15	26	19	3	3	2	2	26	22	25	24	6
OTU238	23	7	28	37	9	12	6	12	11	9	10	10	16	4	12	11	3	3	3	4	39	31	33	26	3	3	2	5	19	23	15	16	0	1	8	4	30	41	32	39	3	11	9	8	9	13	16	9	10
OTU239	35	27	30	22	13	8	7	10	14	16	12	17	9	20	13	15	12	2	8	9	25	22	20	26	0	2	0	0	9	10	6	5	0	0	0	0	50	53	45	37	4	5	0	1	7	9	21	10	10
OTU240	1	0	2	4	0	0	2	3	0	2	1	3	1	1	0	2	6	11	11	11	6	4	5	3	0	1	0	0	28	34	30	46	0	0	0	0	10	6	4	12	68	73	64	44	2	3	2	3	65
OTU241	5	8	7	7	3	1	0	4	7	2	3	4	1	2	1	4	15	6	10	23	5	10	5	6	1	1	0	0	17	12	18	16	1	1	0	1	5	7	3	4	27	19	25	25	2	1	8	1	33
OTU242	19	24	20	23	8	6	13	10	20	11	19	8	47	49	44	58	9	12	11	11	9	4	9	7	10	3	17	13	6	11	3	9	5	6	4	8	12	5	7	12	12	14	10	13	31	13	31	28	11
OTU243	18	19	24	29	38	37	37	33	50	49	56	62	75	71	56	65	7	8	3	5	16	24	14	20	19	25	28	26	0	0	1	1	4	3	2	6	31	30	18	25	2	1	0	0	51	36	35	29	0
OTU244	4	9	18	6	2	6	1	1	7	3	3	2	0	0	0	1	8	3	0	10	9	7	15	11	0	0	0	0	34	26	19	28	0	0	0	0	23	19	11	20	47	41	26	30	5	5	4	5	33
OTU245	56	46	58	55	27	21	26	23	33	37	27	13	49	57	60	43	8	8	7	5	9	5	4	7	11	1	3	5	0	2	3	1	6	3	5	10	11	14	16	15	1	4	1	0	42	50	46	40	2
OTU246	0	0	0	1	0	0	0	0	0	0	0	0	0	0	0	0	5	0	2	0	8	9	6	12	0	0	0	0	22	29	22	13	0	0	0	0	14	5	16	9	71	46	44	64	0	0	0	0	38
OTU247	10	12	14	9	2	3	2	1	4	0	0	2	1	1	1	1	34	22	26	22	9	5	9	4	3	4	5	5	4	6	3	8	10	12	11	9	12	21	23	17	63	72	80	68	0	1	0	2	16
OTU248	5	6	4	6	1	2	3	1	5	2	1	0	3	4	2	0	18	14	28	13	0	1	1	1	3	7	3	6	17	17	17	23	11	16	13	13	5	8	5	7	13	29	13	18	3	0	3	2	15
OTU249	6	9	8	4	1	1	0	1	2	1	3	0	4	5	4	4	11	11	9	4	2	1	0	2	1	1	2	3	23	9	10	18	0	0	0	0	6	3	8	10	14	28	21	24	1	2	3	3	13
OTU250	22	21	14	18	10	15	12	11	22	19	28	24	86	58	70	76	11	18	12	11	0	3	1	1	11	19	8	13	11	12	14	8	2	2	0	2	28	21	25	21	7	7	6	6	14	15	21	9	8
OTU251	7	3	4	5	4	6	4	3	3	6	7	0	0	0	0	0	20	17	8	11	5	5	4	3	8	14	12	17	11	3	8	9	7	11	6	9	38	46	38	31	10	12	11	9	2	2	5	6	9
OTU252	10	10	3	7	12	13	14	10	12	17	18	17	30	25	16	29	26	27	20	28	32	20	24	21	5	5	1	5	17	10	19	23	0	1	1	0	24	26	24	24	12	7	11	6	9	21	12	12	4
OTU253	2	0	0	1	2	3	2	2	0	1	3	1	1	0	0	0	0	1	1	3	0	1	0	0	7	3	6	8	0	0	0	0	228	185	172	222	0	4	1	3	0	0	0	0	0	0	0	0	5
OTU254	19	15	22	23	14	11	12	11	22	27	13	16	13	9	6	3	28	12	13	17	17	13	7	8	11	8	7	18	12	21	10	19	0	0	0	0	21	14	22	25	10	16	8	10	15	18	24	19	5
OTU255	26	25	33	29	5	4	8	4	6	7	5	5	6	5	3	1	12	22	16	21	29	24	39	24	24	15	21	26	10	6	5	4	19	16	23	22	18	42	49	48	29	29	18	31	4	5	4	7	10
OTU256	1	0	1	3	0	0	0	0	0	0	0	0	0	0	0	0	3	1	0	1	2	3	1	2	0	1	2	0	12	11	13	22	0	0	1	0	19	13	19	15	116	116	123	95	0	0	1	1	28
OTU257	5	4	3	3	3	3	1	3	11	5	7	8	3	2	3	1	26	32	28	44	19	22	17	24	1	0	0	0	43	26	28	28	0	0	0	0	6	11	13	10	46	47	41	48	5	3	7	0	20
OTU258	25	24	22	40	64	55	52	62	72	55	75	115	37	35	42	31	29	14	18	18	5	3	4	5	82	67	51	51	0	0	0	0	15	16	22	17	2	1	1	0	0	0	0	0	60	57	65	76	1
OTU259	1	6	1	5	3	3	1	0	0	0	1	2	0	0	0	0	8	6	13	9	148	151	239	126	4	10	5	5	19	11	36	9	2	0	0	0	6	7	13	5	21	18	12	10	2	1	2	1	21
OTU260	1	3	3	3	1	0	0	1	0	0	0	0	0	0	0	0	3	1	2	3	8	8	10	8	17	9	21	20	3	9	3	2	25	46	63	36	208	153	215	195	32	18	31	22	1	0	1	2	170
OTU261	4	5	0	2	2	2	1	5	8	9	10	10	0	3	0	2	21	9	6	18	43	43	65	35	2	2	4	1	13	10	20	6	1	0	0	1	1	4	4	4	13	17	17	25	0	4	3	1	15
OTU262	7	6	9	3	4	2	5	4	6	10	10	6	2	6	2	3	37	33	26	27	8	5	4	6	2	3	2	7	28	32	20	23	1	0	2	1	5	2	9	7	19	19	26	17	2	3	3	4	13
OTU263	25	33	27	13	12	9	8	16	13	13	16	23	13	15	15	15	15	9	2	7	20	13	18	31	3	1	2	6	5	18	13	22	0	4	4	0	17	8	24	16	14	9	15	15	13	9	16	9	15
OTU264	3	5	6	11	10	11	5	8	8	11	7	8	12	10	2	7	11	9	15	13	14	10	4	14	11	6	7	11	22	12	15	17	2	1	2	2	9	9	7	10	18	19	9	23	8	10	8	11	11
OTU265	7	7	7	8	8	5	5	9	18	10	6	6	26	34	33	26	4	3	2	2	3	2	1	3	12	8	9	21	3	7	0	1	25	26	23	33	11	12	8	10	1	4	3	2	16	14	13	7	2
OTU266	5	3	1	4	4	0	3	5	0	3	2	0	3	2	3	3	27	22	40	25	4	3	6	6	32	38	42	29	8	5	13	9	125	139	93	120	0	1	4	3	27	33	32	13	3	6	6	3	14
OTU267	9	5	8	16	15	23	21	23	1	1	1	0	3	1	3	3	14	9	19	9	0	3	2	2	8	10	9	11	24	16	10	18	2	2	2	0	12	7	4	10	21	24	22	22	11	9	6	6	16
OTU268	3	3	2	4	0	3	1	0	0	1	4	1	0	1	1	1	9	8	11	8	9	19	12	8	0	0	0	0	55	47	23	34	1	1	5	3	14	26	10	15	28	29	33	45	0	0	0	2	23
OTU269	20	30	31	22	36	30	30	44	46	46	43	47	82	64	90	69	20	8	21	18	6	2	7	6	48	27	31	28	3	2	4	6	1	2	4	1	8	4	3	5	1	0	1	2	34	42	42	38	0
OTU270	7	7	7	5	7	9	7	5	8	8	12	7	39	37	17	43	5	6	5	2	3	1	2	1	16	14	25	16	7	8	2	3	2	1	1	1	10	3	7	5	12	3	10	6	18	7	11	14	3
OTU271	10	7	7	6	7	14	11	4	10	4	8	8	6	6	14	10	2	8	6	9	7	6	8	9	2	2	2	2	49	47	36	39	0	1	0	1	8	9	12	11	6	6	10	4	11	15	14	7	3
OTU272	2	0	0	0	0	0	0	1	0	1	2	2	0	0	0	1	4	3	1	0	2	0	1	1	0	0	0	0	21	18	17	28	18	12	19	22	0	0	0	3	20	26	16	12	0	0	2	0	9
OTU273	14	18	6	24	5	1	3	4	4	1	8	0	1	1	0	1	9	7	5	19	40	49	42	41	2	0	1	1	11	5	9	10	2	0	2	3	21	16	18	19	17	23	7	6	3	4	1	6	30
OTU274	7	8	9	6	3	7	9	6	6	13	11	7	8	5	10	5	17	13	12	16	24	10	20	11	5	8	1	2	17	17	20	18	3	5	1	5	11	11	7	13	11	9	9	10	3	7	5	12	21
OTU275	4	6	9	3	1	2	2	0	3	3	0	0	4	3	2	1	42	37	49	41	5	14	10	6	8	11	13	12	6	6	8	2	25	26	32	14	3	15	10	6	55	54	30	46	1	3	0	3	33
OTU276	23	29	33	34	6	13	10	17	18	18	16	33	20	10	12	14	26	33	24	26	21	32	25	34	23	17	15	13	6	1	3	3	4	7	4	6	2	2	5	5	2	2	3	7	19	15	19	18	8
OTU277	13	14	15	20	15	23	26	20	22	26	24	25	40	45	41	28	15	15	16	19	12	16	15	13	42	42	52	42	2	2	0	3	11	11	13	25	9	6	12	9	4	1	0	1	28	24	27	32	2
OTU278	9	9	13	16	2	2	2	6	0	5	7	2	10	4	0	2	22	23	17	32	3	4	10	5	2	4	5	4	16	11	15	12	28	25	23	20	8	4	3	8	28	48	41	30	1	3	3	8	45
OTU279	1	1	6	4	1	2	1	0	3	1	4	3	0	0	0	1	22	16	18	17	28	9	12	5	2	0	0	1	11	28	18	25	0	0	0	0	18	9	16	19	16	17	19	12	1	2	1	0	24
OTU280	10	5	6	7	0	0	0	0	2	3	0	1	10	10	6	10	2	3	1	1	3	3	5	2	1	1	1	1	3	3	7	6	0	0	1	1	3	4	6	4	13	12	3	9	1	0	1	1	59
OTU281	19	19	20	20	24	30	25	22	21	14	30	25	46	42	58	47	14	11	12	9	33	35	25	21	19	21	22	18	2	4	4	1	4	5	9	6	20	19	26	15	7	2	2	1	34	25	29	34	4
OTU282	21	36	28	26	9	7	4	10	15	6	10	19	8	7	15	10	3	6	5	8	20	27	18	18	3	5	0	4	16	20	15	17	0	0	0	0	3	6	9	11	18	11	15	23	6	10	26	12	15
OTU283	3	1	1	2	0	2	1	1	2	3	0	0	0	0	0	0	11	17	5	5	8	5	5	3	0	0	2	0	54	36	44	42	2	2	2	1	9	11	10	7	39	31	30	39	1	0	1	1	12
OTU284	16	5	9	12	15	17	8	13	11	8	21	13	13	20	14	15	20	10	12	8	15	20	15	16	1	0	2	2	13	13	6	15	2	5	4	2	24	17	27	14	8	12	10	11	10	12	15	8	7
OTU285	5	9	5	3	15	5	14	2	22	11	17	12	6	2	14	13	53	59	71	67	5	1	5	6	98	92	86	78	4	3	2	1	67	84	69	82	1	2	0	1	4	1	2	3	16	14	7	10	6
OTU286	12	18	10	9	5	8	8	7	2	6	2	9	10	11	7	7	32	23	22	18	15	8	12	9	23	20	16	16	8	13	17	8	14	25	18	23	2	3	2	2	15	20	13	24	9	5	8	9	18
OTU287	13	8	11	17	8	3	4	2	8	10	11	10	3	2	1	1	7	13	3	5	12	16	9	16	0	0	1	0	18	21	15	15	2	0	5	2	13	12	20	14	12	20	10	14	7	3	15	10	21
OTU288	0	0	0	1	0	1	3	5	0	1	2	4	0	0	0	0	2	3	3	4	0	0	0	0	2	0	2	1	0	0	0	0	257	211	195	201	3	3	0	3	0	0	0	0	0	0	0	0	1
OTU289	8	8	8	7	2	1	2	5	6	3	8	10	7	4	2	0	5	3	1	3	5	5	5	12	0	1	3	2	3	5	5	2	0	0	1	2	18	30	15	35	4	4	4	2	3	8	4	4	0
OTU290	15	17	21	13	19	17	18	8	1	3	1	0	7	4	4	1	14	12	23	25	4	1	5	7	12	13	14	13	14	16	21	16	2	6	2	0	1	6	3	1	13	20	20	16	3	2	3	2	29
OTU291	1	1	2	0	2	1	0	1	2	6	4	3	0	5	3	7	10	9	6	4	8	4	5	11	20	13	11	28	9	10	14	8	12	9	8	12	4	3	3	5	7	14	14	14	1	0	0	3	33
OTU292	7	3	5	2	1	1	0	0	2	1	2	0	2	6	8	6	4	2	4	2	0	2	2	0	1	4	1	2	6	5	3	2	6	8	5	4	0	1	1	3	3	3	4	1	9	4	8	13	12
OTU293	30	17	25	14	5	6	5	7	8	9	8	10	5	7	6	4	8	13	8	9	44	35	33	26	4	6	6	4	11	21	10	19	0	1	0	0	44	62	38	50	9	7	8	5	7	8	10	4	4
OTU294	62	39	46	35	20	22	23	19	14	11	27	22	37	29	37	31	0	5	7	6	12	10	7	12	19	14	14	14	0	0	1	0	8	3	9	0	30	39	37	36	0	3	0	0	27	45	34	47	0
OTU295	2	7	8	5	1	3	0	0	0	2	0	0	0	0	1	0	4	3	3	6	18	18	17	22	2	5	3	3	4	2	2	1	29	29	41	28	14	18	9	15	7	6	1	3	0	1	1	0	22
OTU296	12	25	9	14	39	36	34	29	49	42	26	45	68	96	75	62	0	0	0	0	1	4	2	3	37	41	36	38	0	1	0	0	1	1	1	0	10	16	12	10	0	1	0	0	45	49	41	42	2
OTU297	12	8	17	18	16	9	14	14	14	13	23	19	10	12	12	22	9	10	11	3	6	9	4	1	3	2	3	2	7	11	13	7	1	5	4	1	3	0	2	3	13	26	11	18	12	11	14	12	12
OTU298	72	38	42	44	63	55	47	46	27	41	27	43	28	45	45	44	16	10	5	9	7	9	7	7	21	15	22	17	6	4	3	3	2	4	0	1	11	14	9	14	0	3	2	2	36	33	39	51	3
OTU299	17	8	6	8	13	14	10	6	14	8	7	7	8	6	9	7	12	14	4	6	35	25	26	44	0	0	0	1	24	22	22	28	1	0	0	0	27	34	30	37	13	13	11	10	5	6	12	5	8
OTU300	41	50	42	42	18	15	13	16	15	30	20	37	27	34	31	27	19	23	17	18	70	100	50	70	0	0	0	0	2	2	1	4	0	0	0	0	31	25	21	24	0	2	0	1	16	19	34	6	2
OTU301	6	2	3	6	7	4	2	5	9	4	11	6	6	4	12	8	14	12	13	11	12	13	10	8	9	3	11	7	11	9	10	11	5	6	5	8	3	7	8	7	15	11	10	13	10	2	2	1	18
OTU302	19	22	21	8	7	8	10	6	11	2	6	5	9	10	5	10	8	6	7	11	15	15	13	12	6	7	4	9	17	23	15	28	3	4	8	4	14	14	12	11	11	9	5	6	2	7	7	5	11
OTU303	21	20	26	23	13	9	16	19	25	21	23	16	21	8	6	7	6	10	6	4	11	10	8	13	2	3	0	0	7	11	4	11	0	0	0	1	19	21	23	23	8	6	4	10	20	16	17	13	7
OTU304	6	10	10	9	8	5	3	5	8	4	10	8	6	9	7	12	7	6	9	11	6	20	16	17	0	0	2	3	10	9	10	20	1	0	0	0	3	5	5	2	27	12	14	17	4	6	5	3	35
OTU305	34	40	42	38	53	35	24	43	40	41	35	49	33	29	29	33	5	7	12	8	9	5	3	9	20	14	13	20	4	1	1	5	7	15	16	17	21	14	13	12	2	2	4	4	47	43	46	37	4
OTU306	0	9	7	5	0	0	0	1	2	1	4	1	1	3	0	2	15	21	14	21	9	9	12	12	1	0	0	0	24	27	21	13	0	0	0	0	23	25	26	22	26	45	33	38	2	5	0	0	3
OTU307	4	3	1	5	1	4	4	0	3	5	2	5	8	10	8	10	12	11	14	13	7	12	5	14	1	0	2	1	15	22	19	24	0	0	0	0	13	6	2	5	11	12	12	5	3	2	1	1	6
OTU308	60	54	56	70	37	33	32	31	23	30	33	49	47	45	32	49	4	4	5	3	8	6	10	12	7	7	2	7	0	0	0	0	0	0	0	1	40	52	42	46	3	1	0	0	27	27	40	27	0
OTU309	11	11	7	14	2	6	6	4	8	3	4	4	4	1	2	2	4	13	11	11	13	12	7	26	0	0	0	0	23	18	14	21	1	0	1	1	25	28	21	26	24	27	29	19	3	2	2	4	11
OTU310	0	1	2	1	5	5	12	24	2	1	0	0	1	0	0	0	3	4	5	5	7	3	3	5	0	3	6	7	5	6	2	11	2	1	0	0	59	59	56	71	37	41	54	72	7	4	8	4	9
OTU311	14	13	13	13	7	4	6	7	11	17	13	10	11	4	3	1	23	11	17	12	20	9	19	17	10	13	11	7	4	5	8	7	12	17	13	11	6	9	7	7	12	11	6	14	16	16	9	4	17
OTU312	1	4	2	1	0	0	0	0	2	0	2	2	5	3	4	1	26	17	11	20	4	6	5	4	5	3	2	4	18	11	5	8	9	9	11	13	24	22	16	22	106	95	81	130	2	1	0	0	9
OTU313	0	1	0	1	1	1	1	1	2	1	1	1	0	2	2	1	7	2	5	10	6	7	8	12	6	10	19	10	13	13	17	11	10	11	9	3	0	0	0	1	14	17	20	24	1	1	2	0	21
OTU314	88	123	117	102	7	15	13	9	17	35	49	7	0	0	0	0	7	8	8	7	15	16	10	13	1	0	0	0	12	5	6	8	0	0	0	0	4	6	9	11	12	11	26	8	22	24	44	35	11
OTU315	1	4	3	2	3	5	4	5	5	3	5	6	3	3	2	2	6	11	8	12	9	4	5	5	2	1	0	2	15	13	17	14	0	1	2	2	6	4	3	5	24	13	19	19	3	1	6	0	27
OTU316	8	6	12	8	5	3	3	1	6	2	1	3	4	5	5	6	12	9	5	10	19	12	19	23	1	2	2	1	7	8	10	11	2	1	0	1	7	12	12	10	26	9	17	18	6	7	5	2	18
OTU317	0	0	0	0	0	0	0	0	0	0	0	0	0	0	0	0	0	0	0	0	0	0	0	0	0	1	0	0	0	0	1	0	0	0	0	0	0	2	1	1	5	13	6	10	0	0	0	0	10
OTU318	3	2	2	4	2	1	0	2	2	1	0	2	4	5	5	7	9	8	12	11	5	11	3	5	5	9	10	8	1	4	4	6	20	18	21	13	9	9	6	4	14	7	5	6	4	5	0	3	9
OTU319	9	7	11	13	45	36	32	45	42	41	27	31	50	39	52	48	2	11	7	8	3	3	2	4	17	17	12	16	5	4	3	3	12	19	12	10	4	4	2	8	2	4	3	4	39	40	41	37	10
OTU320	7	7	5	12	6	5	6	3	6	9	4	3	2	3	3	3	20	18	17	15	7	3	6	4	20	13	12	10	21	14	12	14	5	12	12	16	9	6	4	11	12	9	11	5	2	5	3	7	8
OTU321	1	1	0	1	0	1	0	0	1	1	1	2	1	0	1	1	12	10	23	13	12	7	5	12	7	7	5	4	25	18	23	26	23	28	24	26	4	5	2	6	31	19	30	22	1	0	0	3	10
OTU322	8	6	8	16	2	2	5	2	3	5	9	3	8	13	14	11	0	3	0	0	2	8	4	9	1	0	3	0	25	12	23	18	0	0	0	0	6	12	6	8	4	4	5	5	6	6	4	1	2
OTU323	7	9	2	4	0	0	0	1	2	0	1	0	1	1	5	1	5	11	6	12	16	13	23	16	1	1	0	0	6	7	6	8	0	0	0	0	2	3	7	5	8	18	8	3	1	1	0	0	6
OTU324	6	10	5	15	3	3	3	4	14	9	8	3	4	4	2	5	9	8	12	7	5	3	2	0	3	1	1	2	3	4	4	8	2	1	4	4	2	0	2	2	7	1	4	1	8	16	8	8	3
OTU325	2	5	2	6	1	1	0	0	1	3	1	1	0	0	0	0	5	10	4	5	17	15	8	7	0	1	0	0	24	28	24	23	0	0	0	0	20	18	19	26	22	26	15	22	2	1	0	1	15
OTU326	6	4	5	2	3	2	4	2	2	0	4	2	1	1	1	1	23	20	9	7	6	8	6	8	2	1	3	1	25	23	20	24	0	0	0	0	10	9	4	4	13	18	20	21	4	4	1	2	18
OTU327	25	36	22	18	39	29	50	61	62	59	61	61	44	26	32	31	1	1	0	0	11	7	6	9	30	34	22	20	1	0	0	0	3	3	9	1	15	17	11	14	0	0	0	0	99	90	63	75	0
OTU328	6	3	1	2	4	2	3	6	4	3	2	6	2	2	1	3	12	16	18	19	5	12	16	10	3	3	9	3	8	4	5	7	37	30	31	37	5	1	1	1	11	16	13	15	4	2	1	5	6
OTU329	14	10	23	30	8	4	6	9	11	11	9	7	5	2	4	7	4	2	5	2	5	4	3	6	0	1	0	0	17	13	13	18	0	0	0	0	8	6	8	8	12	16	11	21	12	15	7	11	21
OTU330	21	22	23	28	14	16	13	19	11	11	4	13	8	14	12	11	7	2	3	10	2	4	3	4	4	6	5	14	7	12	13	12	4	3	5	1	8	3	6	10	16	22	22	25	9	15	8	10	14
OTU331	13	14	12	13	10	7	10	8	25	39	29	15	2	4	7	15	4	0	3	1	0	4	1	2	0	0	0	0	15	13	23	27	0	0	0	0	2	1	1	0	12	11	19	16	18	9	13	20	4
OTU332	19	8	10	16	4	3	3	7	7	8	7	11	2	10	2	4	46	60	54	54	11	9	8	8	1	0	2	0	11	13	8	12	1	2	1	2	5	5	3	5	17	3	10	9	3	8	8	2	8
OTU333	12	14	11	10	10	8	8	7	9	8	5	2	7	9	10	2	11	12	13	11	8	8	11	15	17	14	9	11	13	14	8	13	0	1	1	2	4	2	13	4	5	11	10	10	8	11	8	9	15
OTU334	16	12	15	18	15	17	7	5	15	9	12	18	22	19	22	31	11	10	15	9	5	6	6	4	18	14	9	11	12	12	6	8	1	4	0	0	36	29	33	32	11	16	13	11	18	9	14	6	5
OTU335	13	14	19	24	26	19	14	11	13	16	16	9	35	39	45	37	1	0	1	3	16	12	28	11	6	5	4	8	0	2	0	3	2	5	10	0	47	52	47	41	3	6	1	1	24	13	17	23	1
OTU336	16	8	13	10	7	16	7	16	16	25	20	12	3	4	8	5	21	11	20	19	21	14	30	15	33	24	35	25	12	11	18	11	18	15	11	14	13	30	20	15	30	19	15	17	12	13	5	15	8
OTU337	2	7	9	9	4	4	2	1	4	4	0	3	2	0	5	1	3	5	6	3	9	12	3	19	1	0	0	0	14	18	6	15	1	1	0	1	34	24	23	15	30	20	9	15	1	2	5	1	19
OTU338	6	1	3	5	4	4	4	3	8	10	8	7	7	10	6	3	22	17	11	20	7	2	7	5	1	0	0	1	37	26	19	30	0	0	0	0	5	5	3	4	13	19	15	17	9	16	9	10	10
OTU339	11	11	10	11	4	16	4	1	3	5	9	3	8	8	9	4	14	13	32	18	19	12	15	20	11	17	10	6	13	40	15	22	5	2	1	2	6	1	3	5	4	1	4	0	3	3	3	2	0
OTU340	9	18	13	14	27	23	16	27	28	18	22	31	32	47	44	38	12	8	7	11	8	4	5	8	10	12	9	15	4	6	5	1	1	1	1	0	8	7	10	2	7	4	8	10	15	26	26	20	8
OTU341	40	22	24	27	9	13	10	17	26	25	14	8	10	3	6	4	29	15	6	21	18	27	25	18	3	1	0	2	12	16	17	11	0	1	1	0	6	2	7	1	5	13	9	10	8	14	17	10	11
OTU342	14	3	4	6	10	6	12	10	21	34	23	29	29	28	32	31	37	19	16	28	11	13	11	9	9	11	11	15	6	2	4	3	0	1	0	1	0	1	1	0	4	2	2	1	16	25	22	15	4
OTU343	5	8	8	4	9	12	3	15	19	12	19	14	29	28	23	35	11	17	10	4	2	5	3	1	3	1	4	1	11	12	16	11	0	0	0	0	0	0	1	1	11	16	8	9	16	8	13	15	7
OTU344	15	18	19	10	11	12	16	17	18	10	18	21	28	25	37	27	18	9	20	10	9	12	9	9	20	25	21	36	2	5	4	5	42	37	39	30	2	4	4	6	4	4	3	2	10	18	12	17	7
OTU345	24	44	42	38	24	26	20	28	6	11	11	6	16	18	8	19	15	22	28	31	4	4	5	2	6	4	5	3	6	12	2	7	4	2	1	2	11	12	9	10	6	3	9	6	16	18	16	13	0
OTU346	9	2	7	6	0	1	1	5	2	1	2	2	2	3	1	2	12	22	7	14	49	52	56	62	9	11	7	8	34	38	64	13	2	4	2	10	5	7	8	5	20	30	31	24	1	4	4	2	21
OTU347	0	1	2	2	2	4	3	2	2	2	2	2	9	13	15	12	17	17	8	18	5	11	4	18	1	0	1	0	6	19	23	12	0	1	0	0	9	9	8	5	10	9	3	1	4	3	4	3	0
OTU348	2	5	6	8	4	2	2	0	4	5	6	1	6	3	2	3	3	4	11	4	5	8	13	6	2	6	8	4	8	13	26	12	31	19	37	29	8	7	15	10	23	26	28	15	2	1	2	1	24
OTU349	11	25	26	29	63	41	46	40	104	103	112	51	12	10	19	13	50	40	64	41	0	1	0	0	10	8	9	13	0	0	0	0	8	7	5	2	1	1	0	0	0	0	0	0	72	92	75	119	0
OTU350	3	4	5	2	2	0	2	3	4	6	7	11	1	0	4	1	12	6	5	1	20	14	13	16	1	0	0	0	4	6	7	8	0	0	0	1	26	23	32	28	5	7	7	3	1	0	1	2	6
OTU351	11	12	13	9	29	19	30	27	17	14	26	37	9	22	15	18	4	9	3	3	9	12	7	8	2	2	0	1	6	11	8	9	2	0	2	1	4	2	5	4	14	12	15	11	16	16	30	20	23
OTU352	7	1	6	8	7	12	6	8	8	10	9	1	6	8	18	4	12	8	4	8	7	7	8	5	31	36	38	37	8	3	4	6	57	38	41	44	5	9	5	7	17	15	13	9	15	13	9	13	4
OTU353	2	2	1	0	3	1	1	0	0	1	1	0	0	0	0	1	16	15	30	26	108	88	175	85	1	0	0	2	11	10	8	2	1	5	4	2	1	3	10	7	15	26	17	32	2	3	1	1	31
OTU354	5	3	6	5	13	7	8	12	15	11	12	10	2	3	6	1	10	6	3	9	8	6	6	7	24	20	16	37	6	3	9	9	2	4	2	4	2	4	8	4	22	14	24	21	8	14	6	16	23
OTU355	0	3	4	4	0	0	0	1	1	2	1	2	0	0	0	0	21	23	13	26	27	25	27	6	0	0	0	0	6	5	3	4	1	0	1	0	35	30	35	34	12	19	20	12	0	0	0	0	4
OTU356	9	4	6	8	7	7	9	5	6	8	5	10	37	56	33	33	12	11	2	5	4	4	2	6	4	1	1	6	2	8	6	6	0	1	1	0	7	10	10	11	3	2	5	2	13	12	10	7	3
OTU357	12	14	15	12	5	1	3	2	5	6	5	1	8	6	6	4	40	26	39	34	15	25	15	14	1	1	2	2	2	3	4	5	3	1	3	0	5	5	1	1	12	17	14	22	2	4	4	4	20
OTU358	11	9	8	13	9	3	12	7	5	13	8	5	0	0	1	0	8	11	8	24	9	9	2	7	27	13	14	14	4	4	8	5	5	8	2	10	7	9	5	37	25	22	15	27	10	16	11	8	8
OTU359	0	1	2	0	0	0	0	0	0	0	0	1	0	0	1	0	2	0	0	3	3	1	3	4	0	0	0	1	21	24	24	24	0	1	0	0	1	3	0	1	29	19	21	22	0	0	0	0	24
OTU360	4	6	3	9	14	15	11	19	9	12	6	9	9	11	10	15	26	38	50	31	13	5	9	4	73	83	82	78	0	0	1	1	15	9	13	13	3	2	3	4	4	2	5	3	14	17	14	12	7
OTU361	2	3	0	0	1	0	0	1	1	2	0	5	0	0	0	0	1	1	3	1	0	0	5	3	0	0	0	0	21	13	16	23	16	15	22	21	3	2	4	6	7	2	11	12	0	2	0	1	4
OTU362	1	4	1	2	5	2	3	6	15	17	10	3	1	1	2	2	30	23	9	24	2	1	3	2	25	18	11	11	20	16	21	12	6	8	6	5	4	1	1	2	12	13	14	11	9	13	3	9	18
OTU363	5	6	5	8	2	6	1	2	10	4	7	3	3	3	6	3	0	0	2	4	10	1	7	8	0	0	0	0	21	16	16	13	0	0	1	1	15	14	15	15	2	7	9	14	5	4	7	10	9
OTU364	4	4	6	4	3	0	3	6	4	1	1	0	3	2	2	0	15	23	27	15	2	7	4	3	3	12	14	7	8	10	25	18	4	5	10	7	6	3	4	5	49	50	51	30	1	5	3	2	25
OTU365	16	27	25	26	12	15	17	8	21	16	19	15	19	16	28	16	9	12	9	11	18	15	9	14	5	2	2	0	18	10	12	16	0	0	0	1	5	3	6	4	28	14	8	10	15	11	21	13	5
OTU366	6	2	5	5	5	2	2	3	2	8	6	7	7	5	3	7	9	7	5	12	8	3	4	8	3	5	7	9	17	17	11	22	9	9	14	9	4	4	4	6	12	15	12	13	9	4	4	6	17
OTU367	6	10	5	1	1	1	0	0	0	4	0	0	0	0	1	0	7	5	1	8	0	0	0	1	0	1	1	1	15	6	12	15	0	0	0	0	0	2	1	1	22	26	24	23	1	2	2	1	27
OTU368	13	13	19	15	36	17	25	35	30	38	33	45	24	20	18	20	3	2	5	0	11	1	3	5	3	3	0	0	14	18	8	11	0	0	0	0	6	8	7	13	16	10	14	16	25	20	23	16	13
OTU369	3	1	3	2	0	0	0	0	0	0	1	0	0	0	0	0	8	8	6	14	7	11	5	11	9	11	7	2	18	29	19	20	48	48	35	56	17	21	26	27	12	16	14	15	0	0	1	0	2
OTU370	17	11	24	11	15	20	14	16	34	38	27	57	16	9	10	26	7	14	3	9	9	7	11	11	3	2	5	5	13	10	14	13	0	0	0	0	13	9	6	12	5	2	3	3	17	32	35	20	0
OTU371	3	3	1	1	2	2	1	5	2	3	2	1	1	1	1	1	17	17	9	15	4	7	4	12	0	1	1	0	7	5	8	8	0	0	0	0	1	1	1	3	49	43	38	49	1	2	0	0	33
OTU372	6	6	4	3	2	1	3	0	4	4	5	1	5	8	9	12	18	14	18	11	2	8	4	2	10	9	10	7	68	36	26	37	0	0	1	2	3	3	4	6	16	17	15	14	1	1	4	3	4
OTU373	15	19	21	21	27	23	21	22	27	34	30	21	27	26	24	21	9	8	22	26	8	7	5	7	3	3	0	3	8	12	10	20	0	2	1	0	2	2	1	1	7	12	2	6	25	35	25	15	8
OTU374	2	2	8	8	3	3	0	5	6	6	3	8	3	1	2	2	11	7	7	6	10	17	10	15	2	0	1	0	10	22	12	16	0	1	0	1	30	28	27	26	7	6	4	3	5	2	4	1	3
OTU375	11	3	3	9	6	6	11	11	12	14	19	19	23	23	17	28	10	9	5	13	4	4	5	5	1	0	1	2	16	7	13	16	0	0	1	0	9	8	4	4	14	6	10	13	1	6	7	4	13
OTU376	15	16	8	13	24	24	17	24	27	14	18	14	84	69	83	71	0	2	0	1	7	11	9	6	41	26	18	35	1	0	0	0	1	0	0	3	18	17	26	18	0	0	0	0	11	11	12	7	0
OTU377	5	8	3	8	9	6	4	10	15	11	13	14	7	10	4	12	10	7	6	10	10	15	6	12	23	21	22	25	12	14	11	25	9	6	6	3	8	5	9	8	12	13	6	13	11	6	18	12	7
OTU378	21	23	25	24	48	63	48	45	52	61	45	33	69	43	56	52	0	1	0	3	18	16	8	6	6	2	4	2	4	2	0	1	0	0	0	0	8	11	12	16	1	1	0	0	43	32	34	48	0
OTU379	10	12	12	14	6	2	3	1	8	10	12	14	2	1	1	0	19	26	27	27	27	17	16	21	3	2	1	0	16	14	11	14	2	1	0	4	3	6	2	9	6	14	9	13	8	6	8	1	13
OTU380	21	17	32	28	22	12	12	15	27	21	10	26	14	21	22	16	12	7	2	10	9	12	17	12	11	10	8	16	6	5	5	5	6	4	5	4	10	9	11	6	6	5	3	2	17	18	27	14	9
OTU381	11	7	11	13	54	23	39	63	100	79	45	34	3	3	1	2	22	27	17	36	8	5	4	4	2	2	4	2	4	4	4	3	0	1	0	0	1	1	3	4	3	10	2	6	50	57	37	46	11
OTU382	4	5	5	7	11	14	11	6	15	18	12	11	13	12	13	23	17	12	15	10	11	14	11	11	12	17	20	12	6	0	4	10	29	21	40	25	5	6	3	2	6	7	8	5	13	14	10	12	12
OTU383	13	4	7	4	14	13	8	5	7	8	4	6	9	4	9	22	7	4	4	6	10	13	8	15	0	0	1	0	17	13	9	16	2	3	7	5	14	15	22	13	17	15	20	15	3	6	6	11	18
OTU384	5	8	8	6	4	4	4	3	12	9	9	6	2	1	1	5	8	10	6	8	15	16	17	10	12	5	6	7	3	4	4	6	0	0	0	2	14	12	16	10	24	29	16	18	3	4	4	3	46
OTU385	2	6	3	1	1	7	4	6	2	6	4	9	7	13	5	7	8	8	16	5	10	15	7	6	5	0	8	3	12	15	13	13	1	5	8	2	2	4	2	8	6	3	10	6	4	5	8	6	23
OTU386	0	0	1	0	0	0	0	0	1	0	0	0	0	0	0	0	8	2	2	11	2	2	3	3	0	0	0	0	19	18	18	30	0	0	0	0	3	0	1	2	24	23	26	31	0	1	0	0	37
OTU387	11	10	12	11	10	6	8	12	9	10	17	18	11	14	6	7	21	12	7	8	12	13	4	12	0	1	3	2	14	21	12	12	0	1	1	0	5	2	7	4	19	12	21	18	12	6	17	5	19
OTU388	10	7	6	3	4	1	4	7	8	5	5	6	5	6	5	7	5	2	2	5	13	7	10	11	2	3	0	0	29	8	6	15	0	0	2	1	13	12	18	21	10	19	14	12	6	2	5	7	16
OTU389	15	10	8	9	9	15	33	21	6	21	23	17	51	106	99	86	9	5	7	9	6	3	3	5	12	11	11	10	0	0	0	0	9	25	28	20	1	2	0	0	0	1	0	0	14	14	12	7	0
OTU390	7	11	7	8	4	3	1	7	2	4	3	2	1	0	0	0	8	8	8	5	9	11	11	15	0	8	0	1	2	5	6	3	92	70	81	84	6	4	6	3	7	14	9	5	2	5	3	2	4
OTU391	6	3	2	3	2	1	3	1	1	4	1	2	1	5	0	3	7	4	4	4	7	7	4	9	0	1	0	1	16	20	19	16	15	6	19	9	9	9	13	3	24	13	15	18	4	1	1	3	26
OTU392	12	13	21	11	25	31	31	38	35	34	46	43	38	28	32	18	12	7	9	11	2	11	8	8	0	0	1	4	5	3	3	2	0	0	0	0	15	14	14	26	2	2	2	0	19	23	40	30	5
OTU393	8	4	10	9	1	1	2	2	3	1	0	6	11	2	12	6	16	12	13	21	22	29	18	24	4	1	2	3	15	17	11	14	1	0	3	2	9	18	15	11	16	8	16	17	1	2	6	3	16
OTU394	1	1	2	1	3	2	1	3	0	0	0	0	4	2	1	1	10	7	9	5	12	9	8	11	3	0	2	1	8	8	3	8	5	3	4	2	10	14	12	9	13	20	12	10	2	2	2	3	14
OTU395	0	5	2	5	3	2	1	4	4	3	2	1	3	4	1	1	21	19	25	18	25	20	27	22	12	12	19	27	10	7	9	9	8	13	10	6	6	17	12	13	5	9	4	5	4	3	3	6	10
OTU396	11	4	8	13	5	6	6	6	9	11	14	6	5	7	8	5	38	41	27	29	11	11	11	6	1	1	1	1	7	16	8	8	0	0	0	0	27	36	25	26	5	5	10	2	3	6	6	12	5
OTU397	21	20	11	14	4	6	7	5	6	6	2	4	5	12	5	10	11	8	3	7	21	27	14	18	1	1	3	0	14	20	19	12	0	2	3	0	30	37	33	34	6	6	4	4	6	1	8	1	7
OTU398	11	13	13	12	29	27	22	29	15	21	17	16	19	14	29	17	5	8	7	7	1	4	3	2	111	101	110	113	0	0	0	0	8	20	11	8	0	1	0	2	0	0	0	0	46	32	34	43	0
OTU399	16	10	10	10	25	20	23	43	46	57	47	122	41	63	48	60	1	0	0	0	5	1	10	4	0	0	0	0	6	2	5	5	0	0	0	0	1	2	5	2	5	6	3	4	40	19	38	18	5
OTU400	20	24	20	31	5	4	7	8	6	5	11	11	16	8	10	7	8	16	11	6	23	27	31	32	0	0	0	1	8	15	10	15	0	0	0	1	19	12	22	22	14	5	11	9	5	7	11	4	7
OTU401	1	2	3	1	11	8	7	21	0	0	0	0	0	0	0	0	4	5	7	2	0	1	0	1	1	1	7	2	2	5	1	6	1	0	2	1	62	60	50	46	53	33	35	45	2	2	1	9	5
OTU402	15	19	12	14	14	13	18	15	29	22	21	37	17	33	39	29	10	16	9	9	5	10	10	7	8	16	9	10	1	0	1	0	0	0	1	1	21	19	13	15	0	0	1	0	18	14	19	11	0
OTU403	7	10	15	7	10	13	11	14	9	13	13	9	5	13	11	7	16	15	7	16	6	4	4	2	30	24	23	35	3	4	1	4	2	2	2	0	15	10	10	8	1	5	6	4	13	21	12	12	8
OTU404	4	3	1	3	1	3	5	3	0	3	0	0	0	0	0	0	8	11	9	14	4	10	6	11	1	0	3	1	7	6	5	2	14	8	17	14	3	7	12	9	16	16	18	9	0	1	1	1	6
OTU405	6	3	13	9	10	8	7	5	12	8	8	17	13	20	26	15	10	2	7	10	18	11	11	10	9	5	4	4	6	5	10	10	3	1	2	1	11	12	16	14	4	6	7	3	10	14	5	11	3
OTU406	14	12	18	15	17	16	8	4	4	2	9	3	13	7	18	13	9	8	4	7	70	44	34	57	22	24	21	30	0	5	5	4	1	2	0	3	5	4	4	9	3	3	4	0	12	12	9	13	8
OTU407	8	3	4	5	2	3	1	2	1	6	7	7	14	13	6	10	5	11	10	4	4	4	2	5	0	0	2	3	20	21	9	21	9	15	17	12	6	6	5	7	7	13	12	9	1	2	4	3	14
OTU408	10	5	10	9	0	1	1	3	11	6	3	2	2	3	3	1	7	9	11	8	6	7	7	8	1	0	0	1	13	16	16	25	0	0	0	0	5	5	4	2	13	20	11	13	3	3	1	3	33
OTU409	6	7	6	10	9	2	3	13	14	13	18	18	23	20	25	30	3	3	0	1	17	13	12	15	2	1	0	0	18	12	11	14	1	1	0	0	8	5	8	5	5	7	3	4	14	14	13	5	4
OTU410	1	1	4	0	1	0	0	0	1	0	0	0	3	3	1	3	12	19	29	11	2	6	4	2	0	1	1	3	15	13	22	19	3	3	3	0	3	5	1	1	27	35	33	17	1	0	1	0	9
OTU411	13	13	13	11	6	6	13	14	8	17	9	16	3	10	5	3	13	9	6	8	8	15	6	11	5	9	9	16	5	7	3	6	0	0	0	1	8	5	8	15	2	1	1	2	16	10	17	16	1
OTU412	17	14	17	23	20	26	30	25	37	36	30	63	33	33	48	49	2	0	0	1	2	1	2	1	7	3	5	3	2	4	0	1	0	0	0	0	8	7	6	7	1	0	1	1	36	28	48	33	3
OTU413	4	5	5	2	0	2	2	0	0	0	1	0	1	1	0	0	4	3	4	4	6	4	7	4	2	1	5	3	0	2	1	2	8	6	7	7	5	4	8	7	3	5	8	6	0	0	1	0	11
OTU414	2	3	4	3	3	7	5	1	11	15	14	9	0	0	1	1	34	20	29	38	28	16	15	18	0	1	2	3	18	26	24	26	2	4	3	5	6	2	3	2	16	19	14	15	6	6	6	9	19
OTU415	5	1	1	6	6	3	9	5	2	9	6	4	9	7	9	9	11	7	7	12	10	8	10	19	1	1	1	3	15	18	7	8	0	0	0	0	29	33	30	40	1	3	4	2	5	4	11	4	2
OTU416	3	1	4	1	1	3	7	9	8	3	11	3	9	6	3	4	11	18	14	11	0	0	4	0	13	15	14	14	5	4	6	4	21	24	25	24	2	5	2	1	26	28	25	24	6	10	3	4	10
OTU417	4	5	3	3	4	2	3	2	7	10	10	3	2	4	5	3	7	10	5	12	4	3	5	7	1	1	1	1	10	5	10	16	12	6	7	6	7	11	9	10	5	4	8	7	7	2	2	2	3
OTU418	0	3	3	2	0	3	0	1	6	7	4	3	2	1	3	1	7	2	3	9	4	2	3	6	20	17	14	16	14	22	12	14	5	5	1	3	4	4	5	6	16	13	17	20	4	2	2	1	9
OTU419	15	15	13	16	18	20	24	23	21	9	17	12	12	15	29	23	7	5	3	9	5	13	16	13	19	19	15	22	4	5	4	2	14	18	21	17	21	21	22	16	2	1	4	7	15	25	15	29	5
OTU420	0	6	9	5	5	2	1	5	7	2	4	6	7	3	6	2	24	14	16	22	13	15	12	19	10	10	11	13	8	8	3	5	14	8	11	8	7	5	3	4	7	6	3	6	0	9	3	3	20
OTU421	12	16	17	18	10	6	10	12	15	15	11	13	3	1	1	0	20	12	19	19	18	16	14	18	14	18	28	22	13	11	4	13	10	11	10	13	5	2	4	4	7	5	5	3	16	20	16	24	14
OTU422	12	7	9	9	5	5	5	5	14	9	5	13	6	6	7	9	15	16	7	18	24	17	19	22	6	6	2	4	0	8	11	8	10	12	8	13	8	6	8	4	3	6	3	4	7	10	6	7	4
OTU423	19	21	14	16	27	37	34	36	33	32	38	48	9	34	29	18	0	4	2	4	0	0	1	3	0	0	1	3	4	6	5	8	0	1	0	0	2	1	0	3	10	1	5	12	24	12	26	24	3
OTU424	2	4	0	0	1	3	1	9	0	0	1	0	1	0	0	0	10	10	15	9	39	32	24	43	6	6	7	1	9	8	6	14	1	1	1	2	3	1	3	0	9	5	15	22	3	7	1	0	4
OTU425	6	5	2	6	5	0	0	1	5	4	4	0	3	1	2	1	1	1	3	3	11	12	16	7	1	0	0	0	13	19	14	22	0	0	0	0	22	12	16	16	16	20	21	18	1	2	1	3	11
OTU426	2	9	9	4	1	2	2	0	1	2	1	0	0	2	3	1	32	36	33	49	9	4	6	6	2	3	3	1	9	9	7	9	0	0	0	0	1	4	2	2	10	20	10	3	1	1	1	1	30
OTU427	1	0	0	1	1	0	4	2	1	1	3	2	0	0	1	1	6	8	4	8	63	58	83	54	11	4	6	13	4	5	5	2	3	2	3	2	1	0	2	3	26	29	29	31	1	5	0	0	126
OTU428	6	2	1	1	0	1	0	0	0	0	0	1	0	1	0	1	9	4	10	8	17	7	7	5	0	0	2	0	12	19	13	11	1	1	0	0	14	16	11	26	4	7	2	2	0	0	0	1	4
OTU429	3	2	5	4	9	7	6	4	10	5	8	4	7	13	2	7	9	7	8	5	19	10	6	14	18	21	11	15	9	6	11	10	68	79	59	55	9	9	6	6	5	2	3	6	4	11	6	5	4
OTU430	0	2	1	0	0	0	0	0	0	0	0	0	0	0	0	0	2	3	4	1	1	5	3	4	1	0	0	0	38	40	26	32	0	0	0	0	5	10	4	13	59	21	38	36	0	0	0	0	17
OTU431	1	4	2	0	1	2	1	1	0	2	0	0	0	0	0	0	21	20	15	29	16	19	15	11	7	6	13	12	14	11	19	16	1	1	2	2	6	10	4	4	57	46	39	32	0	0	0	0	21
OTU432	4	0	4	4	2	4	8	5	4	8	3	13	0	0	0	2	12	14	6	13	2	3	6	7	3	1	2	3	8	5	5	9	32	35	29	31	1	0	3	0	10	10	7	9	10	11	9	6	41
OTU433	3	2	7	10	1	6	7	6	3	7	2	4	1	3	4	2	12	13	13	9	19	26	18	19	2	0	0	0	7	11	6	7	0	0	0	0	3	2	2	4	18	18	12	23	3	2	1	1	20
OTU434	9	9	7	10	11	13	9	17	20	18	18	15	1	4	3	4	13	13	11	13	6	7	8	4	7	7	3	7	15	10	14	12	4	4	3	3	7	8	10	2	6	10	4	7	14	16	15	18	7
OTU435	1	4	3	2	0	1	2	0	3	4	0	1	5	3	2	2	0	4	4	9	11	7	6	8	3	1	4	0	23	14	21	20	8	6	3	6	44	20	10	31	17	16	16	8	1	0	1	2	9
OTU436	14	11	10	11	9	1	5	4	5	7	13	11	8	3	2	7	13	4	6	14	4	3	3	1	5	4	6	2	9	6	3	4	5	1	1	2	6	1	1	5	9	14	5	6	7	11	9	16	5
OTU437	0	1	1	0	0	0	0	0	0	0	1	0	0	0	0	1	1	5	1	1	2	2	1	1	1	0	0	1	15	7	22	4	0	1	0	0	2	0	2	6	10	8	10	3	0	0	0	0	7
OTU438	9	10	13	12	6	7	9	13	16	12	16	15	18	15	14	18	20	20	20	21	6	5	5	4	2	2	2	0	10	5	12	4	0	0	0	0	5	5	1	4	6	11	12	9	12	7	15	10	6
OTU439	9	10	14	6	8	8	6	7	19	18	9	7	3	6	11	3	13	10	13	22	5	7	9	7	14	11	7	13	5	9	5	16	4	6	6	2	3	1	6	10	11	9	4	13	10	21	9	12	17
OTU440	20	14	17	19	8	12	10	7	14	29	17	12	9	6	18	10	5	8	3	2	7	2	6	5	5	0	1	2	3	12	9	4	0	0	0	0	12	15	10	16	3	1	2	4	9	11	16	10	6
OTU441	4	4	2	10	13	9	6	17	17	17	16	20	20	28	23	24	13	7	5	11	3	5	2	4	8	10	6	9	9	6	4	2	1	2	2	0	0	2	0	3	5	5	5	3	13	11	16	10	4
OTU442	25	16	17	28	18	17	20	13	19	26	21	17	16	11	9	8	28	29	38	39	28	21	29	22	14	22	9	28	4	1	2	4	2	4	7	5	1	3	2	1	1	1	1	1	13	14	7	8	1
OTU443	5	4	3	3	2	0	6	3	2	5	2	1	3	0	0	0	5	10	4	5	11	8	6	6	4	3	4	0	22	22	19	12	12	9	12	13	6	9	7	6	13	10	6	7	5	2	4	3	14
OTU444	1	1	3	2	2	0	2	3	0	2	0	2	3	5	4	4	13	21	19	11	5	3	3	9	5	5	6	3	22	27	40	29	2	5	6	10	1	1	1	0	22	35	31	25	1	2	2	2	15
OTU445	1	6	5	3	0	1	1	0	0	1	0	0	9	6	7	6	12	8	11	9	1	0	2	4	7	9	2	4	5	7	11	3	0	0	1	0	0	4	3	2	9	11	9	7	4	0	0	2	8
OTU446	3	6	5	4	0	1	1	1	1	2	2	4	0	0	0	0	24	14	22	16	19	12	14	22	5	2	11	4	20	13	14	12	6	13	3	6	7	14	15	9	14	18	24	6	2	2	0	1	9
OTU447	13	15	17	12	3	5	3	2	2	1	2	0	0	0	2	0	7	5	3	9	6	4	6	13	1	6	5	10	12	14	17	7	1	2	0	2	6	5	9	15	5	9	8	5	0	3	3	1	4
OTU448	3	0	2	1	1	1	2	1	1	2	0	1	5	8	9	4	24	17	11	20	13	16	9	14	11	11	6	2	13	12	15	19	17	14	11	10	2	2	0	0	31	45	20	21	0	2	0	1	8
OTU449	7	8	8	14	17	3	6	9	10	7	11	9	14	9	13	10	8	11	10	9	63	85	75	62	16	18	18	21	2	5	5	5	7	6	8	8	8	8	6	10	1	2	3	2	8	14	9	7	4
OTU450	9	13	7	12	3	3	1	2	5	2	2	4	4	7	5	2	14	9	7	6	10	9	4	4	12	7	7	3	16	15	19	8	13	15	13	16	10	12	8	7	24	34	25	25	4	6	3	4	11
OTU451	11	12	12	10	1	5	2	6	6	10	4	7	6	7	7	3	12	9	6	11	5	8	6	10	0	0	3	2	10	21	14	15	1	2	1	0	0	3	2	4	24	24	27	32	3	0	5	2	13
OTU452	15	12	10	11	6	2	5	3	1	0	1	0	0	0	0	0	12	18	6	18	87	85	148	78	4	3	3	1	7	3	4	6	1	0	2	2	4	6	3	2	10	14	23	11	0	0	1	0	10
OTU453	0	0	1	0	1	1	0	0	3	2	0	0	1	1	0	1	8	14	14	11	11	7	16	17	1	3	2	2	24	11	10	20	11	13	14	13	2	3	2	3	23	16	25	9	0	1	0	0	18
OTU454	10	15	13	8	23	18	19	22	31	29	34	10	30	28	14	19	24	19	15	21	14	13	17	14	10	17	10	11	1	1	0	2	1	0	1	1	2	1	4	2	0	0	2	0	18	15	30	12	0
OTU455	2	6	0	0	0	0	0	0	0	0	0	1	0	0	2	0	30	25	34	27	0	0	0	0	6	3	3	11	13	18	18	12	0	0	0	1	6	3	4	2	26	44	22	23	0	0	0	0	43
OTU456	2	2	0	1	0	1	0	1	0	3	2	0	0	0	0	0	21	22	12	12	1	2	1	2	0	0	0	0	17	17	11	26	0	0	0	0	7	2	3	7	16	9	11	24	0	2	1	1	11
OTU457	4	1	7	2	3	3	2	4	2	2	1	3	1	3	3	0	3	5	10	2	14	14	19	13	2	0	0	0	2	5	2	3	0	0	2	1	25	21	24	25	5	10	4	3	4	2	1	3	12
OTU458	9	7	7	5	3	8	2	0	3	0	2	0	0	1	0	0	33	53	82	50	11	13	16	11	2	1	1	1	6	4	4	5	2	0	0	0	4	5	1	8	28	30	31	18	7	2	1	6	15
OTU459	7	1	2	5	0	1	0	0	0	1	3	4	2	0	0	4	9	14	9	10	14	8	8	12	0	2	0	0	1	3	1	1	6	3	3	5	8	5	11	9	21	14	12	12	4	0	1	4	23
OTU460	10	7	6	8	7	10	18	7	10	5	12	14	15	12	13	13	13	10	7	9	2	10	4	7	5	7	5	14	7	7	6	6	6	2	9	3	15	16	20	16	5	7	9	6	9	6	7	9	0
OTU461	9	23	15	7	9	8	13	6	6	7	7	13	3	4	5	6	20	19	14	18	16	6	1	11	10	15	14	13	2	7	10	14	17	20	16	11	6	9	6	6	21	11	25	18	13	9	4	12	7
OTU462	5	3	4	9	4	1	4	1	3	5	9	5	2	4	7	9	15	18	12	11	27	17	14	26	3	4	1	0	18	6	17	18	3	0	1	2	8	7	4	7	13	14	2	7	3	7	7	6	8
OTU463	8	3	3	5	2	1	3	4	6	2	1	5	10	3	8	9	13	9	2	12	7	20	3	10	3	9	2	5	14	11	7	15	0	0	0	0	12	15	16	14	13	9	15	11	4	4	3	4	5
OTU464	10	8	15	12	6	8	4	6	7	9	9	10	0	4	3	8	16	24	25	22	14	15	16	22	8	3	2	4	25	20	20	23	0	0	0	2	9	13	10	9	5	12	12	16	9	5	2	5	10
OTU465	34	27	19	26	21	44	35	44	15	14	19	23	36	36	38	44	3	8	4	7	5	9	13	13	24	37	36	37	4	3	1	2	6	6	5	5	14	20	13	12	2	1	0	1	24	13	32	27	1
OTU466	11	14	24	16	19	22	11	10	2	0	1	1	0	0	0	0	4	7	9	3	15	5	10	9	28	12	28	18	3	6	5	7	1	4	2	2	15	16	22	20	14	12	6	12	1	1	0	1	8
OTU467	4	8	11	6	0	1	0	0	4	2	9	7	5	2	3	2	24	12	32	31	14	12	12	27	1	2	1	1	8	3	10	0	2	3	3	3	1	5	5	2	9	11	9	7	0	0	0	0	21
OTU468	18	27	13	39	34	22	28	24	20	35	30	21	25	20	20	29	8	5	2	0	9	10	10	11	41	36	29	50	1	0	0	0	10	17	26	18	7	6	8	10	0	0	0	0	27	21	20	27	0
OTU469	22	11	19	14	27	11	20	24	23	28	36	33	54	44	44	34	2	0	1	6	6	5	6	3	6	5	7	4	0	0	0	0	0	0	0	0	6	3	2	3	0	1	2	1	21	18	24	17	0
OTU470	1	3	0	4	0	2	1	1	1	1	3	0	6	7	4	5	1	3	3	1	5	11	8	9	1	0	1	0	19	11	10	16	4	13	7	7	28	31	26	35	16	9	8	6	0	0	1	0	8
OTU471	5	9	8	8	11	9	9	7	12	7	11	8	12	5	8	5	5	7	4	7	6	4	4	9	11	14	15	8	12	11	10	9	3	4	4	2	19	15	14	12	13	7	4	6	10	11	12	7	8
OTU472	10	5	11	12	4	4	5	2	5	4	0	3	5	3	3	8	1	4	1	1	12	10	9	5	2	0	1	1	28	15	36	22	2	3	0	0	19	21	22	32	9	6	16	16	10	2	5	4	15
OTU473	2	5	3	2	3	4	1	5	1	1	2	1	6	3	6	2	11	6	6	3	11	4	8	6	8	11	7	9	10	23	18	16	7	14	7	11	3	4	1	4	15	9	9	22	0	2	3	4	9
OTU474	13	7	9	8	30	18	32	23	36	42	33	39	22	21	30	35	14	8	15	9	9	0	1	2	2	4	3	1	5	12	5	3	0	0	0	0	2	8	2	1	2	3	5	3	30	35	24	16	2
OTU475	4	8	5	8	9	10	12	6	9	15	7	5	7	16	11	7	18	6	13	8	7	4	1	3	61	47	49	40	2	7	0	0	46	53	56	39	3	3	4	4	5	4	4	4	10	10	7	13	3
OTU476	2	2	3	3	8	14	15	20	16	21	33	18	0	0	2	0	2	3	3	0	0	0	0	0	108	132	146	150	0	0	1	0	58	60	40	66	0	0	0	1	0	0	1	0	18	27	17	26	1
OTU477	10	17	3	11	7	2	6	3	8	13	8	8	6	6	8	9	10	11	10	17	3	10	1	1	10	12	16	15	1	7	3	1	23	8	14	19	1	6	5	5	5	4	6	11	9	6	8	7	14
OTU478	7	10	7	11	1	2	1	1	6	6	6	6	5	2	3	3	15	10	16	13	7	10	2	10	1	2	2	1	15	16	15	14	1	0	0	1	7	8	3	8	13	8	7	15	5	1	6	3	8
OTU479	1	2	1	2	0	0	0	0	2	2	0	2	0	0	0	0	6	5	0	1	7	1	4	9	0	0	0	0	15	16	29	25	0	1	0	0	7	5	2	2	23	19	21	25	1	0	2	0	21
OTU480	9	5	3	7	12	3	5	9	8	16	13	9	17	17	18	25	2	1	2	3	1	3	1	1	2	1	0	0	3	8	3	4	0	0	0	1	4	1	1	0	9	17	10	12	6	4	7	5	15
OTU481	6	12	12	9	6	8	8	5	7	12	6	14	4	3	8	6	13	11	18	15	9	6	7	13	13	8	6	9	6	6	2	6	11	5	11	5	9	0	3	3	12	14	10	9	10	15	8	7	13
OTU482	7	9	4	5	4	4	4	6	7	1	9	4	8	5	8	8	21	13	11	15	11	2	4	9	6	12	7	10	4	10	7	7	7	13	8	8	5	8	6	5	13	5	12	3	6	3	5	10	13
OTU483	0	1	2	1	1	2	0	0	0	1	4	1	4	0	2	2	18	15	24	14	15	33	28	20	0	0	1	2	43	30	38	33	0	2	1	0	0	2	1	3	11	7	10	3	0	1	4	0	9
OTU484	6	8	4	6	24	10	13	12	32	20	22	11	6	2	5	0	6	7	5	9	0	1	0	0	97	98	94	113	0	0	0	1	81	86	75	75	2	0	0	0	0	0	0	0	9	37	10	33	0
OTU485	36	25	25	41	24	19	19	22	36	28	29	28	31	43	44	36	4	4	1	3	3	0	1	2	0	1	0	5	1	1	2	1	0	0	0	0	13	16	15	15	0	0	3	1	27	31	33	24	1
OTU486	2	3	4	1	2	2	1	3	2	5	4	1	1	0	0	1	3	7	5	1	3	4	4	6	9	6	4	8	40	22	39	22	1	0	0	0	12	3	6	6	9	8	12	4	5	4	5	4	9
OTU487	13	6	9	9	4	3	2	2	2	4	10	3	6	1	2	5	21	19	21	29	10	4	6	6	2	5	1	0	7	18	15	14	0	0	1	0	2	3	6	7	10	10	5	6	2	5	3	4	16
OTU488	0	0	0	0	1	0	0	1	0	0	0	0	0	0	1	0	17	19	15	12	15	18	10	14	3	1	0	2	5	8	6	3	53	33	35	38	3	8	6	10	23	15	24	17	2	0	0	0	14
OTU489	8	14	17	12	1	1	2	3	1	0	1	0	0	1	0	0	12	6	8	7	11	7	4	7	0	0	1	1	15	18	8	19	0	0	0	0	8	6	5	11	10	14	13	8	2	3	2	3	3
OTU490	13	8	7	10	2	2	2	2	3	6	6	8	3	3	3	3	5	3	6	2	6	5	5	11	5	9	4	13	9	3	2	13	19	20	12	21	7	5	8	10	12	15	14	16	14	7	7	8	12
OTU491	3	3	1	1	3	1	0	0	2	2	2	0	1	1	2	1	5	9	12	5	16	14	12	8	20	25	16	15	2	0	0	3	0	0	0	1	11	10	7	11	4	6	3	7	3	1	1	0	7
OTU492	12	9	11	9	18	9	8	5	18	16	18	14	5	3	6	4	18	12	10	8	5	5	9	6	3	2	8	5	6	9	10	10	2	2	2	2	7	2	5	5	9	7	9	7	8	10	10	11	7
OTU493	12	3	4	11	3	1	2	4	14	7	7	8	0	2	0	1	13	18	9	6	10	9	11	21	13	8	5	6	3	5	4	5	11	5	13	8	11	16	4	8	8	5	9	17	4	5	4	2	19
OTU494	20	26	20	35	33	24	24	32	43	33	41	20	20	40	31	27	25	17	10	14	4	2	0	3	5	3	10	8	0	0	0	0	5	3	4	2	0	0	0	0	0	0	0	0	46	56	38	46	0
OTU495	1	5	3	5	1	4	1	2	3	1	4	2	1	1	0	1	33	37	60	44	7	7	7	5	1	0	0	1	17	4	9	7	13	19	7	11	1	0	1	2	28	28	33	25	0	1	1	0	11
OTU496	2	0	4	2	0	2	1	1	4	1	3	3	3	2	0	0	12	3	9	10	3	3	4	4	1	1	1	2	18	10	9	13	4	8	6	3	8	7	7	6	12	12	6	11	1	3	0	1	2
OTU497	10	10	10	9	4	5	7	7	14	4	11	9	19	18	21	19	3	3	2	1	16	21	13	24	0	0	0	0	16	10	10	15	0	0	0	0	13	12	11	10	10	10	11	16	6	2	5	11	2
OTU498	7	2	3	2	0	1	0	1	3	4	1	1	22	16	19	9	9	8	4	12	8	15	12	9	0	1	0	1	9	10	13	16	2	0	0	0	4	3	0	5	13	16	22	28	5	4	7	1	13
OTU499	5	10	8	13	12	8	8	12	21	20	17	11	24	19	17	34	9	11	12	8	4	5	8	7	3	4	1	2	7	7	5	6	0	1	0	4	9	10	8	9	21	8	15	8	9	12	10	10	11
OTU500	20	20	19	19	13	14	15	14	18	14	14	17	13	23	20	20	3	4	6	4	17	28	21	21	24	9	12	9	5	2	0	1	5	4	8	6	29	23	37	24	2	1	4	2	18	14	19	11	2
OTU501	5	3	2	2	0	4	2	6	2	5	3	0	3	7	1	5	22	17	24	15	9	8	7	10	2	0	2	1	25	25	17	28	1	0	1	0	6	5	3	2	21	14	16	9	2	0	3	0	18
OTU502	0	0	0	0	0	0	0	1	0	0	0	1	0	0	0	0	1	1	0	2	0	0	0	2	0	0	0	0	10	9	7	10	0	0	0	0	1	5	0	4	17	13	8	12	0	0	0	0	24
OTU503	12	1	7	7	2	3	5	4	6	4	6	1	19	8	17	8	3	7	8	11	21	20	26	20	2	2	0	1	11	9	13	12	0	1	1	0	16	28	25	28	4	4	1	5	3	8	10	5	1
OTU504	9	5	6	7	3	1	1	4	3	1	1	3	1	0	4	5	17	15	28	19	1	0	3	4	6	4	6	10	10	13	6	17	1	0	3	0	1	3	7	4	50	41	35	35	2	7	5	5	42
OTU505	3	2	6	4	5	4	1	4	7	6	4	6	9	5	7	4	11	18	22	10	3	2	3	0	1	2	3	1	10	14	7	12	3	4	1	2	2	5	4	7	7	6	7	7	5	3	4	5	2
OTU506	5	2	6	1	4	4	5	1	6	7	10	7	8	3	6	2	0	6	3	0	6	3	4	7	0	0	0	0	27	23	31	34	0	0	0	0	7	6	5	9	7	9	8	5	4	5	9	8	1
OTU507	11	5	3	7	16	14	5	4	8	10	5	8	1	1	6	0	18	16	7	17	3	3	6	3	26	14	17	14	12	13	5	10	1	3	0	1	1	1	0	1	10	8	8	8	9	7	8	8	8
OTU508	3	3	4	3	1	2	2	4	5	4	9	13	2	1	4	2	3	3	1	1	13	16	20	19	7	5	4	6	10	12	13	7	14	11	20	24	7	15	5	9	10	12	17	16	9	6	14	15	16
OTU509	8	12	9	5	52	42	51	56	96	108	96	137	47	52	57	62	0	0	0	0	0	0	0	1	0	0	0	1	0	0	0	0	0	1	0	0	0	0	0	0	0	0	0	0	41	37	37	34	0
OTU510	12	9	10	16	9	9	8	7	2	4	5	1	0	2	7	6	10	7	14	2	1	2	6	4	8	5	14	7	2	10	4	8	0	0	0	2	19	16	19	11	9	24	16	4	4	7	6	7	16
OTU511	0	1	5	3	3	3	3	0	1	2	3	4	7	4	5	6	20	17	13	13	3	3	4	9	5	14	8	7	5	1	3	3	13	14	7	10	5	5	3	7	11	6	13	8	1	3	0	2	32
OTU512	2	14	13	10	3	1	3	3	5	10	11	8	10	8	7	6	2	5	7	5	11	10	5	10	1	1	0	2	6	16	11	6	0	0	1	1	15	18	20	19	7	4	8	3	4	8	2	3	3
OTU513	5	2	2	5	0	1	1	1	0	0	1	0	7	6	7	2	12	11	5	14	15	7	12	9	2	1	0	2	10	8	9	11	0	0	0	0	12	12	11	14	8	4	11	8	2	0	5	2	7
OTU514	1	0	1	0	0	1	0	1	2	3	3	4	1	0	0	0	12	18	15	16	5	6	2	2	0	1	2	0	8	15	22	23	3	4	12	6	0	5	5	4	7	13	9	13	2	0	5	1	12
OTU515	28	31	32	25	52	45	48	40	55	46	49	48	17	16	27	26	1	2	0	1	3	2	3	2	14	22	17	15	0	0	0	0	2	0	5	2	1	1	0	0	0	0	0	0	85	70	47	66	0
OTU516	10	7	5	16	1	5	0	5	5	5	3	9	0	0	0	1	11	8	12	10	3	1	1	4	0	0	0	0	18	28	13	19	0	0	0	0	2	1	0	3	23	19	21	32	7	8	11	4	9
OTU517	14	13	14	10	11	16	19	15	17	18	9	14	8	7	6	4	3	3	3	2	15	16	19	23	1	1	5	4	13	12	7	5	0	1	0	0	19	21	19	24	7	8	9	10	18	14	18	23	5
OTU518	29	16	22	18	4	8	10	4	3	14	4	10	10	7	9	6	3	6	6	6	13	9	9	15	0	0	0	0	5	16	13	7	0	1	0	0	14	11	15	10	8	4	7	5	13	4	15	7	5
OTU519	1	7	3	0	8	9	4	4	9	5	11	2	11	2	7	10	8	15	22	14	3	4	5	5	18	22	29	21	2	6	5	5	44	59	44	35	4	2	3	5	3	1	4	3	10	15	13	13	13
OTU520	0	2	4	2	2	3	1	2	12	13	8	0	4	2	3	5	1	4	1	9	5	4	4	3	1	4	3	2	52	49	64	42	9	11	9	9	2	12	9	12	12	15	15	6	1	4	0	1	20
OTU521	5	4	2	9	18	12	10	15	13	8	7	10	7	10	8	10	10	6	10	7	0	2	3	1	25	16	34	24	2	2	1	2	11	13	10	18	2	2	2	3	2	5	2	3	24	22	17	19	5
OTU522	2	1	4	1	1	1	0	1	0	0	0	0	1	0	2	0	11	13	30	14	22	23	17	17	5	8	14	9	2	0	0	2	14	16	15	19	9	4	4	2	10	10	15	14	0	0	1	1	32
OTU523	13	8	9	9	15	18	17	18	28	17	22	48	1	4	3	1	19	15	12	26	15	8	9	7	0	3	1	1	5	4	5	6	0	2	1	0	3	3	5	0	3	1	0	5	19	18	14	4	5
OTU524	10	11	11	11	5	1	2	3	1	2	6	9	2	3	3	1	9	10	5	8	10	16	13	13	0	1	0	1	12	17	16	11	0	0	0	0	9	9	8	6	14	9	15	13	7	1	5	5	16
OTU525	0	1	0	0	0	1	0	0	0	0	0	1	0	0	0	0	1	0	0	2	2	2	5	4	1	0	0	0	23	7	14	10	0	0	0	0	13	7	6	12	19	14	19	21	0	1	1	0	13
OTU526	18	18	16	16	11	10	16	9	12	14	14	14	16	31	31	36	7	8	3	2	14	11	9	9	8	5	9	5	1	2	2	1	8	6	7	6	41	43	29	33	2	1	3	3	26	11	25	18	1
OTU527	3	2	1	7	7	6	5	3	5	6	3	5	1	2	2	2	13	12	10	8	19	12	11	19	4	2	0	3	5	3	4	4	4	8	10	8	0	0	0	0	2	1	0	3	3	6	4	1	2
OTU528	4	1	0	1	2	1	2	0	0	0	0	0	12	9	7	10	10	11	7	6	4	5	1	2	0	1	0	0	8	10	3	1	0	0	0	0	4	0	10	4	43	49	38	33	2	3	0	3	18
OTU529	5	7	1	2	12	13	15	12	5	14	7	9	36	36	32	39	3	4	3	3	3	8	4	3	14	12	22	19	6	4	2	4	1	0	2	0	4	1	3	4	7	4	6	4	9	7	7	13	6
OTU530	1	2	2	1	0	0	0	0	1	1	3	0	1	1	1	0	1	3	0	1	1	5	2	5	0	0	0	0	2	11	1	10	0	0	0	0	3	1	1	4	26	21	18	12	0	0	1	3	38
OTU531	0	0	1	0	0	0	0	0	0	1	0	0	0	0	0	0	14	6	5	2	13	8	9	5	0	1	1	0	7	6	2	4	6	1	2	2	9	7	2	3	14	11	10	10	0	2	0	1	19
OTU532	14	16	5	16	20	15	14	10	18	25	23	14	0	0	1	1	7	8	11	6	0	0	0	0	6	8	8	6	0	0	0	0	173	202	149	175	0	2	2	0	0	0	0	0	14	24	14	24	0
OTU533	1	2	0	1	1	2	5	4	7	5	2	6	4	2	3	3	8	6	5	6	4	4	2	4	12	5	8	4	3	5	4	4	9	6	8	11	3	1	2	3	2	11	7	10	10	9	5	2	26
OTU534	8	6	6	7	4	5	1	7	2	5	4	6	2	7	5	1	5	15	2	8	7	8	12	6	2	5	2	3	14	12	9	15	0	0	2	3	19	17	22	21	4	12	12	8	6	3	5	4	9
OTU535	2	2	1	4	9	2	3	2	8	3	5	3	2	2	3	3	10	11	14	19	2	3	5	2	7	8	11	3	3	5	3	6	93	103	100	97	3	8	10	4	6	0	2	2	4	2	0	3	7
OTU536	4	7	5	1	2	4	1	1	6	3	8	3	5	2	5	3	12	11	11	14	6	9	19	5	21	32	40	35	19	6	12	6	43	34	31	43	3	5	1	1	9	4	3	4	1	2	3	0	4
OTU537	11	4	4	9	4	2	7	1	4	10	1	7	12	12	7	5	14	5	11	10	3	9	3	10	9	6	7	8	12	4	5	9	10	6	7	10	11	5	4	7	22	30	16	16	9	1	10	3	8
OTU538	10	10	7	5	5	6	5	7	10	19	10	19	12	2	3	4	1	6	1	2	5	4	4	6	0	0	0	0	4	7	3	3	0	2	0	0	19	14	14	20	16	26	9	6	4	10	7	1	21
OTU539	0	0	0	1	4	1	3	1	4	4	1	0	1	0	0	0	6	1	9	6	0	1	1	0	14	13	12	8	0	0	0	1	199	211	205	267	1	3	2	0	1	1	0	1	1	4	0	2	1
OTU540	7	9	4	7	6	3	3	2	5	2	5	1	1	0	5	2	4	8	4	8	7	6	10	10	1	3	3	4	14	17	2	12	0	2	2	3	11	13	7	19	4	4	4	7	4	0	2	1	8
OTU541	10	17	10	14	12	6	8	6	10	10	4	5	14	14	4	10	12	9	15	8	1	2	1	0	2	3	4	5	2	1	3	3	1	3	0	2	0	0	6	2	8	7	10	6	8	11	8	10	6
OTU542	0	1	0	1	0	2	0	0	1	4	3	0	3	3	3	3	3	4	0	2	1	4	1	1	0	2	1	2	73	103	222	58	0	1	0	0	8	8	10	11	3	4	7	6	1	1	2	0	4
OTU543	9	14	8	13	12	14	16	11	11	12	12	13	16	8	19	15	9	10	8	12	6	4	4	8	5	4	10	5	7	8	4	6	1	1	2	4	7	7	7	10	4	5	3	5	10	10	13	11	8
OTU544	7	9	4	7	11	10	12	9	19	12	12	18	27	31	24	26	5	5	1	7	24	28	19	20	20	14	10	18	5	1	3	6	3	7	12	7	8	5	4	10	2	2	1	1	9	10	16	15	0
OTU545	0	3	4	2	0	0	0	0	2	2	3	0	4	4	2	5	11	7	8	8	4	2	3	1	0	0	1	0	7	14	6	13	0	0	0	1	0	0	6	3	6	9	13	6	2	2	2	3	6
OTU546	1	3	2	2	0	4	1	3	3	9	1	1	9	11	10	4	1	2	2	1	1	2	2	2	0	0	1	0	14	17	9	12	0	1	0	1	5	1	3	1	8	16	9	10	1	2	5	4	9
OTU547	1	2	0	3	2	3	3	1	2	2	1	0	2	0	1	0	3	5	3	8	1	4	5	5	3	6	8	4	3	7	2	6	3	1	1	4	3	6	1	5	17	9	8	6	2	3	0	1	21
OTU548	13	7	8	12	37	26	31	37	19	14	13	10	30	28	32	23	0	0	1	0	1	0	1	0	104	82	70	86	0	0	0	0	0	2	2	1	5	1	4	3	0	0	0	0	32	44	27	39	0
OTU549	6	4	5	3	5	3	2	7	15	10	10	6	4	5	1	6	8	5	7	8	3	4	4	1	13	11	10	5	9	4	3	3	18	15	12	17	6	9	5	5	10	6	2	8	8	11	4	14	8
OTU550	2	2	7	0	1	3	2	1	1	5	2	4	4	2	1	2	11	7	8	11	5	6	8	6	4	3	2	2	19	15	7	12	6	6	3	7	2	3	5	2	9	15	16	9	4	3	1	4	18
OTU551	1	0	0	2	0	1	0	0	0	2	0	1	0	0	0	0	1	1	0	2	3	4	3	2	0	0	0	1	21	24	12	37	0	0	0	0	0	0	0	0	24	19	26	32	2	0	2	0	16
OTU552	5	8	4	1	4	0	1	2	2	5	5	3	17	4	5	15	3	9	8	6	7	12	10	8	0	0	1	0	0	0	0	1	0	0	0	0	2	3	1	3	9	7	9	4	4	4	5	3	20
OTU553	1	0	1	0	1	1	2	3	1	1	0	0	1	0	0	0	5	9	15	8	1	7	4	4	5	4	4	0	7	5	7	6	7	4	4	2	0	2	2	0	10	11	26	9	0	3	1	0	3
OTU554	3	2	3	3	2	4	2	2	2	5	2	2	2	2	3	3	3	4	9	3	11	7	6	4	5	8	12	5	4	9	3	4	31	28	28	32	7	7	3	6	15	13	13	19	3	4	5	4	10
OTU555	22	19	18	24	4	4	2	4	2	2	1	0	0	1	0	0	3	6	1	9	19	32	25	22	1	4	0	1	10	7	10	13	0	1	0	1	11	7	6	11	11	9	2	3	1	1	4	2	4
OTU556	11	8	9	5	19	20	14	20	19	27	30	30	3	7	7	9	6	4	4	4	3	4	1	1	3	4	0	3	9	6	6	7	0	0	0	0	13	9	12	14	8	5	12	9	19	15	15	10	6
OTU557	6	13	9	8	9	6	12	4	2	3	3	2	9	5	5	9	11	2	3	3	5	7	7	6	0	1	0	1	26	12	21	13	0	0	1	0	7	4	1	3	8	8	4	6	4	3	7	5	13
OTU558	0	0	0	2	1	0	1	0	1	0	0	0	1	0	0	0	1	4	3	4	2	3	0	1	0	0	0	0	13	9	8	6	1	0	0	0	15	13	11	10	8	7	5	6	0	0	2	0	2
OTU559	0	1	0	0	0	0	0	0	0	0	1	0	0	0	0	0	7	1	3	6	2	1	0	0	0	0	0	1	29	27	19	34	0	0	0	0	1	2	3	2	30	27	26	26	2	2	0	1	21
OTU560	2	1	3	1	3	5	3	0	7	5	7	3	7	8	9	8	4	4	2	6	2	4	4	6	1	2	1	1	13	19	20	9	0	1	2	0	6	1	0	1	5	4	10	6	4	0	1	2	9
OTU561	18	18	14	14	10	15	10	9	21	16	20	14	11	11	12	8	1	7	3	15	9	13	9	9	2	2	1	2	3	4	2	2	0	0	0	1	7	10	17	13	1	5	3	2	16	17	12	8	1
OTU562	15	13	14	15	13	8	8	9	17	21	12	13	4	9	8	10	3	9	7	9	8	5	7	7	3	3	3	2	14	21	6	11	1	1	0	2	44	34	31	31	6	6	5	11	9	13	13	10	1
OTU563	29	13	17	20	9	12	16	13	15	15	12	18	18	21	18	29	0	0	0	0	9	14	9	5	0	3	4	4	0	0	0	1	0	0	0	0	63	42	44	34	0	0	0	1	16	12	25	15	1
OTU564	27	23	22	38	15	10	10	12	18	20	22	25	1	0	0	1	4	10	2	10	5	8	2	4	1	5	0	0	2	4	2	4	0	0	0	0	5	3	7	8	8	6	9	12	17	17	23	20	17
OTU565	18	20	18	15	11	10	18	13	25	29	16	52	21	34	22	24	5	4	7	2	7	0	3	2	3	6	1	1	6	4	5	6	1	0	0	0	7	1	2	4	1	2	0	1	25	10	23	32	0
OTU566	4	1	5	3	1	3	3	0	4	6	3	3	3	5	5	2	10	7	7	12	20	11	17	11	2	5	1	2	29	20	14	22	0	0	0	2	3	5	6	9	6	4	8	4	4	6	1	3	3
OTU567	11	10	7	8	9	5	1	4	12	9	9	8	9	8	3	6	15	11	8	9	8	11	5	15	0	0	0	2	2	12	4	11	0	1	0	0	3	4	6	3	10	10	12	16	4	2	14	7	10
OTU568	3	5	8	11	3	2	4	3	7	2	3	5	0	1	2	0	2	4	1	3	12	5	9	4	3	4	5	2	12	7	9	7	0	1	4	3	21	17	10	17	8	7	8	7	3	2	2	3	9
OTU569	3	7	4	6	1	0	0	0	1	0	0	0	0	0	0	0	0	4	1	1	8	7	9	7	0	0	0	0	3	5	5	11	2	0	1	1	9	10	17	14	6	11	6	5	2	2	1	0	3
OTU570	1	1	1	0	1	1	1	0	0	4	0	3	1	1	0	0	6	1	2	5	2	5	7	2	1	1	1	1	21	18	21	26	1	2	4	3	3	1	6	1	18	20	11	12	2	3	0	1	14
OTU571	5	3	4	2	1	0	0	0	0	2	0	1	6	1	3	1	3	18	2	5	9	14	15	9	1	1	2	2	2	0	2	4	13	7	17	13	4	7	9	12	6	7	7	9	0	1	0	1	9
OTU572	0	0	0	1	0	2	1	1	3	1	4	0	0	0	0	0	8	3	7	7	0	0	0	0	1	1	0	0	0	0	0	0	99	100	102	91	0	0	0	0	0	0	0	0	3	1	1	2	4
OTU573	10	21	11	10	34	27	35	31	34	43	46	17	19	17	12	28	19	13	19	15	2	0	4	0	22	22	36	29	0	0	1	0	1	4	2	2	1	0	1	1	0	0	0	0	46	35	46	43	0
OTU574	35	20	22	30	11	11	15	19	8	18	23	25	13	9	7	8	0	1	2	0	23	20	26	20	4	5	1	2	1	0	0	0	21	11	20	23	39	46	55	56	1	0	0	0	18	14	16	23	0
OTU575	27	20	24	18	23	26	26	27	18	17	13	7	23	28	27	26	23	27	23	30	0	0	0	0	12	11	8	6	0	0	0	0	4	2	8	11	0	0	0	0	0	0	0	0	13	28	14	18	1
OTU576	9	12	9	7	24	11	22	23	18	25	24	24	42	36	41	54	30	21	16	21	4	6	3	2	0	9	2	3	3	2	0	2	0	0	0	0	0	0	2	0	1	0	0	0	20	25	10	19	0
OTU577	3	5	7	6	2	6	3	1	0	1	0	1	0	0	0	0	19	22	15	16	3	3	0	1	5	3	9	1	4	7	10	5	12	6	8	11	3	6	2	4	30	46	42	42	2	2	1	0	10
OTU578	31	20	16	12	33	25	33	32	27	28	27	33	20	24	23	15	7	3	3	0	4	11	5	4	2	4	4	1	5	0	1	2	11	16	10	12	4	2	2	1	1	3	3	2	35	29	26	48	7
OTU579	13	11	7	13	10	11	11	10	9	10	14	21	15	15	24	16	7	5	2	7	17	8	12	13	14	6	11	6	8	9	8	11	1	5	8	0	19	17	12	14	7	10	5	9	17	6	7	5	4
OTU580	17	14	19	17	8	9	13	13	11	10	11	31	36	48	40	37	0	0	2	0	6	12	5	10	17	23	22	15	1	0	0	0	3	9	9	3	23	21	29	19	0	0	1	1	45	15	23	23	1
OTU581	26	13	23	24	33	27	20	23	29	32	32	13	25	39	39	25	12	8	6	6	3	10	7	16	5	8	3	2	0	0	0	3	1	0	0	2	6	10	6	10	1	0	0	0	19	32	24	26	0
OTU582	1	2	1	4	2	1	0	0	3	2	1	3	0	0	1	0	3	5	5	4	5	7	1	5	0	1	0	0	11	9	3	11	2	2	5	3	5	4	6	7	17	21	23	13	1	3	3	1	6
OTU583	8	10	8	12	6	0	1	2	13	10	9	15	12	4	8	3	3	8	5	8	7	13	9	7	0	0	0	0	2	1	2	3	0	0	0	0	28	13	12	23	1	1	0	2	7	12	16	11	2
OTU584	8	12	4	12	43	27	37	37	36	20	55	43	64	61	64	67	3	3	0	4	6	8	5	6	2	2	1	2	2	1	0	0	0	0	0	1	0	0	0	0	0	1	1	2	25	17	27	22	2
OTU585	7	4	3	2	17	21	11	13	12	9	17	8	38	46	40	37	2	1	0	0	5	7	2	3	28	23	22	35	0	0	0	0	1	3	5	0	2	3	3	4	1	1	1	0	14	13	9	9	0
OTU586	2	3	4	3	0	2	1	0	2	5	0	1	4	3	1	3	2	2	3	1	4	4	2	2	25	31	13	12	9	9	5	9	1	0	0	0	0	4	4	0	5	2	8	2	0	3	2	1	10
OTU587	7	7	9	5	4	4	1	4	8	3	3	7	4	11	9	5	7	4	7	3	12	9	14	18	5	0	0	3	6	5	7	2	0	1	2	2	16	25	16	22	13	5	9	5	5	3	1	5	3
OTU588	10	4	7	3	9	9	8	7	11	15	20	4	8	4	8	4	14	22	24	17	0	0	0	2	6	9	7	6	13	16	4	8	0	0	0	0	3	1	0	4	2	5	6	2	8	12	4	12	2
OTU589	19	14	3	10	7	2	11	10	7	10	8	24	17	28	18	28	2	8	5	5	18	17	17	23	0	1	2	2	4	1	4	5	0	1	1	1	2	8	6	7	13	11	20	9	16	6	9	11	5
OTU590	6	11	9	6	7	13	7	8	18	14	5	13	9	6	11	7	8	5	14	16	13	10	10	4	5	13	11	7	4	8	1	2	0	0	0	0	14	19	12	20	4	3	11	7	7	12	9	12	9
OTU591	8	5	6	4	15	14	11	9	13	13	16	11	19	16	22	12	7	16	11	9	3	2	6	5	12	16	8	11	2	5	5	11	3	6	1	1	5	2	10	3	0	2	4	4	11	14	14	14	7
OTU592	12	15	16	15	11	6	13	8	16	12	19	10	2	1	3	1	2	10	8	6	10	5	15	18	2	4	3	4	9	7	5	11	1	3	3	1	5	3	6	6	5	2	7	8	13	15	10	8	19
OTU593	4	4	0	3	3	3	4	1	6	4	5	3	13	5	6	4	8	11	8	1	10	15	28	17	18	24	9	12	0	0	4	1	6	2	1	7	5	6	7	5	29	30	26	18	9	3	7	7	11
OTU594	0	0	1	0	2	1	2	2	2	7	3	1	8	3	2	1	5	3	6	3	3	6	7	2	3	2	2	1	0	4	3	3	4	2	1	2	0	0	2	0	4	6	3	3	3	2	4	2	8
OTU595	16	9	12	23	9	9	7	13	26	17	28	16	1	8	5	4	6	3	1	2	2	1	1	0	0	0	0	0	4	4	3	2	0	0	0	0	9	5	5	5	2	2	5	5	10	22	23	10	7
OTU596	15	8	10	16	1	2	1	7	9	9	5	13	2	1	1	2	3	6	10	4	1	9	4	4	0	0	0	0	10	12	3	10	0	0	0	0	15	15	15	13	5	5	11	17	10	10	17	14	9
OTU597	1	3	1	7	1	0	2	2	3	0	3	2	6	3	8	12	0	2	1	5	7	4	14	9	4	3	2	4	8	3	5	7	2	3	0	1	17	18	20	21	2	7	1	6	5	7	4	4	5
OTU598	17	21	9	15	17	12	11	17	10	9	9	9	73	66	57	95	3	3	3	1	11	4	5	8	6	3	5	6	1	0	0	1	5	4	2	5	0	2	4	0	0	1	0	0	11	9	6	15	0
OTU599	12	12	13	15	0	0	0	0	2	4	13	7	1	1	0	0	1	5	4	1	12	13	11	6	2	4	0	1	10	9	8	10	4	3	1	2	20	23	19	19	4	7	5	10	1	1	0	0	6
OTU600	5	3	1	2	2	0	3	2	2	5	6	0	2	1	0	3	4	4	7	12	3	11	3	4	1	1	0	0	11	13	12	14	4	1	1	0	5	13	11	10	8	11	6	11	3	2	1	2	7
OTU601	1	0	2	4	2	3	4	1	1	6	0	0	4	2	4	5	3	2	10	2	5	1	6	3	3	7	3	3	7	15	8	6	8	7	9	10	3	1	3	2	13	3	2	7	3	3	2	1	17
OTU602	21	11	14	8	6	8	11	6	7	10	6	5	2	4	2	1	13	11	13	12	10	3	4	12	9	15	7	9	0	1	0	3	12	13	24	24	0	1	1	0	4	5	2	2	6	10	7	13	0
OTU603	3	4	2	5	4	1	1	2	4	1	4	1	5	8	5	4	11	8	8	7	8	11	11	8	2	5	4	7	12	14	12	9	2	3	8	3	3	2	2	2	6	7	11	9	1	3	2	3	14
OTU604	9	11	17	8	10	14	9	5	11	10	11	11	5	7	3	8	12	4	8	10	14	9	7	14	3	6	9	4	5	4	5	3	7	1	7	6	2	5	4	4	0	4	2	5	15	9	9	18	4
OTU605	7	5	7	5	2	0	1	0	2	1	3	0	4	2	1	1	5	5	7	4	31	30	22	16	2	3	1	1	6	6	12	8	0	0	3	1	4	10	8	13	3	8	7	2	3	2	1	2	7
OTU606	1	2	0	1	0	0	0	1	3	0	3	1	0	0	0	2	4	1	0	2	2	0	1	5	1	0	1	0	4	9	2	7	0	0	0	0	1	1	3	2	8	8	14	6	0	0	1	4	51
OTU607	24	36	22	20	28	27	39	29	28	31	23	57	12	27	13	28	5	4	4	1	3	3	2	6	18	13	9	24	2	0	1	0	5	9	3	6	1	4	3	4	1	0	4	4	27	32	18	30	1
OTU608	0	2	1	1	5	1	1	2	5	5	2	1	0	0	2	3	2	1	1	2	6	3	3	10	0	1	0	0	11	14	14	16	1	0	0	0	5	8	3	6	7	8	9	12	2	3	0	2	10
OTU609	6	2	2	1	4	1	1	1	1	2	0	2	9	6	9	3	6	8	6	8	8	11	7	13	1	1	0	2	13	10	10	15	7	2	3	3	14	13	0	17	5	7	6	4	2	2	4	2	5
OTU610	21	31	29	36	49	52	41	44	29	26	42	58	14	15	9	19	4	3	1	3	2	3	4	1	9	7	14	16	0	0	0	0	4	0	2	3	1	2	0	3	0	0	0	0	43	40	39	53	0
OTU611	36	20	23	24	5	6	14	4	16	27	23	46	23	36	27	33	0	2	2	0	24	21	25	19	1	4	7	3	0	0	0	0	0	0	0	0	14	19	14	9	1	0	0	0	21	18	38	16	1
OTU612	13	12	10	7	14	8	13	5	7	7	5	7	10	8	8	3	12	15	13	25	21	19	14	7	6	2	9	1	20	20	13	14	0	0	2	0	18	20	12	18	7	8	5	13	3	8	3	6	0
OTU613	2	5	5	5	0	0	1	0	0	0	0	0	0	0	0	0	4	1	0	1	7	7	7	3	0	0	0	0	29	31	45	26	0	0	0	0	11	9	14	12	13	13	10	10	0	1	1	0	13
OTU614	0	4	3	2	1	2	1	1	0	1	0	1	1	3	2	2	21	30	17	23	15	9	11	13	2	1	6	3	3	1	1	5	2	4	0	0	2	0	4	2	16	21	19	17	0	0	0	1	77
OTU615	2	4	2	2	0	0	2	1	0	0	0	1	1	0	0	0	3	3	1	6	8	6	5	3	0	0	1	0	36	30	30	25	0	0	0	0	9	4	5	8	12	20	15	25	0	1	1	0	9
OTU616	17	9	11	14	9	14	15	13	16	18	19	25	30	37	29	22	3	7	10	4	37	21	23	20	3	5	9	4	4	5	3	3	1	0	1	0	4	0	0	2	0	2	2	3	25	14	14	17	1
OTU617	3	1	5	1	0	1	2	1	1	0	0	2	1	0	0	0	10	7	12	13	6	4	2	3	6	2	7	2	10	15	16	17	0	0	0	1	6	5	3	5	16	20	13	7	1	1	0	2	17
OTU618	18	22	22	24	20	23	24	14	8	10	13	12	13	9	9	7	28	17	48	30	6	8	7	10	24	23	38	37	0	0	0	2	18	13	22	18	0	0	0	1	0	1	0	0	15	14	14	21	0
OTU619	11	9	15	9	0	1	2	1	4	4	3	2	11	10	9	8	1	2	2	1	2	8	6	12	2	0	0	0	0	3	2	1	0	0	0	0	15	20	10	21	12	10	6	12	1	3	4	6	8
OTU620	1	0	0	1	0	3	0	0	1	1	1	0	0	0	0	1	3	4	7	4	6	6	2	8	0	1	0	0	12	5	9	16	2	3	4	4	3	7	4	4	17	9	16	8	1	1	0	2	13
OTU621	7	3	6	6	19	15	9	33	19	27	16	7	14	7	13	15	11	6	20	18	1	4	1	0	28	31	42	53	0	0	0	0	4	5	5	2	0	0	0	1	0	0	0	0	15	33	25	25	0
OTU622	2	5	5	0	5	7	4	6	3	6	7	1	30	26	32	18	5	5	0	1	1	1	1	2	20	14	17	9	8	7	5	6	0	0	0	0	1	0	0	0	0	0	1	2	5	3	5	8	2
OTU623	18	14	7	17	13	19	17	9	16	23	9	16	102	118	101	106	0	0	0	1	1	1	1	1	7	13	13	10	0	0	0	0	0	0	1	0	1	0	1	0	0	0	0	0	21	18	15	25	0
OTU624	2	1	5	5	16	11	16	16	29	20	11	2	4	11	8	7	5	6	11	8	0	1	2	2	72	82	44	65	0	0	0	0	7	16	18	16	0	1	1	0	0	0	0	0	33	35	17	31	0
OTU625	5	5	5	1	2	0	1	2	2	1	4	0	9	5	9	8	2	1	2	2	3	3	4	1	8	4	10	10	10	7	12	16	0	0	0	2	6	7	8	10	11	11	7	12	2	1	7	1	4
OTU626	13	11	12	12	8	6	3	8	18	20	19	14	4	1	3	11	5	5	6	6	13	23	10	27	1	2	2	3	9	5	7	8	0	0	0	0	11	9	8	10	2	4	6	2	10	16	14	14	0
OTU627	25	15	18	18	24	40	31	23	30	34	39	35	23	16	17	16	3	0	1	0	4	1	3	4	16	17	21	19	0	0	0	0	1	0	1	1	6	7	9	7	0	0	1	0	74	72	50	52	0
OTU628	3	4	9	5	12	9	10	8	8	11	5	1	9	11	9	6	5	5	3	4	4	0	4	2	10	4	11	2	4	9	14	4	13	13	10	10	5	5	7	7	15	12	14	14	5	9	13	4	3
OTU629	0	2	0	1	0	0	0	0	0	1	1	1	0	0	0	0	1	2	3	4	0	0	1	2	1	0	0	0	8	8	7	11	42	38	51	37	0	2	2	1	7	7	2	6	0	0	0	0	3
OTU630	26	19	22	18	17	21	32	23	32	26	25	58	25	34	22	26	1	0	3	0	0	0	0	0	20	16	17	22	0	0	0	0	16	15	31	11	0	0	1	2	0	0	0	0	60	38	52	51	0
OTU631	17	13	8	25	6	8	8	6	12	7	5	5	8	13	7	7	4	0	2	4	7	10	9	17	13	11	7	10	6	7	7	10	1	1	0	1	6	10	14	10	4	1	3	1	10	16	10	11	1
OTU632	10	1	4	4	2	5	4	2	0	5	8	3	1	1	4	1	5	6	4	4	2	6	4	4	13	10	10	4	4	6	2	2	0	1	1	2	11	5	8	6	24	21	26	25	0	3	1	3	28
OTU633	4	2	1	5	1	2	2	1	2	0	0	1	2	3	1	4	5	2	5	4	2	6	6	9	4	1	1	2	6	4	6	3	3	5	4	4	3	11	6	9	7	4	3	3	3	5	2	0	6
OTU634	8	6	6	6	3	3	1	5	1	5	5	8	3	7	3	6	7	3	5	7	2	6	8	3	4	6	2	0	4	4	1	6	0	3	1	1	16	14	10	13	2	5	4	2	5	1	5	6	3
OTU635	15	12	7	13	3	8	9	7	13	10	11	16	29	12	9	15	7	8	7	7	25	29	37	27	1	1	2	3	2	0	1	0	0	0	0	1	17	29	18	21	1	0	1	0	10	10	11	7	3
OTU636	4	10	2	6	14	12	7	17	7	9	13	6	9	15	10	14	15	10	12	6	6	1	3	2	26	34	36	39	3	1	4	3	6	7	5	8	4	0	4	2	0	3	1	2	15	10	15	15	2
OTU637	5	8	5	6	8	3	4	4	5	5	6	4	6	7	2	6	0	5	3	4	10	11	12	12	0	2	0	2	9	11	9	12	0	0	0	0	7	8	8	5	2	2	2	1	2	4	2	6	11
OTU638	2	3	1	1	3	3	1	0	1	3	1	2	1	0	0	2	11	9	12	17	8	5	10	6	0	0	1	1	12	8	6	6	0	1	0	0	1	3	2	1	14	10	9	11	0	0	1	2	10
OTU639	3	6	4	7	4	6	8	4	6	8	9	11	13	12	14	4	7	4	2	4	1	2	3	4	1	5	2	3	10	11	8	6	0	2	1	4	4	6	5	8	11	16	10	11	4	3	8	4	7
OTU640	25	25	25	25	13	8	12	9	15	10	10	19	15	20	15	22	6	7	5	4	28	29	27	18	1	2	1	1	2	0	0	0	0	1	2	0	16	22	25	13	1	0	1	1	11	16	23	7	0
OTU641	0	0	0	0	0	0	0	0	0	1	1	0	1	0	0	2	3	3	5	4	0	0	0	2	1	0	0	0	2	5	1	2	5	8	2	7	50	23	25	26	1	1	0	1	2	0	2	1	56
OTU642	6	4	8	4	14	13	11	12	5	7	5	7	5	8	12	15	5	2	0	2	3	5	1	7	35	20	36	35	1	1	0	4	49	65	68	73	3	4	5	3	5	5	7	3	9	7	5	8	2
OTU643	1	0	0	2	0	0	0	0	0	0	0	0	0	0	0	0	15	6	3	10	0	0	0	0	0	0	0	0	4	1	4	5	0	0	0	0	5	4	2	2	2	1	5	3	0	0	0	0	0
OTU644	9	5	10	5	8	4	4	3	2	6	2	9	2	4	1	4	5	6	1	3	11	18	5	10	2	2	5	1	26	22	17	28	2	3	3	6	12	16	12	6	12	10	7	13	3	1	10	1	2
OTU645	0	0	0	0	0	0	0	0	0	0	0	0	1	0	0	0	0	0	0	1	3	4	5	9	1	0	0	0	0	2	1	0	0	0	0	0	3	0	1	3	12	9	6	4	0	0	0	0	32
OTU646	1	1	3	2	3	2	1	1	5	5	4	1	33	32	37	19	7	3	2	1	2	3	1	2	22	19	8	19	0	1	0	1	2	4	3	7	1	0	0	0	4	10	9	3	4	4	4	9	0
OTU647	7	7	10	6	2	2	6	2	5	8	3	6	1	4	5	10	7	15	7	11	4	5	7	5	3	2	2	1	8	6	4	3	0	1	0	0	13	10	11	12	3	6	7	6	2	2	8	2	3
OTU648	10	12	13	10	26	5	11	10	17	18	18	21	43	30	36	23	2	6	2	2	14	2	3	5	6	8	8	5	0	0	0	2	0	0	2	0	15	19	19	19	1	0	0	0	20	32	29	23	0
OTU649	1	7	3	3	3	2	3	2	4	3	9	2	3	2	2	1	6	6	17	6	6	4	4	3	4	1	1	6	1	5	1	1	0	0	0	1	3	0	1	2	18	19	15	13	3	5	3	3	16
OTU650	6	1	9	5	8	3	5	3	5	5	4	4	2	4	3	4	5	4	2	2	5	9	3	7	10	12	5	10	12	8	7	2	1	0	1	2	9	7	10	7	3	4	7	6	4	13	6	7	4
OTU651	0	0	0	0	0	0	0	0	0	0	0	0	0	0	0	0	1	2	0	0	2	0	3	1	0	0	0	0	5	5	2	12	0	0	0	0	0	0	2	0	7	3	7	1	0	0	0	0	14
OTU652	8	3	9	2	15	11	8	5	9	15	7	12	4	4	8	4	10	14	9	8	10	11	10	10	9	8	10	8	7	4	6	8	3	4	4	1	12	26	9	11	1	8	3	10	10	12	7	5	4
OTU653	5	3	7	8	12	14	5	14	20	16	19	3	12	13	4	1	6	1	1	2	6	5	4	4	4	2	3	7	2	1	1	5	1	0	0	0	3	2	1	2	8	6	6	9	9	12	10	7	18
OTU654	0	0	0	0	0	0	0	0	0	0	0	0	0	0	0	0	0	1	0	0	0	0	1	0	0	0	0	0	1	2	3	1	0	0	0	0	0	0	0	0	3	5	4	4	0	0	0	0	6
OTU655	4	5	6	5	1	0	0	0	1	0	0	2	2	2	1	0	7	11	12	16	6	4	7	4	2	5	5	10	5	14	7	14	0	0	0	2	8	5	8	7	18	12	14	12	1	0	3	2	11
OTU656	4	6	4	9	10	2	4	11	7	6	4	5	13	19	12	15	7	8	9	12	12	7	1	10	4	8	6	3	4	3	2	1	0	0	0	0	7	7	11	15	1	5	1	0	6	12	12	4	0
OTU657	9	7	10	19	7	5	2	5	11	14	13	7	7	1	1	5	11	4	2	3	8	11	6	4	1	0	0	0	3	7	4	6	0	0	0	0	10	22	15	21	1	6	5	9	9	7	11	7	6
OTU658	4	4	5	4	5	8	5	6	11	7	9	13	2	5	6	1	8	14	10	11	3	8	9	3	4	9	8	8	5	8	12	6	0	0	0	0	16	8	16	25	11	4	7	11	3	12	0	5	7
OTU659	7	6	9	9	21	13	23	10	11	12	10	11	18	14	16	13	6	3	11	6	6	9	7	9	30	34	31	25	0	1	2	1	7	7	6	1	7	11	12	7	1	2	2	0	7	15	11	14	3
OTU660	0	1	2	2	4	5	6	9	5	9	13	5	16	21	28	23	13	15	10	15	2	1	2	3	19	19	13	26	3	1	1	3	29	23	24	23	6	3	5	6	1	0	0	3	7	12	9	7	2
OTU661	5	4	5	5	15	25	20	20	10	10	17	27	14	11	4	8	10	4	2	9	0	1	0	0	65	63	108	104	0	0	0	0	12	11	9	3	0	0	0	0	0	0	0	0	22	11	19	33	1
OTU662	10	6	7	5	5	4	0	10	8	8	10	1	1	0	1	3	14	22	22	24	3	3	4	1	2	0	1	0	11	17	12	9	0	0	0	0	3	2	3	0	5	11	4	8	6	3	3	3	3
OTU663	18	30	20	26	41	24	35	18	30	28	27	9	8	7	4	2	21	10	7	18	19	19	32	33	25	21	15	11	0	0	0	0	2	5	8	6	0	0	0	0	0	0	0	0	45	47	19	40	0
OTU664	1	0	2	0	0	0	0	1	0	0	0	0	0	2	1	1	6	2	3	2	18	20	22	28	2	3	4	1	21	25	16	25	0	1	1	0	12	12	7	4	14	6	11	10	0	0	0	1	0
OTU665	2	6	3	3	0	2	0	3	0	0	1	2	1	5	5	1	13	15	12	18	6	6	4	1	11	13	15	10	12	9	21	11	0	0	0	0	4	6	1	3	20	21	12	25	1	0	1	1	19
OTU666	15	17	13	11	6	4	6	10	16	13	10	11	6	2	9	3	12	6	6	10	3	0	2	1	5	9	1	10	2	7	6	3	14	24	26	27	2	1	3	5	5	5	5	4	18	19	13	15	3
OTU667	3	8	3	4	2	3	1	4	10	5	0	3	6	1	6	5	1	4	2	5	4	2	6	4	0	0	0	0	8	10	8	7	0	1	0	0	2	3	2	4	5	8	6	4	4	2	8	3	19
OTU668	12	7	14	10	10	14	10	16	30	19	18	12	8	11	10	14	14	11	5	12	4	2	4	1	24	32	8	25	0	1	0	0	0	0	1	4	0	0	0	0	0	1	0	3	20	20	11	24	0
OTU669	6	8	13	7	23	18	22	18	32	33	27	10	18	26	22	26	18	14	22	14	0	0	2	0	10	14	16	11	1	0	0	0	13	33	18	13	0	1	0	1	0	0	0	1	9	13	18	20	2
OTU670	0	3	1	3	2	1	0	1	2	0	0	2	0	0	0	0	52	28	50	39	1	1	1	1	6	6	4	2	14	15	18	7	4	1	2	0	0	1	0	0	1	12	11	15	1	0	0	0	6
OTU671	10	10	9	11	13	6	6	9	17	16	12	22	9	12	12	11	3	6	3	0	18	23	14	13	6	4	7	2	3	10	7	4	0	1	3	2	3	1	0	9	4	3	1	3	11	2	13	6	6
OTU672	1	3	0	2	3	1	0	2	1	0	0	0	1	1	2	0	8	16	9	16	3	5	3	5	12	13	23	19	6	6	3	5	5	6	6	8	5	7	2	0	20	18	13	18	2	1	0	1	17
OTU673	7	6	5	4	2	2	0	1	0	0	0	0	0	0	2	0	3	9	10	8	4	5	3	4	3	3	7	9	2	2	2	2	9	3	4	7	9	4	5	5	38	37	32	35	0	1	0	1	21
OTU674	2	6	9	0	0	0	1	0	2	1	0	1	1	1	1	2	5	3	7	2	4	7	3	4	0	0	0	1	9	8	8	12	0	1	0	0	0	2	2	0	14	13	6	10	2	3	2	2	24
OTU675	3	3	4	1	3	5	0	3	10	5	3	4	13	13	5	10	8	6	5	9	5	6	1	10	5	4	8	3	7	4	5	1	0	0	1	1	15	10	8	8	3	1	0	2	6	7	4	4	2
OTU676	0	1	1	1	2	2	0	1	3	0	0	0	0	1	0	1	10	7	5	13	5	7	7	6	1	1	0	1	9	4	2	9	4	1	4	1	1	0	1	2	1	7	4	4	2	2	3	2	10
OTU677	13	10	11	10	4	2	2	6	3	5	2	1	0	2	2	6	1	6	0	1	3	5	10	13	0	1	1	4	2	1	4	2	0	0	2	1	74	57	57	62	2	1	2	4	6	2	4	0	7
OTU678	6	2	4	2	4	7	4	8	15	10	7	14	3	8	2	1	23	29	15	19	3	6	5	4	2	4	0	1	8	11	5	9	8	7	7	4	5	4	3	5	4	3	7	5	1	0	6	3	6
OTU679	12	14	12	5	19	9	21	14	27	14	14	13	8	12	9	11	17	27	24	19	0	1	0	3	6	6	6	10	4	2	7	6	6	12	7	7	0	2	0	0	8	3	2	6	18	15	16	23	5
OTU680	4	2	0	1	1	3	0	1	0	2	1	0	0	0	0	0	1	5	3	3	3	7	4	5	0	0	0	0	28	38	36	22	0	0	1	1	10	9	21	13	8	10	13	22	1	1	4	0	2
OTU681	4	8	5	5	7	1	3	4	9	10	11	5	0	0	1	0	2	1	4	5	9	13	11	11	2	2	1	2	37	23	29	30	5	7	2	11	6	6	6	10	2	5	5	5	6	13	8	4	6
OTU682	10	9	10	10	2	0	1	1	3	1	2	0	7	1	2	2	6	5	5	5	0	0	0	1	10	8	10	11	4	5	3	0	4	5	5	9	10	9	17	12	1	0	1	0	2	3	2	5	3
OTU683	11	14	1	5	1	1	0	1	0	3	6	3	2	0	0	0	2	1	5	3	0	0	1	2	1	2	4	7	7	3	2	2	0	2	1	1	10	18	11	12	7	26	24	14	0	1	3	1	11
OTU684	19	13	20	13	8	8	8	15	6	12	9	23	4	3	3	3	6	2	2	3	14	8	8	17	1	1	2	1	5	3	6	5	1	1	0	0	11	8	12	12	1	1	3	1	14	10	9	4	0
OTU685	1	2	4	1	0	3	1	5	0	2	1	3	3	1	2	1	4	4	3	5	4	2	3	4	1	3	1	1	8	14	5	9	1	3	1	0	3	1	4	4	14	12	12	10	2	0	2	1	14
OTU686	3	2	7	2	1	2	2	0	3	4	2	4	3	3	3	2	12	12	12	12	2	3	1	4	0	0	1	2	8	2	10	6	0	1	1	2	2	0	2	2	12	10	7	4	1	4	2	4	8
OTU687	1	2	1	0	0	0	0	0	1	3	1	3	1	0	3	0	4	6	5	3	4	5	4	3	0	1	0	1	7	5	9	7	5	6	7	6	8	3	8	5	7	1	9	4	0	0	0	1	8
OTU688	5	3	0	2	7	2	1	1	1	1	4	2	2	2	1	1	14	21	12	13	3	8	5	7	3	12	7	8	6	10	7	10	11	10	13	11	1	11	7	5	8	9	8	10	2	1	1	4	7
OTU689	0	0	0	0	0	0	0	0	0	0	0	0	0	0	0	0	0	0	0	0	0	3	1	1	0	0	0	0	10	8	15	17	0	0	0	0	20	12	18	15	26	28	37	28	0	0	0	0	10
OTU690	5	1	6	2	5	6	4	4	1	1	2	1	13	9	7	8	1	0	1	2	0	1	1	2	5	6	2	2	6	4	6	3	1	0	0	1	3	2	1	3	3	6	6	3	4	6	4	2	7
OTU691	12	10	14	11	13	13	10	17	21	21	17	28	15	16	17	12	23	22	20	29	9	11	6	11	3	6	0	2	5	6	2	3	0	0	1	1	1	4	3	1	2	6	5	5	14	10	21	10	4
OTU692	24	44	29	33	0	4	1	2	4	9	7	10	0	4	1	0	0	0	0	0	1	5	1	3	0	0	0	1	8	6	7	7	4	2	1	1	47	42	24	37	3	2	4	3	3	1	2	2	9
OTU693	6	6	3	3	2	3	4	0	7	5	3	3	7	5	5	7	7	11	21	18	0	1	2	0	20	41	33	36	0	0	0	0	13	8	12	10	1	3	2	1	7	15	7	10	0	2	1	1	7
OTU694	6	6	8	4	21	26	33	40	1	1	0	0	1	0	2	1	4	10	12	2	1	2	2	1	3	4	11	5	4	5	4	3	2	0	1	1	5	4	6	3	10	5	14	17	5	2	4	4	5
OTU695	3	4	5	6	4	16	15	7	2	3	3	2	5	4	5	5	8	6	17	4	0	0	0	0	21	24	36	32	2	1	3	3	1	0	0	0	1	2	1	3	2	2	2	2	7	4	3	2	1
OTU696	0	0	0	0	0	1	0	0	1	1	1	0	0	0	0	0	10	3	11	7	0	0	0	0	1	0	0	1	1	0	0	0	101	108	82	80	0	0	0	0	0	1	0	0	0	1	1	1	1
OTU697	7	9	8	13	12	8	8	11	10	7	10	17	43	44	32	44	0	0	0	0	10	2	11	5	18	14	17	20	0	0	0	0	0	0	0	0	12	6	3	0	0	0	0	0	6	8	20	4	0
OTU698	6	11	6	10	2	3	4	5	6	6	5	10	4	13	10	8	3	4	6	1	18	27	14	20	1	0	2	4	16	15	14	13	3	3	4	0	29	13	18	19	9	10	0	4	4	0	6	4	4
OTU699	10	12	7	7	2	4	12	6	10	8	7	22	2	2	2	7	2	6	2	2	12	9	9	8	0	2	1	2	3	3	1	0	2	2	2	2	11	18	15	15	0	0	1	1	4	5	5	8	3
OTU700	5	7	7	2	7	10	8	10	16	26	20	31	4	7	5	4	7	15	9	8	0	1	5	2	14	15	11	21	0	4	1	1	0	0	0	0	0	0	1	0	0	1	2	0	10	13	10	6	2
OTU701	6	9	2	5	12	5	13	8	11	8	12	9	28	19	20	17	1	0	1	3	6	3	7	8	27	32	32	34	0	0	1	0	10	20	18	26	7	3	5	5	0	0	0	0	10	11	8	14	0
OTU702	1	3	3	3	1	0	0	0	0	1	1	2	5	7	3	2	4	1	5	4	2	0	4	0	0	0	0	0	1	5	2	6	3	0	1	0	3	3	3	4	7	4	3	3	2	1	1	0	19
OTU703	8	7	10	5	7	6	7	6	17	16	15	17	9	10	17	14	3	8	3	4	6	6	2	8	1	0	0	0	4	6	6	2	0	0	0	0	12	12	10	7	6	9	3	3	8	7	8	2	5
OTU704	6	4	7	8	2	1	5	0	4	2	6	3	10	7	5	14	3	0	2	2	3	5	7	5	5	4	6	10	6	4	3	1	2	2	4	4	7	13	10	16	2	0	2	4	7	4	7	3	4
OTU705	5	3	5	2	4	7	5	2	5	9	7	14	2	12	5	5	1	0	1	0	5	7	5	11	0	0	0	0	12	13	5	6	0	0	0	0	12	9	13	6	12	5	6	4	1	2	6	5	7
OTU706	4	4	7	4	3	3	5	4	9	6	12	6	0	6	6	3	5	6	6	13	10	9	13	8	1	10	9	11	13	13	14	14	2	0	4	3	9	9	6	6	4	2	13	10	9	4	2	10	4
OTU707	1	0	1	0	0	0	0	0	3	0	0	0	0	1	0	0	5	4	2	6	1	4	0	3	0	0	0	0	3	6	4	6	0	0	0	0	1	0	1	1	11	9	7	14	0	0	0	0	16
OTU708	13	4	7	4	8	2	6	5	5	6	7	14	16	23	15	26	10	16	7	13	6	10	3	11	1	5	10	7	7	9	6	6	1	1	0	0	8	8	7	3	6	6	4	5	11	4	8	4	3
OTU709	3	5	4	7	0	1	2	3	3	5	3	0	0	0	0	0	4	9	7	5	0	3	1	0	6	10	11	9	0	3	2	0	1	1	0	2	11	9	10	9	28	24	32	34	0	1	0	0	8
OTU710	14	13	11	16	6	15	11	13	5	9	8	19	2	6	2	4	32	52	35	34	23	17	17	10	3	6	9	7	2	0	1	0	2	1	1	1	0	0	0	0	1	1	0	0	15	7	11	9	1
OTU711	1	2	1	0	0	0	0	1	2	2	0	2	0	0	0	0	5	2	3	4	1	7	9	11	0	0	0	1	6	6	5	6	0	0	0	0	5	2	2	5	20	12	13	13	1	1	0	0	18
OTU712	1	1	0	2	2	0	1	1	2	2	0	3	0	0	0	0	11	7	9	8	0	1	2	1	9	6	9	15	0	1	0	0	27	31	21	14	1	4	1	6	1	0	0	0	0	3	0	0	0
OTU713	15	15	10	13	21	13	15	12	7	11	11	11	17	25	13	22	0	0	1	0	3	4	10	8	16	13	22	7	2	3	1	0	2	5	9	5	22	23	23	27	0	2	0	0	21	22	23	23	0
OTU714	1	6	3	1	6	5	6	10	37	34	27	22	11	5	8	3	7	13	6	9	0	1	0	0	0	0	1	0	0	0	0	0	0	0	0	0	0	0	0	0	0	0	0	0	12	19	10	14	0
OTU715	0	0	1	1	0	0	0	0	0	0	0	0	0	0	0	0	0	0	0	0	5	2	0	1	0	0	1	0	0	2	3	1	2	4	2	0	1	0	0	1	0	5	2	1	1	0	0	1	15
OTU716	0	0	1	0	0	0	0	0	0	0	0	0	3	0	1	0	3	7	2	4	3	2	3	1	0	0	0	0	15	7	14	9	1	0	0	0	3	1	4	0	6	10	4	4	0	0	0	0	6
OTU717	0	2	0	0	4	6	2	1	1	1	1	2	0	1	0	0	1	1	6	3	0	9	5	7	8	6	6	4	9	3	6	8	0	0	0	0	4	2	2	1	1	3	3	1	1	1	3	1	15
OTU718	12	15	22	16	26	23	18	17	22	13	17	22	1	0	2	1	17	21	17	27	3	2	8	3	9	9	6	6	3	3	0	4	4	4	5	7	1	0	2	1	1	4	1	3	20	31	22	20	2
OTU719	0	4	2	0	2	1	2	1	4	3	3	4	5	10	8	5	7	10	9	5	7	1	4	4	13	9	12	13	8	6	6	13	3	8	4	14	0	3	0	0	12	13	19	9	1	3	7	2	11
OTU720	6	20	12	11	2	1	1	3	0	0	0	1	2	1	5	3	7	11	14	5	1	0	2	3	1	2	4	2	11	12	6	9	5	1	3	1	11	4	5	5	6	6	13	3	0	0	0	0	35
OTU721	12	6	6	6	3	7	9	5	5	6	1	3	10	30	17	21	2	5	1	0	4	8	8	4	2	2	2	3	0	0	1	0	0	0	0	0	9	12	15	21	1	0	2	5	11	9	8	3	4
OTU722	0	1	0	0	0	1	1	1	1	0	0	1	0	0	1	1	17	26	15	20	5	0	1	1	11	7	5	3	6	1	1	1	21	19	30	17	2	2	5	2	13	26	14	32	1	0	0	0	3
OTU723	4	2	5	3	3	5	2	0	0	0	0	0	12	4	4	6	7	13	12	7	1	1	2	2	6	2	2	6	5	11	5	4	31	44	34	37	1	7	3	4	7	9	8	4	0	0	0	2	6
OTU724	14	22	17	12	9	4	10	17	20	19	17	34	10	14	7	14	2	2	2	1	2	0	5	4	1	0	0	0	1	6	7	5	0	0	1	1	10	9	6	4	3	7	5	7	5	14	11	11	1
OTU725	2	1	5	2	5	3	0	2	2	4	4	4	3	1	1	1	7	8	16	6	2	5	6	6	0	1	0	2	7	8	6	8	0	0	4	0	2	2	1	1	8	8	8	4	3	1	3	5	24
OTU726	2	3	3	5	3	2	1	2	1	1	0	0	0	1	0	0	6	3	4	6	7	9	14	10	7	8	9	9	3	3	8	7	25	19	16	24	3	7	3	3	8	8	7	2	4	7	0	2	9
OTU727	2	4	5	2	16	14	11	22	39	44	51	18	0	2	0	0	4	4	4	4	0	0	0	0	50	52	52	48	0	0	0	0	41	35	34	46	0	1	0	0	2	0	2	1	37	42	26	37	0
OTU728	5	2	8	6	18	10	10	15	18	12	11	15	2	0	1	2	9	8	6	13	0	0	0	0	5	8	11	8	0	0	0	0	169	154	125	120	0	2	0	0	2	0	0	1	13	23	7	22	0
OTU729	4	4	1	1	0	0	0	3	1	2	2	1	1	0	0	1	5	3	2	5	6	6	7	2	4	7	6	4	3	7	9	5	0	2	2	1	12	16	24	19	1	3	1	1	2	4	3	2	3
OTU730	0	0	1	2	0	2	0	0	1	0	1	2	0	2	0	0	3	2	3	0	0	1	1	3	0	0	0	1	3	1	2	4	2	0	0	0	24	15	21	37	1	0	1	1	0	2	0	0	1
OTU731	7	6	6	4	8	5	16	11	9	16	15	25	7	19	17	10	5	6	6	9	5	1	0	3	9	8	21	7	0	2	3	5	1	2	0	0	1	0	0	0	5	5	5	3	12	5	16	13	6
OTU732	5	1	1	0	8	2	2	2	1	3	0	2	3	0	4	3	50	49	36	44	22	30	26	26	2	1	1	3	1	0	1	1	0	2	2	2	0	0	0	0	2	2	1	0	2	4	3	4	2
OTU733	6	2	3	3	4	3	0	1	2	0	0	2	0	1	1	1	5	1	5	4	18	21	12	18	1	2	1	1	11	15	5	11	0	0	0	0	15	11	28	16	2	2	4	4	1	2	2	3	5
OTU734	4	2	5	2	0	2	0	0	0	5	1	0	0	1	0	0	17	23	21	20	4	7	2	0	0	1	1	0	2	6	6	6	1	0	0	0	12	17	15	7	12	8	21	11	0	0	1	3	1
OTU735	5	4	1	2	1	4	4	2	0	0	0	0	0	1	0	0	0	0	0	0	0	0	0	0	2	3	0	2	0	0	0	0	0	0	0	0	1	4	2	3	0	0	0	0	0	1	4	0	0
OTU736	11	5	10	7	3	0	2	4	8	6	5	4	3	4	6	3	5	2	3	4	13	16	11	15	0	0	0	1	4	4	7	5	0	0	2	1	11	14	14	15	4	2	0	2	2	2	11	1	11
OTU737	0	0	0	0	0	0	0	1	0	1	0	1	0	0	1	0	3	3	2	6	1	2	2	0	0	0	0	0	6	3	6	7	0	1	0	0	2	1	0	5	18	10	5	10	0	0	1	0	14
OTU738	4	5	4	9	5	7	15	3	5	12	5	5	1	5	2	0	5	5	8	14	5	9	4	7	9	9	9	7	2	4	3	3	8	7	5	5	2	2	1	6	8	4	9	9	6	3	4	7	7
OTU739	19	12	15	9	14	17	24	16	12	21	28	29	21	34	30	26	0	2	1	3	14	7	8	12	3	0	5	1	0	0	0	0	0	0	0	1	2	4	0	3	2	2	0	3	18	6	21	11	1
OTU740	17	16	15	25	8	4	4	5	5	3	5	3	6	11	13	9	12	8	6	8	23	28	19	15	4	3	3	4	0	0	0	0	1	0	1	2	17	15	32	15	1	0	3	1	7	8	7	5	0
OTU741	1	0	1	2	0	0	0	1	2	0	3	0	0	0	1	3	3	3	3	2	4	5	4	6	0	0	1	1	6	9	11	5	0	2	2	3	6	4	5	4	12	6	14	8	1	0	0	2	12
OTU742	17	8	9	15	8	10	8	5	5	11	3	15	10	10	13	8	4	3	0	2	7	16	6	9	1	3	1	0	13	14	9	9	0	1	0	1	4	6	1	4	15	10	3	9	2	1	5	3	17
OTU743	19	16	18	10	24	26	23	21	27	19	21	34	31	27	21	27	3	2	2	2	10	6	7	8	3	9	8	4	2	4	4	0	6	8	8	11	3	8	6	5	3	1	2	0	28	20	27	33	0
OTU744	5	4	4	9	4	1	3	5	10	12	12	15	8	7	5	7	12	8	6	10	3	7	8	3	0	0	0	0	10	4	7	8	0	0	0	0	3	4	7	0	11	15	8	7	3	3	5	3	4
OTU745	0	0	0	2	3	3	1	3	1	0	0	2	2	3	4	4	6	4	5	4	1	2	6	2	5	2	2	7	12	11	9	6	2	3	0	0	2	2	3	1	9	6	8	3	4	0	0	3	7
OTU746	2	3	2	5	18	15	12	12	19	16	18	6	17	5	7	9	19	14	10	10	14	7	15	17	8	8	5	12	8	6	9	5	0	1	1	0	3	1	1	1	6	6	5	3	13	15	5	19	4
OTU747	7	10	8	10	13	18	27	22	23	21	20	45	9	16	15	11	12	11	9	10	5	4	3	4	1	2	2	1	2	1	0	1	0	4	1	0	2	2	0	2	1	1	1	3	22	10	20	19	8
OTU748	2	2	1	2	0	5	3	4	1	0	2	0	4	11	5	8	8	7	9	9	4	7	5	6	17	15	10	16	22	26	34	21	2	4	2	4	3	2	2	1	9	9	8	15	1	4	4	3	5
OTU749	8	6	2	12	26	16	22	13	10	7	1	4	2	2	1	1	14	8	6	16	1	0	0	3	16	10	7	20	8	17	20	7	17	11	7	23	1	5	3	1	4	13	3	3	5	7	4	10	6
OTU750	6	4	4	9	11	15	13	7	8	8	14	12	7	14	11	23	9	11	12	10	9	13	10	9	3	1	0	0	8	5	6	12	3	1	4	1	3	3	5	2	1	5	1	3	12	5	5	4	2
OTU751	5	4	4	5	5	2	1	2	8	8	2	1	0	1	1	1	3	8	1	4	20	15	16	13	1	3	1	1	1	9	8	3	3	1	4	4	6	6	8	15	6	9	11	8	6	7	4	1	9
OTU752	6	6	10	7	8	14	6	9	6	7	8	6	7	5	9	13	1	2	3	0	3	3	5	3	12	13	20	14	1	0	2	0	19	14	15	16	4	4	8	2	2	5	3	2	21	2	5	12	3
OTU753	8	6	3	7	0	2	3	3	7	6	6	15	7	7	6	11	6	3	5	11	11	11	13	9	0	0	1	0	8	7	10	11	0	0	0	0	6	11	8	10	7	4	7	8	3	2	3	5	3
OTU754	3	0	1	1	0	2	1	0	0	0	2	0	1	2	2	0	8	11	21	8	4	7	13	9	3	0	1	3	4	5	6	3	1	3	3	1	1	0	2	0	12	21	17	13	2	2	0	1	9
OTU755	0	1	0	1	0	1	0	1	1	0	0	0	0	0	0	0	3	1	0	1	8	6	7	10	0	0	0	0	19	18	9	16	0	0	0	0	8	7	13	13	12	10	13	9	0	0	0	0	10
OTU756	18	13	19	19	12	10	12	9	15	9	9	13	22	3	9	5	3	2	2	1	15	17	22	17	3	3	5	1	0	0	0	0	1	2	2	0	25	31	33	34	2	0	0	0	6	16	13	19	1
OTU757	1	4	5	3	2	6	1	3	4	0	2	3	6	15	6	9	6	6	4	2	6	3	3	3	4	4	7	8	5	2	5	7	0	0	0	0	2	1	1	0	8	14	8	6	6	2	2	7	11
OTU758	0	1	0	1	0	0	0	1	2	1	0	2	0	0	1	0	38	45	26	35	5	2	5	4	3	4	1	2	16	19	20	13	2	4	4	2	1	2	2	0	21	14	9	13	0	0	1	1	12
OTU759	1	2	1	9	1	1	4	1	1	5	3	6	0	4	8	5	9	1	8	4	3	5	2	1	0	0	0	0	7	14	9	15	3	2	8	4	0	1	1	5	6	6	14	9	4	2	4	3	10
OTU760	2	7	3	6	22	22	23	15	16	14	15	16	18	8	10	19	0	1	1	1	0	0	0	0	45	58	56	54	0	0	0	0	19	26	25	27	0	0	0	0	0	0	0	0	39	36	22	44	0
OTU761	3	4	3	5	4	6	4	4	10	7	11	8	5	4	3	2	17	13	9	16	12	14	12	14	0	0	0	0	19	10	16	15	0	0	0	0	0	0	0	0	5	6	1	1	4	8	5	7	0
OTU762	7	6	3	6	10	6	5	3	9	8	8	10	32	16	27	31	22	17	19	16	0	0	1	4	0	1	0	4	0	3	5	4	1	0	0	0	7	5	7	4	0	2	0	1	2	6	4	6	2
OTU763	29	18	30	23	4	3	0	4	2	7	2	6	3	7	8	7	0	5	3	2	29	28	15	26	4	2	2	4	4	2	5	2	1	3	4	6	14	20	14	18	2	2	0	1	4	3	2	2	7
OTU764	3	7	3	3	1	0	0	0	0	1	0	0	0	1	0	1	16	24	79	18	2	2	4	0	8	4	4	6	3	3	5	1	10	7	5	11	16	13	9	8	15	13	11	21	1	0	1	0	6
OTU765	8	4	7	7	45	33	24	29	53	47	47	25	16	26	33	32	5	2	5	2	0	0	0	0	0	0	0	0	0	0	0	0	0	1	0	0	2	0	0	0	0	0	0	0	39	55	33	53	0
OTU766	16	17	13	9	7	5	4	6	7	9	7	8	3	5	1	2	30	42	45	40	17	16	17	20	0	0	0	0	3	4	5	9	0	1	0	0	1	1	0	1	12	13	10	5	8	7	15	3	4
OTU767	2	3	8	2	1	1	4	12	8	2	10	10	2	6	7	4	9	9	8	8	5	7	6	7	13	8	10	11	4	4	5	1	14	15	16	8	4	3	3	5	3	5	2	5	8	0	3	6	4
OTU768	2	3	0	4	21	9	31	15	22	26	37	32	23	20	27	20	10	4	7	4	1	0	0	1	3	1	2	5	1	1	3	0	1	0	0	0	0	0	0	0	0	0	1	0	11	15	12	16	2
OTU769	0	0	0	0	0	0	0	0	0	0	0	0	0	1	0	0	0	1	1	0	1	0	0	2	0	0	0	1	0	1	0	1	0	0	0	0	2	0	3	0	21	16	16	8	0	1	0	1	15
OTU770	11	15	13	6	13	6	11	13	15	22	15	20	6	11	10	4	5	1	5	5	1	3	4	2	4	1	5	1	8	7	3	10	3	2	2	2	7	2	3	3	2	1	2	3	15	15	14	10	3
OTU771	4	2	0	3	2	2	1	3	3	1	2	4	10	10	6	5	10	4	5	8	8	8	5	9	6	6	6	6	1	4	1	7	52	37	50	39	2	10	8	6	7	8	6	4	3	1	2	2	5
OTU772	4	6	7	5	3	2	3	5	4	1	8	5	5	1	4	5	32	22	24	23	4	1	2	0	1	2	2	5	10	8	11	9	0	0	0	0	0	1	1	5	7	12	13	7	6	3	3	2	2
OTU773	17	7	9	10	7	10	17	11	10	8	14	17	5	15	12	12	1	0	2	2	5	8	5	8	11	15	16	14	1	3	5	1	5	2	1	2	20	23	13	30	2	1	4	1	11	9	11	12	1
OTU774	3	16	16	10	3	2	7	1	10	2	11	5	1	1	0	0	1	2	3	0	4	3	2	3	0	0	0	1	6	7	7	12	0	0	2	0	3	8	4	8	4	5	3	2	9	3	11	4	2
OTU775	18	11	19	15	3	2	2	4	5	12	6	11	6	6	5	4	2	0	0	1	1	2	1	3	0	0	0	0	0	0	0	0	0	0	0	0	15	13	20	22	0	0	0	1	13	16	13	13	1
OTU776	2	1	4	7	6	5	5	1	8	5	4	4	2	8	7	9	2	8	5	3	4	1	5	5	6	4	3	7	8	4	0	5	22	23	15	22	3	2	4	5	10	4	3	8	2	4	5	7	12
OTU777	1	6	3	3	3	10	8	13	4	17	11	31	22	24	23	20	3	3	1	3	1	1	4	4	1	0	0	0	7	4	5	6	0	0	0	0	1	1	0	0	8	7	8	5	13	5	19	11	1
OTU778	8	8	9	9	7	7	8	7	14	17	13	14	10	11	15	15	14	20	16	12	7	6	4	8	26	39	46	36	0	0	0	0	2	1	2	1	1	3	2	2	0	0	0	0	20	18	9	4	0
OTU779	9	10	11	8	6	3	2	7	3	3	2	4	7	6	9	12	4	6	0	2	2	4	5	4	4	0	4	4	3	5	9	6	0	0	0	2	8	18	16	11	10	1	4	3	4	3	3	2	0
OTU780	4	3	1	1	0	0	0	1	4	3	1	2	0	0	0	1	0	2	0	0	0	2	0	1	0	0	0	0	8	10	8	9	0	0	0	0	2	5	4	1	10	11	14	7	4	1	1	2	9
OTU781	21	25	18	21	19	11	15	15	14	12	12	22	15	14	20	19	1	1	0	0	2	1	1	0	5	7	11	4	1	2	2	1	1	3	3	0	1	0	1	0	3	2	0	2	18	10	19	16	2
OTU782	1	0	1	0	11	25	23	37	0	0	0	0	0	0	0	0	1	7	3	3	3	0	6	0	2	4	6	6	1	0	4	0	12	9	6	5	38	27	54	40	8	7	31	23	2	1	1	0	37
OTU783	4	5	6	6	5	3	6	2	4	12	11	5	10	7	7	5	4	3	1	0	2	4	4	4	1	3	0	2	3	4	4	2	0	2	2	1	18	19	14	17	2	2	0	2	1	7	12	2	0
OTU784	0	1	0	0	0	1	0	0	0	0	0	0	0	0	1	0	45	46	45	52	2	1	0	1	1	6	2	7	4	4	4	6	0	0	0	0	0	0	2	2	23	26	30	21	1	0	0	0	16
OTU785	6	7	7	4	2	0	0	3	2	0	0	0	28	19	21	20	1	3	3	2	3	2	2	1	88	70	91	64	1	0	0	0	1	0	2	1	1	3	1	4	4	1	2	0	13	12	11	30	2
OTU786	11	15	20	11	8	8	6	7	6	13	12	19	4	4	5	4	3	4	2	3	4	1	6	4	3	2	0	8	3	3	3	5	0	0	0	1	15	17	20	19	4	5	7	5	11	10	4	8	14
OTU787	1	2	0	0	0	1	0	1	1	1	1	0	6	8	9	6	6	6	7	4	4	7	6	5	0	0	0	0	8	10	6	13	0	1	0	1	2	0	2	2	8	6	9	5	0	1	3	1	3
OTU788	0	0	0	1	0	1	0	0	0	0	1	1	0	0	0	0	6	2	7	0	3	3	6	6	0	0	0	0	16	20	17	18	0	0	0	1	1	6	1	3	5	11	10	13	0	0	0	0	10
OTU789	10	11	10	12	1	4	6	2	3	3	3	4	6	3	2	5	4	7	13	6	5	6	3	3	7	7	6	5	5	5	3	6	6	4	4	4	3	4	4	5	2	6	6	3	4	2	2	1	8
OTU790	5	9	5	8	28	2	12	5	11	8	11	16	7	2	4	6	1	0	1	1	4	3	3	2	40	59	67	44	0	0	0	0	40	39	38	28	0	2	2	1	0	0	0	0	19	21	13	16	0
OTU791	4	4	1	2	14	9	12	15	2	2	6	2	2	5	4	6	15	10	3	15	6	10	10	6	15	14	4	10	1	1	4	10	2	1	2	2	0	0	2	3	8	9	8	8	4	0	3	3	4
OTU792	6	7	6	7	1	2	1	1	4	1	3	3	1	3	1	1	4	11	3	4	14	14	14	15	0	1	0	1	3	12	10	9	0	0	0	1	3	0	3	0	9	5	10	9	2	3	3	1	6
OTU793	3	4	7	7	2	0	0	3	1	6	2	0	0	0	0	0	8	7	4	4	2	2	0	1	0	0	0	0	16	17	14	13	0	0	0	0	7	4	7	7	6	9	8	7	2	4	9	1	3
OTU794	16	14	19	19	22	26	23	22	16	15	20	21	18	13	14	7	7	0	1	3	2	4	1	1	3	1	0	1	1	1	2	2	0	0	0	0	0	0	1	0	1	1	0	0	4	11	11	13	3
OTU795	14	10	7	9	22	18	25	23	25	32	23	17	2	7	2	2	10	13	13	14	6	12	3	11	22	28	33	39	0	0	0	0	17	30	22	13	0	0	0	0	0	0	1	0	38	39	20	45	0
OTU796	7	10	9	5	6	1	6	8	6	3	3	16	13	6	3	9	5	10	7	7	5	8	1	4	0	2	4	3	1	1	1	4	0	1	1	1	0	0	8	3	4	5	4	11	7	3	10	10	6
OTU797	13	11	18	13	3	0	0	4	4	5	3	1	1	0	0	0	31	54	22	37	7	18	20	19	2	1	0	2	13	11	7	11	0	1	0	1	0	1	0	3	5	3	1	3	2	7	3	5	6
OTU798	0	1	1	1	0	0	3	3	0	1	4	1	3	2	1	1	28	41	33	31	0	0	2	1	3	6	2	7	1	1	0	1	6	2	4	5	0	0	3	2	8	10	2	4	0	2	1	0	15
OTU799	0	2	0	0	0	1	0	1	0	3	0	0	1	2	1	1	3	2	1	4	4	1	2	2	5	8	3	3	10	14	6	9	3	2	5	6	3	7	8	5	5	5	6	6	1	0	0	1	2
OTU800	12	16	12	4	17	21	29	28	12	11	13	18	20	24	15	22	0	0	0	0	0	0	0	0	53	67	56	61	0	0	0	0	4	3	3	4	0	0	0	1	0	0	0	0	20	19	23	30	0
OTU801	1	2	2	0	0	1	1	0	1	2	4	0	0	1	1	0	7	4	5	8	6	5	4	9	1	0	0	0	13	12	5	5	0	1	0	0	8	1	4	5	4	5	7	7	0	0	0	0	8
OTU802	16	28	18	33	15	11	10	13	12	13	14	25	12	8	5	7	0	3	0	3	2	8	1	7	0	1	0	0	1	0	0	2	2	0	1	0	14	13	18	11	1	0	2	3	11	22	26	19	0
OTU803	19	12	8	10	6	1	3	4	10	7	2	2	3	4	4	4	1	0	3	0	1	1	1	1	3	2	2	3	0	7	0	4	0	0	1	0	2	2	0	3	2	2	2	3	2	1	3	6	0
OTU804	7	5	7	9	7	3	13	4	10	4	3	9	2	2	3	2	16	8	12	8	6	2	6	1	2	6	5	8	5	1	2	8	4	5	3	2	7	8	4	7	7	3	11	7	8	1	11	7	12
OTU805	0	0	0	0	0	0	0	0	0	0	0	0	0	0	0	0	0	0	0	0	0	0	0	0	0	0	0	0	0	0	1	0	162	212	255	212	1	2	0	0	0	2	2	0	0	0	0	0	0
OTU806	9	8	7	4	8	11	5	10	18	14	9	12	17	13	10	7	0	1	0	2	3	11	7	4	4	2	0	1	0	0	0	1	0	0	0	1	1	3	7	4	0	1	1	1	14	16	24	15	0
OTU807	10	9	4	5	9	8	6	9	13	13	5	11	13	18	20	12	8	4	3	2	10	8	7	11	5	4	3	6	4	4	4	3	0	2	1	0	6	9	4	9	3	4	4	1	8	7	7	7	1
OTU808	0	1	0	3	2	2	1	1	8	10	4	0	11	7	5	6	13	19	19	19	9	12	16	10	2	4	4	5	19	26	16	17	1	0	1	2	1	0	2	3	3	10	3	8	5	3	3	5	6
OTU809	1	1	1	0	1	0	0	0	2	1	0	0	2	0	1	0	5	7	3	6	3	4	5	9	0	3	1	0	7	6	5	6	3	5	7	11	4	6	2	3	13	7	5	11	0	1	0	1	9
OTU810	19	19	26	27	6	8	4	9	8	8	9	7	15	11	8	13	4	4	1	5	30	28	26	28	7	5	2	3	0	1	0	1	4	4	4	4	7	5	6	3	0	2	3	1	2	7	9	4	0
OTU811	1	6	3	4	3	2	2	0	1	0	1	2	5	6	2	5	10	17	10	23	15	18	12	17	1	0	0	0	5	3	6	9	1	1	0	2	6	2	2	4	4	5	9	10	3	8	2	3	9
OTU812	0	6	6	3	5	1	4	1	3	4	5	8	4	6	5	6	6	6	2	4	13	5	7	6	2	6	3	6	3	1	6	0	2	1	2	1	8	4	2	2	3	3	1	3	4	3	8	5	3
OTU813	28	22	20	25	16	9	13	17	20	17	10	24	56	35	46	49	0	1	0	1	2	4	5	1	3	1	2	1	1	1	1	0	1	4	0	1	7	9	10	14	0	0	0	1	22	12	20	13	1
OTU814	2	2	4	1	1	2	2	3	1	2	2	1	0	3	0	0	11	10	3	14	5	11	9	4	1	0	0	2	5	3	7	8	0	0	1	0	4	3	4	6	14	6	4	5	2	2	3	0	1
OTU815	2	1	2	2	4	1	1	2	3	5	5	3	9	15	15	20	4	3	2	3	3	7	8	14	15	12	7	20	5	6	7	13	0	0	0	0	2	3	5	0	3	0	1	2	2	2	3	2	2
OTU816	2	3	1	0	5	4	4	7	2	6	5	2	4	0	3	1	7	7	9	5	4	2	6	7	1	6	2	5	3	2	2	6	0	2	3	1	3	1	0	1	4	0	5	3	3	8	1	7	3
OTU817	0	1	0	2	1	0	3	1	3	2	0	1	0	0	0	0	8	5	8	4	3	5	2	6	35	46	41	41	1	2	1	3	54	53	92	70	0	0	2	2	4	2	5	2	7	3	1	3	3
OTU818	1	3	1	2	3	1	1	1	2	5	3	3	2	5	2	2	6	1	4	5	10	8	8	10	0	0	0	0	7	14	6	5	0	1	0	0	8	9	8	12	0	4	3	3	3	1	3	1	5
OTU819	1	0	1	1	0	3	4	1	3	2	6	4	3	4	3	4	16	9	11	8	6	2	0	0	1	1	0	2	15	15	10	15	0	1	1	2	8	10	5	4	9	6	6	5	5	2	5	3	7
OTU820	19	17	24	17	11	10	9	15	11	8	13	18	8	6	8	8	11	6	10	11	3	2	4	5	1	1	2	4	3	9	4	3	1	0	3	2	2	1	5	2	2	1	2	5	7	9	8	8	5
OTU821	6	13	6	5	8	8	3	6	10	8	2	16	11	16	10	17	5	3	2	3	6	7	7	10	6	3	5	7	4	6	4	3	0	0	0	1	6	9	9	7	3	6	1	3	7	3	8	11	2
OTU822	5	12	6	9	4	4	1	2	0	0	1	0	0	0	0	0	5	3	5	3	2	4	3	7	4	3	0	4	5	4	2	1	3	1	6	3	8	7	4	7	4	7	3	3	1	0	0	0	3
OTU823	7	16	11	6	16	16	11	21	13	15	14	6	9	3	11	5	6	4	4	2	0	0	0	0	14	9	5	6	0	0	0	0	0	1	0	1	0	0	0	0	0	0	0	0	14	23	11	15	0
OTU824	4	4	0	1	2	2	2	2	0	3	2	2	1	2	1	1	3	4	2	4	8	17	19	10	1	1	2	1	10	10	10	14	0	1	2	0	4	8	5	4	7	7	6	4	3	0	3	1	12
OTU825	4	5	11	9	4	8	11	6	6	4	9	7	4	1	2	2	1	8	9	7	9	4	12	12	5	3	6	2	9	10	9	11	4	4	11	1	5	4	9	6	1	9	6	11	4	6	6	4	3
OTU826	23	19	11	17	30	31	22	22	17	17	17	48	14	15	13	19	9	8	8	6	2	3	0	5	5	7	11	6	0	0	0	0	4	0	5	5	0	0	0	0	2	0	0	0	38	23	29	43	0
OTU827	0	1	0	0	0	0	0	0	0	0	0	1	1	1	1	3	4	1	0	2	1	0	2	0	0	1	0	0	9	9	16	11	0	0	0	0	8	8	5	6	19	9	14	11	1	1	4	2	15
OTU828	2	1	2	5	6	2	3	0	3	8	5	4	0	0	1	1	4	5	3	3	1	1	0	2	1	0	0	0	13	11	4	12	0	0	0	0	0	1	0	1	16	20	17	14	1	1	2	4	8
OTU829	1	2	0	1	2	1	1	2	2	1	5	0	3	6	11	6	8	3	9	7	0	2	4	3	3	4	10	7	6	3	4	2	7	4	4	3	1	3	4	5	12	16	4	5	3	1	1	3	17
OTU830	0	0	0	0	0	0	0	0	0	0	1	0	0	0	0	0	0	2	0	0	1	0	0	0	0	0	1	0	0	0	0	0	0	0	0	0	1	1	1	1	1	0	0	2	3	1	0	1	0
OTU831	5	5	6	3	7	6	3	3	15	7	7	5	6	11	13	8	1	3	7	2	7	3	6	4	0	1	0	1	3	5	5	5	0	2	1	1	9	5	7	6	7	3	14	7	3	8	7	6	7
OTU832	5	5	4	1	0	3	1	4	4	4	1	3	11	10	8	5	7	5	5	11	3	12	5	8	11	4	8	5	10	11	7	6	1	1	0	1	5	3	8	1	12	11	14	5	2	1	3	1	8
OTU833	17	15	10	15	4	2	3	4	8	7	9	14	65	67	71	68	2	0	4	0	10	4	13	6	0	0	0	0	0	0	1	0	0	0	0	0	13	10	8	10	0	0	0	0	11	13	14	16	0
OTU834	0	0	0	1	0	0	1	0	0	2	0	1	0	1	0	0	0	0	1	0	1	0	0	0	0	0	0	0	5	9	7	9	0	0	0	0	0	0	0	0	2	1	0	0	1	0	0	1	3
OTU835	1	0	0	0	1	1	0	0	0	0	0	0	0	0	1	0	10	12	7	3	1	1	2	1	0	0	0	0	0	2	3	2	0	1	0	0	1	3	1	1	10	9	15	5	0	0	0	0	21
OTU836	2	4	3	2	8	7	8	15	13	18	14	9	6	7	4	4	4	6	3	2	2	2	3	2	14	16	15	7	1	1	3	0	1	1	1	2	0	1	1	3	0	2	1	0	21	19	20	14	3
OTU837	7	3	8	11	4	2	6	4	5	14	9	7	3	5	8	2	9	5	6	7	8	15	12	6	2	3	7	2	19	17	13	14	0	4	5	4	7	5	5	4	2	2	2	1	4	5	6	4	1
OTU838	8	16	18	21	8	9	8	8	9	12	12	9	19	10	14	10	4	6	3	5	14	15	14	7	2	0	0	0	5	8	9	3	1	0	0	0	5	10	8	5	1	1	3	2	8	8	15	8	0
OTU839	7	7	4	3	11	7	3	9	12	12	8	7	16	16	17	7	6	8	10	11	4	4	7	9	7	10	4	8	0	0	1	4	1	1	0	0	4	3	0	3	1	1	0	0	7	11	11	7	0
OTU840	6	6	8	7	2	0	3	4	6	5	2	1	4	5	4	4	6	3	1	1	7	5	4	6	8	5	4	7	2	0	1	1	1	3	1	4	17	13	13	21	0	0	1	0	2	7	1	5	0
OTU841	3	2	3	3	4	5	3	12	5	8	4	7	2	2	2	2	10	3	10	3	3	0	3	2	45	39	50	35	0	0	0	1	59	78	61	86	1	1	2	0	0	1	0	0	14	6	6	15	1
OTU842	23	19	23	28	7	4	5	11	18	16	17	23	15	8	9	7	2	4	4	2	40	30	26	29	3	2	8	4	0	0	3	0	1	4	12	6	10	8	9	9	0	0	0	0	5	3	6	4	0
OTU843	0	0	0	0	0	0	0	0	0	0	0	0	0	0	0	0	0	0	0	0	0	0	0	0	0	0	0	0	11	12	9	10	0	0	0	0	8	2	7	7	35	43	57	34	0	0	0	0	15
OTU844	7	12	18	10	12	7	9	16	21	16	9	15	17	17	12	15	9	8	9	10	6	6	6	5	2	3	1	0	4	2	3	10	0	0	0	0	2	3	1	2	0	1	3	3	16	6	4	7	2
OTU845	0	0	0	2	0	0	0	0	0	0	0	0	1	1	0	0	0	1	0	0	0	1	0	0	0	0	0	0	124	121	302	107	0	0	0	2	1	0	0	0	0	0	0	0	0	0	0	0	0
OTU846	1	1	1	2	1	6	0	3	10	9	9	5	9	8	7	6	5	14	8	8	2	1	0	2	2	3	6	1	2	1	2	1	3	7	5	4	1	1	1	1	13	1	8	6	9	15	3	8	4
OTU847	16	16	18	16	9	13	4	4	8	4	9	9	2	0	0	0	3	3	7	3	2	3	2	6	0	0	0	0	4	19	7	10	0	0	0	0	12	22	11	17	2	0	2	6	8	6	9	4	0
OTU848	1	3	0	1	0	0	0	0	0	0	0	0	0	0	0	1	0	0	0	1	3	5	6	9	0	0	0	0	0	3	2	9	0	0	0	0	10	10	15	7	11	4	5	8	0	1	1	1	14
OTU849	7	12	5	6	5	4	3	2	8	1	7	6	3	4	8	5	2	1	6	2	11	11	11	13	4	1	4	2	16	9	7	9	1	4	3	1	10	1	6	4	7	0	3	2	4	2	2	3	3
OTU850	10	9	6	3	10	11	9	8	10	13	15	14	19	22	24	22	21	19	24	13	14	9	8	10	0	1	1	1	2	1	1	2	0	0	1	0	0	0	0	0	2	2	2	8	10	5	7	6	3
OTU851	0	0	0	0	0	0	0	0	0	0	0	0	0	0	0	0	2	0	0	0	0	0	1	3	0	0	0	1	0	0	0	0	0	0	0	0	0	0	0	0	7	3	6	5	0	0	0	0	10
OTU852	0	1	3	1	2	0	2	1	1	5	0	1	1	2	0	0	17	16	18	17	0	4	0	1	1	2	3	0	8	6	10	11	29	15	18	30	1	0	2	1	14	4	9	13	0	2	2	1	9
OTU853	6	4	2	5	0	1	2	1	3	4	2	2	3	4	7	5	0	3	1	1	1	0	1	2	1	3	0	0	4	3	0	3	5	7	6	9	2	3	3	5	2	1	2	1	1	2	1	3	2
OTU854	8	4	1	0	0	0	0	0	0	0	0	2	0	0	0	0	5	5	3	5	0	2	0	0	0	0	0	0	7	7	5	8	0	0	0	0	0	0	0	0	27	16	8	6	0	0	0	0	3
OTU855	3	3	3	8	5	10	4	4	12	13	16	11	32	30	29	33	0	0	0	0	23	28	19	17	6	3	0	2	0	0	0	0	0	0	0	0	17	8	8	20	0	0	0	0	8	11	10	11	0
OTU856	5	1	4	6	5	1	5	2	2	4	2	0	1	2	0	1	3	3	3	3	4	8	1	2	21	18	21	12	1	1	1	1	10	15	12	29	0	2	0	1	0	4	1	1	8	3	6	16	5
OTU857	20	16	24	14	7	11	16	10	13	24	19	21	5	6	5	5	1	0	0	0	1	1	0	1	0	0	0	0	3	2	3	1	0	0	0	0	4	1	2	4	0	0	0	0	18	17	27	11	1
OTU858	0	0	0	0	1	2	2	2	1	0	0	1	1	1	1	0	0	1	0	0	0	0	1	0	23	17	37	22	0	1	0	0	142	154	121	152	0	3	2	2	0	0	0	1	0	1	0	1	0
OTU859	1	3	5	3	0	3	1	0	0	1	1	0	0	0	0	0	6	2	4	3	0	0	0	0	3	0	5	1	11	13	26	18	1	3	1	1	0	0	0	0	2	2	3	3	0	1	0	0	4
OTU860	2	2	2	0	2	1	2	0	0	0	1	0	2	0	0	0	4	6	12	10	20	28	42	25	7	4	5	1	3	0	11	1	10	16	13	4	3	2	1	6	14	11	7	17	0	1	0	1	25
OTU861	3	1	7	5	1	3	6	4	10	7	6	16	5	11	8	6	8	5	5	4	5	4	8	9	1	1	4	0	3	8	2	12	1	0	0	1	2	7	6	3	6	1	2	2	2	3	8	5	2
OTU862	7	17	8	5	15	5	16	19	24	20	16	13	10	7	8	8	3	1	2	2	2	3	4	1	17	29	24	16	1	1	0	0	6	2	3	3	4	1	1	5	1	0	2	1	33	25	19	28	2
OTU863	13	8	5	9	8	6	12	5	5	11	10	9	21	23	19	11	2	0	0	2	7	5	6	7	1	1	1	5	4	2	2	1	0	0	0	0	10	12	13	19	4	6	0	0	4	4	7	4	3
OTU864	0	0	0	0	0	0	0	0	0	0	0	0	0	0	0	0	0	0	0	0	0	0	0	0	0	0	0	0	1	0	1	0	0	0	0	0	0	1	1	0	0	1	0	0	1	1	0	4	1
OTU865	5	2	1	1	1	2	0	2	0	1	1	0	3	8	2	4	3	4	7	3	3	0	4	3	3	0	1	2	1	1	2	1	1	4	4	2	6	3	6	5	14	11	12	6	2	1	1	0	25
OTU866	7	6	2	6	2	0	1	2	2	2	1	3	0	1	0	0	10	5	6	8	13	11	12	7	0	0	0	1	5	14	17	7	0	0	0	0	13	9	20	8	9	1	8	8	0	1	2	1	3
OTU867	6	6	6	2	21	6	8	14	0	1	0	1	5	4	3	6	6	7	8	10	2	6	1	2	5	9	7	7	7	2	1	2	0	0	1	0	4	15	6	9	4	8	11	19	2	3	0	1	7
OTU868	7	7	3	6	18	11	19	21	12	11	10	24	12	15	8	14	0	1	3	0	6	3	8	12	12	8	12	14	4	4	2	1	7	4	10	8	10	12	6	5	4	2	6	2	30	15	16	21	3
OTU869	4	4	2	4	22	17	17	13	28	28	32	15	4	8	11	7	0	1	1	4	2	0	7	3	3	2	2	1	1	0	2	0	1	2	0	0	1	2	1	0	3	3	5	3	33	37	15	32	11
OTU870	3	2	3	3	2	3	2	3	7	7	4	8	2	4	3	1	1	0	1	5	0	1	0	1	0	1	0	0	8	14	13	19	0	0	0	0	2	1	0	1	12	11	9	23	2	6	0	3	5
OTU871	7	13	5	9	27	27	18	13	24	8	15	10	12	17	14	16	3	4	2	3	1	0	3	1	25	35	37	35	0	0	0	0	23	28	24	23	0	0	1	0	0	0	0	0	18	24	21	29	0
OTU872	16	22	20	21	4	5	2	3	4	5	3	3	4	0	3	2	44	30	44	29	25	22	33	26	3	0	1	1	0	1	0	1	0	0	1	0	4	3	1	2	0	1	2	2	6	0	6	3	1
OTU873	2	0	1	0	1	0	2	1	4	1	0	3	4	6	2	0	10	12	8	10	1	0	1	1	0	1	0	0	1	5	5	5	0	0	0	0	0	1	0	0	4	3	5	8	0	2	2	1	1
OTU874	3	1	0	0	0	2	1	1	1	0	0	0	0	1	0	0	25	30	33	29	2	4	2	5	0	2	2	5	3	0	3	1	4	3	4	3	1	0	1	2	13	18	18	22	1	0	1	3	11
OTU875	3	4	3	5	10	13	13	15	11	5	8	10	23	31	18	17	1	6	5	5	12	6	3	7	1	6	7	3	1	0	2	0	0	1	0	1	10	8	11	6	0	1	0	0	15	12	16	10	1
OTU876	4	0	1	0	1	0	1	1	1	2	1	4	2	1	2	1	2	6	0	1	22	24	17	11	0	0	0	0	5	5	0	2	0	0	0	0	18	17	21	15	0	2	0	1	2	1	2	0	1
OTU877	9	12	12	6	8	11	11	6	11	5	5	14	6	3	16	7	1	5	0	3	17	16	7	9	13	9	13	6	5	6	6	6	4	6	1	1	9	6	18	18	1	0	0	2	9	8	10	4	1
OTU878	1	1	2	3	0	0	0	0	2	1	1	2	2	5	2	6	4	3	5	5	2	5	4	2	2	5	0	3	5	5	7	3	1	3	1	1	7	7	10	3	1	0	1	1	1	0	1	0	1
OTU879	3	0	1	3	4	5	3	3	6	3	8	11	24	36	19	24	2	0	0	2	3	3	2	3	8	5	8	13	3	0	0	1	0	4	6	0	8	8	10	13	0	1	1	1	4	0	4	4	3
OTU880	0	1	0	2	1	1	0	2	2	2	1	0	11	12	8	3	7	10	2	6	0	1	0	1	3	5	2	3	41	24	22	12	0	0	0	0	6	3	5	3	1	3	2	5	1	0	0	0	0
OTU881	11	5	5	7	3	2	3	4	2	1	1	2	5	6	7	6	8	10	5	10	1	0	0	0	18	14	10	10	0	0	4	2	8	5	1	7	1	2	2	2	6	5	1	1	0	3	2	1	22
OTU882	6	1	0	1	0	1	0	2	1	2	4	0	1	0	0	0	0	2	1	2	9	8	6	8	0	0	0	0	9	11	9	13	0	0	0	0	10	12	8	7	6	13	5	6	1	3	0	1	7
OTU883	0	0	0	0	0	0	1	0	0	2	4	0	0	0	0	0	3	2	3	0	1	0	0	0	0	1	1	3	1	1	0	1	28	21	26	22	0	2	0	0	2	1	2	2	1	1	0	0	5
OTU884	4	1	3	4	13	5	5	5	10	17	7	7	3	2	2	1	9	4	14	6	4	1	1	3	21	16	11	13	4	2	0	7	5	4	12	4	6	4	2	7	2	1	3	4	7	8	8	11	4
OTU885	19	11	13	13	14	3	9	10	15	10	8	7	24	11	21	18	1	4	0	3	8	3	2	0	6	9	1	3	0	0	0	0	2	1	5	3	7	5	10	8	0	1	0	0	3	13	14	13	0
OTU886	0	0	0	0	0	0	0	0	0	0	0	0	0	0	0	0	14	16	6	8	0	0	0	0	0	0	0	0	9	6	6	5	0	0	0	0	0	0	0	0	14	11	11	14	0	0	0	0	9
OTU887	0	0	0	0	2	1	0	1	0	0	0	1	1	0	0	2	15	17	13	16	7	3	5	4	0	2	4	2	12	7	6	8	3	8	2	4	4	6	4	1	1	7	7	4	1	0	1	0	3
OTU888	2	3	6	4	2	1	0	3	2	1	5	4	1	5	2	4	6	6	3	5	9	9	9	7	0	1	1	0	7	9	6	6	0	0	0	4	17	8	8	8	1	3	10	12	1	2	3	1	4
OTU889	1	2	6	5	9	9	6	6	7	4	4	4	6	5	16	10	1	7	5	2	1	1	0	0	64	64	56	58	0	0	0	0	8	4	4	2	0	1	0	1	0	1	0	2	16	13	9	18	1
OTU890	6	3	6	6	11	3	3	4	3	15	5	10	8	3	6	3	4	6	12	5	17	11	18	19	1	1	1	0	6	3	6	8	0	0	1	0	6	7	7	8	4	5	8	3	8	9	5	5	3
OTU891	2	4	5	9	8	10	7	5	2	0	3	2	4	5	0	4	4	6	10	14	8	7	2	5	11	6	7	7	3	5	7	8	0	0	0	0	2	0	4	0	11	13	8	8	2	2	3	1	6
OTU892	5	1	1	3	7	10	9	11	15	28	22	9	4	4	4	4	3	1	4	4	5	3	4	3	7	7	11	9	3	1	4	6	6	9	5	11	6	6	5	6	1	5	4	1	8	10	4	10	5
OTU893	4	5	4	4	1	0	0	0	3	1	0	2	1	2	2	1	11	5	5	9	8	18	9	13	0	0	0	0	10	13	13	17	0	0	0	0	2	3	2	2	6	7	7	10	1	1	0	2	13
OTU894	9	4	0	4	3	10	8	11	7	9	10	7	12	12	10	21	1	7	6	3	3	6	3	1	20	16	25	19	3	3	1	1	0	0	1	1	0	3	4	4	1	5	1	5	10	6	5	13	4
OTU895	5	6	1	9	0	1	1	0	2	2	3	2	0	1	2	1	6	7	3	5	14	15	15	25	2	3	2	3	10	5	9	5	2	0	4	1	6	8	3	10	9	3	4	3	0	0	0	1	3
OTU896	7	7	6	7	2	3	2	2	0	4	5	5	3	0	3	1	2	2	0	0	6	2	3	1	0	1	1	1	16	14	18	20	2	4	2	3	7	12	6	12	2	5	5	6	3	3	5	2	6
OTU897	1	3	0	2	5	5	2	6	5	5	9	6	4	12	11	9	3	8	0	4	4	3	6	1	1	3	1	3	12	5	4	4	0	0	0	2	5	9	7	7	5	4	7	0	4	6	8	10	2
OTU898	0	1	0	2	0	0	0	1	1	2	0	0	0	1	0	0	2	0	0	1	2	2	0	5	5	2	1	0	10	6	7	15	2	1	0	0	0	2	2	1	0	9	11	4	1	1	0	0	12
OTU899	25	38	25	31	2	3	13	4	8	4	6	9	1	4	2	1	8	3	2	0	26	34	19	24	1	1	0	1	4	10	1	4	0	2	2	1	20	30	36	25	0	0	0	0	7	6	7	6	0
OTU900	0	1	0	0	0	0	1	0	2	0	0	1	1	1	3	2	13	7	6	11	12	11	11	20	16	8	15	14	5	2	1	4	34	32	18	43	0	0	0	0	4	0	3	2	1	1	0	1	2
OTU901	0	0	0	0	0	0	0	0	0	0	0	0	0	0	0	0	20	22	22	27	2	4	2	2	1	2	0	1	2	5	2	6	0	0	1	0	3	2	1	1	9	1	11	17	0	0	0	0	11
OTU902	10	7	1	9	1	0	2	0	4	4	6	4	1	2	0	1	2	2	2	3	15	13	12	13	0	1	0	0	3	5	5	3	1	0	2	0	13	9	19	7	11	5	3	11	8	3	5	1	0
OTU903	13	6	5	8	8	6	6	9	3	3	3	6	3	8	3	9	13	15	8	13	6	5	6	6	0	0	0	0	11	15	12	10	0	0	0	0	2	1	0	1	7	8	9	8	4	5	4	2	4
OTU904	2	3	2	0	1	0	3	4	2	3	5	3	2	0	0	6	5	7	3	5	4	10	4	7	2	4	0	0	8	8	11	12	1	4	2	1	11	8	3	9	7	6	6	7	3	5	1	2	12
OTU905	8	4	3	5	13	10	5	5	7	10	6	8	11	21	7	9	9	4	6	8	7	11	6	2	6	6	5	5	2	6	3	3	3	0	1	1	2	1	4	3	1	0	2	2	3	6	10	5	0
OTU906	4	3	3	3	0	4	4	1	4	6	4	1	3	4	7	7	14	6	11	8	2	4	2	2	5	7	6	7	4	6	4	4	0	1	2	0	13	10	17	17	11	10	12	6	6	2	2	5	11
OTU907	9	12	19	12	24	13	15	9	21	17	13	22	22	19	28	21	5	4	6	4	1	2	0	2	5	6	2	1	0	1	0	0	0	0	0	1	3	5	5	8	0	1	0	0	12	22	16	18	1
OTU908	3	3	9	4	3	4	7	1	4	3	6	11	1	4	5	1	1	0	2	3	0	2	5	2	1	4	1	1	6	13	6	4	0	0	0	0	7	1	2	3	7	4	3	7	1	4	3	5	8
OTU909	2	1	0	4	0	0	0	1	3	1	1	2	0	0	0	1	6	8	7	2	9	2	4	8	2	0	6	1	4	2	6	9	21	16	18	18	1	2	2	1	4	4	0	4	0	1	0	0	8
OTU910	4	2	2	4	5	5	2	5	5	4	2	0	12	11	10	11	8	10	11	16	2	4	3	5	4	4	5	9	6	7	5	3	3	1	2	1	1	2	2	2	4	8	8	3	3	3	6	3	10
OTU911	20	13	11	15	9	7	8	4	6	9	3	6	9	7	8	3	7	6	3	9	7	4	3	4	5	6	7	1	2	4	4	9	0	3	0	2	1	0	0	1	4	1	3	4	7	9	7	7	1
OTU912	2	3	8	5	2	1	2	6	10	6	3	5	4	1	4	3	12	12	10	14	7	2	2	4	0	0	0	0	5	4	2	1	0	0	0	0	9	8	7	12	1	1	0	1	6	6	2	5	2
OTU913	2	2	1	2	1	0	1	1	0	3	0	0	0	2	4	1	6	12	9	4	1	0	1	0	1	0	1	2	6	4	4	3	0	2	1	1	6	1	5	5	1	0	2	0	1	0	0	1	1
OTU914	21	13	19	20	4	5	4	3	2	5	3	4	1	0	2	0	4	2	2	3	3	5	2	0	0	0	0	0	11	13	16	11	0	0	0	0	4	8	3	3	3	8	6	5	8	4	10	6	0
OTU915	2	1	0	0	1	1	0	0	1	0	0	0	0	0	0	1	11	5	9	7	7	8	7	9	5	4	7	6	6	5	6	3	32	37	45	40	2	5	3	3	5	4	3	2	0	0	0	1	15
OTU916	0	0	0	0	0	0	0	0	0	0	0	0	0	0	0	0	2	2	1	0	2	3	5	12	0	0	0	0	7	11	9	11	0	0	0	0	36	33	33	32	10	12	6	7	0	0	0	0	18
OTU917	13	9	16	12	5	4	4	7	7	4	11	5	4	6	5	11	0	0	0	1	7	6	3	10	0	0	0	0	12	5	6	9	0	0	1	0	27	39	30	24	3	3	0	1	1	1	8	6	4
OTU918	12	17	19	14	15	11	9	11	5	11	13	10	11	10	11	7	3	3	1	1	8	8	13	6	5	4	3	2	4	2	4	3	1	2	0	1	14	17	15	22	2	1	4	3	6	15	15	9	1
OTU919	4	4	5	3	2	0	1	0	1	1	0	1	2	1	3	1	2	5	6	2	1	0	0	0	0	0	1	0	5	11	9	7	2	1	2	4	1	1	1	6	4	5	7	5	3	0	0	0	2
OTU920	0	0	0	0	0	0	0	0	0	0	0	0	0	0	0	0	1	1	0	0	0	0	0	0	0	0	0	0	8	9	9	5	0	0	0	0	0	0	0	0	5	1	6	1	0	0	0	0	3
OTU921	6	4	5	7	11	9	10	5	6	12	7	3	9	10	7	12	9	8	8	5	2	1	4	2	3	6	6	10	1	10	6	9	0	1	0	0	2	8	3	5	2	2	2	4	7	9	7	10	1
OTU922	1	4	1	0	4	5	3	15	19	18	13	12	1	0	1	2	11	1	8	8	0	0	0	2	31	28	44	45	0	1	0	1	37	42	49	53	0	0	0	0	0	1	0	0	16	21	12	18	0
OTU923	11	9	11	7	17	21	23	25	18	21	18	25	16	13	21	16	4	4	9	5	6	5	8	6	3	3	14	5	0	0	0	0	2	6	3	6	0	0	0	0	0	0	0	0	39	40	36	43	1
OTU924	4	2	1	0	0	0	2	1	3	3	0	3	12	13	15	21	6	6	3	6	8	5	0	3	1	0	0	0	7	4	2	7	0	0	0	0	3	0	1	0	5	3	5	7	4	0	4	1	3
OTU925	11	10	8	10	3	4	5	6	6	5	3	2	1	4	2	2	2	6	5	3	3	1	3	3	0	0	0	0	3	10	1	3	0	0	0	0	2	1	2	2	7	12	6	4	4	3	6	3	6
OTU926	3	1	2	1	12	11	9	16	3	4	1	1	13	11	7	11	0	0	2	0	0	2	1	1	24	19	27	32	0	0	0	0	2	4	5	3	2	1	1	2	0	1	1	1	11	10	15	12	0
OTU927	20	21	9	15	18	20	22	24	32	30	31	52	17	17	22	21	0	0	1	2	0	0	0	0	0	0	0	0	0	0	0	0	0	0	0	0	0	0	0	0	0	0	0	1	31	23	37	40	0
OTU928	8	5	4	2	4	1	3	4	8	9	3	8	6	1	6	2	2	4	2	2	5	5	2	2	1	0	1	0	5	1	3	3	0	0	0	0	8	6	4	2	13	9	2	7	3	3	5	1	3
OTU929	1	4	1	4	3	4	6	5	5	5	4	2	0	0	0	0	9	5	14	6	20	13	19	11	15	15	24	22	1	1	3	4	27	30	27	24	0	4	2	2	4	3	6	2	2	4	6	5	4
OTU930	0	1	0	1	0	0	0	2	1	1	0	0	1	0	2	0	8	6	13	3	2	1	6	0	0	2	2	2	7	4	10	11	1	1	1	0	2	4	4	3	9	8	9	9	0	1	0	0	14
OTU931	2	0	0	0	0	4	1	4	3	1	2	1	1	0	0	0	10	1	7	11	4	3	10	7	0	0	0	1	5	7	5	10	0	0	0	0	3	2	5	4	4	8	4	12	1	0	1	0	3
OTU932	3	3	3	6	2	1	5	4	7	2	1	2	6	6	4	6	4	5	0	2	4	4	9	12	0	4	0	1	8	6	7	3	0	0	0	0	9	5	5	3	9	5	2	10	3	2	6	3	2
OTU933	6	3	2	3	3	0	2	3	11	8	10	4	0	1	0	1	3	12	14	14	2	3	1	1	0	0	0	0	7	8	9	7	0	0	0	0	0	1	0	2	7	4	9	11	9	1	1	5	7
OTU934	53	55	51	48	10	7	7	8	7	17	25	9	0	0	0	0	4	0	3	3	5	4	2	4	0	0	1	1	4	2	3	3	0	1	0	1	1	7	6	11	1	3	4	6	14	13	14	24	3
OTU935	1	1	3	1	0	0	1	0	2	3	3	0	1	0	1	2	0	0	3	2	4	1	0	6	0	0	0	0	6	6	4	2	0	1	0	0	3	3	4	5	5	4	4	9	0	0	2	1	10
OTU936	0	0	0	1	2	3	0	1	1	2	1	6	0	1	0	0	4	4	4	3	1	2	3	1	25	28	21	20	2	0	2	2	73	70	55	57	0	0	2	1	2	5	2	1	4	2	3	3	5
OTU937	8	4	8	4	11	9	10	13	12	12	10	26	16	16	14	10	0	0	0	0	0	2	3	4	19	22	32	24	0	0	0	1	9	8	3	6	14	20	20	28	1	0	0	0	27	16	22	28	1
OTU938	2	1	0	1	1	0	0	0	0	0	0	0	0	0	0	1	32	19	28	22	5	0	3	1	0	0	1	0	1	6	3	4	0	0	0	0	2	2	0	1	12	8	8	6	0	0	0	0	11
OTU939	0	1	0	1	0	0	1	0	0	0	0	0	0	0	0	0	6	7	9	12	19	16	26	24	2	2	1	3	4	2	3	1	14	18	14	18	6	0	5	1	14	10	17	15	1	0	1	2	6
OTU940	17	9	10	10	10	8	7	11	12	5	9	13	17	22	18	14	0	1	1	4	11	11	4	11	4	6	2	4	1	1	0	0	0	0	0	0	3	4	2	3	5	1	3	1	14	4	10	7	5
OTU941	5	5	4	6	0	4	1	0	5	4	7	4	7	6	7	7	2	0	0	2	6	4	5	6	2	1	1	5	6	3	2	3	1	0	0	1	15	12	21	22	1	2	1	3	7	5	13	9	2
OTU942	11	4	9	6	0	4	3	3	5	3	4	4	8	4	7	3	4	5	6	2	2	2	2	2	2	3	0	0	0	4	4	3	0	0	0	0	1	1	0	3	1	1	1	1	5	5	2	5	0
OTU943	2	4	10	4	3	2	4	3	2	1	2	4	1	2	1	0	0	0	1	1	4	3	1	6	0	0	0	0	6	13	2	2	1	0	0	0	19	23	15	17	0	1	4	1	3	0	1	1	2
OTU944	2	8	7	7	7	4	5	6	3	1	7	5	8	8	5	16	7	3	2	7	9	11	5	8	8	12	16	14	1	2	2	2	5	9	8	7	1	0	1	0	2	1	1	1	8	6	5	6	6
OTU945	10	11	9	14	12	7	12	15	12	13	20	13	8	8	12	11	7	6	7	4	8	7	4	6	5	5	9	6	1	5	3	3	1	2	6	1	3	2	5	6	2	0	2	4	8	7	15	10	3
OTU946	4	7	3	1	0	1	1	0	0	6	1	3	9	5	4	6	12	7	13	10	4	5	3	3	1	0	0	0	10	10	13	13	0	0	0	0	11	6	13	7	3	2	3	3	2	1	4	1	8
OTU947	29	21	18	19	4	9	1	3	6	4	5	11	2	2	1	1	3	3	2	3	4	3	2	5	3	5	4	7	8	9	12	11	1	0	0	1	9	2	2	4	4	1	6	3	4	6	5	8	3
OTU948	12	6	4	7	1	2	0	3	9	5	5	6	0	1	1	0	11	4	6	6	14	16	18	16	1	0	0	0	26	16	11	17	0	0	0	0	9	8	6	12	2	3	2	7	4	6	6	4	2
OTU949	0	1	1	1	0	0	2	1	1	0	2	0	1	0	0	0	5	6	7	7	3	2	3	2	5	6	3	5	2	1	1	3	1	0	2	0	2	1	0	3	12	7	7	11	0	2	0	0	8
OTU950	12	22	20	14	3	6	9	8	13	7	13	8	10	6	5	4	6	10	9	11	8	6	7	5	2	3	2	1	0	2	1	3	0	0	0	0	0	2	1	6	2	1	0	0	6	12	13	11	1
OTU951	0	0	0	2	5	4	5	7	12	14	3	14	3	6	5	7	3	8	7	7	5	1	2	2	11	16	12	15	0	0	0	0	7	4	5	5	0	0	0	0	0	0	0	0	4	3	9	6	0
OTU952	3	1	1	2	0	0	1	0	1	1	0	1	1	0	2	0	3	1	2	4	11	6	8	6	5	8	9	10	8	5	10	6	1	1	4	3	2	3	2	1	11	13	9	6	2	2	1	0	2
OTU953	11	18	23	17	8	11	10	4	6	10	18	13	13	13	10	11	0	1	1	2	10	8	4	4	4	5	1	2	4	3	1	2	1	2	2	3	35	27	33	30	1	0	1	0	4	7	5	11	0
OTU954	2	5	7	4	4	3	7	7	12	14	7	7	10	8	16	15	5	5	4	2	3	2	6	2	28	10	22	22	0	2	1	0	37	26	36	38	1	2	2	1	1	0	0	0	19	15	10	12	0
OTU955	4	0	0	1	0	1	0	2	1	1	1	0	0	0	0	0	1	4	3	4	6	3	7	8	0	2	0	0	7	1	6	5	0	0	0	0	6	4	6	6	4	3	5	9	0	0	1	1	12
OTU956	1	0	0	1	2	0	1	2	1	0	0	1	0	0	0	0	3	4	4	3	23	17	27	18	17	23	20	18	1	3	1	1	15	18	10	16	6	7	5	6	7	15	7	7	1	0	1	0	4
OTU957	3	1	4	2	2	0	1	3	1	2	2	1	10	12	6	3	10	6	3	8	5	1	2	1	0	1	0	1	6	1	1	3	0	0	0	0	1	4	0	2	3	1	0	4	0	0	1	3	0
OTU958	7	9	8	11	13	10	13	7	25	11	13	13	11	7	17	21	12	21	22	14	3	1	2	4	4	6	6	7	0	0	1	0	1	5	2	7	1	0	0	0	0	0	2	0	9	13	12	9	0
OTU959	8	15	10	9	22	12	10	20	9	3	13	10	1	3	2	6	4	10	1	9	6	3	4	5	36	38	37	35	4	2	5	6	7	5	7	6	13	15	8	11	3	6	4	1	9	7	8	6	1
OTU960	5	2	0	2	0	1	0	1	1	0	0	0	5	5	2	6	8	6	3	2	1	3	2	5	0	0	6	1	12	9	11	9	0	0	0	0	8	4	11	4	3	8	7	5	1	1	1	0	1
OTU961	6	2	4	5	33	29	33	35	36	25	38	28	5	17	18	13	2	5	4	1	0	0	0	0	0	0	0	0	0	0	0	0	0	0	0	0	0	0	0	0	0	0	0	0	17	16	26	18	0
OTU962	10	5	6	4	0	1	0	0	2	2	0	0	1	1	1	1	0	1	0	1	1	2	1	3	2	0	0	0	10	9	8	11	0	1	0	0	13	10	13	14	11	5	5	10	0	1	2	1	2
OTU963	6	2	2	2	0	0	1	0	1	2	2	2	0	1	0	0	8	13	3	6	7	2	7	10	1	2	2	2	7	5	3	4	4	4	2	1	6	4	6	3	14	9	14	10	3	1	1	0	5
OTU964	4	1	11	4	2	5	7	1	3	6	6	9	2	2	0	2	4	3	4	5	6	5	13	5	7	13	7	9	6	10	2	5	2	3	5	2	4	6	2	1	1	3	4	5	7	6	6	9	3
OTU965	9	9	11	6	10	17	17	12	15	17	18	5	8	10	10	28	3	7	4	5	4	2	0	4	11	17	21	7	0	0	0	0	17	20	20	15	1	0	0	0	0	0	0	0	22	20	14	14	0
OTU966	5	5	7	7	9	10	6	22	16	10	8	10	11	8	7	6	23	11	8	13	3	5	2	1	1	3	1	2	0	0	1	1	0	0	0	1	3	6	3	4	1	1	0	3	9	8	7	9	1
OTU967	1	0	0	0	0	1	0	0	0	0	0	0	0	0	0	0	0	0	0	0	2	1	0	0	0	0	0	0	6	5	4	6	0	0	0	0	3	2	0	2	10	8	6	4	0	0	0	0	13
OTU968	7	10	11	9	20	17	15	12	25	16	25	21	2	0	1	3	6	4	3	4	0	1	0	0	0	0	0	0	0	2	0	1	0	0	0	0	0	0	0	0	0	0	3	0	6	9	18	10	2
OTU969	0	1	1	0	5	3	6	0	2	2	2	1	12	21	13	12	0	3	3	0	0	5	2	1	0	0	0	0	0	4	1	2	0	0	0	0	1	1	1	1	5	4	4	3	9	3	3	7	7
OTU970	0	1	1	2	1	0	0	0	0	0	0	0	0	0	1	0	2	4	4	2	0	4	2	2	2	1	0	2	27	21	42	22	15	19	23	13	1	8	2	3	25	13	15	11	0	1	1	1	13
OTU971	7	8	9	10	6	3	3	4	11	2	1	6	5	12	8	12	4	3	8	6	10	4	6	3	0	0	0	0	4	11	3	5	0	0	0	0	1	3	4	6	2	3	2	2	5	2	13	4	2
OTU972	7	9	6	8	5	2	7	3	0	4	1	2	1	0	3	0	1	6	3	4	4	3	9	7	3	4	7	2	8	8	13	0	10	9	8	2	7	8	4	2	8	4	6	2	4	2	5	7	8
OTU973	14	22	7	13	3	6	11	2	11	1	4	5	1	0	5	3	5	1	1	3	5	7	6	4	0	0	0	0	9	10	9	9	0	1	0	0	3	1	5	3	5	9	4	11	1	9	2	5	2
OTU974	0	3	1	1	0	0	0	0	0	0	1	0	8	6	8	4	0	1	0	1	0	0	0	0	0	0	0	0	2	1	0	1	0	2	0	1	3	2	4	0	1	0	1	2	0	1	1	0	0
OTU975	0	1	4	1	2	1	2	2	4	4	5	6	2	3	0	2	7	4	9	4	0	5	5	4	2	7	7	6	3	0	1	3	1	0	1	1	8	8	6	12	4	4	3	5	0	1	2	2	1
OTU976	5	7	5	8	4	3	3	9	7	3	8	1	6	11	6	4	20	11	13	11	11	14	9	9	9	5	7	2	1	9	6	3	0	2	2	0	2	3	8	4	1	0	0	3	9	11	11	7	1
OTU977	3	0	2	0	0	1	0	1	3	0	2	1	3	1	1	0	9	6	8	10	6	5	7	9	0	0	2	0	8	16	3	14	1	0	0	3	5	15	8	8	1	4	7	11	1	0	1	0	6
OTU978	1	1	1	1	1	1	0	0	6	2	7	1	3	3	6	3	6	7	23	4	8	7	10	9	1	1	2	0	2	1	2	3	3	2	2	3	4	5	4	7	11	10	4	9	0	1	0	0	28
OTU979	13	5	13	14	1	0	0	1	0	0	0	0	0	1	0	0	1	2	2	3	17	18	21	20	0	0	1	0	3	8	5	9	1	1	0	0	36	30	34	28	4	2	2	5	0	0	0	0	2
OTU980	2	0	1	1	0	0	0	1	0	2	0	6	1	0	0	3	2	2	3	1	1	1	1	6	1	1	0	0	7	9	8	12	1	0	3	1	0	1	1	2	4	11	3	6	0	0	2	0	11
OTU981	0	0	0	0	0	0	0	0	0	0	0	0	0	0	0	0	0	1	0	1	1	0	0	0	0	0	0	0	0	0	1	1	0	0	0	0	2	0	2	0	6	13	5	4	0	0	0	0	23
OTU982	9	5	6	6	7	8	12	10	7	9	13	10	8	5	2	5	2	1	2	1	3	5	8	12	1	6	1	1	1	2	1	0	0	0	0	1	4	8	8	6	7	9	5	3	11	11	11	7	2
OTU983	2	1	2	2	1	0	0	0	1	0	1	0	4	4	1	2	15	15	2	18	1	2	2	2	3	1	0	1	5	8	5	4	1	1	1	0	6	2	6	4	1	1	0	5	1	1	2	2	1
OTU984	1	1	0	0	0	2	0	0	0	0	0	0	0	0	0	0	4	10	6	8	3	3	4	2	0	0	0	0	1	2	1	2	1	1	3	3	1	1	2	0	7	6	6	6	0	0	1	0	29
OTU985	1	3	1	2	2	9	0	2	1	2	2	2	3	2	1	3	5	5	3	7	9	2	4	4	5	9	5	5	13	5	3	10	1	1	0	1	0	2	1	1	3	8	9	5	1	5	3	3	12
OTU986	4	5	4	5	10	5	8	6	11	10	8	9	7	3	3	9	7	6	7	5	2	3	5	3	7	2	6	7	2	3	1	4	0	0	1	0	9	4	2	4	8	10	2	1	8	2	3	5	4
OTU987	12	11	8	16	12	10	17	11	11	16	18	17	38	41	44	40	0	5	2	3	9	5	7	4	13	10	6	12	0	0	0	0	5	9	6	10	0	0	1	2	0	0	0	0	9	5	9	7	0
OTU988	2	6	7	8	11	7	3	9	13	6	6	6	21	34	26	35	0	0	0	0	8	11	3	10	8	11	11	8	0	0	0	0	1	0	0	1	11	6	11	19	0	0	0	0	3	4	10	2	0
OTU989	0	0	0	0	0	0	0	0	0	1	0	0	0	0	0	0	7	4	2	7	0	0	0	3	1	0	0	0	0	0	0	1	0	2	0	0	0	0	0	0	6	4	5	6	1	0	0	0	5
OTU990	1	3	7	1	22	17	27	18	19	18	18	7	3	9	15	10	9	2	2	2	1	1	0	1	26	15	20	28	0	0	0	0	13	18	25	14	0	0	0	0	0	0	0	0	18	31	17	19	0
OTU991	13	8	16	11	11	11	4	7	13	14	12	15	10	7	10	8	12	11	10	12	8	7	3	12	1	2	4	3	5	4	1	5	0	0	0	0	0	1	0	0	3	2	1	6	10	20	14	8	3
OTU992	1	2	3	2	4	3	3	4	5	5	7	10	3	2	2	2	1	2	5	5	3	4	2	3	1	3	2	2	8	2	5	4	0	0	3	0	7	4	3	4	6	7	7	7	7	3	9	3	6
OTU993	5	10	2	4	2	1	4	1	2	2	4	5	2	0	4	0	0	4	5	5	8	10	4	6	3	1	1	4	5	3	5	6	1	0	0	0	5	9	4	8	16	2	8	13	1	0	2	2	11
OTU994	14	6	9	16	4	3	4	3	1	0	3	0	4	0	2	4	14	14	12	18	22	26	17	14	2	5	3	0	4	6	4	3	0	1	0	2	0	2	4	1	0	0	2	1	3	1	5	2	1
OTU995	1	0	0	0	0	1	0	0	0	0	0	0	0	0	0	0	2	2	0	1	1	11	6	4	1	0	0	0	3	2	1	2	0	2	0	0	1	1	1	1	14	11	5	20	3	0	0	0	30
OTU996	5	7	0	8	6	1	3	5	1	1	5	4	5	9	8	7	1	1	2	2	8	7	8	5	0	1	0	0	1	1	0	0	0	0	0	1	50	32	30	36	1	0	1	3	2	2	5	6	3
OTU997	0	2	4	4	17	24	18	21	21	22	23	33	16	14	20	15	0	1	0	1	3	9	3	10	5	0	0	0	2	3	2	1	0	0	0	1	14	15	9	7	1	0	2	2	17	14	23	14	2
OTU998	8	12	7	9	16	19	9	23	9	6	14	13	13	9	19	19	1	0	2	1	6	2	5	5	9	19	10	17	3	6	1	2	19	15	10	13	7	7	2	4	1	4	5	4	13	3	10	10	1
OTU999	3	1	0	0	3	3	3	0	2	5	2	1	4	4	4	0	15	7	4	12	9	15	11	10	0	5	0	1	18	12	10	17	0	0	0	0	13	9	12	6	4	5	1	2	3	1	2	1	0
OTU1000	7	1	2	2	2	0	1	0	1	3	3	1	3	0	1	1	9	1	3	3	0	2	1	4	3	3	2	3	11	9	8	14	0	1	1	0	7	6	3	6	6	7	10	10	1	1	0	0	6
OTU1001	5	4	4	4	3	10	8	8	16	12	8	15	28	32	39	23	3	1	6	4	13	11	11	12	8	12	12	7	0	0	0	1	1	0	0	0	3	7	6	9	0	0	0	0	16	12	19	13	0
OTU1002	16	9	9	13	4	3	4	2	6	1	8	3	12	11	9	14	20	6	16	11	5	4	3	5	5	13	12	6	4	4	3	7	0	1	0	1	3	8	2	5	6	9	9	9	1	4	1	0	0
OTU1003	2	0	1	1	2	0	0	1	0	0	0	0	0	0	0	0	1	4	2	3	7	10	6	8	1	0	3	0	14	12	14	23	3	1	2	0	4	5	8	5	4	5	6	4	0	0	1	0	14
OTU1004	1	0	1	0	0	0	0	0	1	0	0	3	0	0	0	0	0	0	1	1	3	0	3	1	0	0	0	0	22	27	25	18	1	0	0	0	3	6	3	3	2	2	0	1	1	0	0	0	3
OTU1005	3	2	5	4	1	1	3	0	0	0	0	1	1	1	1	0	1	0	0	1	22	16	18	18	0	0	0	0	1	1	3	2	0	0	0	0	12	6	5	7	0	1	0	0	0	0	1	0	3
OTU1006	6	7	7	11	7	6	5	7	15	12	11	8	19	18	12	14	5	7	1	3	9	10	9	13	0	0	0	1	2	2	3	2	0	0	0	0	6	6	4	5	0	1	1	0	17	11	20	10	0
OTU1007	6	3	5	2	1	1	5	1	2	2	1	3	2	2	2	2	7	4	3	4	6	4	5	3	0	0	0	1	5	7	9	7	0	0	0	0	5	8	4	4	10	9	14	6	3	2	3	4	11
OTU1008	13	24	11	14	19	15	21	27	18	14	25	21	26	17	21	27	2	1	0	0	0	0	0	0	5	14	9	16	0	0	0	0	0	0	1	1	2	3	1	1	0	0	0	0	19	26	19	36	1
OTU1009	1	1	1	0	0	0	0	5	1	1	0	1	2	0	5	3	3	3	2	5	2	1	2	1	8	13	29	15	3	4	5	2	1	2	1	0	0	1	0	0	2	2	3	3	1	1	0	1	34
OTU1010	4	3	1	1	1	1	4	2	3	3	1	2	2	2	1	1	10	4	3	4	8	1	5	6	0	0	1	0	7	11	7	8	0	0	0	0	2	8	1	3	7	6	5	8	1	5	6	1	7
OTU1011	1	0	3	2	0	7	4	3	1	4	2	1	0	0	0	1	2	4	2	2	4	2	0	4	9	18	16	33	0	0	1	0	4	2	3	8	14	13	12	17	2	2	6	1	3	5	4	0	3
OTU1012	1	1	1	4	1	4	1	4	1	5	1	3	4	9	10	6	7	14	3	4	0	3	1	2	1	0	1	0	8	2	4	7	0	0	0	0	15	11	9	9	9	11	10	9	1	3	4	5	2
OTU1013	3	2	2	4	1	1	3	1	2	5	4	6	2	1	1	1	10	4	6	7	3	1	2	5	4	4	4	1	11	9	8	2	0	2	1	0	15	10	13	11	12	12	6	6	2	3	3	1	3
OTU1014	8	7	5	7	5	0	0	0	2	4	2	2	1	0	1	2	2	4	3	4	6	15	10	6	0	0	0	0	1	6	2	4	0	0	0	0	28	23	26	15	2	4	5	5	4	4	3	2	2
OTU1015	5	6	1	3	11	8	15	14	7	12	20	13	36	40	41	40	1	1	1	0	1	0	0	0	42	18	9	24	0	0	0	0	1	1	1	1	0	0	0	2	0	0	0	0	14	19	13	9	0
OTU1016	1	2	0	1	2	1	3	4	3	3	2	2	9	5	6	4	7	11	5	5	5	6	2	5	4	3	2	5	2	2	4	8	1	1	0	0	4	2	2	3	1	4	1	4	7	9	7	9	1
OTU1017	15	14	10	13	6	3	6	8	7	14	15	16	3	7	11	6	8	10	13	11	10	5	7	12	11	10	6	10	0	0	0	1	23	26	14	27	0	0	0	0	0	0	0	0	3	3	3	1	0
OTU1018	0	0	0	3	0	3	4	7	3	0	4	3	9	9	8	18	9	7	4	9	2	8	2	0	0	1	0	0	0	5	1	4	0	0	0	0	9	10	8	4	7	2	5	11	2	5	5	2	5
OTU1019	5	6	6	10	4	3	3	4	5	4	14	11	5	8	4	8	3	10	2	4	5	6	4	8	0	0	2	0	7	6	4	4	1	0	0	0	7	2	3	3	6	5	4	3	6	4	3	5	2
OTU1020	7	6	10	6	6	11	7	8	11	10	8	16	7	7	9	9	2	6	2	1	2	2	1	3	5	3	4	3	8	7	2	2	0	0	1	0	4	3	2	3	7	3	6	2	17	12	16	18	1
OTU1021	7	2	4	3	10	5	0	5	3	3	5	7	17	15	19	14	11	13	9	9	15	2	5	10	5	14	10	6	0	0	0	0	5	1	1	2	0	0	0	0	0	0	0	0	1	3	1	1	0
OTU1022	1	0	3	6	2	1	5	0	6	6	6	2	0	2	0	0	7	13	12	5	4	5	3	5	0	1	1	1	8	7	5	8	0	0	0	0	11	10	7	7	6	6	8	5	5	2	7	6	8
OTU1023	0	0	0	0	1	0	0	0	0	0	0	0	0	0	0	0	3	3	3	1	2	3	1	0	0	0	0	0	5	3	9	8	0	0	0	0	1	0	1	0	5	8	1	6	0	0	0	0	2
OTU1024	2	4	3	2	6	5	3	0	4	2	4	5	9	4	4	2	10	3	5	10	4	1	1	1	0	1	3	3	12	17	5	10	0	0	0	0	6	2	4	1	6	7	7	5	8	1	1	4	3
OTU1025	0	1	0	0	0	1	0	0	2	0	1	0	0	1	0	2	2	0	4	0	1	0	1	0	0	0	1	0	12	11	1	7	0	0	0	0	1	1	0	1	11	12	8	12	1	0	0	0	8
OTU1026	2	8	5	5	15	4	8	11	5	8	2	10	17	23	16	26	1	1	1	2	1	2	0	1	3	3	2	2	2	5	4	4	0	0	0	0	6	11	7	4	2	0	1	0	11	7	6	11	2
OTU1027	3	5	12	8	4	5	4	7	13	3	8	3	5	7	13	5	8	3	3	2	2	1	0	6	9	9	7	5	8	5	2	4	2	5	3	1	0	4	1	2	1	0	5	2	8	10	5	8	0
OTU1028	0	1	0	1	0	0	0	1	0	1	0	0	0	0	0	0	9	1	8	3	2	5	0	4	0	2	3	0	7	4	2	4	2	0	0	0	0	3	3	0	3	8	8	3	0	0	0	0	17
OTU1029	1	0	0	0	0	0	0	2	1	0	1	0	0	0	0	0	2	7	0	2	0	2	0	1	0	0	0	0	14	18	13	12	0	0	0	0	0	1	0	0	11	8	5	14	0	0	0	1	14
OTU1030	1	0	0	0	0	0	0	0	0	0	0	0	0	0	0	0	0	0	0	0	0	1	0	0	0	0	0	0	2	5	2	3	1	0	0	1	0	1	2	0	4	14	9	16	0	1	0	0	11
OTU1031	3	3	4	2	4	4	5	3	4	8	3	1	6	2	5	11	4	4	4	2	1	6	4	1	9	7	9	6	3	3	6	5	1	0	0	2	9	4	6	8	6	3	1	5	6	6	3	2	2
OTU1032	0	0	1	0	1	1	1	1	1	1	0	0	0	1	1	0	11	11	3	8	0	0	0	1	0	0	0	0	5	3	3	5	0	1	0	0	1	2	1	3	4	3	3	3	1	0	0	0	8
OTU1033	15	5	1	3	6	8	10	6	3	3	7	11	18	24	29	31	4	0	0	0	7	6	4	13	9	7	5	3	0	2	1	0	6	2	3	0	14	7	9	4	1	1	0	0	17	5	7	11	0
OTU1034	1	0	2	0	2	1	0	1	3	5	2	1	5	6	9	6	15	18	11	37	0	0	2	1	0	1	0	0	9	13	3	12	0	0	0	0	0	0	0	0	5	3	4	3	2	3	1	2	0
OTU1035	3	3	5	5	10	11	12	22	12	11	17	10	11	22	21	20	2	3	6	5	0	0	0	0	36	31	30	25	0	0	0	0	3	1	3	2	0	0	0	0	0	0	0	0	11	20	10	17	0
OTU1036	5	2	2	2	1	1	0	3	2	1	4	7	1	2	2	1	0	0	0	0	0	1	3	5	0	1	0	0	10	5	4	9	1	1	1	2	17	16	11	15	6	3	3	6	1	0	3	2	1
OTU1037	0	0	0	1	0	0	0	0	0	0	0	0	0	0	0	0	1	2	6	6	1	3	2	7	1	3	2	0	6	15	13	12	2	5	5	5	3	2	1	1	4	3	10	10	1	0	0	1	8
OTU1038	6	7	7	10	7	9	10	14	14	19	21	22	6	13	22	10	0	2	0	0	2	3	6	6	1	2	1	3	7	5	4	3	0	0	0	0	9	7	3	2	5	4	0	8	21	17	22	19	5
OTU1039	5	5	5	6	2	3	5	3	5	4	6	5	0	0	1	5	2	2	2	3	2	2	3	1	1	1	1	1	2	12	9	5	2	3	2	3	5	6	3	4	5	3	4	4	3	1	2	2	1
OTU1040	0	3	4	2	2	0	1	0	1	1	0	1	0	0	0	0	0	0	2	0	1	2	1	0	0	1	0	0	0	2	0	0	0	0	0	0	0	1	3	7	1	3	2	3	5	5	3	2	24
OTU1041	24	24	20	25	4	6	4	3	3	5	9	10	2	7	9	12	3	3	0	4	20	16	13	21	9	10	9	6	0	2	0	0	0	2	0	0	16	9	20	15	0	0	1	0	6	6	6	8	0
OTU1042	5	4	4	5	0	0	0	1	4	5	0	0	0	0	1	0	2	1	1	2	0	1	1	1	0	0	0	0	14	19	24	10	0	0	0	0	4	12	6	6	2	1	5	13	2	5	5	2	0
OTU1043	11	14	7	17	35	28	30	45	24	41	26	59	4	5	4	5	0	0	0	1	7	3	8	4	7	9	11	6	0	0	0	0	3	6	4	7	0	0	0	0	0	0	0	0	39	39	27	40	0
OTU1044	2	4	6	4	8	8	10	7	3	2	5	10	4	7	1	7	6	7	5	4	1	7	3	3	5	5	5	4	0	4	1	3	3	1	2	2	3	0	3	2	3	0	1	3	12	10	12	5	3
OTU1045	5	6	11	13	9	11	8	7	10	16	11	11	8	13	7	7	1	1	2	3	4	2	3	2	11	13	14	8	0	0	1	0	9	6	5	4	6	7	6	9	1	1	0	2	19	20	15	9	0
OTU1046	1	0	1	1	0	0	2	2	0	0	2	1	3	5	1	2	16	9	10	18	6	11	4	6	2	2	3	0	6	4	3	3	0	5	3	4	5	3	3	5	3	6	9	5	0	1	0	2	2
OTU1047	1	0	2	0	0	0	0	0	0	0	1	0	0	0	0	0	4	9	2	5	1	2	6	2	0	0	0	0	2	2	8	4	0	0	3	3	2	1	1	3	1	6	2	10	0	1	0	1	2
OTU1048	3	3	2	6	1	0	0	2	0	4	0	1	0	0	0	0	3	2	3	1	2	3	2	2	0	0	0	0	9	7	8	10	0	0	0	0	2	1	2	1	7	13	8	12	3	0	3	0	10
OTU1049	1	2	0	1	0	0	0	0	0	0	0	0	4	1	3	3	14	7	5	7	0	2	1	0	17	11	23	14	1	2	3	0	2	2	3	1	2	1	3	1	13	18	19	6	0	0	0	0	5
OTU1050	3	7	5	5	8	4	9	10	3	7	5	24	12	28	17	18	5	2	2	2	4	9	2	7	3	3	2	6	0	2	1	2	0	0	0	0	4	2	1	1	3	2	0	1	8	5	8	3	7
OTU1051	17	11	12	10	15	7	10	9	9	20	18	8	14	12	7	10	2	0	2	1	1	3	2	1	11	7	2	9	1	2	2	1	4	4	6	6	6	13	2	6	0	0	0	0	16	14	13	14	0
OTU1052	6	2	7	10	3	4	4	7	6	9	7	7	1	3	1	3	2	3	0	0	0	4	2	4	1	1	0	0	6	4	15	13	0	0	0	0	7	4	5	4	3	3	2	6	4	4	12	3	3
OTU1053	3	3	5	4	1	4	2	1	1	0	1	0	1	4	4	1	6	7	8	7	2	0	0	0	4	6	5	7	3	11	4	4	0	3	1	3	0	0	1	1	7	2	4	3	1	0	2	2	6
OTU1054	10	7	7	10	9	4	6	6	12	11	8	7	3	4	2	2	5	5	3	9	2	2	1	2	5	8	9	8	6	3	2	0	1	0	0	0	2	0	0	2	4	2	3	1	7	18	8	12	11
OTU1055	1	4	1	3	1	2	1	2	3	2	3	2	7	2	10	5	6	7	9	7	3	4	5	2	16	12	23	14	7	1	2	3	10	13	14	7	0	3	3	2	4	5	2	1	1	6	0	2	2
OTU1056	3	0	0	4	1	2	0	0	7	1	1	3	0	2	1	1	1	3	1	1	5	3	5	1	0	0	0	0	11	12	7	15	0	0	0	0	10	1	7	8	5	5	2	2	0	0	3	3	4
OTU1057	0	0	0	0	1	0	1	0	0	0	0	0	0	0	0	0	0	1	0	3	0	0	0	0	2	0	1	0	0	1	0	2	2	0	0	2	62	74	75	73	14	13	28	24	3	1	1	4	0
OTU1058	0	1	0	0	0	0	0	0	0	0	0	0	0	0	0	0	0	6	1	6	1	3	1	0	0	0	0	0	14	7	15	14	0	0	0	0	9	9	10	12	13	9	9	11	0	0	0	0	5
OTU1059	9	8	3	6	7	6	10	6	7	9	7	17	7	11	8	9	2	4	1	2	3	6	2	6	6	1	3	4	6	3	3	4	0	0	1	0	1	1	5	7	2	2	7	4	9	3	12	13	2
OTU1060	7	16	5	11	13	10	11	9	10	15	10	38	11	18	18	18	0	0	0	0	6	5	2	5	0	3	1	0	0	0	0	0	0	1	2	0	3	2	3	6	0	0	0	1	20	13	29	19	1
OTU1061	8	7	5	4	37	26	23	36	22	27	25	34	11	9	14	10	0	0	2	0	0	3	0	2	0	0	0	1	0	1	0	1	0	0	0	0	5	4	3	3	0	0	0	0	40	22	37	32	1
OTU1062	26	21	27	17	34	41	42	50	24	19	24	34	4	2	8	4	0	1	0	1	0	1	0	0	0	1	0	0	0	1	0	0	1	0	0	0	0	0	0	2	0	0	0	0	32	26	22	21	0
OTU1063	3	1	3	2	1	3	4	1	4	3	4	1	3	3	4	0	6	9	4	4	5	4	4	5	10	7	12	8	1	0	2	1	4	5	8	3	0	0	3	0	3	3	4	2	3	3	6	8	2
OTU1064	1	1	1	0	0	0	0	0	0	0	0	0	0	1	0	1	5	2	3	4	2	1	3	1	0	0	1	0	11	12	4	6	0	0	0	0	5	4	8	9	12	10	4	6	0	0	0	0	6
OTU1065	1	1	0	0	1	0	1	1	3	2	3	0	1	0	1	0	7	4	6	6	1	1	2	4	1	1	2	1	8	4	6	9	2	3	2	1	1	1	1	0	11	4	4	8	3	1	1	2	6
OTU1066	0	5	4	2	6	4	4	4	4	3	0	3	0	1	0	0	13	12	6	7	6	6	4	3	48	34	18	32	0	0	0	0	37	33	28	30	0	1	0	0	0	0	0	0	2	2	0	3	18
OTU1067	7	13	10	9	8	5	7	7	14	11	10	27	11	15	12	8	21	24	13	19	4	2	2	4	0	1	0	1	0	1	1	3	0	0	0	0	1	0	0	0	2	3	2	1	4	8	2	6	2
OTU1068	3	5	5	3	23	15	15	24	24	28	25	27	8	16	14	9	0	0	1	0	0	0	0	0	15	18	18	13	0	0	0	0	0	1	0	2	0	0	0	0	0	0	0	0	38	43	25	34	0
OTU1069	4	2	2	6	4	3	6	6	2	7	2	2	18	23	16	18	2	4	0	1	6	1	6	6	10	4	4	12	1	1	1	2	1	1	2	4	5	2	9	3	1	0	2	1	5	6	4	4	2
OTU1070	0	0	0	0	0	0	0	0	0	0	0	0	0	0	0	0	0	0	0	0	0	0	0	1	0	0	0	0	8	9	9	12	0	0	0	0	7	12	7	14	0	0	4	0	0	0	0	0	0
OTU1071	6	4	9	3	11	3	6	5	4	10	9	1	59	82	58	69	0	0	0	0	5	0	1	4	19	18	12	13	0	0	0	0	4	7	6	7	1	1	3	2	0	0	0	0	5	10	5	7	0
OTU1072	2	2	1	2	0	1	0	2	0	0	1	0	2	3	0	1	1	3	3	1	3	3	3	5	0	0	0	0	4	1	2	3	0	0	0	0	7	2	5	11	7	3	5	5	0	0	2	0	4
OTU1073	4	1	2	3	0	0	0	0	0	0	0	0	0	0	0	0	3	0	2	0	1	6	3	1	0	0	0	0	16	14	15	14	0	0	0	0	12	7	19	10	13	7	14	11	0	0	0	0	1
OTU1074	1	0	0	1	0	0	0	0	1	0	0	0	0	0	0	0	4	5	7	2	32	48	54	39	1	1	0	1	3	4	6	5	9	14	10	7	7	9	7	11	13	7	6	7	0	0	1	1	6
OTU1075	1	0	0	0	1	1	1	1	2	0	0	1	0	0	0	0	3	2	5	2	0	0	0	0	1	0	0	1	1	0	0	0	133	106	94	116	0	2	1	0	0	1	1	0	0	1	0	1	0
OTU1076	3	3	2	3	0	0	0	1	1	5	2	3	0	1	0	1	2	2	0	1	2	9	5	5	2	0	0	3	0	1	2	2	6	2	6	3	4	20	7	16	0	0	1	3	1	1	1	1	4
OTU1077	4	1	3	1	0	3	3	5	2	1	2	4	10	7	3	11	4	3	5	5	4	3	4	2	2	2	1	3	2	0	1	2	9	2	12	3	1	1	0	1	2	0	2	1	4	4	3	3	7
OTU1078	3	1	5	4	0	2	0	0	4	2	1	4	2	3	5	4	3	7	4	2	3	5	6	11	2	1	2	5	2	9	3	2	0	0	0	0	0	3	2	1	2	2	0	1	3	2	2	2	3
OTU1079	9	6	10	6	1	1	1	0	2	1	1	2	10	6	11	9	5	1	1	1	3	7	5	5	0	0	0	0	0	0	0	0	0	0	1	0	1	2	0	0	9	9	3	2	2	3	1	0	5
OTU1080	5	11	12	9	21	10	7	4	16	18	14	5	10	8	3	8	0	0	0	2	0	0	0	0	17	17	19	24	0	0	0	0	14	23	17	18	0	2	0	0	0	0	0	0	17	21	12	30	0
OTU1081	5	2	2	5	2	3	5	3	6	4	8	9	8	2	3	5	5	5	8	5	6	5	2	2	0	2	4	2	4	6	1	4	1	0	0	0	4	4	8	8	1	3	0	2	2	1	4	3	2
OTU1082	7	5	3	6	0	0	0	0	1	0	0	0	0	0	0	0	0	0	1	2	3	6	0	2	0	0	0	0	8	5	4	10	0	0	0	0	8	14	6	11	23	19	28	23	0	0	0	0	7
OTU1083	26	39	19	37	3	6	6	8	15	9	18	8	0	0	0	0	1	5	7	3	2	5	2	1	0	1	0	1	4	2	1	6	0	1	1	3	6	3	6	5	7	9	4	3	13	13	12	10	3
OTU1084	6	1	1	3	1	2	1	1	0	1	0	1	1	2	5	1	2	4	3	8	5	3	8	8	0	1	1	0	7	3	5	5	1	0	1	4	3	4	12	8	5	2	4	8	0	1	1	0	6
OTU1085	0	0	0	0	0	0	0	0	0	0	0	0	0	0	0	0	5	2	2	1	0	0	0	1	0	0	0	0	3	3	4	5	1	0	0	2	2	2	0	0	8	10	8	19	0	0	1	0	11
OTU1086	8	14	8	7	19	3	13	13	10	10	16	16	20	12	6	17	4	3	0	3	2	9	3	4	2	0	1	0	2	1	0	0	0	2	1	0	0	1	1	2	0	0	0	0	10	3	11	10	0
OTU1087	0	1	0	3	0	1	2	1	0	1	2	4	4	12	5	5	2	5	2	2	14	5	2	6	1	1	3	2	5	2	3	1	0	0	1	0	26	23	24	20	1	0	1	1	1	2	2	1	0
OTU1088	1	0	2	2	1	1	0	0	1	1	0	1	0	0	1	0	6	7	3	3	6	4	7	4	2	1	2	1	6	5	7	5	0	0	0	0	2	2	5	5	4	3	3	4	0	0	0	1	3
OTU1089	1	2	1	3	0	0	0	0	0	0	0	0	0	0	0	0	4	6	2	6	2	2	4	1	0	0	0	0	4	4	1	8	0	0	0	0	2	5	4	1	8	7	4	6	0	0	0	0	6
OTU1090	1	5	9	6	5	1	6	6	11	15	10	8	6	6	4	11	8	10	11	12	5	1	2	2	12	16	12	17	0	0	0	0	24	34	31	41	1	0	0	0	1	0	0	1	12	9	5	11	0
OTU1091	3	2	2	0	0	2	1	0	1	1	0	0	0	0	0	0	7	1	0	0	8	9	7	5	4	7	8	9	1	3	2	3	48	33	37	34	2	2	4	4	7	4	3	4	0	1	1	2	2
OTU1092	4	5	6	11	11	5	5	6	8	12	7	10	12	7	5	13	2	5	5	3	0	1	3	0	24	25	20	19	0	1	1	0	5	4	8	10	1	0	0	0	0	0	1	0	9	5	10	6	0
OTU1093	1	1	1	1	5	0	0	0	3	1	1	0	3	9	8	5	3	4	5	6	2	4	1	2	11	9	6	7	6	0	1	3	43	32	40	34	1	3	1	3	4	1	1	5	3	2	2	0	8
OTU1094	5	4	3	12	5	3	4	5	5	2	5	2	10	13	12	15	0	0	1	2	6	2	5	5	10	11	14	8	0	1	1	1	9	14	10	3	9	14	9	8	2	0	2	0	10	5	7	6	0
OTU1095	0	0	0	0	0	0	0	0	1	0	0	0	0	0	0	0	2	3	3	3	1	0	0	1	0	0	0	0	1	0	1	2	58	41	45	46	2	1	3	1	1	1	0	2	0	0	0	0	4
OTU1096	5	4	4	5	2	4	8	5	8	7	8	2	11	11	5	10	2	2	1	1	0	1	3	1	3	1	0	4	0	1	0	1	1	2	2	1	1	2	0	3	1	0	1	0	4	5	11	1	0
OTU1097	3	3	5	2	3	4	1	0	2	4	3	4	0	1	2	0	2	9	10	1	4	3	4	5	8	11	13	13	4	5	4	5	5	5	6	4	4	0	1	0	2	2	2	3	1	4	3	5	2
OTU1098	1	1	3	2	0	2	1	0	3	2	4	1	2	4	4	0	1	1	0	0	0	0	0	1	3	5	3	9	1	1	1	2	6	3	10	5	2	3	2	3	11	9	8	8	1	2	2	1	4
OTU1099	0	2	1	2	3	8	5	1	3	8	3	4	11	11	7	15	0	1	3	0	1	4	3	3	29	32	25	32	1	0	1	0	49	48	49	52	2	0	2	3	0	1	0	0	1	3	2	3	0
OTU1100	18	8	16	16	11	9	12	6	19	7	17	27	16	8	16	12	1	0	1	2	13	19	17	15	3	4	3	6	0	0	0	0	2	2	0	3	14	11	15	19	0	0	0	0	14	13	19	7	0
OTU1101	9	11	11	4	3	4	3	9	17	14	21	15	4	5	3	6	1	1	2	3	9	6	11	6	0	0	0	1	2	0	2	1	0	0	0	0	6	11	16	10	0	0	0	3	8	8	7	5	0
OTU1102	5	4	5	6	1	2	0	0	2	4	3	0	11	1	9	11	3	8	5	8	0	2	0	0	20	18	11	25	0	0	0	0	7	18	7	11	0	0	0	0	0	0	3	0	4	4	7	9	6
OTU1103	17	11	21	24	9	4	9	11	12	5	8	11	12	8	18	16	3	3	4	0	5	4	6	3	5	3	5	9	6	3	3	1	0	0	0	0	4	3	4	2	3	0	2	0	13	13	10	17	0
OTU1104	17	19	20	19	18	19	11	19	6	6	14	7	20	17	19	20	0	0	3	1	3	2	0	2	18	18	3	11	0	0	1	1	8	6	10	12	4	3	6	3	0	1	0	0	31	16	18	17	0
OTU1105	1	0	3	3	1	4	3	1	1	0	2	0	6	7	4	7	1	0	0	3	1	1	1	1	1	2	1	6	1	3	3	2	1	2	4	0	8	10	7	11	5	8	4	4	3	8	5	7	3
OTU1106	1	0	0	1	0	0	0	1	1	0	2	1	0	0	1	0	20	13	14	18	3	2	5	5	2	3	1	0	14	15	13	7	0	0	0	1	9	11	8	7	3	3	3	6	1	0	0	0	6
OTU1107	5	2	2	4	0	0	0	0	0	0	0	0	0	0	0	0	1	2	2	0	6	4	6	1	0	1	0	0	7	7	7	13	3	3	2	1	6	6	2	3	20	19	13	18	0	0	0	0	7
OTU1108	4	1	5	2	0	2	1	4	3	0	1	0	9	1	6	8	3	4	0	1	0	2	0	0	6	8	8	6	2	1	2	0	0	1	1	2	3	9	5	6	13	7	8	7	0	4	0	0	4
OTU1109	5	3	2	3	0	2	0	0	4	0	1	4	6	4	2	1	3	2	1	4	3	4	4	5	0	1	0	1	5	4	0	8	0	0	0	0	5	7	9	4	2	7	3	4	2	2	1	0	14
OTU1110	5	5	6	6	8	11	13	10	33	36	24	20	19	22	35	18	1	1	0	1	0	0	0	1	0	0	0	0	5	2	5	1	0	0	0	0	0	0	0	0	3	5	2	2	18	17	22	23	1
OTU1111	7	6	3	4	3	5	1	7	10	7	6	14	7	15	6	7	3	4	0	1	11	8	20	16	1	0	3	0	3	4	0	0	0	0	0	0	19	16	10	14	0	0	0	0	3	6	17	4	0
OTU1112	1	1	1	2	0	2	0	0	0	0	0	1	0	1	1	0	6	6	3	2	19	26	15	13	0	0	1	1	0	0	0	1	2	1	0	0	0	0	0	0	1	2	4	0	4	2	3	1	6
OTU1113	3	2	3	5	8	3	4	8	7	7	3	4	4	6	5	5	0	1	0	1	0	0	0	0	30	25	18	28	0	1	0	0	67	72	60	54	0	3	0	0	0	1	1	0	4	8	3	5	2
OTU1114	3	3	7	5	3	1	2	4	4	7	9	5	4	3	2	2	0	0	1	1	4	0	0	4	12	10	4	7	8	4	2	1	42	48	35	56	1	1	3	4	1	5	2	3	0	1	0	3	3
OTU1115	7	10	10	4	10	3	7	7	8	8	8	7	6	9	12	6	3	4	4	1	5	5	2	11	0	2	3	1	5	7	6	3	3	1	1	3	3	3	5	5	2	3	1	3	14	4	10	11	2
OTU1116	3	2	3	5	2	2	2	3	2	4	0	0	0	1	1	0	1	2	5	1	12	13	6	12	1	1	0	1	1	0	1	0	0	0	0	0	21	25	31	36	3	5	5	3	0	0	0	1	5
OTU1117	8	2	1	5	5	5	5	5	3	2	1	2	5	2	2	0	12	6	7	14	3	3	3	2	10	13	6	9	9	8	4	10	0	1	0	1	0	1	0	0	3	2	7	3	0	5	2	4	1
OTU1118	1	1	1	1	2	3	0	1	1	2	0	0	0	0	1	0	11	5	4	7	3	4	1	1	4	1	1	1	6	2	5	8	29	22	36	32	1	3	2	1	5	6	10	3	2	4	0	5	3
OTU1119	15	15	16	18	6	8	9	3	7	6	8	7	2	2	0	1	4	2	3	4	1	7	2	4	0	0	0	0	6	3	3	6	0	0	0	0	3	3	1	1	5	2	9	6	7	3	22	11	1
OTU1120	4	0	1	3	0	0	0	0	1	1	0	0	2	2	3	3	1	1	0	0	3	4	2	7	0	0	0	1	5	6	3	7	0	0	0	0	3	4	6	5	10	8	2	5	0	0	3	0	6
OTU1121	2	5	2	3	4	4	6	1	0	1	1	0	2	4	8	3	2	2	0	4	4	5	0	4	2	2	0	3	6	10	6	4	17	20	12	13	3	3	3	1	2	4	3	1	2	1	3	3	7
OTU1122	8	3	9	3	0	0	0	2	1	0	2	6	5	1	1	1	3	3	4	3	4	5	2	4	0	0	1	0	10	17	8	14	0	0	0	1	7	2	4	6	14	13	8	9	2	2	2	2	9
OTU1123	8	15	6	3	11	4	9	11	7	7	1	5	2	7	2	2	5	3	2	2	4	3	3	2	25	12	30	21	0	0	0	1	59	69	74	60	0	1	0	0	0	0	0	0	24	13	17	21	0
OTU1124	2	0	0	0	0	1	1	1	6	5	1	3	1	0	3	1	1	0	0	0	1	3	1	0	1	5	4	3	3	1	6	10	4	7	3	8	0	0	1	2	8	4	4	0	2	5	2	1	12
OTU1125	4	5	2	5	3	3	2	1	2	2	5	1	1	0	0	1	3	2	5	5	2	2	0	0	0	2	1	2	1	3	1	5	4	9	5	3	7	6	2	3	6	4	3	4	9	6	4	3	18
OTU1126	0	0	0	0	0	0	0	0	2	0	1	0	1	0	0	0	2	4	0	3	1	5	2	7	0	0	0	0	5	5	6	8	0	0	0	0	2	2	0	1	8	1	2	4	0	1	4	0	9
OTU1127	6	1	2	1	0	2	2	0	1	4	3	3	11	9	10	13	1	1	0	0	3	1	1	1	3	1	1	3	0	2	0	0	6	3	5	2	9	1	3	4	4	2	2	3	8	2	5	10	4
OTU1128	2	0	0	1	14	11	8	7	3	6	3	3	2	1	0	2	6	3	7	1	0	0	0	0	68	71	57	55	0	0	0	0	7	5	5	3	0	0	0	0	0	0	0	0	14	18	16	32	0
OTU1129	0	1	0	1	1	0	1	2	0	1	0	1	3	4	6	9	0	3	3	4	1	2	0	3	2	2	3	4	2	3	0	2	1	0	1	0	4	2	1	1	2	3	1	2	1	2	5	1	3
OTU1130	14	5	8	2	2	5	0	4	5	4	3	3	2	0	1	2	1	5	4	4	1	3	1	1	0	0	0	0	6	17	6	10	0	0	0	0	3	3	2	10	5	4	3	1	0	2	2	1	4
OTU1131	5	3	1	2	3	4	3	2	4	7	8	6	0	2	0	4	4	5	3	1	3	4	5	4	0	0	0	0	5	8	9	10	0	0	0	0	3	1	1	3	2	7	10	3	0	1	1	0	6
OTU1132	33	23	34	19	9	5	9	11	9	7	9	5	16	13	11	24	1	1	7	4	6	14	14	13	2	0	0	2	0	0	1	0	1	3	0	0	4	4	4	3	0	0	0	0	8	11	17	7	0
OTU1133	3	3	3	0	1	0	0	1	3	3	1	0	1	1	1	2	4	6	3	3	6	5	6	7	0	1	0	1	3	3	1	4	0	0	0	0	3	3	2	0	4	1	1	2	2	2	3	1	2
OTU1134	15	16	12	13	7	10	4	9	13	12	9	2	0	3	2	2	25	27	10	22	10	9	9	4	0	0	0	0	0	0	1	0	0	0	0	1	0	0	0	0	0	3	1	1	8	8	5	6	2
OTU1135	17	9	19	14	24	2	9	19	12	14	10	12	5	6	7	10	2	4	11	9	8	4	5	7	13	19	4	8	0	0	0	0	2	1	1	2	4	8	10	10	0	0	0	0	10	16	10	14	2
OTU1136	0	0	0	0	0	0	0	0	0	0	0	0	0	0	0	0	2	1	0	1	2	0	0	0	0	0	0	0	1	0	0	0	0	0	0	0	0	0	0	0	3	3	0	1	0	0	0	0	33
OTU1137	0	0	0	1	1	0	1	1	1	1	0	1	2	2	0	0	3	4	2	2	11	14	11	11	0	0	0	0	4	2	3	1	0	0	0	0	0	3	3	0	3	6	3	1	2	1	0	0	4
OTU1138	0	0	2	1	0	1	2	0	1	1	0	0	7	7	12	7	2	6	4	2	1	0	0	0	1	2	2	0	4	5	16	6	0	1	2	1	0	0	0	1	2	0	2	2	0	1	2	0	4
OTU1139	0	0	0	0	1	1	0	1	0	1	1	0	2	1	3	1	0	0	2	2	1	0	2	1	0	1	0	1	2	4	1	2	0	0	0	0	0	0	0	0	3	2	2	0	0	0	0	0	2
OTU1140	0	0	0	0	0	0	0	0	0	0	0	0	0	0	0	0	0	1	1	1	1	0	0	0	0	0	0	0	2	3	2	4	0	0	0	0	0	1	0	1	6	9	9	5	0	0	0	0	13
OTU1141	2	2	3	0	0	3	1	0	0	0	2	0	3	3	5	2	4	4	0	2	8	8	6	6	0	0	0	0	6	4	4	2	2	0	0	0	13	8	3	12	1	0	2	0	2	0	0	0	3
OTU1142	1	0	0	0	0	0	0	0	0	0	1	0	0	1	0	1	3	0	0	0	2	1	0	2	0	0	0	0	11	8	6	7	0	0	0	0	1	1	0	0	5	10	11	6	0	0	0	0	27
OTU1143	0	0	0	0	2	0	4	3	0	1	0	1	1	0	1	0	4	1	3	3	1	1	5	2	7	4	4	3	2	2	3	3	7	6	6	5	0	0	2	2	0	3	5	7	2	0	1	0	2
OTU1144	1	6	5	1	3	4	5	6	2	5	3	4	1	1	3	1	6	5	6	2	2	4	5	1	9	3	3	8	1	2	1	3	6	9	2	6	2	2	4	0	5	3	3	5	4	5	1	3	7
OTU1145	4	2	1	2	1	1	5	1	6	2	2	3	26	34	30	19	0	0	0	0	2	3	1	2	1	0	1	3	1	0	0	0	0	0	0	0	3	3	7	11	4	1	0	1	6	3	7	5	1
OTU1146	3	2	3	2	1	0	0	0	3	2	4	0	1	2	2	2	0	3	6	5	2	1	5	6	0	0	1	2	8	10	9	9	1	1	1	4	3	1	4	6	7	1	5	10	2	0	0	0	5
OTU1147	0	0	2	1	0	1	1	0	0	0	0	0	0	0	0	0	0	0	3	1	3	4	5	3	1	4	0	2	4	0	1	0	8	5	4	3	7	8	1	6	0	5	0	0	0	0	0	0	2
OTU1148	0	4	1	2	3	0	0	4	5	4	1	1	0	1	0	0	16	15	1	4	1	0	1	1	4	5	2	1	2	5	2	8	0	3	3	1	0	1	1	1	6	3	10	12	3	0	2	0	3
OTU1149	1	3	0	1	0	0	2	0	4	0	1	4	1	4	0	0	3	7	0	3	4	5	4	6	0	0	0	0	2	6	4	3	0	0	0	0	20	17	19	16	0	1	3	2	0	0	1	2	4
OTU1150	3	0	1	4	0	0	0	0	1	2	0	1	3	5	1	2	5	4	3	4	3	3	3	6	3	2	2	2	1	3	5	3	0	1	0	0	3	5	5	4	4	1	5	1	0	0	1	0	0
OTU1151	4	10	11	7	6	12	12	9	16	11	7	2	13	13	12	8	3	1	3	2	2	0	3	1	6	3	8	4	2	2	0	1	0	0	0	0	1	0	1	1	3	1	1	0	12	5	10	8	0
OTU1152	2	3	2	4	1	4	2	2	4	3	2	2	1	0	0	2	10	3	14	11	11	7	9	7	17	8	18	15	1	3	2	0	7	8	8	10	0	1	3	1	0	1	2	3	4	1	4	0	0
OTU1153	1	0	2	0	1	0	0	0	0	1	0	0	3	3	1	2	1	6	4	5	1	0	3	0	1	0	1	1	5	4	1	4	1	1	0	0	0	0	1	0	7	4	8	3	2	1	1	0	4
OTU1154	1	0	1	1	0	0	1	1	0	1	1	2	0	0	0	0	2	2	1	6	5	5	2	1	0	0	0	0	2	6	3	3	0	0	0	0	9	4	6	10	1	0	2	0	1	2	1	1	0
OTU1155	3	0	6	8	9	4	6	11	15	15	19	16	6	12	6	12	3	1	0	3	0	2	1	3	3	1	2	2	1	6	1	1	1	3	3	2	3	2	0	0	0	1	3	2	1	14	14	13	3
OTU1156	3	2	3	4	2	0	0	0	1	3	6	0	2	4	0	2	11	7	13	11	24	15	25	18	1	0	1	0	1	4	2	0	0	0	1	1	19	15	19	12	0	0	1	0	0	1	0	0	1
OTU1157	1	1	1	0	0	0	0	0	1	3	2	0	0	2	1	3	0	2	4	0	8	4	4	7	3	1	0	0	10	6	7	9	3	1	3	3	10	9	13	14	1	2	1	3	2	2	0	1	6
OTU1158	0	1	0	2	2	1	0	1	2	2	0	0	0	0	0	0	0	2	2	1	0	0	0	0	12	12	24	15	1	0	0	0	61	41	44	53	0	0	0	0	1	0	0	0	1	1	1	1	0
OTU1159	6	2	5	6	1	1	2	1	0	0	4	5	3	3	1	1	0	4	2	1	10	12	4	8	2	2	3	0	3	2	2	2	3	0	2	2	6	10	8	8	2	1	3	1	0	2	3	2	2
OTU1160	4	2	5	6	0	1	0	0	3	4	4	2	1	1	0	2	3	0	0	1	0	0	1	0	0	1	0	0	2	8	9	8	1	0	1	0	7	13	11	8	1	5	9	6	2	2	3	3	3
OTU1161	2	9	6	3	8	8	7	17	15	23	18	9	3	9	9	5	2	1	0	1	0	0	0	1	20	13	16	23	0	0	0	0	9	9	7	6	0	0	0	0	2	0	0	0	8	12	4	10	0
OTU1162	5	7	8	4	1	0	0	0	2	1	3	0	1	2	0	5	1	0	0	0	0	3	2	2	0	0	0	0	4	2	5	0	0	0	0	0	9	11	5	14	1	1	6	2	1	3	3	2	1
OTU1163	3	4	3	4	0	1	2	1	1	1	3	1	2	2	2	4	4	2	0	4	1	4	2	2	3	1	0	5	5	5	6	1	1	0	1	1	1	1	2	4	3	3	10	8	2	1	3	5	8
OTU1164	1	2	5	0	0	1	0	0	0	0	1	0	0	0	0	0	5	2	5	6	0	1	1	0	5	6	4	1	0	2	4	2	0	0	0	2	0	0	0	0	8	11	4	3	0	0	0	0	15
OTU1165	6	7	8	9	10	4	6	12	24	18	22	24	13	4	10	13	9	5	3	7	1	3	0	2	0	0	1	1	1	2	0	0	0	0	0	0	7	9	6	4	0	1	0	0	12	8	15	5	0
OTU1166	1	4	3	2	1	0	0	0	0	0	0	2	0	0	0	1	3	5	5	4	3	3	11	3	0	0	0	0	5	2	1	1	0	0	1	0	2	3	4	3	14	10	7	3	2	0	2	0	10
OTU1167	3	3	5	0	1	3	2	2	4	5	2	3	2	3	0	1	6	4	2	2	4	2	3	6	4	2	1	2	5	4	6	2	0	1	0	0	6	9	10	12	2	2	4	0	7	3	4	6	2
OTU1168	0	1	0	0	0	1	0	1	0	1	0	0	0	0	1	0	6	2	2	5	0	2	0	2	0	1	0	1	3	7	3	5	0	0	0	0	0	0	0	1	10	10	13	4	0	0	1	0	6
OTU1169	1	0	0	0	2	3	3	1	3	6	1	2	4	2	6	6	0	1	2	0	0	0	0	0	7	9	8	12	2	1	0	1	4	1	6	1	0	2	0	1	0	1	1	2	1	2	3	1	1
OTU1170	0	1	1	0	0	0	0	1	0	2	1	0	0	0	0	1	8	2	7	2	1	2	3	0	0	0	0	0	7	13	12	7	0	0	0	0	2	2	2	2	10	16	20	10	1	0	1	0	13
OTU1171	1	2	0	2	0	1	2	0	0	0	0	1	0	0	0	0	0	0	0	1	33	37	52	30	0	1	3	4	0	0	0	0	0	1	0	0	3	5	3	3	7	4	3	4	0	0	0	0	0
OTU1172	6	10	5	7	2	2	1	4	12	7	2	10	0	2	2	2	7	6	11	3	5	4	5	4	0	0	0	0	3	13	4	5	0	0	0	0	14	10	11	12	4	8	0	2	4	2	4	1	3
OTU1173	0	0	0	0	0	0	0	0	0	0	0	0	0	0	0	0	3	1	1	2	0	2	0	5	0	0	0	0	14	10	5	11	0	1	0	0	1	1	0	1	26	13	33	29	0	2	0	1	8
OTU1174	3	4	1	1	8	5	10	4	17	7	19	5	2	5	2	4	10	1	4	1	6	4	3	5	0	0	0	0	6	11	7	9	2	0	0	0	4	5	6	2	2	3	5	4	5	4	1	4	4
OTU1175	1	2	2	0	0	1	0	0	2	4	0	2	3	8	7	6	0	1	0	0	0	0	0	0	0	0	1	0	1	0	1	0	2	5	8	9	2	2	3	6	6	11	17	5	3	5	0	5	3
OTU1176	0	0	0	0	0	0	0	0	1	1	0	0	0	0	0	0	1	0	0	0	0	0	0	0	2	0	0	3	0	0	0	0	144	203	124	130	0	1	1	0	0	0	1	0	0	1	1	0	0
OTU1177	0	1	1	1	0	2	0	1	0	0	0	0	0	0	0	0	15	9	12	10	14	17	15	14	3	1	3	5	1	0	0	1	23	48	29	36	5	4	4	1	6	8	7	10	1	0	0	0	2
OTU1178	3	3	4	3	0	5	1	6	3	4	2	2	1	2	2	1	5	12	14	12	0	1	2	0	0	0	1	0	9	13	14	7	0	0	1	0	1	0	1	0	4	1	10	5	5	2	3	0	3
OTU1179	9	8	7	7	5	3	2	4	4	6	1	1	9	12	12	9	0	3	1	2	5	3	1	0	4	2	5	4	7	3	0	2	0	2	0	0	3	0	4	6	4	3	5	6	10	4	7	10	7
OTU1180	5	6	8	8	19	9	9	16	20	30	16	16	11	11	14	9	0	0	0	0	0	0	0	0	12	11	23	24	0	0	0	0	1	0	0	1	0	0	0	0	0	0	0	0	17	40	16	24	0
OTU1181	7	5	9	10	15	8	10	8	11	8	12	10	7	8	3	3	4	5	8	4	5	13	13	10	2	2	1	2	1	2	4	2	0	1	0	1	7	9	6	8	1	0	1	1	4	11	13	9	1
OTU1182	9	8	4	6	13	9	10	16	13	8	15	17	15	15	17	9	0	0	0	0	4	4	4	3	9	5	9	8	0	0	0	0	2	0	0	0	7	8	5	9	0	1	0	0	21	26	27	26	0
OTU1183	0	0	0	0	0	0	0	0	0	0	0	0	0	0	0	0	0	0	0	0	0	0	0	0	0	0	0	0	30	21	16	29	0	0	0	0	1	0	0	0	17	11	10	10	0	0	0	0	3
OTU1184	0	0	0	0	0	0	0	0	0	0	0	0	0	0	0	0	1	2	1	1	4	3	3	3	0	0	1	1	10	12	13	6	2	3	1	4	1	10	7	5	6	4	6	7	0	0	0	0	8
OTU1185	1	0	0	1	2	0	1	1	2	0	0	0	2	3	1	2	16	8	7	12	1	2	3	2	1	2	2	0	3	3	4	4	4	3	5	2	0	1	1	0	4	24	16	14	1	1	0	0	14
OTU1186	3	2	2	2	2	0	1	0	3	3	2	1	0	1	4	4	0	4	2	1	2	2	3	1	2	0	0	1	5	6	7	5	1	1	0	0	5	6	3	8	4	6	8	7	1	2	1	1	7
OTU1187	2	1	2	1	2	2	0	1	2	3	2	4	0	1	1	3	9	7	4	2	2	1	2	2	1	0	1	0	8	8	6	14	5	3	3	2	2	4	0	1	5	8	6	10	2	0	0	1	12
OTU1188	1	0	1	0	0	0	1	3	0	3	1	0	9	12	6	9	1	1	2	4	8	7	9	2	6	5	8	5	1	0	1	0	0	2	3	6	0	3	2	0	6	8	5	4	3	3	1	0	1
OTU1189	2	3	3	3	5	8	7	12	11	7	6	3	5	9	5	4	4	2	1	2	3	1	5	5	3	5	2	6	5	7	1	7	7	12	11	11	3	0	5	4	8	3	5	4	7	10	7	10	6
OTU1190	0	0	2	0	0	0	0	0	0	0	0	0	1	0	0	0	1	4	3	1	0	1	0	0	0	0	1	0	13	16	15	12	1	0	0	0	2	1	1	2	0	0	3	1	0	0	0	0	6
OTU1191	8	5	7	7	18	11	13	20	11	17	15	8	13	12	9	9	0	1	0	0	4	5	5	3	18	16	14	24	0	0	0	0	2	0	0	1	1	1	0	2	0	0	0	0	13	17	14	22	0
OTU1192	0	0	0	0	0	0	0	0	0	0	0	0	0	0	0	0	0	0	0	0	0	0	0	0	0	0	0	0	0	0	0	0	0	0	0	0	0	0	0	0	0	0	0	0	0	0	0	0	0
OTU1193	0	0	0	1	0	0	0	0	1	0	0	0	0	0	0	0	0	0	0	5	3	2	3	2	0	0	0	0	1	1	4	5	1	0	0	0	1	3	3	1	1	0	6	2	2	0	0	0	4
OTU1194	1	1	0	0	0	0	0	0	0	2	0	1	0	0	0	0	3	0	1	0	3	1	3	0	0	0	0	0	9	16	11	12	0	0	0	0	15	7	1	8	3	2	4	7	3	1	2	4	1
OTU1195	5	7	3	7	3	3	0	8	6	9	7	4	11	12	16	11	3	3	8	2	2	1	2	2	23	19	17	8	0	0	0	0	25	17	19	22	0	1	1	0	0	0	0	0	9	4	3	10	0
OTU1196	1	0	0	0	0	0	0	0	0	0	0	0	0	0	0	0	1	1	2	0	4	1	3	4	0	0	0	0	12	7	17	12	0	0	0	0	4	1	3	5	6	4	2	8	0	0	1	1	9
OTU1197	2	0	1	1	0	0	2	0	1	3	2	0	2	4	2	5	0	1	0	1	2	3	0	1	2	2	4	8	2	4	2	3	0	4	0	1	2	0	2	1	1	1	0	1	4	1	3	0	3
OTU1198	6	1	5	5	5	1	1	4	3	2	3	4	5	5	13	7	4	4	6	1	9	5	5	12	2	2	2	3	6	7	7	14	2	3	7	2	10	10	14	15	0	5	5	5	3	0	9	5	1
OTU1199	0	0	0	0	0	0	0	0	0	2	1	1	1	2	2	3	4	1	3	3	7	9	5	12	2	2	0	0	2	0	0	2	13	5	4	7	6	4	5	3	3	7	7	4	0	1	0	0	8
OTU1200	1	1	3	3	0	0	0	0	2	2	0	2	0	1	0	0	2	0	5	6	4	4	2	10	0	0	2	1	1	0	3	6	1	1	0	0	2	3	3	1	8	10	10	7	0	1	0	1	2
OTU1201	3	1	2	1	1	2	6	3	2	6	1	1	1	0	2	1	8	10	11	8	1	1	3	1	6	11	17	6	5	1	6	5	9	3	8	13	3	1	2	0	3	4	0	6	4	3	6	3	7
OTU1202	4	1	2	4	6	6	7	10	10	6	7	7	1	1	2	4	9	3	5	8	2	1	2	0	7	17	20	20	4	0	1	1	12	14	15	18	3	3	0	6	1	0	1	1	15	9	5	10	0
OTU1203	10	18	13	11	21	24	16	20	18	16	26	37	14	17	13	21	2	0	2	1	0	1	0	3	0	2	2	1	0	1	2	0	2	0	2	0	0	0	1	0	0	0	0	0	25	16	22	28	0
OTU1204	3	1	5	2	0	1	1	3	1	0	0	2	0	0	0	1	10	14	3	11	3	7	1	4	1	2	2	2	1	1	0	2	0	0	0	0	0	5	5	5	3	4	4	3	1	3	1	1	2
OTU1205	19	11	13	7	6	5	2	1	1	0	3	3	3	3	1	0	7	8	5	6	4	2	8	2	11	8	2	6	6	4	8	5	1	3	2	4	0	0	0	0	1	2	2	1	4	5	1	2	2
OTU1206	0	2	3	1	0	0	1	1	1	1	1	2	2	4	6	2	4	2	3	3	13	9	7	5	2	1	0	0	2	3	0	4	0	0	0	0	2	2	0	2	4	2	3	1	1	0	0	0	3
OTU1207	6	5	1	6	6	6	4	6	7	2	8	2	4	5	7	4	3	3	2	2	6	2	1	6	2	5	0	3	8	1	3	3	0	0	1	1	3	3	1	7	1	0	1	3	4	4	3	3	0
OTU1208	0	2	0	2	2	1	0	1	0	0	0	1	0	0	0	0	6	3	15	6	1	1	0	1	3	1	3	1	2	3	5	4	6	8	8	6	11	8	10	6	9	6	12	8	0	0	0	1	4
OTU1209	2	1	5	4	5	4	6	4	7	3	5	2	5	7	7	10	4	7	4	4	2	5	0	1	7	2	3	3	3	3	5	2	2	2	2	1	2	0	1	2	4	1	3	4	5	8	3	4	6
OTU1210	4	2	2	3	0	2	0	2	1	2	2	3	8	3	5	10	4	12	6	12	2	5	2	2	0	1	0	1	5	7	11	5	1	0	0	0	4	6	4	4	2	2	0	4	2	1	1	4	1
OTU1211	27	18	22	20	4	11	12	8	5	4	8	5	6	7	12	6	2	1	1	7	1	1	1	0	1	2	2	1	2	1	3	3	0	0	1	0	0	0	1	2	1	1	1	1	4	7	8	5	1
OTU1212	8	7	9	15	7	1	6	8	7	4	5	11	24	11	20	15	2	2	0	1	19	23	20	16	21	14	30	17	0	0	0	0	0	2	1	2	5	3	3	2	0	0	0	0	6	5	10	10	0
OTU1213	0	2	1	2	2	2	1	3	3	5	2	2	0	3	3	2	11	14	5	16	5	1	5	3	2	4	10	8	4	3	7	4	0	0	1	0	2	4	1	3	17	13	11	22	5	2	4	3	2
OTU1214	0	0	0	0	0	1	1	1	1	0	0	0	0	0	1	0	0	0	0	0	2	1	0	2	15	23	26	16	1	0	0	0	95	116	96	103	0	3	0	1	0	0	0	0	1	2	0	0	1
OTU1215	2	1	1	8	2	0	0	0	1	0	2	0	0	0	0	0	11	9	6	2	9	15	7	13	0	0	0	0	12	12	17	16	2	0	1	0	0	1	0	0	2	2	4	4	0	1	1	0	2
OTU1216	3	3	7	5	3	4	2	2	5	4	2	8	1	5	6	7	7	6	2	8	10	9	5	9	4	2	0	2	0	4	2	0	0	0	1	0	10	6	2	3	2	1	1	1	3	3	6	3	0
OTU1217	7	2	2	2	30	19	24	23	14	14	9	13	20	21	17	25	2	1	4	2	6	6	1	5	19	18	23	19	0	0	0	0	0	2	1	0	0	0	0	0	0	0	0	0	25	16	12	20	0
OTU1218	2	1	5	0	4	4	6	3	8	13	9	5	3	4	1	3	2	4	3	4	2	0	3	0	11	7	7	11	3	4	3	6	1	2	1	0	0	4	2	1	3	2	5	3	7	5	8	8	4
OTU1219	6	9	7	9	1	2	1	1	3	1	1	0	0	1	3	2	6	4	1	0	1	0	3	3	0	0	0	0	5	1	4	5	0	0	0	1	2	1	3	2	9	4	3	12	0	1	1	0	0
OTU1220	3	6	8	8	4	11	5	8	8	5	9	7	4	6	3	4	2	0	1	1	14	8	8	9	3	0	0	2	2	3	3	1	1	3	0	0	7	10	7	7	0	0	1	1	5	6	9	13	1
OTU1221	0	0	0	2	1	4	2	2	8	1	2	6	2	1	1	2	3	5	2	3	0	0	1	1	0	0	0	0	3	4	3	6	0	0	0	0	0	1	0	0	2	5	6	5	4	3	3	1	0
OTU1222	8	9	4	9	4	3	13	1	0	1	4	2	11	5	4	4	0	0	2	0	2	13	4	1	10	27	24	36	1	0	0	0	23	13	37	15	10	6	22	16	0	0	1	0	6	4	10	6	0
OTU1223	1	0	1	3	2	1	3	1	1	1	1	4	9	13	12	10	9	2	5	3	2	3	1	4	0	1	0	0	20	21	30	21	0	0	0	0	1	0	0	0	9	0	5	1	0	0	2	0	1
OTU1224	0	0	0	0	0	0	0	0	0	0	0	0	0	0	0	0	0	0	0	0	0	0	0	0	0	2	0	0	0	0	0	0	0	0	0	0	0	0	0	0	0	0	0	0	0	0	0	0	0
OTU1225	8	4	7	6	1	0	2	1	2	0	0	0	12	8	8	10	2	3	2	2	0	0	0	0	1	3	2	2	0	0	0	1	0	0	1	0	1	0	0	0	7	12	6	6	1	2	2	3	6
OTU1226	0	0	0	0	0	0	0	0	0	0	0	0	0	0	0	0	0	0	0	0	0	0	0	0	0	0	0	0	14	30	22	24	0	0	0	0	0	1	0	0	11	16	13	13	0	0	0	0	16
OTU1227	3	0	0	3	1	0	0	0	0	0	2	3	2	0	0	0	0	0	15	1	2	2	4	3	0	1	2	0	8	3	2	3	0	0	1	0	3	6	13	5	2	1	1	4	0	1	1	0	1
OTU1228	0	0	0	0	0	0	1	0	0	0	0	0	0	0	0	0	0	0	0	1	1	4	0	2	0	0	0	0	0	1	1	0	1	0	1	1	2	0	0	0	0	2	1	1	1	0	0	0	4
OTU1229	2	10	8	2	4	3	2	1	2	2	4	6	6	18	14	7	3	5	4	7	4	11	11	9	0	0	0	0	2	3	2	0	0	0	0	0	1	0	0	0	1	1	2	1	0	1	1	1	4
OTU1230	2	2	3	1	1	1	2	1	2	0	2	2	0	0	0	0	1	1	1	1	7	15	11	7	0	0	0	1	1	2	4	1	0	0	0	0	6	4	5	4	0	1	2	0	0	0	0	0	1
OTU1231	0	0	0	1	2	0	2	1	4	1	2	3	0	0	0	0	6	4	5	5	5	5	2	4	0	1	0	0	5	4	0	6	0	0	0	0	0	0	0	0	5	2	2	1	0	2	1	1	7
OTU1232	4	5	1	5	0	0	0	0	1	2	1	3	2	0	0	0	7	3	5	4	10	10	5	7	0	0	0	0	9	7	5	13	0	0	0	0	7	3	1	4	7	7	4	7	1	0	0	0	8
OTU1233	0	0	0	0	0	0	0	0	0	0	1	0	0	0	0	0	6	2	4	0	1	2	0	1	0	0	0	0	11	11	12	16	0	0	0	0	2	4	2	3	12	11	7	2	0	0	0	0	5
OTU1234	4	1	1	1	0	0	1	0	0	3	2	0	0	0	0	0	3	2	0	1	2	0	0	1	3	3	4	2	0	3	1	4	6	8	5	11	14	15	16	25	0	0	2	0	1	1	0	1	2
OTU1235	1	1	3	1	0	0	0	0	0	2	0	0	0	0	0	0	0	0	1	1	1	4	0	0	0	0	0	0	5	1	4	2	0	0	0	0	0	1	1	0	4	5	2	2	3	3	2	0	8
OTU1236	6	7	4	4	2	2	6	2	6	2	7	11	5	4	5	12	0	0	1	1	10	11	5	5	0	4	0	4	0	0	0	0	0	0	1	1	48	38	47	47	1	2	0	1	2	6	18	7	0
OTU1237	7	6	4	3	10	6	8	13	9	6	11	15	26	19	15	15	1	2	2	3	2	1	0	3	0	0	0	1	1	0	0	2	1	0	1	0	7	1	2	3	0	0	0	2	5	6	9	3	2
OTU1238	3	13	4	2	6	4	5	7	3	9	5	6	2	5	9	10	3	2	6	1	3	4	2	0	8	7	8	9	2	3	2	2	2	1	2	1	2	0	3	1	0	0	4	3	4	8	2	2	5
OTU1239	3	2	3	5	4	1	2	3	6	1	4	3	3	2	2	4	3	5	0	1	4	4	3	6	0	0	1	0	5	3	9	4	0	0	0	0	31	25	19	30	1	1	2	6	4	2	0	5	0
OTU1240	0	1	1	1	1	1	1	0	5	2	1	1	0	0	0	1	12	3	4	1	2	4	1	1	9	0	5	2	1	5	2	5	7	4	5	8	2	1	1	1	2	6	4	3	0	0	1	2	2
OTU1241	3	3	2	3	1	6	3	1	2	2	8	6	6	9	4	10	2	6	4	5	2	5	2	1	2	3	0	3	1	1	0	3	0	0	0	0	0	0	0	0	2	2	4	1	3	2	5	3	7
OTU1242	0	2	1	1	3	6	6	4	1	8	5	9	3	5	4	5	5	9	3	7	0	3	1	0	23	17	31	23	3	4	5	3	6	9	7	6	0	0	1	0	2	1	2	3	7	5	3	4	1
OTU1243	4	3	4	1	8	10	5	7	6	5	6	3	12	7	7	11	4	1	8	5	3	1	0	2	16	19	11	24	0	3	3	3	19	21	18	18	1	4	1	2	3	0	0	1	13	6	3	8	0
OTU1244	3	4	4	1	1	0	0	1	0	4	1	2	0	0	1	1	0	3	2	1	4	0	1	5	0	0	0	0	9	9	8	5	0	0	0	0	3	2	0	1	10	5	14	5	0	0	1	0	23
OTU1245	7	3	10	4	5	2	2	4	10	8	5	3	2	1	2	4	8	4	6	8	3	3	4	2	0	1	0	2	14	11	16	9	0	0	0	0	0	0	0	0	3	6	6	2	1	9	7	4	7
OTU1246	6	5	8	5	0	0	1	0	0	3	1	1	0	0	0	0	0	2	3	1	4	7	4	2	0	0	0	0	3	5	1	3	0	0	1	0	4	10	5	4	1	6	6	1	0	1	0	0	9
OTU1247	4	3	4	1	1	1	0	3	7	5	3	1	4	3	1	0	4	1	1	1	3	1	0	0	1	0	0	2	2	1	0	3	0	0	0	1	2	1	3	2	24	28	23	18	3	3	0	5	7
OTU1248	5	4	0	10	1	5	3	0	1	5	2	6	4	5	5	4	6	7	10	8	4	10	9	4	3	0	0	3	7	4	7	7	1	1	1	0	3	3	9	2	6	8	8	2	1	2	2	2	0
OTU1249	7	11	7	1	2	1	1	8	5	3	5	2	3	11	10	5	8	6	6	5	5	8	2	5	8	1	6	2	2	3	1	4	3	3	5	3	1	0	1	2	5	1	0	2	3	3	3	2	0
OTU1250	0	0	0	0	0	3	4	2	1	4	4	6	0	0	0	0	14	22	9	5	1	6	0	7	0	0	0	0	4	4	3	3	0	2	4	2	1	0	1	1	7	3	8	6	4	3	5	3	3
OTU1251	9	5	4	8	9	0	12	12	13	10	8	11	19	17	26	18	1	2	2	0	10	17	8	13	4	6	6	12	0	0	0	0	0	0	0	0	1	0	1	0	0	0	2	0	10	9	13	7	0
OTU1252	0	0	0	0	0	1	2	1	2	0	0	1	0	0	0	0	4	1	0	1	0	0	0	0	1	1	0	0	0	0	0	0	128	158	112	110	0	0	0	0	0	0	0	0	1	1	0	2	0
OTU1253	0	0	1	0	1	0	0	0	1	0	0	0	0	0	0	0	3	3	2	1	23	22	24	25	2	6	3	3	7	6	5	3	0	0	0	0	10	10	16	14	0	0	0	0	0	0	0	1	3
OTU1254	6	2	3	2	2	2	2	2	1	4	3	2	7	7	5	7	2	2	2	1	5	3	4	8	4	4	7	1	5	2	2	1	0	0	0	0	5	4	5	3	8	2	4	6	3	6	2	3	4
OTU1255	0	0	0	0	1	0	0	0	0	0	0	0	0	0	0	0	0	1	3	1	1	0	0	0	0	0	1	0	2	0	0	0	92	105	94	96	1	0	0	1	1	0	0	0	0	1	0	0	0
OTU1256	1	4	1	1	1	1	0	0	0	0	1	0	0	0	1	0	4	6	4	6	0	3	1	3	2	3	5	2	8	2	8	4	1	0	0	0	5	2	0	0	6	5	10	2	0	0	1	0	3
OTU1257	2	1	6	3	1	1	0	2	1	2	1	3	0	0	1	0	6	7	2	9	9	7	6	6	0	0	0	1	7	5	4	10	0	0	1	0	0	1	0	1	2	2	4	4	0	0	1	4	3
OTU1258	1	4	2	4	1	0	2	1	1	2	0	1	3	4	4	4	0	5	3	2	2	3	1	2	1	1	1	2	11	10	6	12	0	1	0	0	7	1	0	10	2	1	2	3	1	1	3	1	6
OTU1259	3	3	5	2	3	3	3	4	4	2	1	3	7	13	7	7	2	4	3	2	7	6	4	7	0	4	3	1	5	3	2	1	2	4	9	4	2	9	5	3	4	0	1	4	2	2	4	3	1
OTU1260	0	0	0	0	0	0	0	0	0	0	0	0	0	0	0	0	0	2	1	0	0	0	0	0	0	0	0	0	3	5	5	2	0	0	0	0	0	0	1	2	5	3	4	1	0	0	0	0	20
OTU1261	1	0	1	2	0	0	2	2	1	0	0	1	1	2	6	3	3	3	4	2	4	5	3	5	0	0	1	0	8	11	3	6	1	0	2	0	1	4	5	7	5	6	4	2	1	1	1	0	7
OTU1262	2	0	2	2	0	3	3	2	4	6	2	4	1	1	3	4	0	1	0	3	4	0	1	2	0	0	0	0	8	3	7	6	0	0	0	0	1	1	0	1	1	2	4	1	4	2	3	2	6
OTU1263	10	10	10	10	8	5	9	6	10	8	17	15	26	30	19	21	0	0	0	0	2	2	2	1	2	0	0	2	0	0	0	0	0	0	0	0	17	11	18	12	0	0	0	0	8	6	16	7	1
OTU1264	0	0	0	0	0	0	0	0	0	0	0	1	0	1	0	0	4	5	1	2	0	0	0	0	0	0	0	0	10	8	5	6	0	0	1	0	0	0	0	1	20	10	15	14	0	0	0	0	6
OTU1265	0	0	0	0	2	0	0	2	0	0	0	0	0	0	0	0	15	15	28	14	4	3	2	2	3	6	2	4	3	5	2	2	0	1	0	0	1	4	1	1	0	2	1	0	1	0	0	0	0
OTU1266	5	5	3	3	8	1	0	1	0	1	1	0	4	1	5	3	0	1	0	1	0	0	0	0	17	20	4	12	11	16	11	4	0	2	0	1	1	1	0	3	1	3	2	0	0	1	0	1	2
OTU1267	1	0	0	1	0	0	0	0	0	1	0	0	0	0	0	0	3	4	1	0	2	2	4	1	0	0	0	0	9	8	6	6	0	0	0	0	3	2	1	1	17	17	7	12	0	0	1	0	9
OTU1268	4	4	1	2	2	2	2	3	1	0	6	2	1	2	4	1	5	9	7	7	6	4	2	6	7	8	7	8	6	5	4	5	13	9	10	11	1	8	4	6	3	5	3	8	2	1	2	2	3
OTU1269	6	9	5	5	7	3	4	5	15	9	12	12	17	14	15	28	0	6	2	3	9	7	4	12	0	0	0	0	0	0	0	0	0	1	0	0	7	11	9	8	0	0	0	0	5	7	13	8	0
OTU1270	1	1	0	0	1	1	1	0	1	3	1	1	0	0	0	1	4	3	5	4	6	3	6	3	0	1	0	0	5	2	5	6	0	0	0	0	4	1	5	2	3	2	3	1	1	0	1	0	4
OTU1271	10	11	5	9	7	4	0	6	2	2	0	7	1	1	1	0	1	0	0	0	18	12	10	10	3	4	1	3	0	0	1	1	1	0	2	0	37	31	43	25	1	2	1	0	5	8	7	2	0
OTU1272	3	2	2	3	4	3	5	4	6	6	5	7	16	15	13	16	4	0	1	3	5	6	2	3	5	3	4	4	0	2	0	1	0	0	1	0	4	2	5	3	3	5	2	4	5	10	8	8	1
OTU1273	2	1	1	2	0	1	2	2	1	1	0	0	0	0	0	0	2	0	0	0	4	5	11	3	10	5	6	4	1	1	0	2	12	8	13	13	10	9	6	7	9	9	6	2	0	1	0	1	2
OTU1274	6	5	2	2	6	1	9	4	5	7	4	10	7	6	6	6	3	2	5	3	2	4	2	0	2	8	1	2	2	5	4	1	0	1	0	0	1	5	2	5	2	5	2	6	7	4	6	7	3
OTU1275	11	11	10	8	6	17	12	4	10	8	11	21	15	10	17	12	0	0	1	1	3	0	1	4	5	7	1	4	1	1	0	0	0	0	1	0	11	7	4	12	2	0	0	0	13	11	21	11	2
OTU1276	2	5	6	3	5	2	6	6	4	2	9	3	9	3	6	7	3	7	0	5	2	2	3	5	14	10	20	17	5	3	2	2	1	4	2	1	2	1	1	4	3	1	0	2	7	4	4	4	4
OTU1277	10	5	8	8	1	1	0	2	4	4	2	4	0	2	3	4	5	15	12	6	15	20	5	16	1	0	0	0	6	5	6	4	0	0	0	0	4	2	4	3	4	4	5	11	4	1	0	1	5
OTU1278	8	11	9	8	5	4	4	2	3	3	5	1	1	3	4	2	6	4	1	0	6	12	6	9	4	5	5	0	1	4	1	1	1	0	2	0	3	4	8	17	2	2	3	0	4	6	4	5	6
OTU1279	4	2	4	4	3	0	1	0	4	5	1	4	3	7	3	3	3	0	1	2	8	9	3	3	0	1	0	0	3	1	4	2	0	1	0	0	16	21	13	17	0	0	0	0	3	2	5	6	0
OTU1280	1	1	0	3	2	4	2	3	0	0	0	0	0	2	2	1	2	3	5	0	4	6	1	3	4	8	8	6	6	1	5	5	1	1	3	0	3	1	1	1	7	8	7	2	1	2	1	1	0
OTU1281	3	4	3	2	3	2	3	1	3	3	1	9	13	11	16	15	1	2	4	3	3	3	2	5	1	0	0	1	5	1	7	5	0	0	0	0	2	4	1	4	5	6	5	6	4	2	8	0	4
OTU1282	2	2	3	4	3	2	2	1	7	1	5	8	3	4	0	3	13	2	5	4	2	8	2	6	2	1	1	2	5	2	3	7	1	0	0	0	8	6	4	9	10	7	7	7	5	6	6	2	2
OTU1283	0	2	1	0	4	5	2	3	0	4	0	2	1	0	3	1	2	4	3	0	0	1	1	0	8	17	12	13	0	0	1	0	46	61	55	56	2	3	4	1	0	0	1	2	6	0	4	7	1
OTU1284	1	6	2	1	0	0	1	0	1	2	3	7	0	0	0	0	1	1	7	2	5	5	12	11	1	2	0	1	5	2	4	4	1	1	1	0	10	7	2	8	5	5	4	5	2	2	1	0	2
OTU1285	3	4	3	5	3	4	3	4	10	3	5	3	0	1	0	2	10	3	9	4	2	0	4	2	3	1	1	1	12	8	14	12	0	1	0	1	2	2	1	2	3	2	5	4	5	2	6	4	3
OTU1286	1	0	1	1	1	1	1	0	2	1	3	0	2	1	0	2	2	3	0	4	2	2	2	2	0	0	0	0	17	21	16	19	0	0	0	0	0	0	0	0	1	1	1	2	2	2	2	1	4
OTU1287	2	5	3	0	1	2	0	1	2	1	1	3	1	0	2	1	5	1	1	1	7	5	5	8	0	0	0	0	13	6	2	6	0	0	0	0	4	4	3	3	3	1	4	6	0	1	2	0	6
OTU1288	4	6	2	0	21	22	22	17	6	4	8	3	8	4	4	3	5	8	6	6	0	0	0	0	33	34	24	19	0	0	0	0	0	0	1	0	0	0	0	0	0	0	0	0	3	5	6	11	0
OTU1289	0	0	0	0	0	0	0	0	0	0	0	0	0	0	0	0	2	3	1	2	0	0	0	0	0	0	0	0	14	9	20	12	0	0	0	0	0	1	0	0	17	17	9	13	0	0	0	0	2
OTU1290	2	2	1	1	0	0	0	1	1	2	1	1	1	1	1	2	1	5	2	3	0	0	1	0	1	1	2	3	4	1	2	9	9	6	5	9	0	1	1	3	5	7	8	6	2	1	0	2	2
OTU1291	0	1	0	1	4	1	3	3	0	1	1	7	10	6	8	8	0	0	0	0	0	0	2	0	65	48	55	70	0	0	0	0	11	12	12	17	0	0	0	0	0	0	0	0	5	1	2	6	0
OTU1292	7	5	4	9	12	6	12	8	9	12	14	6	6	10	7	8	7	3	7	5	3	2	3	2	12	18	6	15	0	0	1	0	0	6	7	5	2	0	2	1	0	0	0	0	12	16	9	5	0
OTU1293	2	2	0	0	4	4	4	0	8	4	5	0	11	20	16	9	7	3	2	9	1	3	2	1	7	14	3	17	0	0	0	0	1	0	0	0	0	0	0	0	0	0	0	0	3	2	5	7	2
OTU1294	0	2	0	1	3	2	4	1	1	4	6	6	2	7	3	2	9	3	4	7	2	5	1	4	2	2	4	2	7	1	5	4	0	0	0	0	5	5	3	5	0	2	3	3	2	4	2	1	1
OTU1295	1	0	1	1	0	2	2	2	1	2	4	0	11	9	5	7	4	2	4	5	1	0	0	1	7	1	6	4	14	8	9	9	1	3	1	1	1	0	1	3	7	9	7	3	1	2	4	1	2
OTU1296	3	6	3	2	3	1	1	8	3	1	5	3	3	2	6	2	2	3	6	2	8	14	20	5	5	2	3	3	2	1	2	2	2	0	3	6	5	5	9	8	1	1	1	1	4	7	6	9	1
OTU1297	1	0	3	0	0	0	0	2	1	0	0	0	2	1	1	2	0	1	0	1	0	1	0	0	0	0	0	0	0	0	0	0	0	0	2	1	7	9	5	12	0	0	1	0	0	0	0	0	0
OTU1298	0	2	1	1	0	1	1	3	1	0	2	0	0	1	2	1	3	5	5	6	3	4	7	4	1	3	1	1	11	5	6	3	0	1	2	0	1	0	1	0	5	2	4	9	0	4	0	0	6
OTU1299	2	2	1	1	1	3	0	1	1	2	0	0	0	0	0	0	2	3	6	4	0	0	2	0	1	1	1	1	11	7	9	10	2	2	1	0	1	4	1	6	9	8	6	9	0	1	0	0	4
OTU1300	1	3	5	1	4	2	2	0	1	1	3	1	2	3	1	1	1	2	1	2	4	4	1	3	0	0	0	0	3	6	5	7	0	0	0	0	3	2	3	6	8	6	8	8	1	2	4	0	5
OTU1301	1	2	1	2	0	1	1	1	1	2	2	0	0	0	1	0	8	5	5	6	8	8	8	10	0	0	0	1	3	5	4	1	0	0	0	0	2	6	4	2	3	3	9	4	1	2	0	2	7
OTU1302	0	1	0	1	1	0	0	4	1	2	0	1	1	1	0	2	13	18	4	12	1	1	0	2	3	1	0	1	3	4	6	6	6	8	3	9	0	0	0	0	3	5	6	5	2	1	0	1	3
OTU1303	0	0	0	0	0	0	1	0	0	0	1	0	0	0	0	0	1	0	0	0	0	0	0	0	0	0	1	0	3	2	2	5	1	3	1	2	0	0	0	0	2	9	4	13	1	0	1	0	12
OTU1304	3	4	7	7	13	8	8	10	8	18	5	5	27	13	13	20	1	0	0	1	3	2	1	1	2	0	1	1	0	0	0	0	0	0	0	0	4	3	4	4	0	0	0	0	16	10	14	10	1
OTU1305	7	4	6	7	3	1	3	0	1	1	2	1	1	0	2	2	1	0	1	0	0	0	1	0	0	1	4	0	0	0	0	1	97	60	75	64	3	2	1	1	2	1	5	2	3	0	0	1	0
OTU1306	2	1	0	2	0	2	0	1	3	3	2	1	0	1	0	0	4	2	6	5	12	14	19	15	3	6	4	3	2	3	0	2	1	1	0	1	3	4	5	5	6	3	5	3	6	2	3	2	3
OTU1307	0	0	1	2	1	1	0	1	1	0	0	0	0	1	0	4	2	3	3	1	2	0	4	0	1	2	0	4	5	4	4	7	0	0	0	1	5	2	5	5	3	3	4	4	0	0	1	0	2
OTU1308	1	1	0	1	0	0	0	0	0	0	0	0	1	1	0	0	0	1	0	0	1	1	1	2	0	0	2	1	1	5	1	1	0	0	0	0	0	0	0	0	0	3	2	6	0	0	0	0	7
OTU1309	1	1	0	0	0	0	0	0	0	2	1	0	0	0	0	1	7	6	2	6	6	2	1	2	1	0	0	0	7	5	1	2	0	0	0	0	1	2	2	1	0	2	3	3	2	0	0	0	1
OTU1310	6	2	2	0	2	2	0	0	1	1	2	1	1	3	1	2	3	4	1	1	5	4	4	5	0	2	0	0	4	3	2	2	1	1	1	0	13	13	11	18	2	4	2	2	4	2	2	1	6
OTU1311	10	7	6	7	11	17	14	12	16	10	19	16	6	8	11	11	1	0	3	0	9	9	5	6	5	4	7	5	3	3	2	0	12	8	11	6	13	22	23	9	0	0	1	0	5	9	9	6	1
OTU1312	8	9	9	7	17	12	16	23	20	25	19	16	11	16	19	16	2	1	2	3	4	1	3	4	0	2	0	2	0	0	0	0	0	0	0	0	0	0	0	0	0	0	0	0	15	10	14	25	0
OTU1313	1	3	3	3	4	0	4	2	3	0	1	1	0	5	5	3	6	3	0	3	0	1	1	2	3	5	5	1	3	2	2	1	0	2	3	0	2	3	2	0	4	0	0	2	4	3	6	5	2
OTU1314	2	2	3	3	1	0	6	0	1	0	4	2	0	2	2	0	1	1	3	2	3	2	3	2	0	0	0	0	14	9	2	7	1	0	0	0	1	1	0	2	9	6	11	6	3	3	1	2	8
OTU1315	3	2	0	2	1	1	0	4	1	4	3	3	6	3	4	1	1	2	1	3	3	3	2	2	0	0	0	0	5	5	4	5	0	0	0	0	2	0	4	1	1	2	4	7	1	2	2	1	5
OTU1316	0	1	0	0	0	0	0	0	0	0	0	0	0	0	0	0	0	0	0	2	0	0	0	2	0	0	0	0	1	1	0	2	0	0	0	0	1	0	0	1	2	1	2	2	0	1	0	0	7
OTU1317	1	1	2	1	0	0	0	0	0	1	0	0	0	0	0	0	19	7	8	12	0	2	5	3	0	0	0	0	2	2	0	6	0	0	0	0	0	0	1	0	10	13	7	6	0	0	0	0	7
OTU1318	0	2	0	1	0	4	0	0	0	1	3	0	1	0	0	1	0	2	0	1	5	0	0	4	0	0	1	1	4	4	4	0	0	1	1	0	0	1	0	4	4	1	2	4	0	1	1	0	5
OTU1319	5	3	7	4	5	6	5	1	2	3	5	3	12	4	7	11	6	3	3	6	2	1	6	6	1	1	0	1	6	8	2	3	0	0	0	1	10	4	5	3	4	2	1	3	5	4	9	5	3
OTU1320	6	7	1	6	14	14	10	12	10	11	17	4	5	8	10	5	3	1	1	2	0	0	0	0	9	7	11	6	0	0	0	0	44	70	36	50	0	0	0	0	0	0	0	0	9	6	6	10	0
OTU1321	3	7	2	1	1	5	0	4	0	0	1	3	14	8	10	21	1	2	2	0	0	0	0	0	2	0	3	2	0	0	1	2	0	0	1	0	1	0	0	2	27	21	22	24	0	0	0	1	4
OTU1322	5	0	2	0	4	1	2	1	2	2	0	2	0	3	3	1	6	5	8	4	5	2	4	5	4	0	2	0	2	7	6	7	0	1	0	0	0	0	0	0	2	1	5	2	0	1	3	4	4
OTU1323	6	5	6	4	7	2	4	3	17	12	19	25	3	7	3	2	3	2	6	2	0	1	1	2	3	7	7	4	2	1	2	1	1	0	0	0	3	4	3	1	4	0	2	2	14	8	11	9	3
OTU1324	2	3	1	1	0	0	0	0	3	3	0	1	1	1	1	2	4	1	4	2	4	6	2	4	9	4	2	7	2	1	1	1	0	0	0	0	0	2	2	1	1	1	1	1	4	3	4	4	2
OTU1325	13	21	21	13	14	27	13	20	21	27	28	29	8	8	12	10	2	5	1	1	0	0	0	0	3	12	7	4	0	0	0	0	2	5	2	2	0	0	1	0	0	0	0	0	28	22	19	21	0
OTU1326	4	7	1	3	2	3	3	2	4	2	5	3	2	4	3	8	7	5	7	7	1	5	1	9	3	3	2	8	6	2	6	6	8	12	14	8	10	10	12	9	10	2	7	9	4	3	4	8	1
OTU1327	0	0	0	0	0	0	0	0	1	0	4	1	1	0	0	0	0	2	0	0	0	0	0	1	0	0	0	0	7	16	8	15	0	0	0	0	0	1	0	0	11	5	7	7	0	0	0	0	3
OTU1328	1	1	2	0	0	1	1	1	0	0	2	0	0	0	0	0	6	5	3	8	2	4	1	6	6	2	1	3	4	6	4	3	4	0	0	5	10	11	9	7	5	7	7	13	0	0	2	1	4
OTU1329	4	1	5	2	0	1	0	2	5	4	2	0	0	0	0	0	0	2	1	1	4	4	1	2	4	0	1	0	13	12	14	9	0	0	0	0	0	0	0	0	0	1	1	0	5	5	3	5	0
OTU1330	0	5	6	6	0	0	0	0	1	0	0	1	0	0	0	2	2	1	1	0	0	0	1	0	1	0	1	0	5	5	12	4	6	2	6	1	8	9	13	6	7	7	4	7	1	0	0	0	8
OTU1331	2	3	2	4	1	1	1	1	0	0	2	0	0	4	1	2	1	3	2	1	5	1	1	2	2	1	0	5	6	3	4	7	0	0	0	0	3	3	3	3	9	11	6	6	0	1	0	0	16
OTU1332	0	0	1	0	1	0	1	1	0	2	0	0	3	1	6	0	0	0	0	1	0	1	1	1	0	1	0	0	1	0	1	3	3	0	1	2	1	1	0	4	2	1	0	0	1	1	0	0	0
OTU1333	1	2	2	0	0	2	1	2	1	0	0	1	2	7	5	4	0	1	1	1	0	0	1	0	0	1	1	0	1	4	0	4	0	0	0	0	1	2	3	2	0	1	5	3	1	3	1	2	2
OTU1334	0	0	0	0	0	0	0	0	0	0	0	0	0	0	0	0	2	1	4	3	2	0	0	2	0	0	0	0	11	7	6	19	0	0	0	0	1	0	1	0	9	8	8	5	0	0	0	0	3
OTU1335	1	2	6	1	9	3	5	6	9	9	6	6	16	16	7	12	7	2	3	4	2	1	0	0	8	9	11	15	3	0	1	3	4	8	8	10	2	1	1	3	2	0	0	1	10	13	4	3	1
OTU1336	8	7	10	15	1	1	1	1	3	3	3	2	1	1	0	0	1	1	1	2	10	9	6	8	0	0	1	0	3	4	3	6	0	0	0	2	8	9	10	6	2	0	1	1	3	1	2	3	2
OTU1337	3	7	4	3	9	8	12	17	21	19	22	25	29	31	19	30	1	1	1	1	2	0	0	0	1	0	2	2	0	2	1	2	0	0	0	0	0	0	0	2	0	0	0	0	10	16	12	9	0
OTU1338	3	4	2	3	2	1	2	4	1	1	3	0	0	1	1	0	6	6	8	4	5	5	1	4	1	2	1	2	3	5	5	8	0	0	0	0	3	5	2	2	3	7	4	6	3	1	0	1	5
OTU1339	0	0	0	0	0	0	0	0	0	0	0	0	0	0	0	0	0	0	0	0	0	0	0	0	0	0	0	0	0	0	0	0	0	0	0	0	0	0	0	0	0	0	0	0	0	0	0	0	0
OTU1340	1	2	0	0	4	8	7	7	0	1	3	3	7	1	0	0	0	0	2	0	0	0	0	0	2	0	1	1	1	0	1	0	0	0	0	0	0	1	1	1	0	0	0	0	2	6	3	1	0
OTU1341	1	1	0	2	1	3	3	2	1	0	3	0	2	0	4	2	8	3	7	0	0	1	1	1	5	6	8	4	0	4	2	2	2	7	9	10	0	0	0	1	2	2	3	2	1	1	2	2	8
OTU1342	1	2	0	1	1	0	0	2	1	2	0	3	0	0	1	3	5	6	4	2	1	2	2	4	0	0	0	0	2	8	8	15	3	0	1	0	0	2	2	2	3	4	4	6	2	2	0	1	3
OTU1343	0	1	0	0	1	0	0	0	1	0	0	0	8	7	11	15	5	8	14	7	16	9	12	2	8	8	13	12	5	3	5	7	9	3	9	4	0	0	0	1	0	1	3	1	1	0	0	0	1
OTU1344	7	8	3	7	16	8	12	7	16	6	9	9	3	6	6	6	1	1	4	4	0	1	0	0	27	34	23	27	0	0	0	0	1	5	4	4	0	0	0	0	0	0	0	0	15	27	8	15	0
OTU1345	2	3	3	2	4	1	3	1	2	1	4	0	3	8	3	6	2	1	3	0	5	2	2	6	1	0	0	0	1	2	3	0	0	0	0	0	11	19	14	14	0	0	0	1	2	2	6	2	0
OTU1346	3	2	5	2	2	4	3	1	10	7	10	15	2	4	1	1	2	0	1	0	21	14	15	9	1	0	2	2	1	0	0	1	0	0	0	0	11	17	14	17	1	0	0	0	5	8	10	9	0
OTU1347	0	0	0	0	0	0	0	0	0	0	0	0	0	0	0	0	4	4	1	1	0	0	0	0	0	0	1	0	1	1	0	6	1	0	1	1	0	0	1	0	3	2	4	3	0	0	1	0	1
OTU1348	8	5	6	7	11	5	9	8	11	15	8	4	0	3	1	3	7	9	13	8	4	4	3	4	3	6	2	1	3	2	2	0	2	1	7	3	0	3	0	3	1	0	3	0	8	12	8	3	5
OTU1349	0	2	0	1	0	1	0	0	0	0	0	0	3	1	0	1	0	4	3	0	4	4	2	1	0	0	0	0	6	4	4	2	0	0	0	0	2	4	0	1	14	14	13	10	0	0	3	0	7
OTU1350	2	2	0	0	0	1	0	0	2	2	2	3	0	1	0	1	2	1	5	1	2	5	3	2	0	0	0	0	2	7	4	12	0	0	0	0	2	0	2	3	7	7	4	5	0	1	2	1	6
OTU1351	2	1	4	3	0	0	0	0	1	1	0	0	1	0	2	0	4	1	4	6	9	10	3	4	0	0	0	0	13	13	11	13	0	0	1	0	2	4	6	3	7	5	6	4	0	0	2	0	2
OTU1352	4	4	8	3	3	0	3	2	4	2	0	2	7	2	2	2	4	5	5	6	9	10	8	11	0	4	2	1	3	6	1	2	1	1	2	1	5	4	5	4	1	1	2	3	0	2	4	0	1
OTU1353	1	0	3	1	0	1	0	2	1	1	1	0	1	3	1	1	4	3	4	6	5	4	2	4	6	3	1	4	3	0	0	0	3	6	4	3	1	3	0	3	1	3	2	2	0	1	0	1	27
OTU1354	0	0	0	0	0	1	0	0	1	0	0	0	0	0	0	2	27	23	16	28	5	4	2	2	0	0	1	1	2	7	5	8	2	2	1	1	0	0	0	1	3	22	35	25	0	0	0	0	8
OTU1355	0	0	0	0	0	0	0	0	0	0	0	1	0	0	0	0	2	1	1	0	1	1	1	2	1	2	0	3	12	7	9	8	0	0	0	0	2	1	1	2	15	7	7	10	0	0	0	0	16
OTU1356	2	1	0	1	5	4	4	6	5	7	7	7	27	23	30	33	1	4	4	3	4	4	4	6	5	4	4	2	0	0	1	1	0	0	0	0	6	10	10	4	1	0	0	1	6	7	7	5	0
OTU1357	5	7	3	5	5	3	3	6	3	3	6	15	9	7	6	9	1	1	0	0	3	0	1	0	3	0	3	3	3	1	1	2	0	0	0	0	25	18	12	10	0	1	0	0	4	7	5	2	1
OTU1358	0	0	0	0	0	0	0	0	0	0	0	0	0	0	0	0	0	0	0	0	2	2	0	4	0	0	0	0	6	8	1	7	0	0	0	0	21	16	19	20	2	2	3	4	0	0	1	0	0
OTU1359	0	0	2	1	0	0	0	0	1	0	1	1	0	0	2	1	2	3	4	6	1	4	3	0	0	1	2	0	4	7	6	13	0	0	0	1	3	5	5	2	3	2	8	3	0	0	2	1	8
OTU1360	3	2	6	4	0	4	2	4	1	6	3	2	12	3	1	3	16	15	8	18	0	0	2	0	7	7	1	5	3	1	3	4	0	0	0	0	0	1	0	1	2	3	7	4	1	2	5	1	4
OTU1361	3	2	2	1	1	2	2	3	3	2	3	0	1	2	3	5	9	4	2	10	10	10	2	6	5	3	5	3	6	9	7	2	0	0	0	0	0	1	0	0	2	5	2	2	3	2	1	1	8
OTU1362	10	4	9	8	6	3	8	4	4	6	3	6	37	29	13	32	3	2	2	2	3	6	5	6	9	10	20	17	1	0	0	0	5	1	4	4	8	4	6	7	0	0	0	1	21	8	11	16	0
OTU1363	1	1	2	1	1	1	0	0	1	2	1	2	0	0	0	0	2	6	1	5	3	8	6	5	1	0	0	0	14	9	7	12	1	0	0	0	7	4	1	1	4	3	2	5	1	0	1	0	7
OTU1364	4	7	7	3	34	33	22	24	21	21	34	22	0	1	1	3	0	0	1	0	1	0	0	0	10	15	13	12	0	0	0	0	2	1	1	2	0	0	0	0	0	0	0	0	41	31	21	38	0
OTU1365	4	1	1	7	1	1	0	1	3	2	2	2	1	3	1	1	3	1	2	5	2	8	2	4	0	0	0	0	3	1	2	3	0	0	0	0	4	4	4	5	4	2	4	2	0	0	2	2	14
OTU1366	1	0	2	0	0	0	0	0	0	1	4	0	0	0	2	0	3	6	8	11	16	21	19	18	6	4	2	3	2	1	1	1	4	3	5	1	4	11	6	13	4	4	3	5	1	0	2	1	1
OTU1367	14	7	20	10	14	7	4	6	12	10	7	5	1	2	5	0	8	6	0	3	2	0	0	3	0	0	1	1	4	14	3	4	0	0	0	0	8	17	11	14	2	4	4	5	6	9	7	7	1
OTU1368	0	0	0	0	0	0	0	0	0	0	1	0	0	0	0	0	0	0	1	0	0	0	0	0	0	0	0	0	8	3	11	6	0	0	0	0	1	0	0	0	17	29	13	13	0	0	0	0	7
OTU1369	9	14	9	15	4	2	1	5	5	7	2	5	1	4	3	0	2	3	3	1	2	3	0	2	2	1	0	0	3	0	2	1	0	0	0	0	18	17	13	13	2	1	2	2	3	3	4	4	1
OTU1370	1	0	1	1	2	2	3	2	0	2	0	3	7	4	5	6	2	1	1	0	0	1	2	0	3	0	5	2	0	2	0	2	1	1	0	1	8	2	2	2	4	0	2	3	6	1	0	2	0
OTU1371	21	17	14	24	8	9	19	18	14	12	13	20	11	14	7	10	0	0	0	0	3	6	4	3	3	3	2	4	0	0	0	0	0	0	2	0	0	1	0	0	0	0	0	0	11	12	18	17	0
OTU1372	0	0	0	0	0	0	0	0	0	0	0	0	0	0	0	0	0	0	0	0	0	0	0	0	0	0	0	0	0	0	0	0	52	48	41	41	1	0	1	1	0	0	0	0	0	0	0	0	0
OTU1373	6	10	9	7	15	5	18	13	13	12	9	5	0	0	0	3	4	10	15	11	3	3	2	2	14	13	11	7	0	0	1	0	0	0	2	0	0	0	1	1	0	0	1	0	22	30	11	22	3
OTU1374	5	10	4	6	6	5	5	3	3	1	3	0	3	3	1	4	6	9	6	5	4	1	1	1	4	4	5	1	2	3	1	4	6	2	3	4	5	2	5	2	10	6	6	1	5	3	0	1	5
OTU1375	0	0	0	0	1	0	0	0	0	0	0	0	0	0	0	0	1	0	0	1	3	1	2	4	1	0	0	0	0	0	0	1	1	0	0	0	1	0	2	0	5	3	5	2	0	0	0	0	2
OTU1376	7	1	7	2	11	4	3	8	19	18	12	8	1	1	3	2	5	2	2	2	1	1	0	1	8	4	5	11	1	1	1	3	0	0	0	0	2	0	1	0	0	1	0	1	10	10	12	12	3
OTU1377	2	1	3	3	0	0	0	1	2	2	0	1	3	4	5	2	9	9	13	10	1	1	2	0	6	13	15	15	0	0	0	1	3	2	5	5	1	1	2	0	2	6	5	3	0	1	1	3	4
OTU1378	2	2	0	2	0	0	0	2	0	0	0	2	1	0	1	0	1	1	2	3	0	2	0	1	0	0	0	1	5	5	5	5	0	0	0	0	7	7	5	6	7	6	4	13	2	1	0	0	6
OTU1379	0	0	0	3	1	1	0	0	0	0	1	1	0	1	0	0	0	0	1	2	6	1	9	5	1	2	2	1	1	1	2	2	4	14	12	4	3	4	3	6	2	2	1	0	1	0	0	2	9
OTU1380	0	0	0	0	0	0	0	0	0	0	0	0	0	0	0	0	1	2	1	1	0	1	0	1	0	0	0	0	15	18	3	13	0	0	0	0	1	1	0	0	6	1	3	6	0	0	0	0	9
OTU1381	0	2	2	2	3	4	0	2	2	3	1	1	1	1	2	0	9	6	12	13	3	6	4	5	3	6	3	5	2	0	2	0	3	6	10	5	2	2	1	0	3	3	6	2	2	2	3	3	3
OTU1382	2	2	1	4	2	3	2	2	1	2	1	2	0	1	2	2	1	0	4	1	5	5	1	6	3	1	6	6	13	9	5	12	0	0	0	0	8	2	7	3	8	4	8	4	1	4	2	1	5
OTU1383	5	4	3	4	3	1	1	1	6	3	6	7	0	0	2	3	4	1	3	3	3	6	2	1	22	14	31	19	0	0	0	3	9	14	6	9	2	1	4	2	2	0	2	1	4	4	4	5	2
OTU1384	2	3	2	10	3	7	2	4	3	3	2	2	3	4	4	3	4	2	0	8	3	5	3	6	3	2	4	2	0	5	1	3	0	2	2	1	6	5	3	3	0	3	0	1	4	4	5	3	2
OTU1385	5	5	2	5	4	1	0	1	4	1	4	6	2	2	0	0	3	4	0	0	3	4	3	7	0	0	0	0	2	7	8	5	0	0	0	0	0	0	0	0	3	4	2	9	5	1	1	3	4
OTU1386	2	1	1	1	6	8	7	7	10	9	4	10	8	11	13	14	4	0	1	0	3	1	0	1	1	3	1	0	12	3	6	6	0	0	0	0	0	0	0	0	3	1	5	7	2	4	6	3	1
OTU1387	6	5	4	4	9	8	3	3	7	7	7	4	0	0	0	5	8	14	25	17	7	7	14	7	4	4	6	4	5	3	3	2	0	1	1	0	0	1	0	0	0	0	1	2	6	8	9	5	8
OTU1388	2	3	0	0	2	1	1	1	0	1	2	0	0	1	1	1	1	4	2	4	3	2	2	1	9	8	10	7	8	4	6	7	18	15	11	9	1	1	1	2	1	1	4	7	0	0	1	2	3
OTU1389	8	4	7	5	4	5	5	7	4	2	2	14	22	18	16	23	0	0	0	0	1	3	5	8	11	8	14	16	0	0	0	0	1	0	6	3	10	5	7	7	0	0	0	0	9	4	6	14	0
OTU1390	3	3	1	2	0	0	0	3	0	1	1	0	1	0	0	2	1	6	3	8	2	5	1	5	0	1	0	0	3	4	2	5	0	0	0	1	0	0	0	2	5	4	8	11	1	0	0	1	5
OTU1391	7	5	7	2	4	7	4	3	2	9	9	19	3	10	14	1	0	3	2	1	3	4	2	6	2	2	2	1	5	3	3	4	0	0	0	0	0	2	3	1	11	1	4	4	3	12	11	2	5
OTU1392	0	0	1	0	0	0	0	0	1	3	3	1	2	1	2	3	3	2	1	4	7	10	7	3	0	1	0	0	1	6	7	4	0	0	0	0	2	4	1	3	7	4	3	6	0	2	1	3	11
OTU1393	0	1	0	1	1	2	2	2	0	5	1	3	6	9	7	9	2	2	1	0	1	2	2	1	5	8	10	11	1	2	2	0	0	0	2	0	1	2	0	1	0	2	3	2	1	2	3	2	8
OTU1394	5	3	4	3	2	0	0	3	6	8	3	6	5	6	4	5	0	1	0	1	0	0	0	0	0	0	0	0	6	8	2	9	0	0	0	0	6	2	5	4	9	3	4	6	4	1	6	4	0
OTU1395	5	7	1	2	3	6	7	6	7	7	6	7	5	3	4	2	4	3	4	6	1	1	3	1	2	4	2	3	3	2	3	7	10	7	10	6	0	2	2	2	0	5	4	7	7	6	9	2	11
OTU1396	4	0	5	3	0	1	3	1	2	8	1	7	3	2	2	3	2	4	4	7	4	2	2	4	1	1	0	2	7	3	3	4	0	0	0	0	10	8	6	7	3	8	2	6	2	0	2	3	4
OTU1397	3	4	3	1	3	6	3	3	0	2	2	1	0	0	0	0	10	6	6	10	0	2	3	0	0	5	3	2	9	6	11	6	1	1	1	0	0	1	0	0	8	5	10	4	4	0	0	0	13
OTU1398	2	1	4	0	0	0	1	0	0	4	2	3	2	1	1	4	4	4	3	2	2	4	1	3	0	0	0	1	6	4	9	1	0	1	0	1	2	1	0	1	9	7	1	4	3	2	0	0	9
OTU1399	0	0	0	2	2	3	1	1	5	3	4	0	1	1	0	6	2	0	5	1	4	5	4	2	1	1	0	0	2	2	5	4	1	0	1	2	6	6	7	5	2	3	3	2	2	4	0	1	1
OTU1400	2	1	2	3	3	0	1	2	2	1	1	2	3	7	6	6	8	6	1	3	4	5	4	5	7	8	9	6	1	4	2	4	8	1	1	5	2	1	1	4	0	1	7	1	2	2	4	1	5
OTU1401	9	9	8	18	1	3	6	6	8	5	4	1	7	12	15	7	0	0	0	0	1	1	0	0	0	0	0	0	1	0	0	0	0	0	0	1	1	1	1	1	0	0	0	0	9	11	11	8	0
OTU1402	0	0	0	0	1	0	0	0	0	0	0	0	0	0	0	0	2	1	1	0	2	1	0	0	0	0	0	0	9	9	11	15	0	0	0	0	0	0	1	0	18	21	13	19	0	0	0	0	10
OTU1403	1	3	9	11	0	0	2	0	3	2	0	1	0	1	0	0	0	0	0	1	4	2	0	1	1	0	0	0	3	5	2	3	2	1	0	0	1	2	1	3	0	2	1	0	0	0	0	0	0
OTU1404	4	4	4	10	1	2	0	1	0	0	0	0	0	1	0	0	0	4	5	3	0	0	2	1	1	1	0	0	1	2	0	2	0	0	0	1	0	0	0	0	2	4	6	0	0	0	0	1	3
OTU1405	1	0	0	1	1	0	1	0	0	0	0	0	0	0	0	0	0	0	0	0	1	0	2	2	0	0	0	0	2	0	0	0	0	0	0	0	4	0	0	1	0	0	0	1	0	0	1	0	1
OTU1406	0	0	0	0	7	4	6	11	0	0	0	3	0	0	1	1	0	3	0	2	2	5	3	6	6	6	2	5	13	8	8	12	1	0	0	0	1	2	3	2	2	6	3	1	0	1	0	2	7
OTU1407	6	3	13	7	6	6	0	2	2	5	9	9	4	2	5	7	3	1	2	2	2	2	2	5	6	4	1	3	0	0	3	2	0	4	4	1	2	2	1	3	2	7	3	0	6	8	5	6	6
OTU1408	0	0	1	1	0	0	1	0	0	3	0	0	0	0	0	0	0	0	1	1	2	0	1	0	0	0	0	0	4	2	3	5	0	0	1	0	0	0	0	0	1	3	0	4	2	0	0	0	3
OTU1409	3	2	4	1	2	2	2	1	2	2	0	5	4	5	3	2	4	6	1	5	2	3	1	2	0	0	0	0	2	0	2	6	0	0	0	0	4	4	3	6	2	3	4	3	1	1	2	4	2
OTU1410	5	5	3	3	13	15	13	10	8	8	9	4	8	6	7	7	2	3	2	1	3	0	1	0	36	24	30	38	0	0	0	0	8	5	6	19	2	0	0	0	0	0	0	0	12	15	7	16	0
OTU1411	4	4	2	1	0	0	0	1	1	0	1	0	0	0	1	1	1	2	2	2	3	2	1	3	0	0	0	1	6	10	5	7	1	2	4	1	25	22	21	27	4	1	2	6	1	0	0	0	2
OTU1412	2	4	3	3	5	5	5	4	10	15	4	2	6	5	6	13	1	1	6	1	1	2	2	3	1	4	1	1	1	2	2	0	0	0	0	0	7	14	6	11	0	1	0	0	9	8	12	7	0
OTU1413	0	1	4	1	16	11	8	9	4	11	17	8	8	9	4	7	0	0	0	0	0	0	0	0	18	21	29	33	0	0	0	1	2	4	0	2	1	0	0	0	0	0	0	0	15	21	21	30	0
OTU1414	2	5	3	3	13	8	7	8	11	3	3	2	3	4	5	4	8	0	3	2	3	4	0	4	14	7	14	8	0	0	1	1	7	14	8	10	2	3	3	4	0	0	0	1	10	7	2	7	1
OTU1415	0	0	0	0	0	0	0	0	0	0	0	0	0	0	0	0	0	0	1	1	0	0	0	0	0	0	0	0	1	4	2	1	0	1	2	0	0	0	0	0	1	2	0	4	0	0	0	0	0
OTU1416	0	0	0	0	0	0	0	0	0	0	0	0	0	0	0	0	0	0	0	0	5	1	5	2	5	6	1	3	5	5	8	7	0	0	0	0	2	1	4	1	0	1	0	2	0	0	0	0	3
[truncated: 29,013 more rows]
[truncated: 80 more columns]
